# Supplementary material for: Genomic expression during human myelopoiesis
Source: BMC Genomics. 2007 Aug 3;8:264. doi: 10.1186/1471-2164-8-264 (PMC2045681; doi:10.1186/1471-2164-8-264)
Supplement: Additional file 1 — Myelopoiesis expression data matrix. Full list, annotations and data of myelopoiesis gene expression data matrix concerning 9425 genes obtained from pre-processing procedure. [file 1471-2164-8-264-S1.xls]

## Sheet: Gene expression data matrix
Myelopoiesis expression data matrix
Additional data file to manuscript "Genomic expression during human myelopoiesis" by Ferrari et al.
Genecards_id	CD34+_BM_1	CD34+_BM_2	CD34+_CB_1	CD34+_CB_2	CD34+_PB_1	CD34+_PB_2	Erythroblasts_1	Erythroblasts_2	Erythroblasts_3	Megakaryoblasts_1	Megakaryoblasts_2	Myeloblasts_1	Myeloblasts_2	Myeloblasts_3	Monoblasts_1	Monoblasts_2	Monoblasts_3	Monocytes_1	Monocytes_2	Monocytes_3	Neutrophils_1	Neutrophils_2	Neutrophils_3	Eosinophils_1	EntrezGene_ID	Chromosome	Start	End	Strand	GeneSymbol	GeneTitle
GC01M000801	3.67954	3.66339	4.18375	4.40851	4.39256	4.33278	3.68104	3.90604	4.0544	3.71857	3.53	3.62877	3.61234	3.57385	3.66244	3.50022	3.35903	3.88327	3.72603	3.92749	5.12573	3.93498	4.37184	5.36023	79854	1	751451	752749	-		hypothetical protein FLJ22639
GC01P000988	7.37114	7.76749	8.27166	7.94086	7.49148	7.70302	7.97666	7.86824	8.14742	8.24571	8.22956	7.56911	8.64056	8.59722	7.7212	8.45818	9.95969	8.30325	10.5318	6.80938	12.593	11.2814	9.7108	10.3618	9636	1	938741	939776	+	ISG15	ISG15 ubiquitin-like modifier
GC01P000996	6.79033	6.61819	6.36156	6.45966	6.27095	6.35485	7.46331	7.45615	7.53946	6.86134	6.91952	6.96628	6.40766	7.44708	7.28834	6.93097	7.43107	7.01928	7.67323	7.25336	7.27914	6.89489	6.82012	6.88045	375790	1	945365	981355	+	AGRN	agrin
GC01M001059	5.83603	5.47968	5.19046	5.59906	5.4942	5.4562	5.99522	6.18276	5.43962	5.75132	5.77689	5.60195	6.00017	6.09116	5.54829	5.83831	6.04005	6.0218	5.58192	6.03336	6.23365	6.08332	6.09466	5.72684	54991	1	1007060	1041338	-	C1orf159	chromosome 1 open reading frame 159
GC01P001255	6.2586	5.67415	5.69784	5.60298	5.67213	5.52344	5.64285	5.68023	5.91303	5.77889	5.89224	5.64907	5.75369	5.88235	5.49679	5.43494	5.62533	5.6024	5.61698	5.81912	6.13353	6.19323	6.4145	5.70594	6339	1	1207351	1217272	+	SCNN1D	sodium channel, nonvoltage-gated 1, delta
GC01M001290	8.36862	8.23212	8.90557	8.76664	8.95279	8.55595	8.53781	8.10063	8.13443	7.86453	8.03444	8.49865	8.3678	8.56639	8.3381	8.07511	8.35062	8.78968	8.24908	8.07363	7.98842	8.00659	8.15894	8.66611	54973	1	1236843	1249913	-	CPSF3L	cleavage and polyadenylation specific factor 3-like
GC01M001311	5.95067	6.63483	6.81172	7.14294	7.40475	6.79759	6.89959	7.07499	6.56796	6.40689	6.23126	6.58297	6.97283	6.5865	6.30736	6.782	6.76556	6.59162	5.42989	5.79385	5.61024	5.64664	5.77575	6.96737	1855	1	1260521	1274623	-	DVL1	dishevelled, dsh homolog 1 (Drosophila)
GC01M001425	3.59198	3.65049	4.075	3.85253	3.85304	3.71333	3.94406	3.81962	3.98791	3.84825	3.73523	3.68959	3.92483	3.57824	3.38777	3.7278	3.80879	3.68619	3.96382	3.76393	3.51557	4.17529	3.82294	3.80753	55052	1	1327155	1332524	-	MRPL20	mitochondrial ribosomal protein L20
GC01P001457	5.80302	5.23717	4.88043	4.86927	5.54982	5.70781	6.20818	5.86515	5.89811	6.83749	6.96446	5.93259	6.14429	5.96195	5.60227	5.74478	5.80911	5.86295	5.75614	5.95609	6.00076	6.04855	5.75521	4.82786	64856	1	1360771	1366008	+	VWA1	von Willebrand factor A domain containing 1
GC01M001885	7.27496	6.85294	5.9682	6.62864	6.18063	6.54729	6.96515	6.52993	6.67182	7.05084	7.25529	6.56659	6.63496	6.39416	6.76111	6.55359	6.62235	7.14082	7.45075	7.04857	7.20533	7.39279	7.59164	6.29951	339457	1	1843256	1849228	-		hypothetical protein LOC339457
GC01P001913	6.03586	5.89462	5.78891	5.63511	5.60194	5.76917	5.59293	5.97174	5.70949	6.08525	6.08452	6.03006	6.13162	5.58785	5.97674	5.54884	5.66719	6.31373	6.32631	6.47309	5.95194	6.63598	5.88119	5.89742	2563	1	1940702	1952050	+	GABRD	gamma-aminobutyric acid (GABA) A receptor, delta
GC01P001939	6.47401	5.82869	7.72529	7.74744	8.24171	7.78317	5.331	4.81356	5.25714	5.61189	5.2548	5.88515	5.86641	5.58758	5.58375	5.66808	5.60637	6.2389	5.50482	5.61959	7.41618	7.71087	7.86299	9.64644	5590	1	1971768	2106692	+	PRKCZ	protein kinase C, zeta
GC01M002285	6.76902	6.80009	6.13321	6.46206	6.00906	6.59094	7.56339	7.70739	7.83863	6.6537	6.87581	6.56977	8.00366	7.65783	6.44837	7.48394	7.42206	7.08197	6.19168	6.34293	7.5867	6.51628	6.56819	6.34665	79906	1	2242555	2313006	-	MORN1	MORN repeat containing 1
GC01P002355	8.44939	8.84297	8.56622	7.95399	8.27958	8.45229	9.56623	9.62556	9.81198	8.64058	8.47784	8.64992	9.531	9.13582	8.8871	9.44923	8.8975	8.09964	9.11891	9.2438	8.77065	8.45504	8.51047	8.74648	11079	1	2313138	2325048	+	RER1	RER1 retention in endoplasmic reticulum 1 homolog (S. cerevisiae)
GC01M002368	6.31195	6.14722	6.64908	6.25935	6.552	6.23515	6.76306	6.75357	6.97049	5.77707	6.02153	6.05513	6.6258	6.47002	5.93827	6.29393	6.31677	5.88235	5.8666	6.10389	6.01675	5.32702	5.51764	5.07375	5192	1	2326102	2333870	-	PEX10	peroxisome biogenesis factor 10
GC01P002389	5.73514	5.70666	5.48758	5.51034	5.40979	5.39759	5.91871	6.20094	6.19008	5.75886	5.98357	5.7435	6.47854	6.69149	5.33599	6.72132	6.70831	6.02599	5.71709	5.29481	6.10427	5.73354	5.54439	5.51529	9651	1	2347278	2426829	+	PLCH2	phospholipase C, eta 2
GC01M002472	5.88662	6.58644	7.4123	6.82008	7.17673	6.66605	7.5751	7.21316	7.47183	6.85582	6.64719	6.60339	7.28695	7.50894	6.72263	7.29961	7.2748	7.71945	7.17024	6.88336	7.61123	7.19088	6.74837	8.20498	55229	1	2429834	2447895	-	PANK4	pantothenate kinase 4
GC01M002521	5.5268	6.06899	7.96008	7.05836	7.81663	7.281	5.87994	6.31242	6.01254	7.47462	7.49535	5.95885	5.91341	6.58236	6.85269	6.88483	7.44112	7.62166	7.60437	7.38397	8.17953	7.78155	7.69922	8.50749	8764	1	2477367	2486613	-	TNFRSF14	tumor necrosis factor receptor superfamily, member 14 (herpesvirus entry mediator)
GC01P003008	4.55378	3.7934	4.35308	4.37829	4.3543	4.65178	4.09702	4.4703	4.58859	4.14324	4.39825	3.86808	4.16825	3.96653	4.01972	4.57684	4.16926	4.59966	4.40919	4.68385	4.92638	4.54178	5.15794	4.70801	63976	1	2975603	3345043	+	PRDM16	PR domain containing 16
GC01P003394	7.00522	6.6348	6.61645	6.55705	6.33635	6.3619	6.99782	6.93456	6.60336	6.83887	7.35761	6.81212	6.84098	6.86729	6.50099	6.7873	6.31476	7.00023	7.1097	6.89129	7.09636	7.1383	7.33121	6.77136	27237	1	3361016	3387535	+	ARHGEF16	Rho guanine exchange factor (GEF) 16
GC01M003429	7.24716	6.69596	7.12761	7.27531	7.22348	6.85507	6.62243	6.4864	6.39227	6.62133	6.33161	6.53316	6.33822	6.81666	6.29095	5.88754	6.38392	6.46466	6.57604	6.62421	7.31724	7.37296	7.83164	7.68664	1953	1	3396343	3437872	-	MEGF6	multiple EGF-like-domains 6
GC01M003570	6.01588	6.37704	6.97426	6.43436	6.81512	6.47616	6.90278	7.05091	7.05381	5.743	5.79121	6.38947	7.16967	7.2833	6.11266	6.74648	7.10966	6.19893	6.15508	5.71082	6.66343	6.28619	6.04076	7.30662	49856	1	3537197	3556504	-	WDR8	WD repeat domain 8
GC01P003592	5.22285	4.7571	4.21513	4.39561	4.53356	4.62206	5.23129	5.81298	5.38402	5.31549	5.25107	4.69112	5.25453	4.85191	4.69827	5.09229	5.37217	4.70797	5.27242	5.00057	5.37062	5.00935	5.26615	4.41006	7161	1	3558988	3639716	+	TP73	tumor protein p73
GC01M003721	9.02324	9.30818	9.64917	9.56165	9.45737	9.07928	9.53115	9.58822	9.43187	8.59559	8.59175	9.12948	9.15109	8.73377	9.0351	9.00847	9.01669	9.14096	8.2061	8.54268	7.66056	7.7044	7.44154	8.70413	57470	1	3686643	3702928	-	LRRC47	leucine rich repeat containing 47
GC01P003797	5.59467	6.37531	7.04576	6.46985	6.98999	6.236	6.04056	6.32679	5.78431	6.0145	5.86292	5.7957	6.39652	5.57094	5.41241	5.97018	5.71244	5.53861	4.58097	4.46764	4.87337	4.66908	4.43147	6.65141	1677	1	3763704	3791852	+	DFFB	DNA fragmentation factor, 40kDa, beta polypeptide (caspase-activated DNase)
GC01M003829	7.25072	8.07457	8.29449	7.85395	7.64522	7.82949	8.41558	8.57181	8.01641	8.47012	8.56612	8.29984	7.34704	7.68203	7.76786	7.54822	7.53361	7.27321	7.34764	7.4602	7.21563	6.71658	6.98494	8.65769	339448	1	3795562	3806709	-	C1orf174	chromosome 1 open reading frame 174
GC01M005858	5.78858	5.81024	6.32914	6.2588	6.9378	6.14064	6.1476	5.56504	6.13099	5.72493	5.50225	6.03028	6.42402	6.60734	5.89091	6.22313	6.6445	6.31848	5.40205	5.77008	6.23673	5.93808	5.73919	6.46136	261734	1	5845456	5975120	-	NPHP4	nephronophthisis 4
GC01P006020	8.70822	7.70239	7.37047	7.54539	7.64338	7.73249	6.66266	6.75145	6.74774	7.36547	7.35001	8.05506	8.33035	8.37168	7.82351	8.45588	8.20565	7.87229	7.80265	8.61233	7.60121	7.47297	7.12399	7.70623	8514	1	6008966	6083826	+	KCNAB2	potassium voltage-gated channel, shaker-related subfamily, beta member 2
GC01M006179	10.9925	11.1267	11.6229	11.7904	11.6807	11.7452	10.7355	10.4885	10.7071	10.0144	9.9196	11.1821	10.8681	11.1352	10.7709	9.8721	10.6095	10.3433	9.06614	9.23204	6.18908	8.86025	8.05884	9.92391	6146	1	6167667	6182266	-	RPL22	ribosomal protein L22
GC01M006215	7.75223	8.09081	6.89834	7.07443	7.34416	7.20286	8.16097	8.31111	8.32681	7.1483	6.90699	7.9139	8.31633	6.55991	7.63134	8.03855	7.12043	7.4383	7.41884	7.52329	6.30328	6.4297	6.56101	6.47021	23463	1	6203841	6218619	-	ICMT	isoprenylcysteine carboxyl methyltransferase
GC01M006406	4.26351	4.05426	4.11365	4.04204	3.97864	3.89188	4.4135	3.88412	3.96225	4.24572	4.01412	4.21554	4.48989	4.51647	4.00999	4.214	4.10624	4.06835	3.96633	4.12031	4.58496	4.43713	4.35324	4.03385	54626	1	6397882	6402566	-	HES2	hairy and enhancer of split 2 (Drosophila)
GC01M006455	5.34771	5.6502	6.76995	5.73639	6.0282	5.09946	5.6617	5.60264	5.33508	5.22205	5.20389	4.9349	5.19145	5.48014	5.0165	5.4239	5.54497	5.63273	5.97445	5.28283	5.72056	6.12324	5.87999	7.72153	8718	1	6443807	6448842	-	TNFRSF25	tumor necrosis factor receptor superfamily, member 25
GC01M006520	8.18504	8.73504	8.55118	8.93398	8.6208	8.28321	8.36192	8.65663	8.47669	7.26152	7.34294	8.18121	8.2955	7.62873	7.45338	7.80873	7.53931	8.23225	7.7348	7.41709	6.39486	7.30621	7.09102	7.69392	79707	1	6507796	6537168	-	NOL9	nucleolar protein 9
GC01M006586	6.61702	7.24835	7.45806	7.38828	7.19588	7.60126	7.53447	7.75618	7.90018	7.40723	6.84899	7.49254	7.20482	6.92359	6.9631	7.02007	7.14753	7.64241	6.37962	6.96131	8.98264	7.13192	7.26376	8.34798	9903	1	6573365	6585648	-	KLHL21	kelch-like 21 (Drosophila)
GC01M006628	7.93794	8.25682	7.79988	7.79633	7.98504	7.86364	8.88592	8.6348	8.57941	7.11306	6.98634	7.75965	8.19092	7.29745	7.56193	7.573	6.92504	7.86975	7.89596	7.73695	7.11842	7.57902	7.26486	7.38972	55735	1	6616815	6684463	-	DNAJC11	DnaJ (Hsp40) homolog, subfamily C, member 11
GC01P006779	3.76283	3.63824	3.7653	3.80624	3.74615	3.73089	3.61815	3.64174	3.57227	4.11814	3.986	3.37202	3.77218	3.89104	3.55832	3.53706	3.5854	3.60445	4.05831	3.85696	3.97432	4.0437	4.25535	3.81938	23261	1	6767970	7752350	+	CAMTA1	calmodulin binding transcription activator 1
GC01P007765	9.0853	9.31236	9.55506	8.59059	9.15251	9.51105	9.06614	8.59245	9.32219	9.9273	9.41262	9.36478	8.9572	8.49664	9.70895	9.71944	8.90238	10.3897	10.0491	10.6116	10.7665	8.01394	8.36612	9.74303	9341	1	7753915	7764078	+	VAMP3	vesicle-associated membrane protein 3 (cellubrevin)
GC01P007778	5.50406	6.11554	5.65264	5.82018	5.37594	5.71627	5.55749	6.23834	6.17658	6.67029	7.0266	5.81811	6.14216	5.76501	6.10883	5.70049	5.64386	5.95188	6.75485	6.70318	5.71574	5.32777	5.40968	5.78399	8863	1	7766966	7827823	+	PER3	period homolog 3 (Drosophila)
GC01M007914	4.97896	4.73939	4.9457	4.9413	4.82348	4.8583	4.77045	4.84995	4.78396	5.02659	4.81966	4.73637	4.81831	4.68572	5.63639	5.80774	5.28186	5.33587	6.13981	5.10424	6.19081	5.56864	5.91289	4.91488	3604	1	7900233	7923474	-	TNFRSF9	tumor necrosis factor receptor superfamily, member 9
GC01P007956	11.1434	11.3806	10.9433	11.2886	10.9997	11.1857	11.1774	11.5382	11.44	11.2169	11.0363	11.396	11.5476	11.1668	11.0994	11.1593	10.5212	10.2249	11.0551	10.7621	8.543	9.66623	9.22177	10.0097	11315	1	7944379	7967923	+	PARK7	Parkinson disease (autosomal recessive, early onset) 7
GC01P008940	6.05511	5.45323	5.24121	5.25959	5.6456	5.38272	5.67498	5.34369	5.47967	5.70857	5.87394	5.52465	5.23807	5.59728	5.4195	5.47068	5.65909	5.94215	6.04111	5.70571	5.8258	6.14388	6.70824	5.37505	765	1	8928508	8957733	+	CA6	carbonic anhydrase VI
GC01M009031	8.28174	8.23854	8.94017	7.95754	7.982	8.85397	5.58453	5.36557	5.1349	5.96101	5.80278	8.74794	8.42032	8.19317	7.04732	7.43533	8.09883	6.05694	6.93095	6.74485	6.40942	6.53029	6.21442	7.25208	6518	1	9019593	9052257	-	SLC2A5	solute carrier family 2 (facilitated glucose/fructose transporter), member 5
GC01M009121	5.43436	4.61528	4.73548	4.39774	4.57111	4.58011	4.61369	4.93663	4.61	4.71652	4.95458	4.80592	4.99514	5.26358	4.76565	5.13675	5.13784	5.16705	4.98161	5.10779	5.67543	4.81918	5.0785	4.97092	80045	1	9087062	9111816	-	GPR157	G protein-coupled receptor 157
GC01P009288	5.33862	4.70618	4.033	4.08598	4.16666	4.26276	4.84243	4.47525	4.18196	5.8011	6.0216	4.14205	4.12049	4.19083	4.58746	4.53031	4.51846	5.1797	6.8139	7.30161	5.06146	5.27681	5.06928	4.24636	80176	1	9275570	9352175	+	SPSB1	splA/ryanodine receptor domain and SOCS box containing 1
GC01P009646	9.45381	9.65199	10.1034	9.8159	9.88215	9.57964	6.37563	6.07245	6.70558	6.29364	6.31767	9.85626	9.87993	10.1249	9.87238	10.2482	10.6883	10.684	8.99479	8.49962	12.0664	11.4212	11.417	11.1123	5293	1	9634389	9711556	+	PIK3CD	phosphoinositide-3-kinase, catalytic, delta polypeptide
GC01M009723	9.08668	8.66424	8.80293	9.42519	9.06464	9.33533	7.27394	6.73881	7.23846	7.403	7.02272	8.4753	8.38856	8.83995	8.70377	9.02558	9.39853	8.4695	6.85026	6.93283	6.77501	7.14819	6.60408	8.66908	22883	1	9711666	9807137	-	CLSTN1	calsyntenin 1
GC01M009842	8.23504	8.07144	8.19036	8.15893	8.30632	8.20838	7.69776	7.14627	7.04107	8.90463	8.80643	7.95547	7.57092	7.58526	7.79745	7.84574	7.8805	8.14517	7.48253	7.26552	7.74563	7.81354	7.74229	7.73879	56998	1	9830920	9892903	-	CTNNBIP1	catenin, beta interacting protein 1
GC01P010027	7.22736	7.00209	6.77683	6.62436	6.66319	7.05025	7.70843	6.88367	7.32873	6.89917	6.13551	6.73393	7.39365	7.23128	6.31773	6.82706	6.63838	6.62653	6.16445	6.62304	6.92591	5.44219	5.80496	6.77086	10277	1	10015629	10163881	+	UBE4B	ubiquitination factor E4B (UFD2 homolog, yeast)
GC01P010205	7.60326	7.05075	7.23293	7.70723	7.70495	7.72261	6.47453	6.46165	6.60951	7.63192	7.38705	7.34417	6.83359	7.21366	7.58394	7.73542	8.11653	8.20395	8.73978	9.4051	8.82988	8.20726	8.6343	8.1729	23095	1	10193417	10364241	+	KIF1B	kinesin family member 1B
GC01M010454	8.70791	8.0573	7.63192	7.42885	7.32919	8.86198	7.9642	8.13658	7.90264	8.03262	7.80082	8.72966	8.48474	8.04737	8.22299	7.49319	7.10899	7.5433	7.88906	7.50225	6.90082	6.98251	7.25335	6.45486	1676	1	10443191	10455200	-	DFFA	DNA fragmentation factor, 45kDa, alpha polypeptide
GC01P010469	6.48631	6.42497	6.55233	6.08666	6.44072	6.90124	7.29845	6.9078	6.82426	6.71562	6.62146	6.75191	6.61734	6.69622	6.77401	6.90113	6.76448	6.5595	6.86658	7.42922	6.04941	6.00925	5.93605	6.08422	5195	1	10457605	10613400	+	PEX14	peroxisomal biogenesis factor 14
GC01M010642	7.27359	6.73423	7.60576	7.55004	7.49149	7.04462	7.15881	6.88309	6.73681	7.29494	6.81224	7.04702	6.68362	6.77386	7.00982	6.88476	6.923	7.1289	6.80638	6.7728	7.32504	7.41832	7.46796	8.03018	54897	1	10629864	10676549	-	CASZ1	castor homolog 1, zinc finger (Drosophila)
GC01P011006	6.64162	7.55753	6.86624	7.57549	6.81287	7.57312	6.6811	7.23979	6.64657	5.65029	5.73889	6.5479	6.37767	6.58653	6.1167	5.52348	5.83761	5.96376	6.511	6.39603	5.78192	6.93093	6.87563	6.94985	23435	1	10995265	11008135	+	TARDBP	TAR DNA binding protein
GC01M011020	5.85197	5.66538	5.18772	5.335	5.22838	5.6538	5.66996	5.45035	5.57861	6.05848	6.02159	5.75665	5.41298	5.75912	5.3843	5.60427	5.62916	5.67833	5.90763	5.87736	6.05762	6.01861	6.34804	5.57201	10747	1	11009167	11029872	-	MASP2	mannan-binding lectin serine peptidase 2
GC01M011048	9.53184	9.22543	8.45928	8.78874	8.30262	8.6692	8.77014	9.46504	9.24998	7.68796	7.97266	8.91064	9.68151	7.93275	7.76082	8.49012	6.62641	8.12786	9.00778	7.9775	5.87859	6.60599	6.84074	6.64225	6723	1	11037235	11042678	-	SRM	spermidine synthase
GC01M011060	7.44548	7.90965	8.70122	8.31998	8.60769	8.01655	8.97474	8.99688	9.27495	7.30713	6.8665	8.35137	8.52655	8.78797	7.56726	8.31711	8.4367	7.5684	7.23936	7.15037	5.80537	5.86795	5.63584	7.57034	5394	1	11049264	11082525	-	EXOSC10	exosome component 10
GC01P011184	4.30084	4.27613	4.32832	4.20217	4.28798	4.08748	4.50735	4.55754	4.3459	4.56823	4.64586	4.23133	4.97209	5.0439	4.40749	4.46029	4.74484	4.60882	4.42181	4.49379	4.84678	4.7272	4.72804	4.39729	10218	1	11171984	11178624	+	ANGPTL7	angiopoietin-like 7
GC01P011268	6.51023	6.59749	6.719	5.90895	5.85162	6.09643	6.95819	6.9438	6.90046	5.38665	5.16862	6.3626	7.04817	5.60237	5.86353	5.97821	5.66234	6.43314	6.45652	5.54484	6.23395	5.47787	5.54657	6.56525	29914	1	11255865	11268925	+	UBIAD1	UbiA prenyltransferase domain containing 1
GC01M011637	5.22813	5.26213	5.10589	5.54676	4.90417	5.12419	5.67107	5.6243	5.60425	5.53354	5.23937	5.48527	6.43122	6.1437	5.09527	5.81084	5.72329	5.80789	5.48668	5.43628	5.69845	5.8356	6.12778	5.711	26232	1	11631032	11637326	-	FBXO2	F-box protein 2
GC01M011780	6.36542	5.81087	5.52539	5.49385	5.47398	5.58285	6.57337	6.33838	5.95091	6.44845	6.51272	5.82158	6.106	5.51353	5.87532	5.76735	5.77966	6.26921	6.3955	6.22342	6.18216	6.49219	6.72035	5.79794	4524	1	11769263	11788569	-	MTHFR	5,10-methylenetetrahydrofolate reductase (NADPH)
GC01P011800	6.29426	6.89575	7.7255	7.92519	8.12016	7.14174	7.51664	7.12158	7.0311	8.69285	8.43187	7.39901	6.35843	7.6752	7.639	6.66268	8.20252	7.83305	7.04364	7.58554	6.55549	7.12231	6.81788	7.14253	1185	1	11788880	11825772	+	CLCN6	chloride channel 6
GC01M011840	6.82118	6.2232	5.89856	6.16439	6.16051	6.26954	6.23935	6.05238	6.75212	6.27043	6.61444	6.23879	7.01236	6.47791	6.2845	7.0237	6.65867	6.56167	5.92844	6.33636	6.78673	6.42264	6.78739	6.10932	4878	1	11828362	11830422	-	NPPA	natriuretic peptide precursor A
GC01M011851	4.66	4.39463	4.47559	4.53654	4.3451	4.56966	5.06087	4.65494	4.15447	4.89984	4.622	4.66	4.76038	4.64947	4.47713	4.85873	4.81051	4.76137	4.73705	4.61887	4.92823	5.03123	5.0205	4.64251	4879	1	11840108	11841579	-	NPPB	natriuretic peptide precursor B
GC01P012057	6.08062	5.72902	6.54768	5.94728	6.1542	5.87632	6.35055	5.98972	5.83496	6.19248	5.85674	6.15791	5.81505	5.98723	6.74845	6.5895	6.82101	7.70612	6.54258	6.1693	7.16389	6.91341	7.20784	6.51648	943	1	12046020	12126849	+	TNFRSF8	tumor necrosis factor receptor superfamily, member 8
GC01P012161	6.34721	5.58222	8.35498	7.76417	8.05138	6.21436	6.36176	5.92038	6.14706	4.65999	4.90933	7.64297	7.32019	7.69227	9.84695	10.0615	10.7783	11.1578	9.08626	8.91074	11.5891	10.4724	10.899	10.2797	7133	1	12149646	12191863	+	TNFRSF1B	tumor necrosis factor receptor superfamily, member 1B
GC01M012562	7.39732	7.28468	6.03671	6.32193	6.47532	7.02759	7.07177	6.6282	6.65265	6.63932	6.68559	7.12495	7.94558	8.5393	6.75444	7.89288	8.53618	6.80212	8.14811	8.95842	7.21163	6.91028	7.28003	7.41067	9249	1	12550526	12600407	-	DHRS3	dehydrogenase/reductase (SDR family) member 3
GC01P015170	5.41917	5.1353	5.16556	5.33802	5.19255	5.22409	5.50269	5.14466	5.30444	5.71156	5.67774	5.1343	5.13025	5.40998	5.22979	5.58152	5.95714	5.31275	5.14321	5.36935	6.5439	6.00863	5.75955	5.30622	399563	1	15300683	15317125	+		hypothetical protein FLJ43806
GC01P015225	6.07222	5.5279	5.99696	6.09563	5.74829	6.08773	5.58927	5.41174	5.30138	5.86586	5.99572	6.51855	6.63168	7.38354	7.87538	8.43995	8.96562	6.48778	7.53713	7.34253	6.20126	6.011	6.09292	5.73519	55092	1	15352815	15419459	+	TMEM51	transmembrane protein 51
GC01P015481	8.51049	8.3834	8.50545	8.4013	9.13	8.07923	7.7151	7.75666	7.61467	6.14781	6.91062	8.40379	8.62779	8.27549	9.54421	9.75167	9.62977	11.0015	9.12851	9.12707	11.7211	10.4045	10.3478	10.9548	79180	1	15609027	15629421	+	EFHD2	EF-hand domain family, member D2
GC01P015510	6.28493	5.70373	5.60851	5.63093	5.44621	5.44521	6.01245	5.27553	5.25466	6.24858	5.99405	5.87848	5.62427	5.77278	6.01995	5.51673	5.66836	6.0068	6.50314	5.92918	6.45585	6.42363	7.12386	6.0861	11330	1	15637524	15648326	+	CTRC	chymotrypsin C (caldecrin)
GC01P015528	4.16742	3.91936	3.68549	3.89487	3.82626	3.93107	5.5692	4.99157	4.29524	4.37536	4.29208	4.01782	4.70351	4.17811	3.75126	4.46486	4.05475	4.19483	4.01814	4.05913	4.40195	3.9024	4.45201	3.70294	63036	1	15655810	15671167	+		elastase 2A
GC01P015547	4.86026	5.11323	4.57945	4.72216	4.6127	4.61415	7.56745	6.49424	6.1175	5.24013	5.05992	4.98509	5.95086	6.00055	4.53987	6.16916	5.79491	5.2572	4.77776	4.91645	5.52964	5.08116	5.11387	4.93407	51032	1	15675182	15690481	+		elastase 2B
GC01M015644	4.91289	4.62511	4.16742	4.3659	3.9592	4.60915	4.60794	4.11304	4.32134	4.76529	4.66678	4.47158	4.40133	4.09902	4.52769	4.44491	4.55032	4.64109	5.12377	4.85487	4.79906	5.09095	5.59841	4.35499	79814	1	15771738	15784192	-	AGMAT	agmatine ureohydrolase (agmatinase)
GC01M016085	6.84796	6.08132	5.77186	5.78163	5.61359	5.93909	6.15849	6.01286	5.89824	6.22196	6.21472	5.93707	6.07869	5.82115	6.18161	5.84406	5.81309	6.31479	6.68562	6.58107	6.30417	6.56977	6.93829	5.56899	27129	1	16213109	16218676	-	HSPB7	heat shock 27kDa protein family, member 7 (cardiovascular)
GC01M016196	5.93728	5.96415	5.6486	5.76497	5.52928	5.65164	5.91598	5.77168	6.01435	5.82725	6.12376	5.5325	5.78651	5.37459	5.82434	5.75438	5.74681	6.14394	5.86754	5.7117	6.15444	6.2256	6.62734	5.81049	1969	1	16323419	16355151	-	EPHA2	EPH receptor A2
GC01M016304	6.47743	6.06225	6.46543	6.45771	6.51389	6.18089	6.36228	6.47913	6.59272	6.72791	6.8048	6.48007	6.25929	5.94638	6.3291	6.07359	6.27482	6.17207	6.76809	6.75983	6.32664	6.92695	6.7965	6.3027	79363	1	16430782	16436033	-	C1orf89	chromosome 1 open reading frame 89
GC01M016321	7.51382	7.33461	7.09774	7.70631	7.41858	7.66124	7.321	7.2285	7.55315	7.46971	7.34113	7.13013	6.8356	7.41167	7.25747	7.20184	7.50078	8.12648	6.85246	6.91566	7.87473	7.92781	7.80578	7.48352	54455	1	16449146	16551535	-	FBXO42	F-box protein 42
GC01P016440	8.81967	8.89096	8.17934	8.40825	8.37274	8.49488	8.66653	8.94259	8.87465	8.91046	8.79507	8.68474	8.6257	8.43276	8.65713	8.7598	8.49623	8.65689	9.43522	9.32473	8.94802	8.61555	8.72346	8.66065	26099	1	16566306	16595451	+	C1orf144	chromosome 1 open reading frame 144
GC01P016513	8.29387	8.49019	8.30504	7.69187	8.21447	8.42442	8.7345	8.71524	8.34911	8.33268	8.31751	8.28251	8.21103	8.56547	9.24911	9.06796	9.32546	9.4039	9.07826	9.06923	8.34479	7.98334	7.79705	8.86714	55707	1	16639819	16659159	+	NECAP2	NECAP endocytosis associated 2
GC01M017046	6.71156	6.62789	7.80059	7.40842	6.58198	6.84401	6.12709	6.31667	6.19871	6.55652	6.63129	6.48997	6.11987	6.38086	6.03217	6.48803	6.27776	6.40135	6.53795	6.68123	6.18046	6.93704	6.98297	6.31258	4237	1	17173585	17180668	-	MFAP2	microfibrillar-associated protein 2
GC01M017058	6.72694	6.70916	7.19352	7.19417	7.52175	7.0906	6.54217	6.33669	6.39215	7.67505	7.388	5.85815	6.7129	6.10304	5.83032	6.21817	6.67933	6.79627	6.36888	6.59796	5.16116	6.3388	5.74107	6.18695	23400	1	17185039	17210997	-	ATP13A2	ATPase type 13A2
GC01M017090	7.77226	8.14659	7.53266	7.85987	7.34635	7.71195	8.50762	8.90145	9.49791	7.45167	6.96497	8.42809	9.08306	8.93119	8.519	9.13449	9.1036	8.08041	8.89626	8.73995	8.4151	6.95612	7.36799	7.58051	6390	1	17217840	17253233	-	SDHB	succinate dehydrogenase complex, subunit B, iron sulfur (Ip)
GC01M017138	7.26154	6.61045	7.06823	6.97629	7.7506	6.6031	6.32591	6.24792	6.43111	6.23318	7.14276	7.41322	8.08683	7.25965	8.64659	8.90968	8.31117	9.97293	8.44628	8.59907	11.9102	9.56775	10.7666	11.1034	11240	1	17266681	17318517	-	PADI2	peptidyl arginine deiminase, type II
GC01P017320	6.43149	6.22215	6.06365	6.28437	6.15683	6.24217	6.17119	5.97559	6.11729	6.93611	6.77448	6.25235	5.57192	5.65488	6.29382	5.93171	5.63037	6.56395	6.85394	6.67441	7.03352	7.18753	7.42747	6.30716	51702	1	17448179	17483312	+	PADI3	peptidyl arginine deiminase, type III
GC01P017379	5.04813	5.15246	6.21915	5.59384	6.02394	5.47609	4.94224	5.01774	4.6921	7.01357	6.95239	5.40997	5.71412	5.39995	5.03357	6.13919	4.86686	7.24922	4.99413	4.96027	7.62544	7.13892	6.98584	8.40428	23569	1	17507278	17563082	+	PADI4	peptidyl arginine deiminase, type IV
GC01P017612	6.14974	5.8466	6.11228	6.09888	5.46733	5.55484	5.66685	6.07469	5.85449	6.1439	6.29957	5.70585	5.56389	5.63433	7.12715	7.99002	7.96292	8.28152	7.1174	7.00339	6.15388	7.11175	6.3767	5.99514	55160	1	17738916	17896956	+	ARHGEF10L	Rho guanine nucleotide exchange factor (GEF) 10-like
GC01P017828	6.95533	6.71279	6.20781	6.75838	6.23691	6.50765	6.68525	6.90176	6.65521	6.80082	7.09402	6.68259	6.69742	6.81131	6.66914	6.88143	6.80666	7.16834	6.97265	7.12475	7.04032	7.33633	7.39285	6.6372	81569	1	17954430	18026143	+	ACTL8	actin-like 8
GC01P018702	6.40252	5.74303	5.68569	5.6152	5.80486	5.85357	6.12746	5.70199	5.8897	6.23921	6.14163	5.81493	5.77922	5.48587	6.22864	5.75813	6.09601	6.18839	6.09859	6.76482	6.26746	6.72701	6.72937	6.03634	5081	1	18830086	18935218	+	PAX7	paired box gene 7
GC01M018943	7.22631	6.93218	6.28687	6.60802	6.53944	6.20941	7.14035	7.11824	6.62996	7.46936	7.23483	6.69197	6.30133	6.05603	6.65406	6.33718	6.3682	6.5423	5.97848	6.37017	6.36416	6.13251	6.33812	6.35885	8659	1	19070512	19101659	-	ALDH4A1	aldehyde dehydrogenase 4 family, member A1
GC01M019146	4.51688	4.26651	4.26639	4.31813	4.43106	4.23099	4.15398	4.71039	4.38864	4.48844	4.29091	4.22168	4.16339	4.21998	4.17504	4.31341	4.22172	4.26389	4.12044	4.38639	4.2963	4.53611	4.79985	4.21419	23352	1	19273588	19409333	-	ZUBR1	zinc finger, UBR1 type 1
GC01M019289	6.70773	7.29641	7.0972	6.80832	6.56535	6.64343	7.06708	7.05554	6.92645	6.70085	6.71864	7.30287	6.79918	6.39445	6.65491	7.17351	6.20275	6.83563	6.84657	7.46372	5.96337	6.52924	6.65954	6.06602	23065	1	19414744	19450633	-	KIAA0090	KIAA0090
GC01M019375	8.54488	8.93901	8.88325	9.00349	8.89579	8.596	8.55648	8.76338	8.66278	8.91023	8.7557	8.85082	8.99324	9.1961	8.53665	8.96302	8.70206	8.24202	8.59778	9.7622	7.57734	7.8687	7.60516	7.81744	8574	1	19503050	19511227	-	AKR7A2	aldo-keto reductase family 7, member A2 (aflatoxin aldehyde reductase)
GC01P019384	6.21782	6.34758	5.54374	5.49338	5.55982	6.12855	6.33701	5.64697	6.42348	6.28437	6.73817	6.02584	5.95861	6.48665	5.91532	6.40615	6.27851	6.69705	6.92404	6.54739	6.71545	6.61435	6.69112	5.74699	54896	1	19511406	19533525	+	PQLC2	PQ loop repeat containing 2
GC01M019410	9.3655	9.51703	10.0251	9.56981	9.72746	9.92452	9.27465	8.68799	8.78925	10.5896	10.5261	9.81582	9.30838	9.40848	10.2431	10.1261	9.98534	10.2595	9.35103	9.49171	10.455	9.94136	10.1798	10.5499	832	1	19537856	19684594	-	CAPZB	capping protein (actin filament) muscle Z-line, beta
GC01P019737	5.98175	5.65147	5.18788	5.51458	5.33285	5.63547	5.75609	5.7773	5.59246	6.31991	6.38885	5.77877	5.79529	5.67016	5.78806	6.14583	5.62844	6.1057	6.38921	6.18223	6.1098	6.52749	6.21273	5.51035	3362	1	19864366	19878641	+	HTR6	5-hydroxytryptamine (serotonin) receptor 6
GC01M019886	5.68757	5.67465	5.54534	5.8556	5.63981	5.48685	5.59285	6.02722	6.1392	5.83938	6.21116	5.81562	5.47001	5.97114	5.55827	5.81733	6.38722	5.96955	5.81153	6.27473	6.29429	6.45457	6.1706	5.86577	54546	1	20013109	20014358	-	RNF186	ring finger protein 186
GC01M020047	6.09534	5.84246	5.7769	5.94029	5.89093	5.96856	5.99391	5.24641	5.47698	6.43495	6.3239	5.84853	5.12916	5.35132	6.11011	5.34716	5.90274	6.16724	6.69416	6.73911	6.47707	7.16446	6.7975	6.01663	5320	1	20174517	20179496	-	PLA2G2A	phospholipase A2, group IIA (platelets, synovial fluid)
GC01P020142	4.79451	4.36606	4.57404	4.36256	4.32431	4.33721	4.3396	4.47122	4.36255	4.83866	4.68809	4.52805	4.3419	4.31551	4.59548	4.30752	4.44265	4.75008	4.97285	4.88089	4.84192	5.68079	5.4582	4.50237	5322	1	20269424	20290240	+	PLA2G5	phospholipase A2, group V
GC01M020183	7.27033	6.59221	6.49682	6.46982	6.49282	6.54959	6.78744	6.22616	6.37908	7.23383	7.19505	6.89817	6.06937	6.18064	6.85356	6.38377	6.19321	7.08435	7.36408	7.54194	7.28175	7.56287	7.53879	6.55734	26279	1	20311027	20318595	-	PLA2G2D	phospholipase A2, group IID
GC01P020211	4.58171	4.2388	3.94356	4.1132	4.00696	4.12401	4.16541	4.22844	4.14403	4.55901	4.4801	4.314	4.11715	4.29483	4.43023	4.53744	4.27321	4.55957	5.09343	4.88217	4.7007	5.08578	4.80381	4.35202	64600	1	20338405	20349459	+	PLA2G2F	phospholipase A2, group IIF
GC01M020572	7.8573	7.8475	7.66014	7.83758	7.4712	7.76791	7.98065	7.30266	7.86092	7.83555	7.86013	7.76364	7.47508	7.15683	8.01362	7.72074	7.66014	7.84767	8.11306	7.99825	8.17444	8.09079	7.81807	7.86004	79594	1	20698529	20707241	-	C1orf166	chromosome 1 open reading frame 166
GC01P020660	6.2338	5.3564	7.14034	6.40542	7.19479	5.73193	5.98373	5.11772	5.47306	6.31212	5.55649	5.79048	6.13515	5.50712	6.7429	7.40754	7.25979	9.57836	7.54682	7.23478	11.0855	9.62216	9.99984	10.098	978	1	20788030	20817985	+	CDA	cytidine deaminase
GC01P020705	7.52028	7.08479	7.46002	7.44124	7.9197	7.78406	7.95166	7.42878	7.49896	7.3806	7.41952	6.88471	6.86623	6.67795	7.64625	7.74386	8.35425	8.46101	7.85502	8.249	9.54385	8.43988	8.30571	8.89329	65018	1	20832534	20850590	+	PINK1	PTEN induced putative kinase 1
GC01M020723	10.1901	10.0737	9.66037	9.81392	9.73558	9.88559	9.88378	9.76676	10.0009	9.93281	9.66143	10.5873	10.5178	10.6715	10.0552	10.4712	10.0488	9.33873	9.11572	9.09333	7.05089	7.44888	7.30581	9.00537	1650	1	20841736	20860587	-	DDOST	dolichyl-diphosphooligosaccharide-protein glycosyltransferase
GC01M020735	6.49374	6.08242	6.11495	6.10021	6.1507	5.81558	5.9707	5.48852	5.95394	6.24223	6.02264	5.95188	5.71573	5.6663	6.07479	5.4331	5.43277	5.92975	6.48105	6.39788	5.77312	6.6871	6.66531	5.62764	57576	1	20863095	20917097	-	KIF17	kinesin family member 17
GC01M020815	8.70627	8.53836	8.38887	7.54854	7.84722	8.94688	9.01969	8.82073	8.78548	8.03036	7.54605	8.74489	9.31935	8.35925	8.12292	8.37264	7.6906	7.87887	7.89474	8.10224	8.41808	8.14825	8.18752	8.60678	50809	1	20941756	20985768	-	HP1BP3	heterochromatin protein 1, binding protein 3
GC01M020878	7.47681	7.84171	7.43523	7.04799	7.42201	7.83944	6.44706	6.68832	6.67142	9.7107	9.5035	7.51071	7.35873	7.59508	7.68962	7.62456	7.89107	7.07602	7.02937	7.22289	7.81554	6.65822	6.69551	6.72012	8672	1	21005562	21375930	-	EIF4G3	eukaryotic translation initiation factor 4 gamma, 3
GC01M021290	6.49545	6.47917	5.56158	5.93464	5.95925	6.52457	7.28013	7.28737	7.40533	7.19307	7.36098	6.51967	7.20869	6.8928	6.60885	7.49746	7.42787	7.2323	6.3613	6.83166	7.68067	6.88369	6.82729	6.23475	1889	1	21417684	21489494	-	ECE1	endothelin converting enzyme 1
GC01P021581	4.82186	4.38481	3.90515	3.95125	6.20902	4.36804	4.41034	4.47843	4.44873	4.44849	4.17081	4.24163	4.91161	4.4318	4.08955	4.29015	4.04051	4.34735	4.52495	4.30225	8.82831	7.06578	6.97799	4.41214	249	1	21708455	21777491	+	ALPL	alkaline phosphatase, liver/bone/kidney
GC01M021651	7.54844	7.238	7.23595	7.23131	7.21682	7.1505	8.80543	8.96904	8.52263	7.42359	7.47791	7.31732	7.30598	7.03262	7.36551	6.91403	6.7615	7.12326	7.64633	7.75204	7.71477	7.75197	7.47867	7.16559	5909	1	21795301	21868386	-	RAP1GAP	RAP1 GTPase activating protein
GC01M022190	5.1578	4.76379	4.70194	4.50151	4.59099	4.36952	5.41404	5.10993	5.10826	5.10303	5.21649	5.0861	5.1311	4.88458	4.88234	4.84967	4.61939	5.05009	4.51132	4.72668	5.03755	4.7653	4.96288	4.92063	54361	1	22318786	22342197	-	WNT4	wingless-type MMTV integration site family, member 4
GC01P022524	5.96225	6.0243	6.0715	6.08559	5.92401	6.08236	5.86656	5.93366	6.10978	5.82807	5.91705	6.10601	5.41969	5.49326	6.14082	5.69549	5.07403	5.9224	6.32951	6.06256	5.89471	6.20447	6.19694	6.13579	9923	1	22650936	22727567	+	ZBTB40	zinc finger and BTB domain containing 40
GC01P022708	6.23638	6.07313	4.80108	5.16796	5.02828	4.83624	5.26308	5.94857	5.69522	5.63681	5.49889	5.4877	5.67484	5.34477	9.03232	9.39426	8.69363	6.29642	7.7857	6.49887	5.44119	6.02547	5.73387	4.79595	712	1	22836686	22838686	+	C1QA	complement component 1, q subcomponent, A chain
GC01P022725	6.28949	6.06375	5.18983	5.58786	5.27973	5.01174	5.67576	5.42959	5.86123	6.06379	5.9724	5.43349	5.28752	5.19666	8.06513	7.82071	7.50735	6.25079	8.20045	7.64161	5.45979	5.91524	5.6734	4.62664	713	1	22852326	22860714	+	C1QB	complement component 1, q subcomponent, B chain
GC01P022782	5.98819	5.52732	5.29946	5.40184	5.43393	5.43675	5.86599	5.71988	5.75956	6.00306	6.14829	5.64029	5.47589	5.6812	5.75395	5.92469	6.04097	6.27318	6.28325	6.40594	5.94553	6.41307	6.33414	5.52008	2048	1	22909918	23114403	+	EPHB2	EPH receptor B2
GC01P023091	9.04177	9.44136	8.58155	9.13606	8.79751	8.76423	9.60993	9.67954	9.63656	8.70089	8.70556	9.13367	9.81884	9.68271	8.41598	8.92465	8.79838	8.49725	7.82408	8.06519	7.34854	7.30773	7.50947	7.4787	23028	1	23218532	23282771	+	AOF2	amine oxidase (flavin containing) domain 2
GC01M023263	5.21918	4.94762	4.68665	4.81791	4.5651	4.69341	4.85566	4.78797	4.67026	5.00376	5.19325	4.84015	4.44752	4.6846	4.87917	4.9186	4.69993	5.6032	5.6249	5.4936	5.49073	5.72966	5.82444	4.60414	3352	1	23390975	23393809	-	HTR1D	5-hydroxytryptamine (serotonin) receptor 1D
GC01M023381	10.4144	10.8938	10.9447	11.3021	10.9773	10.8255	10.5427	10.4965	10.8704	9.5524	9.5799	10.7104	10.3061	9.75754	10.2671	9.89774	9.27659	9.83857	10.1605	9.37179	8.85264	9.0152	8.59372	9.76587	10236	1	23508863	23543390	-	HNRPR	heterogeneous nuclear ribonucleoprotein R
GC01M023578	6.37754	5.6228	4.71092	4.91754	5.26736	5.52324	6.57828	6.00917	6.89142	6.08918	5.62883	5.33182	5.7769	5.50989	5.65597	5.86317	5.54497	5.70563	6.06624	5.99173	6.18051	6.0575	5.91462	5.43384	1870	1	23705508	23730300	-	E2F2	E2F transcription factor 2
GC01M023629	4.95793	4.96088	6.12187	5.66988	8.40046	5.59899	4.95987	5.07816	5.71931	4.92016	5.45314	5.02692	5.97833	6.23636	7.88906	9.61093	8.22509	6.73174	5.52034	5.79051	5.59469	5.31359	5.32969	5.91342	3399	1	23757042	23758872	-	ID3	inhibitor of DNA binding 3, dominant negative helix-loop-helix protein
GC01M023867	6.42068	6.59862	6.44873	6.28158	6.5675	6.12306	8.02883	8.18655	8.17147	6.37553	6.22076	7.71439	8.06362	8.29325	7.50525	8.01874	8.25735	6.32518	6.96682	7.05893	6.29626	5.7186	5.5049	6.3643	2582	1	23994675	23999621	-	GALE	UDP-galactose-4-epimerase
GC01M023873	7.86985	8.22514	7.97563	7.65556	8.00797	8.28124	8.7649	8.21122	8.59208	9.36002	9.15697	8.52099	8.86714	9.94006	8.56905	9.20504	9.61139	8.41535	8.19423	9.21121	7.83018	8.17453	8.18768	7.79973	3155	1	24000954	24024536	-	HMGCL	3-hydroxymethyl-3-methylglutaryl-Coenzyme A lyase (hydroxymethylglutaricaciduria)
GC01M023916	7.9037	7.8478	7.85426	7.39513	7.3209	7.91961	7.1516	7.39527	8.28097	7.98135	8.12258	9.14787	8.79615	9.70169	11.623	10.6287	11.7535	10.2094	8.64818	9.64822	7.63151	8.00883	7.39374	9.03119	2517	1	24044160	24067369	-	FUCA1	fucosidase, alpha-L- 1, tissue
GC01M023945	6.47816	6.08068	6.28378	5.88496	5.94724	5.92368	5.87502	5.93682	6.14663	6.37193	6.86163	6.23042	6.00032	5.83721	6.99002	5.78903	6.31305	6.85926	7.18053	7.32131	7.15287	7.80322	7.8195	7.11639	1269	1	24073047	24112404	-	CNR2	cannabinoid receptor 2 (macrophage)
GC01M024191	5.37685	4.88134	4.82358	4.95507	4.96757	5.22	5.19801	5.00929	4.98512	5.17808	5.41091	5.15533	5.19596	4.95205	5.10046	4.71784	5.14295	5.28419	5.26905	5.72499	5.65306	5.48833	6.14802	5.25616	58985	1	24318847	24342198	-	IL22RA1	interleukin 22 receptor, alpha 1
GC01P024574	3.5099	3.53469	3.57202	3.31985	3.53309	3.32715	3.58984	3.28178	3.37385	3.72206	3.55309	3.47448	3.6843	3.52284	3.63559	3.92438	3.33718	3.55286	3.9424	3.75346	3.67151	3.57534	3.46671	4.47447	11123	1	24701973	24735012	+	DSCR1L2	Down syndrome critical region gene 1-like 2
GC01P024817	7.17393	7.79612	7.44613	7.5052	7.2565	8.02575	8.91504	8.65854	9.00827	10.077	9.06993	8.69363	7.69698	7.80688	8.93813	8.77388	8.44632	7.51478	8.61236	8.65555	6.05565	6.23875	6.07152	5.9818	25932	1	24944434	25043345	+	CLIC4	chloride intracellular channel 4
GC01M024971	8.15557	8.1434	9.10393	9.56455	9.08858	8.4654	6.95942	7.23727	6.83212	6.69792	6.75589	8.96893	8.57127	8.9482	9.17654	9.27219	8.83662	9.17671	8.43221	6.9186	8.35647	8.71368	8.60606	10.686	864	1	25098645	25164062	-	RUNX3	runt-related transcription factor 3
GC01M025296	8.24519	8.95065	9.40281	9.87023	9.39503	9.66637	9.28651	8.67823	9.29082	8.90307	8.80752	9.15517	8.57845	9.3423	9.38322	8.85583	9.50836	9.37287	8.11942	8.3109	10.0507	9.21042	9.84787	9.25178	25949	1	25421355	25431590	-	SYF2	SYF2 homolog, RNA splicing factor (S. cerevisiae)
GC01M025315	7.24657	8.31442	9.50509	7.99545	8.59782	9.24366	7.99861	8.71971	8.76963	7.53068	7.43952	8.15463	7.70805	8.56347	7.98883	7.58145	8.65044	8.1951	6.8906	7.77329	8.40276	7.98173	7.85958	9.86357	57035	1	25441327	25537243	-	C1orf63	chromosome 1 open reading frame 63
GC01P025344	3.8437	3.67891	3.6184	3.73804	3.5521	3.747	5.71267	5.67734	7.5046	5.96853	6.38719	3.51862	3.73932	3.57031	3.50779	3.64844	3.40957	3.59675	3.50586	3.7485	3.99979	3.51849	3.70879	3.78604	6007	1	25471567	25529522	+	RHD	Rh blood group, D antigen
GC01P025411	8.29288	8.72843	9.00851	8.90048	8.87096	8.76588	9.10881	8.97625	9.19981	9.30652	9.151	8.69014	9.13158	8.05498	9.17627	9.61683	9.10293	9.76063	9.12762	8.72305	10.2019	9.17914	9.84088	9.40851	23585	1	25537397	25561437	+	TMEM50A	transmembrane protein 50A
GC01P025503	6.08551	6.64198	7.16388	6.94264	6.99333	6.62832	7.5917	7.71843	8.32588	6.47813	6.5167	6.40111	7.2756	7.36142	6.37597	7.24276	7.17341	6.17246	5.82822	5.85686	6.0551	5.69915	5.83165	7.46679	55219	1	25630005	25698515	+	TMEM57	transmembrane protein 57
GC01P025574	6.35554	6.65561	7.3362	6.97644	6.58302	6.76238	7.05757	6.97912	7.04848	9.16066	8.85732	6.32663	6.06452	6.07268	6.72934	6.49486	6.41606	7.0938	7.43074	7.49249	6.37489	7.01171	6.63245	7.75891	26119	1	25742752	25767962	+	LDLRAP1	low density lipoprotein receptor adaptor protein 1
GC01M025846	7.34776	7.44994	6.34604	6.33066	6.60655	6.66525	8.78964	8.26758	8.7083	7.35807	7.02876	8.06268	7.41815	6.37192	6.88302	6.20319	5.7085	5.55244	6.73295	7.09462	6.28434	7.42082	6.34428	6.11933	79000	1	26033083	26058435	-	C1orf135	chromosome 1 open reading frame 135
GC01M025910	9.48734	10.0779	9.33355	9.59782	8.98971	9.05107	9.77517	9.76142	10.1408	7.56713	8.24194	9.59715	9.53414	9.25125	8.52284	8.80487	8.1218	5.87068	7.88035	6.04155	6.15332	6.48748	6.72684	6.18664	3925	1	26099194	26105231	-	STMN1	stathmin 1/oncoprotein 18
GC01P026032	5.50927	5.33268	4.77455	5.31888	5.14282	5.23612	5.53221	6.35038	5.7471	5.79824	5.65648	5.65334	5.77398	5.40078	5.33932	6.16253	5.52644	5.75334	5.10484	5.63045	5.96072	5.77663	5.53283	5.41146	2134	1	26220857	26235519	+	EXTL1	exostoses (multiple)-like 1
GC01P026170	5.36032	5.40041	4.77869	4.89644	4.53374	5.35369	5.35373	5.93867	5.85092	5.55198	5.72709	5.45714	5.59393	5.68048	5.34022	5.61075	5.55955	5.68655	5.1365	5.43174	5.85247	5.67538	5.51903	4.44005	79927	1	26358111	26361705	+	GRRP1	glycine/arginine rich protein 1
GC01P026180	7.02346	7.90175	6.68619	7.19518	7.35895	7.12531	8.0908	8.30151	8.05277	5.81388	6.07379	7.27665	7.55847	6.59821	6.3063	6.71472	5.77272	6.03765	7.34843	6.56095	5.2868	5.89018	6.34354	5.95072	51042	1	26368996	26369947	+	ZNF593	zinc finger protein 593
GC01P026188	5.36162	5.11813	5.45655	5.93513	5.4964	5.44829	5.70407	5.44444	5.36116	5.51114	5.20362	4.87395	5.4294	5.2713	5.01624	5.05041	5.26302	5.43335	5.22868	5.33857	5.38308	5.5203	6.0031	5.21157	10256	1	26376586	26388960	+	CNKSR1	connector enhancer of kinase suppressor of Ras 1
GC01P026245	8.23584	8.17984	7.87915	7.56523	8.0934	8.04383	8.10082	7.97504	7.86247	8.21971	8.32871	8.12701	7.71401	7.64862	7.7533	7.42684	7.53706	7.44661	8.04349	7.61192	7.40357	7.71901	7.92608	8.104	64793	1	26433277	26477886	+	CCDC21	coiled-coil domain containing 21
GC01P026329	9.47361	9.87231	11.2057	9.53612	9.71602	11.3077	7.38629	7.56593	7.73022	7.70346	5.9824	9.90819	10.637	11.058	10.2581	10.7142	11.2618	10.0704	12.1281	13.3345	7.80148	9.25074	9.81037	11.1495	1043	1	26516997	26519600	+	CD52	CD52 molecule
GC01M026332	6.24056	5.85642	5.71319	5.65037	5.65551	5.60972	5.94341	5.99695	6.06799	6.04423	6.4193	5.64532	5.54971	5.37372	5.99545	5.51386	5.64424	6.02728	6.34723	6.38715	6.02209	6.49831	6.59372	5.82322	55057	1	26520936	26542929	-	AIM1L	absent in melanoma 1-like
GC01P026421	4.27947	4.09205	4.17404	4.31113	4.03924	4.0718	4.15566	4.47928	4.32374	4.37961	4.38664	4.13342	4.57503	4.28657	4.24313	4.52215	4.77884	4.41993	4.59855	4.53337	4.67908	4.35196	4.82732	4.23084	79727	1	26609894	26628797	+	LIN28	lin-28 homolog (C. elegans)
GC01P026442	7.34352	7.03178	7.53195	7.70561	7.78401	7.51323	7.64022	7.46933	7.69069	7.46942	7.5303	7.154	6.91526	6.94953	7.49756	7.41586	7.18043	7.41818	7.63503	7.84819	7.30816	7.44517	7.46293	7.28124	79947	1	26631359	26670380	+	DHDDS	dehydrodolichyl diphosphate synthase
GC01P026540	8.40414	8.21451	8.32348	8.06427	8.29454	7.86717	8.44834	8.51123	8.79046	8.18604	8.16545	8.94041	8.65609	9.01578	9.41937	9.26957	9.74985	9.50861	9.50961	10.3275	10.5802	9.58862	9.57151	9.41	6195	1	26728835	26774107	+	RPS6KA1	ribosomal protein S6 kinase, 90kDa, polypeptide 1
GC01P026706	10.128	9.55673	8.46141	8.79379	9.13467	9.669	8.19992	8.42648	8.37815	8.58795	8.57586	8.93723	8.34238	9.33035	8.79385	8.68246	9.04015	10.0583	8.46516	7.81396	9.80968	9.18972	9.02145	9.43347	8289	1	26895110	26981180	+	ARID1A	AT rich interactive domain 1A (SWI- like)
GC01P026799	8.36941	8.31968	8.51799	8.32517	8.06493	8.50037	8.49131	8.16464	8.37106	7.94989	7.3803	8.13363	7.7868	8.01018	8.026	7.52457	8.00317	7.69437	7.98875	8.16328	7.63452	8.04653	8.05623	7.13954	55650	1	26987072	26997473	+	PIGV	phosphatidylinositol glycan, class V
GC01P026837	6.98194	6.78297	7.17754	7.3954	7.69185	6.97791	7.08996	7.21407	6.99779	6.79677	7.07868	7.18991	7.40902	7.63909	7.41814	7.27568	7.75467	7.88762	7.94138	7.43632	11.4189	9.93259	10.7791	10.4401	84243	1	27025787	27054794	+	ZDHHC18	zinc finger, DHHC-type containing 18
GC01P026873	7.42382	6.68191	6.58401	6.90074	6.48229	6.30934	6.12033	5.89675	6.11758	6.76227	7.09864	6.40188	5.74604	5.62037	6.92307	6.36113	6.49574	7.66955	8.01238	7.81921	8.63101	8.67087	8.89383	8.13502	2810	1	27062219	27063534	+	SFN	stratifin
GC01M026887	6.40834	7.37383	7.05825	7.2367	7.35785	7.11839	8.02488	7.65802	7.63683	7.34682	7.28032	7.55966	7.78478	7.60499	7.49058	7.51439	7.78458	7.02488	6.69886	7.27481	6.4007	5.76895	6.20306	6.74352	54707	1	27078459	27089322	-	ATPBD1B	ATP binding domain 1 family, member B
GC01M026902	7.28633	7.39466	7.20556	7.1624	7.03489	7.05058	7.50892	7.34558	7.32551	7.03931	7.04801	7.28752	7.21851	7.05988	7.68986	7.22255	7.29823	7.60787	7.4311	7.63456	7.19058	7.23406	7.1915	7.08815	63906	1	27089566	27099544	-	GPATC3	G patch domain containing 3
GC01M026922	6.68479	6.72346	6.07357	6.55496	6.07871	6.1806	6.91107	6.71574	6.4725	6.92446	6.76549	6.36972	6.22209	6.8827	6.52958	6.35718	6.03501	6.77872	6.45595	6.43966	7.24947	6.81955	7.212	6.58332	8431	1	27110565	27113047	-	NR0B2	nuclear receptor subfamily 0, group B, member 2
GC01P026932	4.68796	4.66143	4.32857	4.58543	4.5305	4.55199	4.86924	4.93086	4.62108	5.153	4.72037	4.47508	5.4298	4.6353	4.60939	4.56418	4.62357	4.92737	4.75408	4.71014	4.74133	4.89025	4.92287	4.63248	10726	1	27120810	27145474	+	NUDC	nuclear distribution gene C homolog (A. nidulans)
GC01M027109	8.136	7.68276	7.43397	7.73581	7.70069	7.68824	7.01459	7.22714	7.07517	9.44472	9.064	7.45188	7.37292	6.91063	7.7896	8.10788	8.0804	8.42121	8.25026	8.20176	8.80198	8.21294	8.44714	8.26404	6548	1	27297893	27353988	-	SLC9A1	solute carrier family 9 (sodium/hydrogen exchanger), member 1 (antiporter, Na+/H+, amiloride sensitive)
GC01P027245	8.00498	7.24975	6.94747	7.10789	7.1448	7.0445	7.22202	7.09457	7.19432	7.61768	7.59552	6.66327	6.54371	6.76469	7.40007	6.93579	7.10503	7.62702	7.55302	7.55528	8.59682	7.82279	8.14098	7.67552	23038	1	27433745	27507580	+	WDTC1	WD and tetratricopeptide repeats 1
GC01M027365	5.21268	5.41915	4.89057	5.00424	5.59774	5.31725	5.44167	5.58197	6.06542	5.88758	5.31019	5.18319	6.13291	6.01259	6.69622	7.00587	7.65576	6.44054	5.24743	5.26629	5.41375	5.10608	5.42462	5.58222	9064	1	27554256	27565924	-	MAP3K6	mitogen-activated protein kinase kinase kinase 6
GC01M027379	5.47861	4.92535	5.01637	5.05142	4.85675	4.89457	5.14298	5.29363	5.16031	4.91393	5.3714	4.79645	5.14497	5.29948	4.96475	4.92728	5.14787	5.34402	5.61833	5.55379	5.51984	5.43044	5.44455	4.96097	8547	1	27568189	27573902	-	FCN3	ficolin (collagen/fibrinogen domain containing) 3 (Hakata antigen)
GC01P027403	6.71494	6.10361	5.89769	5.93677	5.91996	6.04368	5.98771	6.24392	6.35298	6.35385	6.49125	6.20525	6.19906	6.03343	6.23413	6.23381	6.23452	6.21695	6.21773	6.32924	6.42278	6.62426	6.75501	6.01965	2827	1	27591738	27594902	+	GPR3	G protein-coupled receptor 3
GC01M027416	10.0077	9.40814	10.0983	10.2643	10.1846	9.47701	8.64237	8.79412	9.25869	9.67973	9.32154	8.93373	8.59803	9.65389	9.22784	9.06213	9.79374	10.1299	8.49887	9.06833	9.78513	8.77616	8.76273	9.72858	10163	1	27604712	27689256	-	WASF2	WAS protein family, member 2
GC01M027546	6.54452	6.09975	5.62387	5.52236	5.40316	5.93961	5.49951	4.89562	5.09775	5.69595	5.75046	5.34406	5.15004	5.58164	5.13536	5.26882	5.14001	5.36214	5.46173	5.44886	5.30549	5.6919	5.84244	4.90359	27245	1	27733770	27802691	-	AHDC1	AT hook, DNA binding motif, containing 1
GC01M027622	6.73267	6.55113	9.22196	7.8272	8.84345	7.28749	5.9042	5.82612	6.08786	6.64301	6.80987	7.40073	7.03013	6.43498	9.62877	10.018	10.2296	11.8247	11.037	11.7633	12.1994	11.2773	11.4461	11.2001	2268	1	27811397	27823160	-	FGR	Gardner-Rasheed feline sarcoma viral (v-fgr) oncogene homolog
GC01M027676	6.90092	6.85294	7.50431	6.48298	6.94921	6.94785	6.01517	5.5095	5.79824	6.30675	7.87078	6.08859	7.22245	7.04945	6.31615	8.52037	7.21716	6.47974	9.21166	9.27426	8.14424	8.93308	8.61469	8.26304	2537	1	27865167	27871295	-	IFI6	interferon, alpha-inducible protein 6
GC01P027737	5.08996	5.08071	5.23179	5.13707	5.29324	5.24037	5.32231	5.23756	4.77491	5.42007	5.67972	4.94507	5.51793	5.14163	5.10402	5.40025	5.19568	5.20988	5.48633	5.8681	5.4436	5.82929	5.97498	5.60058	199870	1	27925076	27961062	+	FAM76A	family with sequence similarity 76, member A
GC01P027783	6.4701	7.06607	7.69115	7.93996	7.54583	7.24992	7.02664	6.68063	6.78411	7.95176	7.64408	7.49992	7.04164	7.84743	8.21633	8.1557	8.70316	8.65108	7.81962	8.29227	8.214	7.52189	7.63074	7.45057	23673	1	27972369	28023401	+	STX12	syntaxin 12
GC01P027842	9.00283	9.52011	9.30666	9.05369	8.95229	9.34042	9.58841	9.51658	9.65142	8.6564	8.23298	9.31886	8.66197	8.93923	8.74141	8.35246	8.11697	8.40792	8.56871	8.3239	7.53749	7.90354	7.52374	8.64464	5511	1	28029879	28050770	+	PPP1R8	protein phosphatase 1, regulatory (inhibitor) subunit 8
GC01P027883	8.07284	7.6238	8.27413	8.04652	8.86786	8.77182	9.28423	8.75582	8.73049	7.3462	6.81012	8.30604	8.76309	8.68844	9.37554	9.72042	10.1712	11.2695	8.44594	8.8603	11.7457	10.8817	11.3331	10.7896	9473	1	28071672	28085772	+	C1orf38	chromosome 1 open reading frame 38
GC01M027902	8.86707	9.16719	8.92308	8.27649	8.78945	8.72785	9.75255	9.21348	9.49526	8.50714	8.58075	9.47062	9.30459	9.39019	8.90735	8.7012	8.95955	8.36121	8.85389	8.26611	9.14717	8.15572	8.21327	8.98384	6118	1	28090636	28113823	-	RPA2	replication protein A2, 32kDa
GC01P027945	5.31489	5.32208	5.64246	5.69769	6.00911	5.31931	6.5909	6.37708	6.26803	4.98418	5.39392	6.01555	6.07975	6.15307	4.52176	5.15662	4.50861	4.80224	4.98058	5.26808	5.39064	5.73066	5.38862	5.69821	27293	1	28134090	28158249	+	SMPDL3B	sphingomyelin phosphodiesterase, acid-like 3B
GC01M027981	5.99633	5.90348	5.79798	5.46723	5.71573	5.82001	5.70958	5.98943	5.71884	5.68059	5.77828	5.73113	5.63642	5.80202	6.00323	5.38047	5.47143	6.15618	5.95114	5.80692	6.21446	5.79007	5.65046	5.73738	2140	1	28169442	28287718	-	EYA3	eyes absent homolog 3 (Drosophila)
GC01M028161	6.77178	6.48159	6.92718	6.49775	6.79931	6.29503	6.05631	6.63272	6.73986	7.46959	7.50367	7.31629	7.90241	7.89367	8.1883	8.92872	9.12537	8.65388	8.44188	7.33111	9.6286	8.15758	8.45039	9.57386	5724	1	28348450	28392967	-	PTAFR	platelet-activating factor receptor
GC01M028211	8.77815	8.976	8.24214	8.44322	8.54982	8.71783	9.78946	9.98539	9.87578	8.79329	8.53625	9.02946	9.72913	9.80369	8.49606	9.25785	9.0618	8.04667	8.24082	8.09218	7.81158	7.71194	7.65576	8.34245	22826	1	28399656	28432114	-	DNAJC8	DnaJ (Hsp40) homolog, subfamily C, member 8
GC01P028246	8.23907	9.10913	8.13391	8.55654	8.15743	8.32053	10.3449	10.5922	10.3949	7.99791	8.03289	8.98419	9.7507	9.58567	8.24621	8.75493	9.02226	6.33849	7.34028	7.40861	6.81399	6.83617	6.75327	7.58087	93974	1	28435197	28437196	+	ATPIF1	ATPase inhibitory factor 1
GC01P028627	6.75717	6.72512	7.99821	8.54031	8.80803	8.21727	6.54013	6.49813	6.2769	6.57199	7.14305	6.40308	6.46965	6.13794	5.82291	6.37697	6.3602	6.62543	6.69855	6.32684	5.46623	6.02554	5.62258	7.0493	65979	1	28568820	28696628	+	PHACTR4	phosphatase and actin regulator 4
GC01P028665	7.02879	7.74134	7.25235	7.78471	7.95038	6.84558	8.60352	8.63721	8.50838	7.61731	7.45371	7.39434	7.45467	7.10023	6.96645	7.0549	6.81163	6.60918	6.97733	6.62763	6.73528	6.45091	6.67152	6.38939	1104	1	28705154	28738087	+	RCC1	regulator of chromosome condensation 1
GC01P028701	7.25425	6.93782	6.87001	6.55668	6.92283	7.00749	7.88938	7.9344	8.02826	6.51373	6.68905	6.99732	7.56869	8.63308	6.96294	7.43576	8.07918	6.72081	6.45619	6.89922	6.22938	6.17554	5.46166	7.2017	54952	1	28752191	28777635	+	TRSPAP1	tRNA selenocysteine associated protein 1
GC01M028750	7.28665	7.51292	7.48791	7.43163	7.64577	7.66753	8.06437	7.55931	7.95797	6.52585	6.51428	7.52834	8.30732	8.09659	7.6524	7.80283	7.98117	7.50992	7.06877	7.14353	8.45237	6.44747	6.74933	7.74884	6883	1	28802199	28842172	-	TAF12	TAF12 RNA polymerase II, TATA box binding protein (TBP)-associated factor, 20kDa
GC01P028815	6.89086	6.95333	6.51004	6.13416	6.16897	6.57178	6.95517	7.44581	7.60066	6.74946	6.65692	7.19285	7.23163	6.47879	7.22296	6.94074	6.73164	6.76292	6.9955	6.86803	6.99141	7.13215	7.12663	6.805	10691	1	28867830	28913972	+	GMEB1	glucocorticoid modulatory element binding protein 1
GC01P028884	8.88492	9.22278	9.8097	10.286	9.54264	9.17116	8.19367	8.83149	8.35231	8.68179	8.99216	9.29807	8.34492	8.09983	9.0049	8.31247	8.38181	8.60226	8.88198	7.88178	7.39302	7.96658	7.68691	8.89963	51441	1	28935857	28968828	+	YTHDF2	YTH domain family, member 2
GC01P028959	5.99216	5.70246	5.48747	5.26988	5.34038	5.28218	6.12627	5.87985	5.8575	5.95488	5.75045	5.34261	5.54808	6.3741	5.59741	6.2178	6.15097	5.88799	5.75378	6.2221	6.22153	6.11005	6.33116	5.63362	4985	1	29011240	29062795	+	OPRD1	opioid receptor, delta 1
GC01P029034	3.39154	3.74915	3.1356	3.19574	3.07751	3.52594	3.86877	3.84775	4.19456	3.299	3.21226	3.33526	3.81507	3.23208	3.23282	3.29145	3.21163	3.17693	3.30589	3.41312	3.3764	3.28358	3.44084	3.43685	2035	1	29086189	29319545	+	EPB41	erythrocyte membrane protein band 4.1 (elliptocytosis 1, RH-linked)
GC01M029294	9.11286	9.50481	9.18203	9.42513	9.5406	9.26118	9.0343	9.31219	9.44579	9.21898	9.28206	9.15823	9.42464	9.52194	9.03181	9.40026	9.66872	9.40478	8.49905	8.40738	9.9863	8.84391	8.97962	9.53691	6429	1	29346951	29380948	-	SFRS4	splicing factor, arginine/serine-rich 4
GC01M029341	6.832	7.09388	6.89237	6.52909	6.66406	6.70021	7.35634	7.6549	7.59837	6.31778	6.48661	7.05522	7.56189	7.33389	6.17018	6.90746	6.7173	6.23566	6.04875	6.79289	5.86874	6.14969	6.41467	5.19133	51102	1	29391971	29430041	-	MECR	mitochondrial trans-2-enoyl-CoA reductase
GC01P029383	6.78705	6.36901	6.26923	6.37779	6.29113	6.18773	6.35581	6.48982	6.79032	6.69474	6.87313	6.26036	6.17897	6.53035	6.4594	6.72374	6.39859	6.69518	6.40935	7.10007	6.88446	6.98303	6.92066	6.34143	10076	1	29435614	29525898	+	PTPRU	protein tyrosine phosphatase, receptor type, U
GC01M030874	11.9462	11.8918	11.9524	11.4875	11.8343	11.9314	12.0534	11.9397	11.668	12.8251	12.6954	11.9791	12.0365	11.4986	12.4172	12.6994	12.0644	12.7695	12.0584	12.8029	13.0207	12.2261	12.3815	12.4675	7805	1	30977902	31003254	-	LAPTM5	lysosomal associated multispanning membrane protein 5
GC01M031011	5.64942	5.407	5.11387	5.28869	4.94985	5.0919	5.55042	6.00104	5.04196	5.56865	5.775	5.18533	5.6365	5.30623	5.57767	6.03506	5.7521	5.99939	6.56512	6.4181	5.85527	5.96361	6.07019	5.82492	9672	1	31114900	31154067	-	SDC3	syndecan 3 (N-syndecan)
GC01M031073	8.85124	9.1879	10.0941	10.0769	9.95282	9.49712	8.83902	9.32074	9.25871	8.67941	8.35301	9.00493	8.88797	9.28916	8.62735	9.08111	9.35632	9.13341	8.3751	8.28845	8.78597	8.5062	8.0221	9.53916	9698	1	31176939	31311350	-	PUM1	pumilio homolog 1 (Drosophila)
GC01M031322	5.81525	5.09333	5.32923	5.25238	5.70156	5.28096	5.75662	5.04466	5.71733	5.68201	5.821	5.56052	5.73566	5.5191	5.39098	5.5753	5.42203	5.72061	5.95552	5.89778	6.22968	6.14218	6.6465	5.40619	79570	1	31425179	31433587	-	FAM77C	family with sequence similarity 77, member C
GC01M031507	3.80279	3.66516	3.79239	3.83875	3.61793	3.55593	3.83302	3.92552	3.88287	3.66842	3.61549	3.64771	3.83338	3.8608	3.88808	4.64964	4.81287	3.84727	4.15732	6.13701	4.36588	3.97008	4.00125	3.98033	2170	1	31610686	31618510	-	FABP3	fatty acid binding protein 3, muscle and heart (mammary-derived growth inhibitor)
GC01P031753	4.23278	4.10307	4.22092	4.00739	3.9199	4.05543	4.4135	3.97835	4.25752	4.52994	4.30783	4.17167	3.98134	3.98677	4.35023	4.12673	3.85566	4.37255	4.2582	4.64859	4.80814	4.60324	4.1278	3.97054	3061	1	31857227	31865301	+	HCRTR1	hypocretin (orexin) receptor 1
GC01M031786	5.28367	5.02759	4.84498	5.18675	5.47501	5.22247	5.52282	5.84266	6.16338	5.20602	5.09574	5.37191	6.06018	6.26274	5.06858	5.58699	5.59877	5.20923	4.75139	4.7444	5.37817	4.97076	5.04579	4.98664	1307	1	31890434	31942236	-	COL16A1	collagen, type XVI, alpha 1
GC01M031861	4.49115	4.10279	4.22939	4.2091	4.27675	4.42853	4.66284	4.45168	3.98976	4.40153	4.62065	4.31407	4.21404	4.02596	4.32305	4.50272	4.44514	4.56627	4.64663	4.59577	4.74244	5.04526	4.55069	4.25894	576	1	31965305	32002223	-	BAI2	brain-specific angiogenesis inhibitor 2
GC01M032041	10.3502	10.5243	10.8817	11.0796	10.8525	10.5161	10.7818	10.7739	10.5645	10.9122	10.4415	10.5024	10.2748	10.1486	10.635	10.3725	10.2296	10.9048	10.5592	10.0526	10.9753	10.316	10.6396	11.5556	8073	1	32146441	32157581	-	PTP4A2	protein tyrosine phosphatase type IVA, member 2
GC01P032207	7.74315	7.63277	6.96824	7.20711	6.96911	7.78255	7.24277	6.86454	7.11048	7.7739	7.76712	7.48113	6.85884	7.48183	7.61486	7.29948	7.7434	7.86714	6.71548	6.0237	6.7505	6.51117	6.62655	6.69321	55116	1	32311089	32341052	+	TMEM39B	transmembrane protein 39B
GC01P032315	7.425	7.29503	7.81453	7.78329	7.87891	7.57814	7.40359	7.52933	7.4381	7.56839	7.42033	7.98769	7.52189	7.59895	7.80216	7.42967	7.11553	7.23049	7.33439	6.88543	6.51897	5.7987	6.14828	6.99474	200081	1	32417931	32436472	+	TXLNA	taxilin alpha
GC01P032340	5.02835	5.98418	5.23419	5.38871	5.1879	5.6619	5.92681	7.01143	7.36143	5.50681	6.41965	6.16659	6.67997	7.23725	5.52832	7.07731	6.42338	5.92794	5.2916	5.06836	6.45669	5.80351	5.31166	4.87508	55721	1	32443858	32446875	+	IQCC	IQ motif containing C
GC01P032386	5.54907	5.34884	7.62869	6.43182	5.23688	5.065	5.07184	4.60147	4.39766	4.93697	5.01515	4.94495	4.82796	4.46518	4.99693	4.74197	4.85855	5.70181	7.95536	5.69177	5.92718	7.13204	7.04357	8.73526	3932	1	32489505	32524350	+	LCK	lymphocyte-specific protein tyrosine kinase
GC01P032426	8.97909	9.57324	10.1552	10.221	9.64321	9.41356	9.30575	9.50088	9.5403	9.61041	9.37031	9.94675	10.1667	10.0333	9.14329	9.68101	9.31146	9.1125	8.18133	7.71648	8.61028	8.25964	7.8855	9.65946	3065	1	32530294	32571811	+	HDAC1	histone deacetylase 1
GC01M032470	9.25489	9.93193	9.96952	10.5944	9.69731	9.46895	8.44143	8.59611	8.99592	7.6412	7.82108	9.28969	8.69522	8.17068	9.3025	8.89706	7.27572	9.70773	8.12883	7.20742	10.3548	9.23016	10.1832	10.8415	65108	1	32572027	32574410	-	MARCKSL1	MARCKS-like 1
GC01M032500	7.21268	7.76182	7.82615	8.619	8.49754	7.92282	8.7045	8.46513	8.46463	7.50737	7.93442	7.27352	7.63023	7.86933	7.10895	7.2117	7.85748	7.749	6.84258	7.11998	8.02691	7.58134	7.568	9.37655	55108	1	32603293	32632628	-	BSDC1	BSD domain containing 1
GC01P032785	9.34152	9.69777	9.88438	9.9801	9.19314	9.63796	9.78772	9.66699	9.8153	9.6588	9.70679	9.41906	9.92233	9.96832	9.13807	9.0905	8.93637	8.84923	8.2635	7.97871	6.71923	6.72788	5.8864	8.68203	5928	1	32889410	32918839	+	RBBP4	retinoblastoma binding protein 4
GC01M032816	3.82206	3.70336	3.78482	3.45954	3.64661	3.67356	3.60559	3.8442	4.4579	3.85188	3.71135	3.80297	3.92732	3.25552	3.90937	3.71166	3.2744	3.55748	4.02456	3.93855	3.76192	3.58929	3.85355	3.8277	81493	1	32918564	32933460	-	SYNC1	syncoilin, intermediate filament 1
GC01M032909	9.82392	10.1162	9.85364	10.2892	10.0715	10.0683	10.3271	11.0049	10.8521	10.629	10.4303	10.7494	10.4155	10.4024	10.1763	10.089	9.93802	8.97257	9.30383	9.03497	7.55854	7.83264	7.43432	8.49788	8565	1	33013426	33056220	-	YARS	tyrosyl-tRNA synthetase
GC01P032954	7.47046	8.08066	8.90606	8.62383	8.50599	8.42288	7.97713	7.73751	7.83136	7.33107	7.37483	7.75388	7.73113	8.28877	6.81154	6.97056	8.09382	7.10382	6.22662	6.34207	6.80704	7.03653	6.51744	7.49457	64766	1	33055762	33097066	+	S100PBP	S100P binding protein
GC01P033021	5.71098	5.5418	5.13617	5.2617	5.15067	5.51812	5.60257	5.62533	6.17934	6.26666	5.95426	5.61577	5.73848	5.73697	5.53907	5.91041	5.59796	5.69216	5.44819	5.81142	6.09555	5.88212	5.88153	4.96582	3208	1	33124684	33132833	+	HPCA	hippocalcin
GC01M033071	6.92836	6.5597	7.10039	6.50762	7.90924	6.55218	6.42013	5.94933	6.33057	7.2993	7.37341	6.51363	5.97046	6.06653	8.30725	6.84762	8.06367	9.16075	9.22346	6.96866	10.8456	10.0106	10.444	9.11588	127544	1	33174633	33203001	-	IBRDC3	IBR domain containing 3
GC01M033144	9.36182	9.19177	8.62604	7.96265	7.87513	8.78728	8.80549	8.88462	8.37626	7.76854	7.53898	9.55686	9.74245	9.81474	8.25032	8.42249	8.44149	7.78239	8.31115	6.89102	6.10136	6.48838	6.05148	7.75028	204	1	33246172	33275079	-	AK2	adenylate kinase 2
GC01M033281	6.51863	6.20775	5.94887	6.16245	5.79875	6.185	5.84426	5.88255	5.83072	6.39386	6.3246	6.16003	6.30336	6.35636	6.28758	6.3129	6.3613	7.04001	6.2232	6.41812	7.52092	6.70477	6.87021	6.82048	55223	1	33383590	33420229	-	TRIM62	tripartite motif-containing 62
GC01P033391	4.32299	4.20453	4.24649	3.95359	4.12468	4.30442	4.02449	4.60293	4.25253	4.29542	4.47722	4.46525	4.19671	4.56519	3.89586	4.4106	4.51931	4.2527	4.17703	4.28133	4.48762	4.45581	4.41405	4.14552	149076	1	33494760	33538907	+		FLJ25476 protein
GC01M033458	8.96298	8.69915	9.01072	9.01375	9.18853	8.8212	8.79157	8.11334	8.48277	8.60788	8.56317	8.88321	8.04321	8.58939	9.36321	9.35831	9.83457	10.03	8.54978	8.80041	11.833	11.1806	11.1469	9.21509	1912	1	33561813	33613781	-	PHC2	polyhomeotic-like 2 (Drosophila)
GC01P034889	5.17	4.76923	4.52274	4.90426	4.63294	4.78899	4.91963	4.96958	5.04473	4.8542	5.31991	5.02087	5.36623	5.13899	4.82855	5.25545	5.05908	5.28213	5.50349	5.66546	5.62634	5.47796	5.72732	4.90327	2709	1	34993307	34996699	+	GJB5	gap junction protein, beta 5 (connexin 31.1)
GC01P034915	4.75019	4.3469	4.22584	4.39307	4.31685	4.35446	4.3921	4.34507	4.19643	5.00731	4.70188	4.476	3.90915	4.1693	4.66153	4.21467	4.51434	4.87374	5.1248	5.26916	4.79268	5.26389	5.23402	4.26428	2707	1	35019376	35024551	+	GJB3	gap junction protein, beta 3, 31kDa (connexin 31)
GC01P034927	7.23601	7.13188	6.31587	7.02521	6.91567	7.01063	6.87947	7.09573	7.54257	9.25834	8.92836	6.77306	7.71994	7.45015	6.57255	7.29436	7.04343	7.00159	6.71593	6.96996	7.27394	7.3097	7.23851	6.60483	2701	1	35031185	35033933	+	GJA4	gap junction protein, alpha 4, 37kDa (connexin 37)
GC01M035111	7.79621	8.46811	8.10992	8.00118	8.21331	8.69442	7.74663	6.99902	7.87902	8.67062	8.57049	7.80115	8.02286	8.36371	7.86174	8.23648	8.07417	7.58973	8.41629	8.35795	6.89804	7.11274	6.6993	7.65742	9204	1	35219720	35269925	-	ZMYM6	zinc finger, MYM-type 6
GC01P035214	4.94379	5.73019	5.75495	5.31374	5.97429	5.69871	5.2611	4.86825	5.35557	4.96074	4.77219	5.84355	5.43256	5.72116	5.48134	5.15683	5.49941	5.04302	4.87425	5.01824	4.45171	4.58538	4.75716	5.02187	79830	1	35317578	35354041	+	ZMYM1	zinc finger, MYM-type 1
GC01M035312	10.0645	10.3433	10.4542	10.7624	10.1656	9.7134	10.2326	10.6275	10.4273	9.02709	8.98312	10.2453	9.97537	8.87156	9.89339	9.52889	7.99674	9.35942	8.92614	7.65959	7.85793	7.74586	7.65084	8.4535	6421	1	35421789	35431322	-	SFPQ	splicing factor proline/glutamine-rich (polypyrimidine tract binding protein associated)
GC01P035404	8.05844	8.07905	8.37633	8.18066	8.29891	8.40036	7.42146	7.44444	7.24563	7.59185	7.01436	8.26734	8.00959	8.0518	7.57314	7.36947	7.89611	7.86989	6.48709	6.78868	5.48034	6.09903	5.95219	7.10931	9202	1	35507154	35660131	+	ZMYM4	zinc finger, MYM-type 4
GC01M035569	8.61312	7.8995	7.34818	7.49361	7.39121	7.89021	7.72707	7.62628	7.675	8.4327	8.0552	8.12289	7.76167	8.07271	8.11672	7.83721	8.28671	9.35984	7.49231	7.3606	9.94949	8.04802	8.06504	7.89679	79932	1	35671678	35795591	-	KIAA0319L	KIAA0319-like
GC01M035737	10.1125	10.1607	9.69035	10.0294	9.44247	9.62337	10.5927	10.7366	10.4151	10.1364	10.197	10.2944	10.8789	10.18	9.95145	10.3263	9.60103	9.72959	10.8361	10.2551	8.32356	8.27807	7.61082	8.45513	5690	1	35841326	35879730	-	PSMB2	proteasome (prosome, macropain) subunit, beta type, 2
GC01M035848	7.45845	7.65522	7.75216	7.74978	8.2171	8.30142	7.20992	6.99215	6.85799	7.8434	7.81513	7.47184	6.30068	6.30217	7.19273	6.65565	6.07713	6.79251	6.70453	6.73473	6.08392	7.22524	6.8721	6.34609	127703	1	35952063	35957377	-		hypothetical protein FLJ38984
GC01M035855	5.32398	5.1599	5.0187	5.29221	5.07032	5.1608	5.64133	5.54332	5.67467	5.41714	5.16638	5.32948	5.42856	5.26226	5.01953	5.42013	5.23424	5.16584	5.07246	5.05882	5.66985	5.26687	5.37829	4.7146	63967	1	35958406	36008138	-	CLSPN	claspin homolog (Xenopus laevis)
GC01P035942	5.70489	5.86731	5.89304	5.94387	6.3788	6.01747	5.133	4.834	4.81911	5.33416	5.55204	6.02441	5.77241	5.69651	6.62989	5.74593	6.73623	7.34525	5.67405	5.82963	8.49781	7.58615	7.67141	7.77666	192670	1	36046414	36095007	+	EIF2C4	eukaryotic translation initiation factor 2C, 4
GC01P036017	8.28553	8.14183	8.34443	8.65215	8.68968	8.63983	7.53297	7.14364	7.03098	9.18007	8.59243	7.92351	7.83321	7.94158	8.1683	8.45082	8.88128	9.02893	7.99097	8.80923	7.7156	8.03755	8.40729	8.42535	26523	1	36121396	36162484	+	EIF2C1	eukaryotic translation initiation factor 2C, 1
GC01P036065	6.20121	7.26142	6.06571	5.55523	5.66638	6.07678	5.59772	6.93225	5.61133	6.72969	6.61103	6.90347	6.07243	5.87046	7.0084	6.48513	7.09569	6.48042	6.94544	7.38293	6.8061	6.41039	6.82301	5.93336	192669	1	36169269	36294649	+	EIF2C3	eukaryotic translation initiation factor 2C, 3
GC01P036218	5.23686	5.01163	5.2468	4.89883	5.36191	5.31182	5.42439	5.27947	5.1489	5.17527	5.14461	4.86375	5.24428	5.3573	4.93518	5.48152	4.9839	5.27435	5.16314	5.51145	5.82193	5.85283	5.6277	5.29623	27285	1	36322262	36326462	+	TEKT2	tektin 2 (testicular)
GC01M036229	6.10366	5.84428	5.62592	5.78003	5.41368	5.27835	5.51455	5.46492	5.27991	5.36968	5.55707	5.87772	5.43521	5.76681	5.80297	6.04873	6.45741	6.53337	8.26753	9.2124	6.00936	5.80682	5.95859	5.39323	1296	1	36333432	36338437	-	COL8A2	collagen, type VIII, alpha 2
GC01M036271	7.3654	7.44651	7.72344	7.68218	7.70905	7.76766	7.93442	8.2992	7.71327	7.80092	7.83936	7.85451	8.38126	8.0052	7.808	8.37379	7.81022	7.86705	7.53753	7.38556	7.74069	7.21334	7.37883	7.37896	27095	1	36374761	36387654	-	TRAPPC3	trafficking protein particle complex 3
GC01P036291	8.53139	7.87142	8.21112	8.91047	8.93697	8.16967	7.16316	6.91706	7.09374	7.42406	7.36218	8.09765	7.46535	7.68302	8.76267	8.58182	8.82248	9.25769	8.46087	8.33825	10.4015	8.61843	9.08191	8.97414	55700	1	36394389	36419023	+	RPRC1	arginine/proline rich coiled-coil 1
GC01P036359	6.23823	6.98618	5.96733	5.29409	5.94621	6.01386	6.40033	6.12876	6.39387	5.87243	5.63282	5.69616	7.11017	6.33102	5.3843	6.1175	5.77261	5.93347	5.86393	5.83454	6.98399	5.36902	5.42729	5.8752	9967	1	36462633	36542744	+	THRAP3	thyroid hormone receptor associated protein 3
GC01P036442	6.5268	7.00493	6.7003	6.48851	6.81168	6.82522	6.39524	6.4986	5.95363	6.5794	6.85117	6.6251	6.54916	7.79366	6.548	6.6892	7.45076	6.62501	6.67684	6.63354	7.53074	6.44519	6.78169	6.34049	79729	1	36545304	36567407	+	C1orf113	chromosome 1 open reading frame 113
GC01M036590	6.77157	8.00335	6.77161	7.24375	7.3271	7.3282	8.79898	8.85881	8.85471	6.08462	5.80127	7.53307	8.44337	8.49907	6.98651	7.45635	7.24014	6.29833	7.4617	7.31348	5.5641	5.64362	5.56946	6.19211	64960	1	36693959	36702556	-	MRPS15	mitochondrial ribosomal protein S15
GC01M036600	8.64096	8.45258	7.98862	8.33102	9.46411	8.30124	5.50849	5.61556	5.41128	5.68368	5.72532	7.92374	7.35563	7.86881	8.7789	7.77187	9.46275	10.3412	6.98447	6.89819	12.4766	11.5315	12.0161	7.59405	1441	1	36704231	36721096	-	CSF3R	colony stimulating factor 3 receptor (granulocyte)
GC01M036935	4.95815	4.50927	4.68039	4.84245	4.64367	4.61786	5.17033	4.50029	5.09603	4.75229	5.19404	4.43332	5.0402	4.83542	4.8169	5.07937	4.71049	5.22107	5.16636	5.86178	5.55422	5.82651	5.31821	4.72417	2899	1	37039200	37272431	-	GRIK3	glutamate receptor, ionotropic, kainate 3
GC01P037611	6.96113	6.42271	6.84987	7.35535	8.5812	6.51964	6.1895	6.41816	6.33343	6.34719	6.18611	6.29206	6.29893	6.39152	7.35375	6.64303	6.85882	8.20735	8.15053	7.12554	8.99289	8.14671	8.9502	8.15535	80149	1	37712739	37722563	+	ZC3H12A	zinc finger CCCH-type containing 12A
GC01M037628	8.5706	9.06369	9.28302	9.09606	9.00803	9.52119	8.7151	8.79958	8.75523	8.32295	8.12849	8.70837	8.38035	8.3714	8.44814	7.93763	8.19097	8.72446	8.2115	8.43874	7.52482	7.3554	6.96212	9.01566	64769	1	37730762	37752962	-	C1orf149	chromosome 1 open reading frame 149
GC01M037671	6.6298	6.67805	6.81574	7.27998	7.34116	6.08893	7.46567	7.23662	6.94738	6.44383	6.59269	6.92283	7.00615	7.10123	6.87377	6.97952	6.67062	7.12289	6.77685	6.48611	7.67105	6.89189	6.8163	7.889	79753	1	37774731	37792490	-	SNIP1	Smad nuclear interacting protein 1
GC01P037691	4.61318	4.47308	4.10009	4.40568	4.34203	4.24554	4.81349	4.34015	4.35977	4.97126	4.6269	4.47159	4.55273	4.79555	4.55013	4.70737	4.41712	4.67167	4.51136	4.81842	4.96261	5.19146	4.70533	4.15868	7802	1	37795106	37805044	+	DNALI1	dynein, axonemal, light intermediate polypeptide 1
GC01M037701	6.36528	6.9909	6.86817	7.82882	7.53209	6.97882	7.70843	8.64665	8.3706	5.42776	5.69786	7.25255	8.00418	7.71684	6.492	7.14424	7.06129	6.35145	6.35653	6.18717	4.71027	4.7568	4.63094	6.27641	29889	1	37805004	37834083	-	GNL2	guanine nucleotide binding protein-like 2 (nucleolar)
GC01M037817	3.6813	4.21438	4.58259	4.40024	5.07406	4.62186	6.03135	5.37838	5.67019	3.49488	3.84121	4.50309	4.59482	4.36088	3.87887	4.18083	3.56693	3.50536	4.22293	4.24464	2.93225	3.88948	3.58943	4.14303	54955	1	37919836	37930475	-	C1orf109	chromosome 1 open reading frame 109
GC01P037827	8.23297	8.92687	7.07439	7.1119	7.10041	7.23966	9.51842	9.56899	9.6014	8.61213	8.36275	9.31939	9.4427	8.91552	8.65202	8.58903	8.52728	6.5814	8.22018	7.49665	7.69907	7.21627	7.05123	7.13881	55143	1	37930745	37947976	+	CDCA8	cell division cycle associated 8
GC01M037938	7.59288	7.76246	9.20273	8.25104	8.29811	7.09186	6.94712	6.99095	7.13332	6.35232	6.43229	7.35585	7.15133	6.88744	6.81293	6.74052	6.83716	7.33472	7.68403	7.17311	7.87733	6.66388	7.00677	8.12567	79693	1	38041200	38046454	-	YRDC	yrdC domain containing (E. coli)
GC01M037948	7.19294	6.90478	7.14668	6.96571	7.2126	6.91502	6.7548	7.08197	7.08604	6.73097	6.50235	6.87699	6.82691	6.86095	7.32836	8.04827	7.96864	8.07283	8.7405	7.70371	8.63445	8.43439	8.31748	8.0102	4520	1	38052437	38097818	-	MTF1	metal-regulatory transcription factor 1
GC01M037996	7.03622	7.12285	7.1956	6.68791	6.62206	7.18532	7.40862	6.74026	6.84879	8.26605	8.14304	7.21769	7.8729	7.6752	6.93726	7.1606	7.22907	6.33557	5.83255	6.39781	6.09702	6.28994	6.17918	7.11534	3633	1	38100345	38185301	-	INPP5B	inositol polyphosphate-5-phosphatase, 75kDa
GC01M038091	7.75149	8.20102	8.40262	8.54876	8.4772	7.94837	8.29229	8.5207	8.47679	6.45459	6.67094	8.44727	8.68951	8.37743	7.61604	7.87067	7.68492	7.73428	6.3771	5.94594	7.47705	6.69089	7.14371	9.17212	10946	1	38195240	38228348	-	SF3A3	splicing factor 3a, subunit 3, 60kDa
GC01M038131	7.02954	6.81463	6.85235	7.11111	7.00315	7.11321	7.48373	7.58773	7.3058	7.78172	7.9226	7.33077	7.21997	7.31054	7.51732	7.55342	7.91072	8.08698	6.76572	6.80402	8.49545	7.54237	7.9838	8.59985	2275	1	38235030	38243821	-	FHL3	four and a half LIM domains 3
GC01P038148	8.21179	8.66863	8.20756	8.42709	8.4462	8.34012	9.40207	9.47085	9.43766	8.15093	8.0016	8.92956	9.52718	8.21063	8.82638	8.50294	7.56488	6.88428	8.2143	7.83882	6.18516	6.99925	6.92515	7.10642	51118	1	38251000	38262078	+	UTP11L	UTP11-like, U3 small nucleolar ribonucleoprotein, (yeast)
GC01M038179	5.36683	5.18863	4.77003	4.57829	4.50552	4.93197	4.81197	5.30665	4.91474	5.3694	5.5444	4.92903	5.23574	4.95979	5.09092	4.87691	4.96883	5.36802	5.39279	5.06121	5.4533	5.15152	5.60375	4.59556	5453	1	38282864	38285012	-	POU3F1	POU domain, class 3, transcription factor 1
GC01M038974	8.57977	8.42906	8.9815	8.64776	8.17487	8.88273	9.35867	9.38713	9.72342	9.23482	9.20649	8.86829	8.8802	8.50676	9.46972	9.42901	9.60655	9.75283	9.34744	9.31426	10.1932	9.24628	9.3292	9.75735	64121	1	39077607	39097927	-	RRAGC	Ras-related GTP binding C
GC01P039127	8.14459	7.8941	7.86153	7.48736	7.62616	7.85332	7.49894	8.03432	8.09908	8.4746	8.19393	8.12988	7.92797	7.28232	8.65211	8.34941	7.56836	7.73255	7.89472	7.91893	8.63487	7.97897	8.6025	8.2153	79647	1	39229503	39243566	+	C1orf108	chromosome 1 open reading frame 108
GC01P039216	8.5108	9.21037	8.34476	8.72151	9.269	9.32789	6.86467	7.35025	7.80636	9.08959	8.45969	8.71635	8.50003	10.1204	7.55337	7.89946	8.6118	8.25683	8.23045	7.55737	7.59982	7.32825	7.15597	8.44142	23499	1	39506723	39724476	+	MACF1	microtubule-actin crosslinking factor 1
GC01M039741	6.5805	6.10203	5.99064	6.18161	6.00024	5.99348	6.38507	6.17668	6.54496	6.32205	6.51449	6.17111	6.50972	6.13714	6.42561	6.38877	6.0769	6.50542	6.51101	6.79099	6.5691	6.42533	6.72427	5.62202	26508	1	39862411	39877905	-	HEYL	hairy/enhancer-of-split related with YRPW motif-like
GC01M039813	4.66266	4.43969	4.60253	4.56627	4.5218	4.4022	4.38771	4.40504	4.25482	4.70021	4.85929	4.51891	4.42081	4.80646	4.7158	4.35753	4.35532	4.6709	4.72778	4.78632	5.18428	5.26602	5.69822	4.73444	51440	1	39917238	39929676	-	HPCAL4	hippocalcin like 4
GC01P039873	7.29853	7.51212	7.50048	7.26852	7.5054	7.63748	8.47094	8.15059	8.41079	7.56603	7.43445	7.88513	8.06541	8.91863	7.21136	7.61337	7.82136	6.7659	6.81551	6.78461	6.08139	6.48117	6.62437	7.08567	10450	1	39977116	40002172	+	PPIE	peptidylprolyl isomerase E (cyclophilin E)
GC01M039975	7.6694	7.84038	7.98759	8.31718	8.04321	7.84954	7.62549	7.81446	7.74749	6.36433	6.70683	8.21128	7.65224	8.52627	7.78102	7.33282	8.26199	7.9691	7.24861	6.97159	6.10427	7.04436	6.68692	6.47967	54802	1	40079311	40121765	-	TRIT1	tRNA isopentenyltransferase 1
GC01P040175	10.1128	10.1779	10.7635	10.1501	10.7696	10.4235	9.20868	9.32515	9.11777	11.5196	11.675	10.5586	10.6519	10.6304	11.0652	11.4043	11.0095	11.213	10.9581	11.436	11.824	11.555	11.9251	11.9473	10487	1	40279014	40310907	+	CAP1	CAP, adenylate cyclase-associated protein 1 (yeast)
GC01M040207	9.83454	10.0127	10.3221	9.99612	10.1495	9.9991	9.77987	9.79313	9.66537	8.79445	8.90602	10.3549	10.4218	9.76106	11.3235	11.5022	11.2129	11.2646	11.9637	12.0992	10.58	10.7666	11.0034	9.96194	5538	1	40310970	40335555	-	PPT1	palmitoyl-protein thioesterase 1 (ceroid-lipofuscinosis, neuronal 1, infantile)
GC01P040296	6.32761	6.65637	7.44586	8.15889	8.29727	6.05514	7.29134	8.29111	8.1945	8.36893	7.98494	6.97194	6.60475	7.87556	7.01954	6.39113	7.81963	7.53341	6.51743	6.43111	9.06273	7.79096	7.75867	9.20595	6018	1	40399647	40479178	+	RLF	rearranged L-myc fusion
GC01P040392	8.73276	9.61729	9.06642	8.5403	8.67964	8.84052	9.64493	9.69438	9.69075	9.9554	9.90723	9.12323	9.16543	7.59378	9.36957	9.65557	8.28677	9.24522	9.84297	9.80568	9.88355	8.91735	8.8443	8.61777	10269	1	40496365	40532438	+	ZMPSTE24	zinc metallopeptidase (STE24 homolog, yeast)
GC01M040435	6.26568	5.76811	5.84893	5.83144	5.81981	5.40997	5.52487	5.01705	5.12975	5.73968	5.84031	5.89934	5.69296	6.09742	5.71726	5.1579	6.06845	7.04817	6.93142	6.48886	6.55578	6.93282	6.91956	9.05599	1298	1	40538749	40555526	-	COL9A2	collagen, type IX, alpha 2
GC01P040585	4.13596	3.95482	3.79594	3.90818	3.69299	3.76183	3.78284	3.83064	3.67068	3.43825	3.57041	3.79798	3.55139	3.5196	3.67668	3.69605	3.51677	3.73386	3.63691	3.65707	3.87045	3.85924	4.06873	3.57906	65243	1	40688365	40701939	+	ZNF643	zinc finger protein 643
GC01P040644	3.9478	3.88193	4.13722	4.28564	3.94769	3.69722	3.60497	3.79552	3.88572	3.77168	3.67927	3.71002	3.97731	3.66081	3.68349	3.74043	3.7543	3.64505	3.73706	3.73948	4.39181	3.93578	3.90502	3.51659	64789	1	40747019	40754799	+	C1orf176	chromosome 1 open reading frame 176
GC01P040826	7.35675	7.58308	7.99485	7.66389	7.79805	7.81907	7.2874	6.98396	7.26322	8.01811	7.95524	7.73884	7.25241	7.45899	8.02666	7.61524	7.85926	8.03624	7.14595	7.10774	9.029	7.64928	7.87955	7.9193	4802	1	40929951	41009860	+	NFYC	nuclear transcription factor Y, gamma
GC01P040918	5.19544	5.0046	4.65652	4.69874	4.94669	5.00187	5.45965	5.59152	5.67197	5.4312	5.15959	4.78964	5.5753	5.47758	4.73001	5.98959	5.99735	5.47214	4.95424	4.83538	5.59338	5.2518	5.34222	4.7119	9132	1	41022270	41076947	+	KCNQ4	potassium voltage-gated channel, KQT-like subfamily, member 4
GC01P041114	8.37749	8.59053	8.18791	7.88722	8.0798	7.53705	8.23869	8.55059	8.69576	7.27171	6.68658	8.22408	8.23014	6.86548	7.11575	7.51985	5.58433	6.30593	7.87029	6.41977	5.21745	5.97574	6.03799	5.94126	1503	1	41218029	41250815	+	CTPS	CTP synthase
GC01M041161	7.98181	7.5707	7.75856	8.20821	7.63021	7.62091	7.50672	7.52164	7.27637	6.25322	6.67523	7.57476	7.45129	7.42966	7.22721	6.9785	7.20756	7.08102	6.93944	6.10324	6.27343	6.37134	6.44341	7.34145	22955	1	41265461	41480375	-	SCMH1	sex comb on midleg homolog 1 (Drosophila)
GC01M041613	5.63346	5.25909	5.42407	5.54461	5.54498	5.54822	5.55828	5.60927	6.13236	5.71802	5.71388	5.60352	6.20274	5.67884	5.65415	5.94384	5.66697	5.82474	5.50511	5.75593	6.25543	5.99682	6.06232	5.46833	1907	1	41717035	41722884	-	EDN2	endothelin 2
GC01P042288	5.11411	4.62186	4.52553	4.6751	4.86246	4.47973	4.96475	4.79022	4.68859	5.16471	5.07449	4.74216	4.9011	4.74954	4.90125	4.80386	4.73897	5.31269	5.02509	5.13171	5.14656	5.29206	5.50241	4.93714	2981	1	42391678	42394082	+	GUCA2B	guanylate cyclase activator 2B (uroguanylin)
GC01M042297	7.14501	6.96875	6.00064	6.08168	6.27473	6.57506	7.06	6.5035	6.82515	7.51487	7.33559	6.91692	6.84977	7.05222	6.61428	6.92176	6.6288	7.31382	7.25812	7.29787	7.71544	7.67443	7.62544	6.56526	2980	1	42400948	42402982	-	GUCA2A	guanylate cyclase activator 2A (guanylin)
GC01P042592	7.72205	8.23902	8.10086	7.60835	7.94979	8.41958	8.10837	7.87029	7.97868	8.11652	8.2274	7.84114	8.53597	8.65492	8.12493	8.50655	8.75043	7.87902	8.4783	8.38503	7.94306	7.1952	7.27994	8.56745	79717	1	42694801	42698672	+	PPCS	phosphopantothenoylcysteine synthetase
GC01P042618	5.88811	5.23004	5.40691	5.30066	5.30264	5.37936	4.69354	4.89439	5.26289	5.86386	5.5836	5.43608	4.92226	5.02324	5.36132	5.14973	4.99491	5.85153	5.56713	5.852	6.16051	6.09145	6.78578	5.5809	80098	1	42720951	42776227	+		hypothetical protein FLJ20972
GC01P042793	9.43757	9.42695	8.85645	8.75153	8.4528	8.90434	10.8505	10.5703	10.6253	8.33513	7.47587	9.17462	10.1973	10.2408	8.40191	9.06614	8.63787	7.96379	8.28412	7.67753	6.94155	7.10512	6.82815	8.06718	10465	1	42896634	42915015	+	PPIH	peptidylprolyl isomerase H (cyclophilin H)
GC01M042881	7.62161	7.95917	7.9721	7.65229	7.50342	7.77239	7.58664	7.46988	7.49335	8.49112	8.38256	8.26539	8.11926	8.32746	7.79417	8.10758	8.42234	7.82282	6.77484	7.2144	6.7828	7.13386	6.80035	7.4533	64175	1	42984632	43005281	-	LEPRE1	leucine proline-enriched proteoglycan (leprecan) 1
GC01P042903	6.16478	6.2523	6.26908	6.13927	6.40306	6.53759	6.61243	6.26625	6.50637	6.63512	6.4149	6.23695	5.92623	6.63343	6.23535	5.78455	6.13984	6.15411	6.29064	6.65851	6.00931	6.39373	6.20535	6.33816	79078	1	43005526	43013997	+	C1orf50	chromosome 1 open reading frame 50
GC01P042951	5.01291	5.50832	6.1377	6.26104	6.41241	5.61101	7.64018	7.93687	7.36197	5.13016	5.0649	5.46607	5.36526	5.18026	5.40046	4.63881	5.54975	5.74453	4.19109	4.81109	4.73682	5.05233	4.5124	4.90078	114625	1	43055362	43083247	+	ERMAP	erythroblast membrane-associated protein (Scianna blood group)
GC01M043060	7.74229	7.66904	7.642	7.72615	8.25755	7.31467	9.92073	9.87809	10.0339	8.42431	8.57522	7.99635	7.84445	8.49319	8.12677	8.04037	8.48904	7.41638	7.76319	7.59832	7.54833	7.46979	7.69921	7.45553	6513	1	43164105	43197088	-	SLC2A1	solute carrier family 2 (facilitated glucose transporter), member 1
GC01M043298	6.77329	7.57795	7.03119	7.06086	7.34719	6.93083	8.24099	8.32893	8.56284	4.60423	4.32989	7.37732	8.19046	7.28406	5.76735	6.92438	5.68904	4.98225	6.57461	5.84445	3.91471	4.46725	4.84683	5.16795	10969	1	43402442	43410518	-	EBNA1BP2	EBNA1 binding protein 2
GC01P043437	6.37529	6.04487	7.47944	8.54865	7.5478	7.38134	4.6588	4.62171	4.14695	5.69801	5.86482	6.30934	6.19066	6.8889	4.27058	4.92273	5.80099	4.23171	6.78659	8.31994	4.90366	4.77312	4.58616	4.36475	7075	1	43539250	43561365	+	TIE1	tyrosine kinase with immunoglobulin-like and EGF-like domains 1
GC01M043498	7.44138	7.67929	7.70359	7.74571	7.78631	7.773	9.18469	8.93231	9.10416	8.16817	8.18617	8.28409	8.63394	8.1749	8.56026	8.95253	8.37034	8.44497	8.14109	8.89036	8.06684	7.20843	6.89784	7.97293	64834	1	43601659	43606286	-	ELOVL1	elongation of very long chain fatty acids (FEN1/Elo2, SUR4/Elo3, yeast)-like 1
GC01M043518	6.89897	7.17732	7.02698	6.79564	6.86168	7.11624	8.01343	8.06267	7.99308	7.08722	7.06101	7.1841	7.54105	7.36525	7.37366	7.55866	7.54949	7.07166	7.35599	7.67799	7.50498	5.97977	6.26566	6.92618	112950	1	43622175	43628070	-	MED8	mediator of RNA polymerase II transcription, subunit 8 homolog (S. cerevisiae)
GC01M043586	7.34393	7.04503	6.82463	7.42279	7.1619	6.97665	6.63898	6.61446	6.6948	7.51021	7.74699	6.70067	6.97521	6.86558	6.2453	6.64456	6.8231	6.86683	7.0212	7.05076	6.84989	7.11693	7.18561	7.17786	81888	1	43689415	43692505	-	HYI	hydroxypyruvate isomerase homolog (E. coli)
GC01P043665	5.995	5.69039	5.67913	5.59936	5.53225	5.54776	5.699	5.10148	5.9276	5.84062	5.94462	5.89918	5.71942	5.91686	5.88644	5.68825	5.90887	5.82292	5.72356	5.66151	5.73502	6.03459	5.77875	5.74109	5792	1	43769133	43861921	+	PTPRF	protein tyrosine phosphatase, receptor type, F
GC01P044105	7.35462	7.62443	7.41861	7.63924	7.56005	7.32357	7.62773	8.39882	7.84468	6.68551	6.60607	7.48896	7.85703	6.88143	6.86489	6.97971	6.51008	7.47638	7.58757	7.26129	7.03192	7.10605	7.23737	6.82821	1802	1	44208245	44211632	+	DPH2	DPH2 homolog (S. cerevisiae)
GC01P044109	9.86927	9.83435	9.37693	8.96858	9.2221	9.38341	9.82736	10.1288	10.0447	8.90093	9.09593	10.02	10.2842	9.29424	10.6835	10.7743	10.1718	10.3101	11.2814	11.4368	11.3786	11.2536	11.5058	10.8438	533	1	44213197	44216553	+	ATP6V0B	ATPase, H+ transporting, lysosomal 21kDa, V0 subunit b
GC01P044114	7.07106	6.90854	6.41927	6.76537	6.67817	6.66906	7.00429	7.7515	7.84602	6.55315	7.06483	7.0969	7.69987	7.39709	6.30031	6.88058	7.04025	6.93328	6.67577	6.94534	7.04234	6.65183	6.78061	5.83904	8704	1	44217452	44229426	+	B4GALT2	UDP-Gal:betaGlcNAc beta 1,4- galactosyltransferase, polypeptide 2
GC01M044132	4.61973	4.4845	4.14773	4.30668	4.252	4.29134	6.75811	5.97431	6.45207	5.02127	4.96288	4.35348	4.66296	4.88458	4.14235	4.603	4.34193	4.77951	5.27927	4.80092	5.14972	5.28704	5.91152	4.73258	6536	1	44234742	44269721	-	SLC6A9	solute carrier family 6 (neurotransmitter transporter, glycine), member 9
GC01M044355	7.62271	7.78303	6.58973	6.47256	7.20167	7.21501	7.57531	7.54547	7.79042	6.53915	6.32102	7.08843	7.76588	6.86247	6.76024	7.34276	6.34732	6.55477	6.75924	6.21939	5.76319	6.03741	5.78303	6.18675	79033	1	44459329	44593526	-	PRNPIP	prion protein interacting protein
GC01P044541	8.86958	8.90065	8.96918	9.2442	9.17138	9.08121	9.15901	8.80374	8.997	8.0339	7.94588	8.61631	8.67356	8.51905	8.39987	8.67232	8.25844	8.9502	7.75696	7.91113	7.72767	8.17589	7.89287	8.69082	55182	1	44643546	44889983	+	C1orf164	chromosome 1 open reading frame 164
GC01M044789	7.2667	6.87934	7.05007	7.23472	7.22931	7.09417	6.96417	6.50402	6.54187	7.38982	7.20916	7.17595	6.81221	6.78141	7.37666	7.21863	7.17073	7.1103	7.8131	8.26806	6.62666	7.10358	6.80378	6.94242	79639	1	44873525	44912696	-	TMEM53	transmembrane protein 53
GC01P044874	7.72806	8.15204	6.24271	6.11351	6.54839	6.29184	9.40752	9.51812	9.64974	8.31955	8.01944	9.0993	9.04202	9.42914	8.15117	8.37319	8.67183	6.11429	7.35261	6.63035	6.49945	6.35733	6.60807	5.78509	11004	1	44978137	45005993	+	KIF2C	kinesin family member 2C
GC01M044957	6.28489	5.58865	5.32011	5.60662	5.25206	5.26009	5.6348	5.41313	5.33935	5.67079	5.71373	5.6715	5.29683	4.94305	5.51065	5.43939	5.73085	5.92786	5.66269	5.87	6.09716	6.10737	6.14113	5.42807	8643	1	45058947	45081203	-	PTCH2	patched homolog 2 (Drosophila)
GC01M044985	8.48155	8.67558	7.99016	7.98582	8.03878	7.97383	9.42264	9.54008	9.24101	7.64322	7.37542	8.04137	9.01055	8.74174	7.80942	8.51909	7.59602	7.50895	8.56331	8.15655	6.4601	7.40722	7.11736	6.81556	8891	1	45088999	45224869	-	EIF2B3	eukaryotic translation initiation factor 2B, subunit 3 gamma, 58kDa
GC01M045138	7.74406	7.70692	6.83892	7.06594	7.29231	7.73801	7.40333	7.56553	7.68411	7.60025	8.16146	7.08366	7.05946	6.91379	7.54702	7.81064	7.99	8.33353	7.4073	7.93798	7.23863	7.00368	6.95944	7.42693	79654	1	45240800	45249387	-	HECTD3	HECT domain containing 3
GC01P045147	9.12703	10.0776	8.87148	8.98604	9.67649	9.60269	11.6251	11.8356	11.8745	10.0176	10.0918	9.28923	10.3096	10.039	8.34105	9.14172	8.49211	7.4547	8.32103	8.3931	5.79187	7.05857	6.08324	7.59078	7389	1	45250416	45253928	+	UROD	uroporphyrinogen decarboxylase
GC01M045464	7.80679	8.15667	8.44609	8.00388	8.38235	8.39781	7.84339	7.84555	7.81454	7.8269	7.84763	7.86564	8.25908	7.8828	7.12007	7.81449	7.72875	7.66751	6.97214	6.983	6.9188	7.05339	7.11294	7.99786	4595	1	45567500	45578667	-	MUTYH	mutY homolog (E. coli)
GC01P045474	8.56925	8.83829	8.58925	8.31601	8.3235	8.21844	8.38587	8.75033	8.47342	8.65074	8.64728	8.32163	8.66786	7.49789	7.88526	8.03338	7.5736	8.03483	7.66219	7.15761	7.05581	7.37771	7.23411	8.45915	114034	1	45578494	45582234	+	TOE1	target of EGR1, member 1 (nuclear)
GC01M045478	7.2607	7.16332	7.52234	7.70977	7.72795	7.65697	7.19992	6.25476	6.58886	8.04269	7.95714	7.05158	6.29581	6.66036	7.69512	6.37974	7.38938	7.5313	7.34656	7.93004	8.73501	8.0767	8.19311	8.09838	10420	1	45582141	45729420	-	TESK2	testis-specific kinase 2
GC01P045636	6.23006	6.2586	6.09445	5.91942	6.06173	6.04096	6.45643	6.65662	5.82264	5.78004	6.47035	6.20428	5.82643	5.94023	5.88648	5.76839	5.77985	5.70395	5.85099	5.96471	5.60431	6.01711	6.42957	5.79039	25974	1	45738577	45749324	+	MMACHC	methylmalonic aciduria (cobalamin deficiency) cblC type, with homocystinuria
GC01P045685	10.1101	10.028	10.3538	9.93482	9.79859	10.0842	9.09686	9.03252	8.71552	8.51239	8.4315	9.66155	9.97794	10.3497	9.67999	10.5259	9.85708	9.52964	10.4245	10.5026	6.7905	8.15846	7.65354	7.86284	10327	1	45789084	45808307	+	AKR1A1	aldo-keto reductase family 1, member A1 (aldehyde reductase)
GC01P045718	8.98485	9.62381	9.32489	9.70005	9.47186	9.24793	9.53436	9.45201	9.3948	7.15823	7.29137	9.33479	9.20429	9.01248	8.29182	8.34173	8.29659	7.4155	7.45766	6.28037	7.32238	7.02195	6.64638	7.59148	4678	1	45822303	45857154	+	NASP	nuclear autoantigenic sperm protein (histone-binding)
GC01M045763	8.4744	8.54627	8.96464	8.85077	8.87563	8.82915	8.35486	8.48286	8.47082	8.6422	8.63313	8.67355	8.48932	9.22637	8.54443	8.23005	9.14461	8.75019	7.81177	7.88264	8.74696	7.9941	7.94726	9.05019	60313	1	45865567	45899398	-	GPBP1L1	GC-rich promoter binding protein 1-like 1
GC01M045829	4.07005	4.22344	4.56493	4.32464	4.21474	4.43502	4.61614	5.93208	5.95821	4.83386	5.2627	4.10633	4.7287	4.29554	4.26631	4.39469	4.3557	4.47039	4.35709	4.28654	4.516	4.34912	4.49044	4.25746	3652	1	45932586	45988902	-	IPP	intracisternal A particle-promoted polypeptide
GC01M046217	5.79017	6.29298	6.302	6.03194	6.43008	7.41546	6.78441	7.32671	6.81177	5.54373	5.49414	5.11094	6.14671	5.27301	5.81256	5.71524	5.1089	5.71382	6.61335	5.9423	5.83385	5.81316	6.11396	7.17251	8503	1	46278400	46370901	-	PIK3R3	phosphoinositide-3-kinase, regulatory subunit 3 (p55, gamma)
GC01P046360	6.82347	6.61631	6.26997	6.35569	6.04561	6.35135	6.04484	6.17406	5.95743	7.07073	7.22	6.71726	6.1078	5.85196	6.73517	5.86295	5.79913	6.75705	7.21274	7.09155	7.14004	7.20731	7.32072	6.48249	10103	1	46418798	46424217	+	TSPAN1	tetraspanin 1
GC01M046367	6.84408	6.58631	6.82357	6.15252	6.50171	6.67383	5.82409	6.34879	6.54418	6.28036	6.45028	6.3897	5.94375	6.2965	6.12559	6.6276	5.93758	6.03342	6.42651	6.62249	6.23255	5.89606	5.95078	6.0138	55624	1	46426940	46458564	-	POMGNT1	protein O-linked mannose beta1,2-N-acetylglucosaminyltransferase
GC01P046425	7.73381	7.81553	6.40319	6.77974	6.76337	6.78921	8.03366	7.55303	8.12408	7.35043	7.43595	7.59122	7.04183	7.87401	6.68971	6.99091	7.10257	6.30361	7.33505	6.50751	6.55268	6.70701	6.89367	6.14532	8438	1	46486003	46516732	+	RAD54L	RAD54-like (S. cerevisiae)
GC01P046572	6.35233	5.87826	5.47615	5.58731	5.53531	5.50506	5.6841	5.27653	5.37734	5.02258	5.12086	5.22771	5.76839	5.6725	5.36841	5.39979	5.39148	6.53558	5.46043	5.21696	6.00996	6.19003	5.63079	7.08513	2166	1	46632578	46652099	+	FAAH	fatty acid amide hydrolase
GC01M046735	8.41837	8.53215	8.71604	8.68873	8.73859	8.52896	8.61351	8.11556	8.2231	9.48835	9.36745	9.09934	8.60716	8.82967	10.0001	10.4917	10.1893	9.09358	8.89447	9.23183	10.2035	9.47044	9.73916	9.35171	8569	1	46795677	46842497	-	MKNK1	MAP kinase interacting serine/threonine kinase 1
GC01M046852	7.83546	7.47725	6.90625	6.52489	6.6395	7.68604	7.52546	6.98398	6.93298	7.89935	7.19898	7.39102	7.16267	6.3891	7.78094	7.98639	7.05062	8.09	7.83798	7.98906	7.65467	7.27462	7.56094	7.80107	9813	1	46913419	46957323	-	KIAA0494	KIAA0494
GC01P046976	3.78731	3.50504	3.64098	3.83667	3.66338	3.64246	3.39565	3.37762	3.84455	3.70225	3.8853	3.51876	3.50826	3.41111	3.66923	3.64888	3.49593	3.69819	3.53217	3.80227	3.50901	3.89178	3.99014	3.68086	1580	1	47037304	47057672	+	CYP4B1	cytochrome P450, family 4, subfamily B, polypeptide 1
GC01M047106	4.2869	3.90014	4.06305	4.37248	3.95241	3.96295	3.52268	3.55428	3.67266	4.45714	4.04729	3.95241	3.90304	3.72716	4.02637	3.45703	3.70033	4.11359	4.16382	4.26664	4.25564	5.03284	4.83317	4.11713	1579	1	47167434	47180004	-	CYP4A11	cytochrome P450, family 4, subfamily A, polypeptide 11
GC01M047362	5.78566	5.35726	5.4875	5.40155	5.74003	5.85089	5.69053	5.70968	5.34432	6.39161	6.37822	4.9326	5.39382	5.27301	4.97474	4.74408	5.14547	5.37666	5.23652	5.44145	5.36315	6.72469	6.55026	5.56668	10158	1	47421847	47428358	-	PDZK1IP1	PDZK1 interacting protein 1
GC01M047393	7.71417	8.11885	7.68899	8.04509	8.533	8.53031	9.85137	9.56894	9.76318	10.4983	10.1112	7.31809	7.90295	7.64611	5.59673	6.50965	5.61374	5.63388	5.78176	5.60298	5.91455	6.31664	6.45546	5.92746	6886	1	47454550	47468030	-	TAL1	T-cell acute lymphocytic leukemia 1
GC01M047428	6.22156	6.91746	5.73589	6.10372	6.32083	5.60297	7.30569	7.7111	7.96403	7.09891	6.69614	7.46125	7.03824	6.9086	6.80153	6.47506	6.79469	4.58467	5.33224	5.8525	4.60742	4.89503	5.66668	4.86853	6491	1	47488403	47552406	-	STIL	SCL/TAL1 interrupting locus
GC01P047512	8.7088	9.52257	9.4673	9.45988	9.34109	9.65835	9.26841	9.16898	9.01737	10.1103	10.1877	9.11354	8.76502	8.7705	9.64658	8.958	9.51658	9.0635	8.29931	8.88385	6.48813	8.1937	7.3545	9.16368	51727	1	47572174	47617097	+	CMPK	cytidylate kinase
GC01P047593	4.72974	4.58433	4.59117	4.65052	4.42667	4.51801	4.70152	4.32683	4.44671	5.01107	5.3706	4.45418	4.40923	4.34052	4.74172	4.59206	4.57651	4.90962	5.11833	5.41939	5.48762	5.46071	5.43041	5.10674	2301	1	47654330	47656310	+	FOXE3	forkhead box E3
GC01P047613	3.94633	3.81533	3.94587	4.23656	3.98091	3.84164	3.92739	4.12589	4.1966	4.47133	4.58661	4.05642	4.66287	4.37323	3.98634	3.90602	3.99667	4.47074	4.26066	4.22775	4.22775	4.58754	4.58793	4.08918	2306	1	47674275	47678949	+	FOXD2	forkhead box D2
GC01M048476	4.89202	4.47432	5.053	4.97982	5.15226	5.36218	4.02022	4.00092	4.14172	4.02506	4.33388	4.29726	4.42574	4.49519	4.64908	4.57689	4.68629	5.56177	4.32838	4.53734	5.25539	4.67554	5.18726	6.60527	54558	1	48536109	48710432	-	SPATA6	spermatogenesis associated 6
GC01M048906	5.87117	5.52285	6.17508	5.89252	5.87739	5.7746	4.52686	4.53955	4.20632	5.47147	4.55876	5.31173	5.54758	7.71541	4.71649	4.19219	4.6031	4.63813	4.80817	4.73379	4.76833	4.51403	4.95261	3.78362	79656	1	48966128	49015177	-	C1orf165	chromosome 1 open reading frame 165
GC01P050283	5.28208	4.7239	5.41851	5.67644	4.55398	4.66697	4.4676	4.04355	4.89427	4.90015	4.79241	4.7838	4.53043	4.3118	5.03984	5.5753	5.2151	5.0756	5.24692	5.02953	5.59231	5.28218	5.23673	4.81005	1996	1	50342168	50442042	+	ELAVL4	ELAV (embryonic lethal, abnormal vision, Drosophila)-like 4 (Hu antigen D)
GC01P051138	5.9928	6.71651	3.92153	4.74012	5.43632	5.97976	7.37563	7.8511	7.97939	7.06513	7.15967	6.35763	7.07993	7.18063	6.39703	7.26446	7.46583	5.44898	5.29944	4.92887	5.48687	5.40575	5.468	6.0521	1031	1	51206954	51212893	+	CDKN2C	cyclin-dependent kinase inhibitor 2C (p18, inhibits CDK4)
GC01P051413	6.94123	7.91312	8.82364	9.1364	9.25348	8.68611	7.47224	6.93333	8.15652	9.86496	9.80919	7.71	7.07661	7.20417	8.54409	7.43484	7.88532	8.10337	7.81783	8.26187	9.06798	8.77852	8.99441	9.1812	26994	1	51474558	51511797	+	RNF11	ring finger protein 11
GC01M051532	7.88599	8.69375	8.555	8.44451	8.67326	8.90115	8.93343	8.94545	8.84419	9.41082	9.38571	8.23919	8.25421	8.288	8.0092	8.03419	8.30166	8.43531	7.29709	7.4039	8.50454	7.60207	7.40916	8.19216	2060	1	51592523	51757583	-	EPS15	epidermal growth factor receptor pathway substrate 15
GC01P051794	9.18276	9.34581	9.62875	9.71183	9.6763	9.94731	9.2028	9.1705	9.16649	9.57612	9.31636	9.65922	9.20413	9.32031	9.13228	8.65284	9.14256	8.50717	8.11489	8.70139	8.71991	8.06896	7.87945	9.14877	114883	1	51815438	52026724	+	OSBPL9	oxysterol binding protein-like 9
GC01M051966	8.9835	9.60653	9.2136	9.23858	9.3901	9.3363	9.37659	9.80861	9.89642	10.3064	10.1839	9.23466	9.51431	9.8157	9.34699	9.6344	10.0721	9.45092	8.82519	8.91509	10.3441	9.78733	9.74151	9.39148	4898	1	52027470	52117010	-	NRD1	nardilysin (N-arginine dibasic convertase)
GC01M052550	6.86777	7.3338	6.19416	6.39981	5.86778	6.14129	9.14061	8.57128	8.82697	6.27175	6.17366	7.96119	8.53367	8.57292	6.70313	7.38448	7.54063	5.12115	6.31245	5.94003	4.97209	5.08063	5.32849	5.26921	4998	1	52611089	52642719	-	ORC1L	origin recognition complex, subunit 1-like (yeast)
GC01M052601	5.39121	5.24533	5.87802	6.41113	5.8175	5.80999	5.13522	5.03767	4.80666	5.08453	5.1705	5.4017	5.36583	5.98308	5.12401	4.8489	5.32472	4.83762	5.01268	5.05935	5.10321	5.22384	5.20114	6.29831	23318	1	52661537	52791331	-	ZCCHC11	zinc finger, CCHC domain containing 11
GC01P052780	8.10471	8.25449	7.67267	7.67911	7.76248	8.25583	5.43905	5.14482	5.61614	6.84215	6.60577	7.73936	8.38042	8.64778	6.24636	7.67446	6.80252	4.79781	5.58043	5.30224	5.00814	5.0776	5.39202	6.40916	2882	1	52840631	52847310	+	GPX7	glutathione peroxidase 7
GC01M052865	7.321	7.53379	6.29534	6.38615	6.76714	7.02969	7.86694	8.5888	7.68565	6.89864	6.80935	7.41156	7.48298	6.63911	7.13006	6.78858	6.55587	7.29641	7.77907	7.71559	6.79418	7.48591	6.92959	6.21968	65260	1	52925101	52936626	-	C1orf163	chromosome 1 open reading frame 163
GC01M053074	6.81542	6.47917	7.72267	7.36777	6.97815	7.0488	6.20192	6.16227	6.04679	6.24645	6.19218	7.30129	7.13662	7.50822	7.01627	6.70901	7.52944	6.7781	6.57191	6.66692	7.01243	6.99953	7.07386	7.66839	55268	1	53134484	53159986	-	ECHDC2	enoyl Coenzyme A hydratase domain containing 2
GC01P053105	8.00218	8.46574	8.75907	8.86534	8.58441	8.93702	8.49681	8.31243	8.13917	8.43553	8.31206	8.80795	8.64895	8.67346	9.0838	8.90505	8.91973	8.42924	8.44293	9.13817	5.19426	6.94314	5.85738	8.24664	6342	1	53165535	53289870	+	SCP2	sterol carrier protein 2
GC01P053374	6.54076	6.43781	6.55004	5.88511	6.28157	6.57945	6.45978	6.24351	6.23422	6.55156	6.88409	6.73003	7.10085	6.48419	6.64833	7.44324	7.05437	5.91098	6.00669	6.8918	6.00808	5.80466	5.84084	6.05158	1376	1	53434688	53452455	+	CPT2	carnitine palmitoyltransferase II
GC01M053392	8.90763	8.96409	8.58871	8.53255	8.35612	8.78266	8.66542	8.69198	8.45581	8.26423	8.03491	8.46893	8.90943	9.00226	8.20648	8.4073	8.45028	8.58765	8.05056	8.40715	7.99377	8.25385	7.95376	8.11968	54987	1	53452361	53458877	-	C1orf123	chromosome 1 open reading frame 123
GC01M053404	7.07102	8.25989	7.5333	7.80505	7.36214	8.32098	8.61283	9.13332	9.03423	6.83022	6.81677	8.21451	8.84441	8.29934	7.66317	8.1028	7.43087	7.38721	7.08104	6.39406	8.26177	5.8827	6.55314	7.4631	4116	1	53465153	53476795	-	MAGOH	mago-nashi homolog, proliferation-associated (Drosophila)
GC01M053423	6.45922	6.03554	5.79552	5.76363	5.64793	5.98319	6.02494	6.89325	6.23127	7.898	7.20193	6.80373	6.31993	5.85712	6.19215	6.2478	5.83377	5.30516	6.91788	6.41545	4.93201	5.04432	5.22511	4.58056	7804	1	53483799	53566409	-	LRP8	low density lipoprotein receptor-related protein 8, apolipoprotein e receptor
GC01M053946	6.74095	7.12445	5.97085	5.39124	6.31153	6.01157	7.13346	6.57236	6.90555	5.50295	5.16232	7.73257	7.39209	6.82423	6.48359	6.42121	6.54418	5.00913	6.68664	6.28063	3.9234	4.12052	4.37115	4.69707	55706	1	54003723	54076763	-	TMEM48	transmembrane protein 48
GC01M054030	7.46044	7.66638	7.97694	7.77492	8.16607	8.02437	7.03298	7.15742	7.076	7.66931	7.81184	7.89167	7.52418	7.54427	8.7893	8.62385	8.3574	8.3622	7.95765	7.86898	9.0416	8.31055	8.27089	7.83247	54432	1	54089994	54128041	-	YIPF1	Yip1 domain family, member 1
GC01P054071	3.85914	3.71057	3.64098	3.63355	3.75309	3.56228	3.69153	3.89766	3.66942	3.83567	4.3823	3.67433	3.30039	3.21702	3.83031	3.83857	3.5467	3.8037	4.05613	4.29752	4.12022	4.10599	4.09253	3.73344	1733	1	54132448	54149346	+	DIO1	deiodinase, iodothyronine, type I
GC01M054099	7.69868	8.97957	7.71523	7.94674	7.81596	7.86049	8.55546	8.51232	9.07597	7.95802	7.93718	8.20246	8.44561	8.50018	7.68037	7.37769	7.64794	6.14996	7.76065	6.96986	6.06135	6.62224	6.44652	7.19994	51668	1	54159821	54183876	-	C1orf41	chromosome 1 open reading frame 41
GC01P054124	6.00961	6.29389	6.46605	6.27444	6.57229	6.22323	7.34464	6.96326	7.37394	6.68595	6.68663	6.58947	6.85862	7.13015	6.1769	6.40694	6.48351	6.21398	6.36336	6.13887	6.72708	5.82793	5.77979	6.5138	115353	1	54184624	54206427	+	LRRC42	leucine rich repeat containing 42
GC01M054210	9.59087	10.306	10.2901	9.90458	9.94796	10.4672	9.85502	9.72389	10.0497	10.0756	10.0318	9.90209	9.94674	10.8857	9.96689	10.2342	10.5828	9.77648	10.1535	10.5868	10.7769	10.5611	10.6365	10.6248	9528	1	54269938	54291699	-	TMEM59	transmembrane protein 59
GC01P054820	6.35657	5.5882	5.86035	6.00647	6.04265	6.12718	5.53603	5.28504	5.65132	6.51489	5.79439	5.72617	5.17962	5.98723	6.04848	5.5854	5.72986	5.90325	5.91703	6.44234	5.93962	6.61941	6.23284	5.92797	374977	1	54880046	54979994	+	C1orf175	chromosome 1 open reading frame 175
GC01P054893	7.18433	7.45035	7.60946	7.25282	7.55519	7.65308	7.57605	7.67144	7.41168	6.59677	6.46046	7.16213	7.62403	7.24046	6.91208	7.11247	6.7329	7.01213	7.07229	7.02581	5.66831	6.25411	5.96945	6.38598	7268	1	54954143	54980568	+	TTC4	tetratricopeptide repeat domain 4
GC01M056671	5.03932	5.32243	5.21379	5.09391	4.94075	4.81888	4.89179	4.76809	4.9792	7.32795	6.94058	4.88357	4.54067	4.35905	5.44487	4.9722	4.86526	5.16229	9.41326	9.40977	4.98155	5.12214	5.16674	5.1416	8613	1	56733022	56817845	-	PPAP2B	phosphatidic acid phosphatase type 2B
GC01P056823	3.91329	3.85758	3.71802	3.52332	3.568	3.57978	3.73695	3.87587	3.92666	4.03483	3.73153	3.44276	3.68869	4.10562	3.82303	3.81241	3.85368	3.99807	4.05867	3.84786	4.21722	4.35327	4.54878	3.76562	5563	1	56883607	56946709	+	PRKAA2	protein kinase, AMP-activated, alpha 2 catalytic subunit
GC01P057032	5.32415	4.834	4.91599	4.86822	4.86664	4.96669	4.90713	5.26796	5.25826	5.50676	5.32693	5.21971	5.04106	5.29589	5.11781	4.98463	5.21249	5.38674	5.35545	5.41966	5.58296	5.66928	5.50871	5.16886	731	1	57093066	57156482	+	C8A	complement component 8, alpha polypeptide
GC01M057106	6.63818	6.09078	5.79531	6.09622	5.97722	5.98672	6.39849	5.68077	6.14328	6.24111	6.667	6.00964	5.59154	5.51712	6.33086	5.87092	5.98978	6.68355	6.70968	6.68477	6.65557	7.13703	7.31808	6.06711	732	1	57167472	57204276	-	C8B	complement component 8, beta polypeptide
GC01M057175	6.09117	5.49174	5.56236	5.44386	5.65991	5.55624	5.369	5.60638	5.14606	5.78217	5.81198	5.70714	5.0299	5.49674	5.9417	5.69976	5.32199	5.75722	5.89389	5.7652	6.00491	6.14803	6.0251	5.20965	1600	1	57236166	58784989	-	DAB1	disabled homolog 1 (Drosophila)
GC01M058958	6.02006	7.60435	9.25663	9.86975	10.7797	8.14855	6.5285	4.98304	6.34197	5.28705	5.07786	6.85576	5.44552	5.68132	8.8116	6.78533	6.522	7.2269	6.17502	6.97251	6.55425	5.83477	5.83737	8.69387	3725	1	59019052	59022373	-	JUN	v-jun sarcoma virus 17 oncogene homolog (avian)
GC01P059474	5.80848	6.03793	6.52944	6.17877	6.6558	6.4794	6.24052	6.23396	6.01177	5.64486	5.76439	5.83012	6.72183	6.87708	6.33539	7.05329	7.08824	5.64701	5.70573	6.39561	6.13756	5.81974	5.96498	5.92917	55277	1	59535240	60000988	+		hypothetical protein FLJ10986
GC01P059992	4.41489	4.88373	4.27512	4.8367	4.34922	4.46485	4.56179	4.35659	4.49863	4.17902	4.36148	4.53083	4.76802	4.40284	4.12051	4.41172	4.6238	4.13171	4.24479	4.27698	4.49631	4.38439	4.38011	4.71061	51361	1	60053120	60111230	+	HOOK1	hook homolog 1 (Drosophila)
GC01M061859	6.89554	7.62948	7.75005	7.80022	7.34616	7.51928	7.10735	6.94258	7.08273	7.54259	7.57823	7.73715	7.02566	7.85988	8.09999	7.0702	7.43598	6.94529	7.29615	8.16026	6.32681	6.76091	6.39248	8.08346	83941	1	61919306	61963683	-	TM2D1	TM2 domain containing 1
GC01P062373	4.23129	3.915	3.78735	3.9101	3.89564	3.72363	4.18431	4.05796	3.86673	4.00144	3.92962	4.05961	4.17864	4.08692	4.12598	4.39163	4.28033	4.11062	4.17437	4.02886	4.27459	4.27212	4.38865	3.91009	54596	1	62433123	62449806	+	L1TD1	LINE-1 type transposase domain containing 1
GC01P062614	8.63553	9.54629	8.25145	7.72925	7.7767	8.94306	9.39862	10.0157	10.2041	7.13358	6.76756	9.3445	9.46733	8.5135	8.87134	8.87225	8.05391	7.12012	8.24389	7.0387	7.21257	7.18859	7.38056	8.00007	7398	1	62674970	62690061	+	USP1	ubiquitin specific peptidase 1
GC01P062775	3.76702	3.51675	3.51584	3.49508	3.41488	3.44614	3.84036	3.68676	3.79892	3.7503	3.74613	3.49427	3.69146	3.60067	3.56642	3.67024	3.76548	3.6661	3.60786	3.64076	3.97191	4.11094	3.87103	3.54326	27329	1	62835774	62843768	+	ANGPTL3	angiopoietin-like 3
GC01P063500	4.4208	4.2018	3.87177	4.01389	4.03488	3.91611	4.548	4.32829	4.47527	4.4695	4.42917	4.38546	4.31152	4.22247	4.34526	4.30236	4.40168	4.63026	4.35868	4.66147	4.77335	4.44071	4.52595	4.0691	27022	1	63561317	63562754	+	FOXD3	forkhead box D3
GC01P063545	8.26703	8.51771	8.41767	8.37213	8.50861	8.35198	7.44504	7.36194	7.24014	6.97693	6.89906	7.95421	7.43133	7.08826	7.68973	7.2841	6.71313	7.6463	7.81551	7.57156	6.73455	7.32607	7.08846	8.1657	29929	1	63605885	63675464	+	ALG6	asparagine-linked glycosylation 6 homolog (S. cerevisiae, alpha-1,3-glucosyltransferase)
GC01M063618	8.48565	9.33022	8.19076	7.59074	8.05617	8.43182	9.77733	9.26064	9.69941	6.91431	6.93079	7.97682	9.00751	9.92377	6.88505	7.6916	8.44923	5.5309	6.77183	6.11151	4.99547	5.77936	5.67329	6.46523	23421	1	63679032	63761474	-	ITGB3BP	integrin beta 3 binding protein (beta3-endonexin)
GC01P063770	9.14571	9.21148	9.0868	9.19213	9.23909	9.1966	6.18105	6.53196	6.97011	10.6516	10.6132	9.73788	9.47318	9.95804	9.16502	8.77896	9.72068	8.96508	7.96955	8.92131	8.9865	8.62522	8.2233	9.21509	5236	1	63831534	63898502	+	PGM1	phosphoglucomutase 1
GC01P063951	4.97411	4.13693	4.46842	4.00282	3.93174	4.17681	4.71033	4.29422	3.88822	4.70156	4.3036	4.11651	4.37729	3.72742	4.33361	4.17266	3.91904	4.31892	4.77438	5.37916	4.4412	4.79062	5.18086	4.21397	4919	1	64012277	64417295	+	ROR1	receptor tyrosine kinase-like orphan receptor 1
GC01P064916	4.04986	3.85368	3.76124	3.83842	4.10174	4.08156	3.49582	3.74098	3.78604	3.85856	4.40304	4.04055	3.81507	4.02104	4.02016	3.50716	4.05968	4.03376	4.27374	4.36299	4.49183	4.31708	4.32327	3.83087	55225	1	64983365	65071500	+	RAVER2	ribonucleoprotein, PTB-binding 2
GC01M065010	9.36736	9.60815	10.0844	10.2073	10.0074	10.1946	8.545	8.43325	9.04237	9.93885	9.67694	9.39036	9.29279	9.47463	9.6652	9.65935	10.1861	10.4129	9.04016	9.13527	11.7001	10.2662	10.3803	10.7446	3716	1	65072345	65124605	-	JAK1	Janus kinase 1 (a protein tyrosine kinase)
GC01P065327	7.42259	7.74498	6.7525	6.51091	6.5982	7.33263	8.31276	8.26772	8.00527	8.79161	8.6189	9.14259	8.88105	9.40754	8.96034	7.62292	8.14832	6.22723	9.34314	8.34878	6.22383	6.46044	6.49576	6.35349	205	1	65386100	65465761	+	AK3L1	adenylate kinase 3-like 1
GC01P065603	4.43213	6.84761	5.55767	6.35972	5.81996	5.78162	9.32045	9.30794	8.27316	5.67558	6.39089	4.67235	4.30171	5.19636	5.08116	4.76941	5.65177	4.64578	4.56415	4.41908	4.24945	3.99808	4.19042	5.08606	3953	1	65658905	65875408	+	LEPR	leptin receptor
GC01P065970	9.16834	7.96683	7.88756	7.51338	7.77931	6.99276	4.01925	4.13949	3.87253	4.56785	4.68357	5.42991	5.61965	4.94489	5.38949	6.54778	5.92315	8.8471	6.64646	5.07055	11.3045	8.46505	8.84156	9.07198	5142	1	66030780	66612849	+	PDE4B	phosphodiesterase 4B, cAMP-specific (phosphodiesterase E4 dunce homolog, Drosophila)
GC01M066975	4.6398	4.49591	3.89561	3.58806	4.23216	4.12338	4.52654	4.39871	4.44459	4.52399	4.6052	4.40118	4.64626	4.53575	4.42984	4.63377	4.4634	4.51216	4.62404	4.52401	5.19558	4.49976	5.32322	4.43284	10022	1	67036012	67039527	-	INSL5	insulin-like 5
GC01M066991	4.67286	4.47581	4.53251	4.59473	4.4136	4.36923	4.27134	3.93447	4.35326	4.68535	4.70463	4.37898	3.75171	3.9662	4.50403	4.13784	4.36397	4.6977	4.95631	5.02953	4.92293	5.17694	5.12825	4.61265	79819	1	67051160	67163158	-	WDR78	WD repeat domain 78
GC01M067181	7.43188	7.81931	7.76322	7.56049	7.72516	7.30343	6.5653	6.70397	6.33479	8.42103	8.18692	7.10975	6.87526	6.57023	6.84778	6.60232	6.24591	6.25653	6.7086	6.53973	5.25819	6.1937	6.4004	8.1749	23169	1	67242439	67292316	-	SLC35D1	solute carrier family 35 (UDP-glucuronic acid/UDP-N-acetylgalactosamine dual transporter), member D1
GC01P067485	6.1362	5.18747	6.8863	7.12075	6.82281	6.15113	4.26055	4.1787	4.01189	4.15926	3.91327	4.36829	4.42594	4.19372	3.83499	3.85966	4.00475	4.13479	6.15262	4.32777	4.27625	4.3762	4.31584	4.44508	3595	1	67545634	67635170	+	IL12RB2	interleukin 12 receptor, beta 2
GC01M067590	10.1458	10.3773	9.98703	9.77117	9.73612	9.97326	10.337	10.4234	10.323	8.82658	8.60937	10.1302	10.1466	9.77527	9.25534	9.64312	9.01911	9.05142	9.26113	9.04128	7.62471	8.10922	7.30771	8.34266	26135	1	67646082	67668711	-	SERBP1	SERPINE1 mRNA binding protein 1
GC01P067862	7.97435	8.66064	9.17017	8.62487	9.32317	8.80408	9.66927	9.27247	10.024	10.7304	10.593	8.76796	8.60556	9.2298	7.51563	7.13175	7.75616	7.00247	6.6162	6.84392	8.26211	7.10042	7.46998	9.34773	1647	1	67923470	67926607	+	GADD45A	growth arrest and DNA-damage-inducible, alpha
GC01M067879	5.06118	4.803	5.43091	5.12237	5.05703	4.92458	5.00142	4.65639	4.90871	5.06549	5.08299	4.95251	4.87316	5.02634	5.01797	4.91908	4.71413	5.11244	5.32726	5.46489	5.41417	5.43659	5.54888	5.20899	55970	1	67939809	68071696	-	GNG12	guanine nucleotide binding protein (G protein), gamma 12
GC01M068224	3.95224	3.9061	3.93875	3.83977	4.12754	3.99445	4.07934	3.80025	3.66687	3.99285	4.06601	3.73327	4.0266	3.44243	3.85264	3.62536	3.65686	3.82554	3.99341	4.13086	4.04033	4.30489	4.31443	4.08514	9077	1	68284234	68289048	-	DIRAS3	DIRAS family, GTP-binding RAS-like 3
GC01M068277	4.36343	4.28971	4.94583	4.5758	4.5848	4.3166	4.69787	4.63554	4.60335	4.60058	4.69596	4.45048	4.62562	4.53653	4.60594	4.64146	4.46952	6.73487	4.59661	4.60959	8.74117	7.42341	8.40069	4.90948	79971	1	68336739	68470841	-	GPR177	G protein-coupled receptor 177
GC01M068606	3.28636	3.1727	3.19696	3.23175	3.27073	3.16573	3.22073	3.46892	3.19452	3.30338	3.23287	3.21613	3.37572	3.3358	3.22773	3.35939	3.26269	3.35876	3.22542	3.12989	3.52259	3.41137	3.36492	3.2638	6121	1	68667094	68688230	-	RPE65	retinal pigment epithelium-specific protein 65kDa
GC01M068652	5.82102	6.54029	5.17076	4.46989	4.49179	4.84211	6.95522	7.72188	6.9449	5.61463	5.64475	6.48075	5.49743	5.40465	5.86197	4.75732	4.82865	4.50926	5.85272	5.3411	4.60305	5.47248	5.57102	5.06504	55635	1	68713526	68735295	-	DEPDC1	DEP domain containing 1
GC01M070323	6.3213	7.66782	7.97198	8.12387	8.11644	7.93086	8.29483	7.9047	8.07353	5.91846	5.90933	8.17046	8.07599	7.82282	7.87334	7.14995	7.49149	6.12791	7.20069	6.78781	3.3142	5.66104	5.01088	6.71665	55631	1	70383082	70443863	-	LRRC40	leucine rich repeat containing 40
GC01P070383	6.57751	6.38366	6.27736	6.86512	5.85772	6.01148	4.88503	5.88925	5.13801	4.17253	5.40698	6.68226	4.60017	4.63951	6.26404	4.20332	4.2542	5.18571	5.07472	4.65683	4.02088	4.57309	5.367	5.26042	9295	1	70443952	70490271	+	SFRS11	splicing factor, arginine/serine-rich 11
GC01P070532	4.47286	4.51813	5.43223	5.48805	5.16046	5.26034	5.05651	4.803	5.23306	4.84427	5.09449	4.95093	4.03337	4.75479	5.37903	4.9443	5.31212	4.26703	4.29877	4.60802	4.23134	4.43256	4.58283	4.17474	11147	1	70593080	70606291	+	HHLA3	HERV-H LTR-associating 3
GC01P070588	4.26579	4.21464	4.48452	4.48289	4.53655	4.34636	6.16568	6.25515	6.36519	5.0925	5.10048	4.87531	4.72518	4.55968	4.27029	3.99246	4.00024	4.06798	4.14765	4.51903	4.34746	4.30355	5.04961	4.54631	1491	1	70649542	70677840	+	CTH	cystathionase (cystathionine gamma-lyase)
GC01M071030	5.78628	5.60418	4.90919	5.14737	4.999	5.17308	5.22788	5.48765	5.1134	6.59993	6.30743	5.8791	4.99629	5.04838	5.90424	5.50107	5.76379	5.59693	5.18281	5.29566	5.7074	5.49103	5.57893	5.10164	5733	1	71090623	71286079	-	PTGER3	prostaglandin E receptor 3 (subtype EP3)
GC01P074375	4.8589	6.03316	5.7467	4.63941	5.15205	5.79696	6.00505	5.9615	5.78957	5.73363	5.48138	5.46789	5.70842	5.18026	6.10505	5.81652	5.65412	5.0743	5.62691	5.6385	4.48328	4.21609	3.98662	4.71891	8790	1	74436513	74445708	+	FPGT	fucose-1-phosphate guanylyltransferase
GC01P074413	4.15925	4.02402	3.96346	3.94081	3.93598	3.93943	4.02492	4.06192	3.88526	4.32287	4.05164	4.01907	3.94416	3.9673	4.04493	3.8338	3.64449	4.1463	4.58366	4.17437	4.41451	4.77174	4.20854	4.05305	51086	1	74473672	74782696	+	TNNI3K	TNNI3 interacting kinase
GC01M074883	6.54266	7.10584	7.55352	7.06482	7.49715	7.56432	6.95091	7.39084	7.40937	5.23208	5.36327	7.62276	7.90619	7.61172	6.74549	6.92966	5.98463	5.01847	6.42665	6.25838	4.3721	4.79023	4.78874	5.10063	1429	1	74943767	74971315	-	CRYZ	crystallin, zeta (quinone reductase)
GC01P075902	7.75105	8.90193	9.12429	9.05637	8.23221	8.93663	8.26839	8.20826	8.44136	7.4774	8.06114	8.39105	7.61451	8.19607	7.89997	7.42623	7.94335	6.89394	8.71731	8.60079	3.98092	5.3674	4.52402	7.07324	34	1	75962869	76001771	+	ACADM	acyl-Coenzyme A dehydrogenase, C-4 to C-12 straight chain
GC01P075963	7.45152	8.27186	8.52419	8.71618	8.70413	8.24939	8.69018	8.94145	8.45032	7.56487	7.01453	8.55187	8.82071	8.68669	8.01923	7.97024	7.97119	7.80422	7.58357	7.96795	6.60761	6.77052	6.295	8.64006	5876	1	76024473	76033352	+	RABGGTB	Rab geranylgeranyltransferase, beta subunit
GC01P075974	3.70097	3.52821	3.52317	3.74406	3.58831	3.51836	3.66705	3.65097	3.21295	3.73123	3.74573	3.58219	3.65306	3.55113	3.66545	3.28375	3.43569	3.92811	4.18511	4.0348	4.09223	4.21649	4.20763	3.71392	4438	1	76035217	76151511	+	MSH4	mutS homolog 4 (E. coli)
GC01P077046	3.87379	3.56704	3.52866	3.67706	3.71706	3.44049	3.56582	3.38317	3.45545	3.6302	3.89991	3.70578	3.47587	3.58749	3.71724	3.28482	3.4376	3.84214	3.87249	4.19292	3.99393	3.97053	4.61307	3.87316	81849	1	77105773	77302323	+	ST6GALNAC5	ST6 (alpha-N-acetyl-neuraminyl-2,3-beta-galactosyl-1,3)-N-acetylgalactosaminide alpha-2,6-sialyltransferase 5
GC01M077269	7.07192	7.69718	7.6301	6.88909	7.34507	7.77784	7.44175	7.20585	7.48	7.86797	8.11453	8.04787	8.07454	7.34614	7.50734	6.88471	7.41856	6.21269	7.13958	7.40866	6.43027	6.41549	6.09594	7.5076	10026	1	77327262	77457703	-	PIGK	phosphatidylinositol glycan, class K
GC01P077459	5.71937	5.80178	5.7169	5.6297	5.46696	5.36048	5.35312	5.18932	5.27623	5.59676	6.03001	5.69718	5.64661	5.17306	6.17659	5.34876	5.339	5.76791	5.99194	5.74731	5.93646	6.24882	6.59305	6.05234	26289	1	77520329	77798240	+	AK5	adenylate kinase 5
GC01M077742	7.8817	8.38569	8.41485	8.3824	7.86395	8.05347	7.28913	7.73776	7.24782	6.73298	6.86369	7.85801	7.50039	7.50785	7.05099	6.59093	7.02545	6.72548	7.2447	6.81823	4.69544	5.84731	5.16241	6.97545	26009	1	77802778	77921692	-	ZZZ3	zinc finger, ZZ-type containing 3
GC01M078124	7.85198	8.65221	8.94344	9.17593	8.89045	8.96952	8.60143	8.65011	8.70102	7.17161	7.37025	8.47326	8.89455	9.34794	7.38746	7.56467	8.4747	7.39362	6.94643	6.77505	7.06481	6.63748	6.73223	8.19132	8880	1	78184755	78217365	-	FUBP1	far upstream element (FUSE) binding protein 1
GC01P078182	4.78178	4.80302	4.84799	4.89504	5.14932	5.21569	5.95957	5.22377	5.71721	6.01474	5.78634	4.63098	4.86395	5.0327	4.83876	4.89184	4.90387	4.59273	4.71899	4.8524	4.7483	4.78783	4.63099	5.34221	11080	1	78243223	78255581	+	DNAJB4	DnaJ (Hsp40) homolog, subfamily B, member 4
GC01P078223	3.62352	3.61666	3.52521	3.50598	4.22871	4.83628	3.72585	3.43924	3.72226	3.52708	3.4859	3.48262	3.4563	3.45444	3.40131	3.13744	3.48051	3.53652	3.7568	3.41974	3.40019	3.82596	3.8291	3.58252	54810	1	78284176	78375699	+	GIPC2	GIPC PDZ domain containing family, member 2
GC01P078668	3.37866	2.97312	3.16108	2.99453	3.07271	2.86589	3.04282	3.13662	3.15397	3.31259	3.15953	3.20573	2.96265	3.19476	3.14965	3.31138	3.14717	3.36658	3.38387	3.09359	3.29374	3.18379	3.06508	3.18916	5737	1	78729315	78777062	+	PTGFR	prostaglandin F receptor (FP)
GC01P078799	5.5907	5.21439	6.49287	5.84013	6.91612	6.75087	4.52044	3.89629	3.93761	4.98424	4.82205	4.60634	4.29906	5.15105	4.65395	4.33618	6.78744	7.14546	8.45619	5.1169	9.14785	7.93069	5.86063	5.55217	10964	1	78858736	78880657	+	IFI44L	interferon-induced protein 44-like
GC01P078827	6.47276	7.41385	7.59565	7.24952	8.66145	8.33473	4.66108	4.67889	4.32678	6.50593	6.33064	4.87193	4.84441	5.61166	5.05037	4.87494	7.69013	7.45294	8.75951	6.0167	9.28662	9.39883	7.14589	6.89897	10561	1	78888103	78902345	+	IFI44	interferon-induced protein 44
GC01P081877	3.51358	3.49024	3.52233	3.83753	3.55244	3.42916	3.55987	3.69736	3.49052	3.74636	3.57782	3.44647	3.4947	3.35499	3.54617	3.22725	3.25545	3.4233	3.52641	3.71025	3.67152	3.65329	3.84562	3.49937	23266	1	82038669	82230694	+	LPHN2	latrophilin 2
GC01M084048	4.87482	4.61903	4.56691	4.84687	4.68418	4.73004	4.45674	4.62481	4.82613	5.35301	5.19785	4.92824	5.76839	5.84199	4.787	4.94083	4.81222	4.81784	4.69359	4.8318	5.14222	4.99622	5.27302	4.88183	79739	1	84107873	84237421	-	TTLL7	tubulin tyrosine ligase-like family, member 7
GC01P084255	9.74536	10.2191	10.2989	10.0165	10.2124	11.0036	9.06673	8.49824	8.6706	10.7004	10.384	9.69833	9.48718	9.65662	8.68364	8.34954	8.74558	7.43913	7.15978	9.44429	5.1741	6.58616	6.26719	8.19684	5567	1	84316332	84476767	+	PRKACB	protein kinase, cAMP-dependent, catalytic, beta
GC01P084577	3.88189	3.60733	3.63465	3.60655	3.66016	3.57422	3.81864	3.78105	3.75956	3.92208	3.77626	3.64632	3.62712	3.66981	3.63174	3.78795	4.07807	4.00814	5.41412	8.59782	4.22028	4.34058	4.24824	4.02035	58511	1	84636802	84653279	+	DNASE2B	deoxyribonuclease II beta
GC01P084657	9.61757	9.80027	9.77073	9.63951	9.66248	9.79914	9.80352	9.97229	9.90558	7.94671	7.88562	9.44732	10.0118	9.92464	9.03422	9.57941	9.64072	8.67447	9.08482	9.0427	7.46486	7.92008	7.84092	9.62162	80135	1	84717545	84735949	+	BXDC5	brix domain containing 5
GC01P084684	3.143	3.23175	3.03825	3.20555	3.10638	3.21089	3.40488	3.13329	3.21285	3.36564	3.08055	3.09872	3.28444	3.57581	3.21142	3.35794	3.26915	3.30095	3.15721	3.24314	3.62186	3.19124	3.91956	3.38028	64173	1	84744561	84791355	+	SPATA1	spermatogenesis associated 1
GC01M084732	6.16302	6.52209	6.56661	6.40458	6.88119	7.01061	5.97984	5.48234	5.44531	7.0199	7.09373	7.22254	6.21247	6.68378	8.02768	6.74641	7.45074	7.84754	6.81996	7.07625	9.52108	8.84716	8.78306	7.76013	1486	1	84791394	84812751	-	CTBS	chitobiase, di-N-acetyl-
GC01M084821	6.32194	7.51107	5.99306	6.13726	6.37618	6.61214	7.9502	7.7065	7.91345	8.47242	8.03053	5.97874	6.51825	6.01033	5.22704	5.4778	5.17367	5.53528	5.73424	5.49154	5.44653	5.84491	5.88229	5.56673	117178	1	84882186	84928768	-	SSX2IP	synovial sarcoma, X breakpoint 2 interacting protein
GC01M084991	5.95817	5.45244	5.53825	5.60774	5.13808	5.37756	6.00688	5.38722	5.557	6.04255	5.69022	5.98209	5.96082	5.96337	5.95749	5.66066	5.62429	5.77352	5.97207	5.88725	5.99024	6.3446	6.07226	5.62062	23566	1	85052088	85104430	-	EDG7	endothelial differentiation, lysophosphatidic acid G-protein-coupled receptor, 7
GC01M085195	4.7397	4.46761	4.57985	4.53114	4.58354	4.36882	4.4004	4.26046	4.28222	4.57928	4.46828	4.32829	3.81507	3.94599	4.79154	4.21114	4.31567	4.63557	5.81327	6.69419	5.08463	5.4735	5.78276	4.93978	55283	1	85256353	85286757	-	MCOLN3	mucolipin 3
GC01M085443	6.07392	6.90152	6.99656	6.68795	6.42454	6.82529	7.19301	6.88309	7.17068	7.11072	7.22919	7.08598	7.17969	6.71353	8.08835	7.46942	7.34562	6.89895	7.0923	7.51508	7.86351	6.94241	7.3638	6.90604	8915	1	85505433	85514745	-	BCL10	B-cell CLL/lymphoma 10
GC01M085496	5.76091	6.38558	6.48798	7.10854	6.12101	5.74782	5.24697	4.8071	5.95579	4.83463	5.45866	6.8139	7.59206	5.46892	4.65681	4.39752	4.0475	4.89829	5.03663	5.07023	5.22839	4.94315	5.23355	5.02688	23576	1	85556756	85816521	-	DDAH1	dimethylarginine dimethylaminohydrolase 1
GC01M085831	6.92932	7.90856	8.2424	8.1375	8.10839	8.40739	7.68179	7.97946	7.40565	6.06026	6.67689	8.16848	7.76804	7.19721	6.91851	6.59716	6.31044	6.00554	6.00611	6.34408	4.09223	4.52878	5.13744	6.09754	54680	1	85891077	85946689	-	C1orf181	chromosome 1 open reading frame 181
GC01P086601	4.50605	4.17303	4.05088	4.03739	4.05859	4.17799	4.30975	3.91077	3.93515	4.97585	4.51171	4.06869	4.2378	4.22923	4.08744	4.1686	3.82305	4.32935	4.63531	4.34678	4.60445	4.85839	5.03473	4.23824	9635	1	86662412	86694826	+	CLCA2	chloride channel, calcium activated, family member 2
GC01P086646	5.89981	5.39148	5.09119	5.29011	4.88649	5.196	5.47204	5.11884	5.55876	5.56898	5.94028	5.54025	5.65986	5.58493	5.8059	5.65743	4.97461	5.88102	5.64542	5.96386	6.13381	5.92144	5.98506	5.16368	1179	1	86706638	86738529	+	CLCA1	chloride channel, calcium activated, family member 1
GC01P086724	3.68432	3.51715	3.58726	3.62798	3.58493	3.73328	3.31135	3.49123	3.32664	3.84408	3.59289	3.68375	3.32417	2.89131	3.62487	3.44844	3.5485	3.81334	3.81849	4.08972	3.88261	4.17768	4.13822	3.85692	22802	1	86785348	86819018	+	CLCA4	chloride channel, calcium activated, family member 4
GC01P086811	2.89602	2.96434	2.93782	2.9652	2.88182	2.95755	2.94142	2.89355	3.15726	2.98327	3.16561	2.94351	3.0047	2.97603	2.81889	2.97794	2.99425	2.88421	2.8692	3.07452	3.0466	2.94013	3.2978	2.95957	9629	1	86872546	86893646	+	CLCA3	chloride channel, calcium activated, family member 3
GC01P086882	9.23693	9.4425	9.03678	9.08247	9.55172	9.33432	8.95	8.76317	8.88108	9.68554	9.31706	9.12073	9.19325	9.3962	9.30186	9.25924	9.55654	9.50681	9.97796	10.6739	11.1354	10.1544	10.1257	9.36738	51100	1	86943091	86981857	+	SH3GLB1	SH3-domain GRB2-like endophilin B1
GC01M087040	8.29934	8.86714	8.21566	9.05214	8.38742	8.51214	8.56639	8.66739	8.79111	8.18995	8.01895	8.43704	8.68326	8.73801	9.04047	8.61009	8.15171	7.88633	8.49135	8.73485	7.58609	7.56501	7.46673	8.05036	9403	1	87100717	87152695	-		15 kDa selenoprotein
GC01P087506	5.23892	5.75771	6.51232	6.0814	5.21879	5.48134	5.35582	6.17062	6.18509	5.11509	5.21573	5.55506	6.15463	5.72841	5.16646	6.41338	5.31265	5.06584	5.10498	5.04046	5.25547	5.36634	4.99081	4.82722	8543	1	87566738	87583838	+	LMO4	LIM domain only 4
GC01M089116	7.88845	8.55779	9.06638	9.14787	8.45202	8.81391	7.88547	7.86822	8.42969	7.64384	7.74227	8.8808	8.99898	9.07018	8.54962	8.48995	9.3669	8.42775	7.64635	7.24407	8.15872	7.1811	7.11377	8.05505	56267	1	89174043	89231104	-		kynurenine aminotransferase III
GC01P089999	9.18096	9.0962	9.72381	8.76812	8.74357	9.41117	8.93195	8.91787	8.33551	10.4144	9.98722	9.36085	9.26393	8.96148	9.08435	8.90427	9.01582	9.42628	8.25725	7.9357	7.39822	8.50772	7.6236	7.76082	55144	1	90060100	90174147	+	LRRC8D	leucine rich repeat containing 8 family, member D
GC01P091678	6.93055	7.80793	7.15469	7.63926	7.57357	6.98687	8.01084	7.93424	7.72787	6.12272	6.45718	7.91751	7.08798	7.15278	6.67382	5.6543	6.09324	5.16556	6.06648	4.96209	5.0127	5.09899	5.67043	5.22953	8317	1	91739031	91763901	+	CDC7	CDC7 cell division cycle 7 (S. cerevisiae)
GC01M091860	4.83798	4.65685	4.99442	4.8901	4.41053	3.90301	4.19137	4.22567	4.09307	4.14161	4.45873	4.49519	4.32492	4.54422	4.52002	3.92999	3.94052	4.51545	6.3067	4.68707	5.18932	6.14673	6.12194	7.96333	7049	1	91920570	92144147	-	TGFBR3	transforming growth factor, beta receptor III (betaglycan, 300kDa)
GC01P092126	3.70668	3.4341	3.38043	3.40019	3.38508	3.30135	3.60939	3.7566	3.70668	3.5208	3.5763	3.27632	3.5383	3.65866	3.45352	3.73742	3.58412	3.75823	3.77059	3.66913	3.6349	3.48038	3.6521	3.35772	676	1	92187719	92252571	+	BRDT	bromodomain, testis-specific
GC01M092424	5.6983	6.61635	5.74397	6.41199	6.146	6.12379	6.38275	6.7905	6.02596	5.49032	5.15043	6.3265	6.57973	6.89254	5.71144	5.76399	5.32208	5.41811	5.9035	5.4558	5.16986	5.68115	5.60984	5.68128	11146	1	92484634	92537132	-	GLMN	glomulin, FKBP associated protein
GC01P092477	5.12304	5.82269	5.03836	5.08205	4.72571	5.68613	5.14552	6.04697	5.211	5.29986	5.40441	5.58938	5.76949	5.62511	5.53677	5.23816	5.5167	5.61589	5.83039	5.23982	5.66521	5.40998	5.21445	5.02187	79871	1	92537194	92626317	+	C1orf82	chromosome 1 open reading frame 82
GC01M092652	7.33033	7.73828	6.82181	7.60407	6.18974	6.68584	5.9354	5.78674	5.79013	6.37444	6.51999	8.2662	7.09935	7.52064	6.59412	6.47459	6.64159	5.89165	7.56715	6.30934	6.44099	6.63213	6.85162	6.74219	2672	1	92712909	92725021	-	GFI1	growth factor independent 1
GC01M092691	3.78908	4.10396	4.16115	4.00662	3.99538	4.08321	4.30976	4.3521	4.15493	3.94128	4.25091	4.24537	4.10679	3.87566	4.88179	4.42638	4.30107	4.92928	5.02037	4.83615	4.5057	4.54111	4.56809	4.59993	7813	1	92746841	93030549	-	EVI5	ecotropic viral integration site 5
GC01P093258	9.13808	8.87324	8.91932	8.65909	8.34087	8.3956	8.07333	8.80711	8.78481	7.41428	7.40323	9.12929	8.59322	8.59531	8.26137	7.53283	7.70715	7.3404	7.54714	7.09155	7.18239	7.22992	6.87473	7.75672	22823	1	93317422	93375711	+	MTF2	metal response element binding transcription factor 2
GC01M093330	7.60291	7.9441	8.25752	8.21737	8.1872	8.0356	8.27797	8.22369	7.7731	8.07587	7.95434	8.60556	8.34007	8.17692	8.79703	8.88205	8.3757	8.24624	8.6553	9.45979	8.26288	7.48456	7.81694	8.55799	50999	1	93389998	93418834	-	TMED5	transmembrane emp24 protein transport domain containing 5
GC01P093523	7.8393	8.15053	8.78849	8.30932	8.42587	8.44263	8.69226	8.63428	8.75681	9.34071	8.48957	8.43068	8.63254	8.15686	8.61793	8.77598	8.41905	8.69166	7.77837	8.02689	9.25237	7.79477	7.50497	9.27849	1810	1	93584065	93600734	+	DR1	down-regulator of transcription 1, TBP-binding (negative cofactor 2)
GC01P093626	3.98267	4.91696	5.7262	6.86916	6.39097	5.81035	4.49228	5.87492	4.78927	8.40104	8.7182	4.54803	4.77528	4.67208	3.66105	3.90912	3.53276	3.30331	3.22941	3.44987	3.30877	3.41819	3.56324	4.52957	54874	1	93686426	93792804	+	FNBP1L	formin binding protein 1-like
GC01M093739	4.87927	4.88495	4.82787	4.54842	4.70004	4.76439	4.81257	5.03999	4.80472	4.61412	4.83526	4.56561	4.5352	4.51523	4.82833	4.68448	4.47541	4.7223	6.06875	6.51235	4.99959	4.83845	4.83475	4.68231	8412	1	93799934	93919973	-	BCAR3	breast cancer anti-estrogen resistance 3
GC01M094048	9.43717	9.59166	9.55136	9.71798	10.1612	9.54022	9.45309	9.95777	9.69079	8.17642	8.093	9.7226	9.35831	9.02055	9.5456	9.13715	8.70582	9.08863	8.68977	8.2185	9.35131	8.73484	9.28701	9.26289	30836	1	94107925	94117330	-	DNTTIP2	deoxynucleotidyltransferase, terminal, interacting protein 2
GC01M094066	6.45268	7.59809	6.45626	6.28642	6.61452	7.43158	8.48149	8.92435	8.55928	9.33226	9.46971	7.1786	7.23051	6.63455	7.40095	7.2548	7.10072	5.42969	7.56827	7.1488	6.46134	6.45324	6.34892	5.89534	2730	1	94125177	94147600	-	GCLM	glutamate-cysteine ligase, modifier subunit
GC01M094170	5.39741	5.16488	4.99555	4.96232	4.93487	5.11102	5.31136	4.90925	4.77881	5.52756	5.98719	5.34629	4.66262	4.66856	5.32546	4.87348	5.24734	5.52545	5.87749	6.37815	5.78624	5.83658	5.80741	5.2747	24	1	94230983	94359279	-	ABCA4	ATP-binding cassette, sub-family A (ABC1), member 4
GC01M094350	4.17354	4.31345	4.8433	4.17561	4.0649	4.08079	3.52924	4.38417	3.75253	3.95528	4.04482	3.76227	3.4563	3.51889	4.0247	3.66075	3.84393	4.6065	4.14624	4.26296	4.07419	4.86675	4.67487	4.03693	9411	1	94410481	94475777	-	ARHGAP29	Rho GTPase activating protein 29
GC01P094596	8.16248	8.37432	8.13512	7.90967	7.79439	8.17337	7.83057	8.81315	8.51012	6.9867	6.72873	8.40479	8.53771	8.00895	7.75572	8.47374	8.20706	7.61605	7.38897	7.58201	4.49088	5.89507	4.41635	6.93131	5825	1	94656559	94756806	+	ABCD3	ATP-binding cassette, sub-family D (ALD), member 3
GC01M094706	4.06669	4.05966	4.14584	4.12743	4.17425	3.88633	4.31742	4.12336	4.16004	3.85469	4.08609	3.79041	4.11276	4.14434	4.2783	4.24605	4.56738	4.41614	7.39868	7.00738	4.32909	4.20366	4.43609	3.75642	2152	1	94767460	94779903	-	F3	coagulation factor III (thromboplastin, tissue factor)
GC01M095074	4.32444	4.51415	6.73329	6.40301	5.43051	5.92542	6.76664	6.20964	6.27339	5.69322	5.76028	4.76335	4.80027	4.98778	3.79666	3.64888	3.8867	3.83589	4.05991	4.21118	4.01881	4.66157	4.47827	3.85053	1266	1	95135095	95165289	-	CNN3	calponin 3, acidic
GC01P095411	4.46253	5.85311	5.98484	5.67606	5.40349	5.50432	5.7514	5.61677	5.50922	4.46115	4.79234	4.906	4.95807	5.29967	4.94868	4.38666	4.94841	4.05816	4.34902	4.28502	3.5092	4.45146	3.84597	4.70253	25950	1	95472354	95485361	+	RWDD3	RWD domain containing 3
GC01P096899	7.08724	7.32917	8.57991	9.15365	9.19369	7.6221	6.77136	6.31283	6.27408	6.20739	6.53229	7.12534	6.55571	6.80457	6.75575	5.68538	6.36864	6.23939	6.10468	5.96511	5.82966	6.26238	6.19966	8.01697	58155	1	96959953	97052934	+	PTBP2	polypyrimidine tract binding protein 2
GC01M097255	6.25525	7.23618	8.30091	7.7509	7.72169	7.67464	4.39503	3.78662	4.66287	6.33474	6.63996	6.79302	5.33663	5.74282	9.08446	8.72029	8.92905	9.62906	7.7782	8.25492	8.21201	8.73511	8.00872	6.07216	1806	1	97315889	98159167	-	DPYD	dihydropyrimidine dehydrogenase
GC01P098839	4.36463	4.25269	4.93586	4.49539	4.89071	4.8117	3.80972	4.26663	3.66631	4.42562	4.17861	4.28942	4.00126	3.60924	5.05962	4.69748	4.04463	4.49183	4.38416	4.55443	4.5294	4.81626	4.80949	4.37474	51375	1	98899800	98998642	+	SNX7	sorting nexin 7
GC01P099442	3.62691	3.44401	3.69086	3.73104	3.74137	3.4255	3.53888	3.50243	3.48018	3.59506	3.56984	3.56291	3.43231	3.49556	3.6862	3.5333	3.56962	3.73112	4.037	3.82278	3.69375	3.74607	4.18816	3.86458	9890	1	99502439	99547724	+		plasticity related gene 1
GC01P099823	3.61836	3.55924	3.53094	3.68561	3.43866	3.57838	3.6768	3.68676	3.85456	3.87196	3.69091	3.4368	3.37572	3.37381	3.46182	3.25817	3.32694	3.66926	3.5489	3.74853	3.66165	3.97787	4.38165	3.53183	54873	1	99884185	99932840	+	PALMD	palmdelphin
GC01P100027	5.85793	7.05262	7.90632	7.92488	8.25093	7.39389	7.54032	7.20496	6.81274	6.23563	6.39236	6.96521	6.6813	6.66847	6.30161	6.17066	6.10881	5.56155	6.41479	7.1869	4.77601	5.53595	5.31585	7.37969	178	1	100088632	100162164	+	AGL	amylo-1, 6-glucosidase, 4-alpha-glucanotransferase (glycogen debranching enzyme, glycogen storage disease type III)
GC01P100147	5.74943	6.24895	6.62454	6.57133	6.55528	6.61022	5.71879	6.28261	5.88498	5.64401	6.01681	6.2648	5.89548	6.14787	5.9711	5.54705	5.46205	5.53872	5.84418	5.93955	4.82384	5.30284	5.16385	6.11271	23443	1	100208127	100265120	+	SLC35A3	solute carrier family 35 (UDP-N-acetylglucosamine (UDP-GlcNAc) transporter), member A3
GC01P100310	6.3449	7.89076	8.21963	7.50818	8.16328	8.16742	7.29663	7.3053	6.48126	5.75845	6.17451	6.75291	6.55635	6.57187	5.78663	5.87216	5.65283	5.63071	6.24463	6.10921	5.38685	5.97639	5.73338	6.02867	54482	1	100371306	100388641	+	CCDC76	coiled-coil domain containing 76
GC01M100371	3.55068	3.60461	3.88871	3.54996	3.81346	3.90031	3.81937	3.91394	4.11122	4.00675	3.98009	3.64039	3.64904	3.63278	3.61378	3.4696	3.40376	3.47969	3.61396	3.73459	3.48354	3.63681	3.75772	3.39274	1629	1	100433463	100487964	-	DBT	dihydrolipoamide branched chain transacylase E2
GC01P100443	6.87233	8.04124	8.02937	7.76853	8.03918	7.62753	9.25027	9.05963	8.84288	8.13025	7.69387	8.17774	8.39766	8.82012	8.23734	8.46491	8.86505	7.24865	7.83059	8.41766	5.64802	5.73849	5.28646	7.84715	8634	1	100504350	100529915	+	RTCD1	RNA terminal phosphate cyclase domain 1
GC01P100530	4.25277	4.31056	4.61186	4.56427	5.28028	4.75097	4.05671	4.11034	3.99276	3.96499	3.99463	4.24431	4.21685	4.33836	3.95547	3.97309	3.92361	4.18358	4.08817	4.25069	4.23933	4.33688	4.51614	4.96639	8556	1	100590634	100758420	+	CDC14A	CDC14 cell division cycle 14 homolog A (S. cerevisiae)
GC01P100715	3.31505	3.46888	3.3708	3.39428	3.33897	3.33135	3.47162	3.51949	3.49649	4.81415	4.82803	3.13634	3.19383	3.64746	3.38797	3.4488	3.0863	3.48519	3.50377	3.69616	3.6484	3.90483	3.8168	3.48203	54112	1	100776280	100780158	+	GPR88	G protein-coupled receptor 88
GC01P100897	4.98656	5.27064	4.13227	3.94174	3.52488	3.46207	3.89522	3.27758	3.62077	3.75043	3.81657	3.55863	3.7411	3.47666	3.82449	3.57004	3.66089	3.62296	4.34439	3.89747	3.78252	3.95401	3.92749	3.7451	7412	1	100957884	100977187	+	VCAM1	vascular cell adhesion molecule 1
GC01M101049	8.46016	9.26151	8.89818	8.73559	8.62094	9.36728	8.46392	7.97914	7.9263	8.9037	8.73051	8.31616	8.08581	7.85775	7.06822	6.64229	7.16466	6.58163	7.17621	7.57278	6.39468	6.48737	6.39563	6.18273	2135	1	101110528	101133006	-	EXTL2	exostoses (multiple)-like 2
GC01M101168	3.97175	4.62292	5.11497	4.94958	4.68593	5.05854	4.47157	4.25163	4.54306	3.37984	3.49576	4.35106	4.36529	4.51327	3.62952	3.52	3.90775	3.59705	3.6055	3.43947	3.70331	3.47234	3.72821	3.90539	51611	1	101228105	101263919	-	DPH5	DPH5 homolog (S. cerevisiae)
GC01P101414	4.36089	4.13292	4.71776	4.41102	4.41149	4.40138	4.16347	4.29422	3.95789	4.32708	4.2832	4.46531	4.07681	4.45757	4.52635	4.35925	4.53081	4.4656	4.42152	4.124	4.69676	5.0822	5.58139	6.2827	1901	1	101475162	101479659	+	EDG1	endothelial differentiation, sphingolipid G-protein-coupled receptor, 1
GC01M103055	3.81159	3.70259	3.6524	3.68585	3.56584	3.6146	3.676	3.23174	3.58466	3.63289	3.76942	3.69489	3.53981	3.43934	3.62309	3.60593	3.63035	4.01253	4.15431	4.0546	3.87876	4.13631	4.48375	3.72113	1301	1	103115582	103346640	-	COL11A1	collagen, type XI, alpha 1
GC01P107395	6.12279	5.33107	4.92456	5.28178	5.35391	5.12825	4.63549	5.18894	4.67056	5.6529	5.6621	5.5067	4.83052	4.80978	5.62492	4.72351	5.16356	5.59693	5.81824	6.37869	6.17622	6.31825	6.53852	5.32587	22854	1	107484267	107825994	+	NTNG1	netrin G1
GC01M107825	7.16846	7.37322	7.81088	8.55161	7.84753	8.21709	6.5378	5.8493	5.87323	6.74409	6.86757	6.88608	6.73677	6.87294	6.83891	7.25234	6.79244	7.39111	6.51114	6.37917	7.93767	7.55163	7.63246	7.2875	10451	1	107915312	108309061	-	VAV3	vav 3 oncogene
GC01M108389	6.66374	7.68725	7.96125	7.31572	7.26134	7.70511	4.80141	5.44163	4.86276	7.26756	7.58781	7.51736	7.18716	7.1398	8.6809	8.33485	8.48177	8.02113	7.90719	8.62796	5.79402	7.13082	6.20146	7.27006	29957	1	108478971	108544421	-	SLC25A24	solute carrier family 25 (mitochondrial carrier; phosphate carrier), member 24
GC01P108948	6.44727	7.57171	8.28081	7.58435	7.79025	7.50931	7.31116	7.82997	7.09634	6.1941	5.96739	6.9738	6.58516	6.80404	6.60967	6.01395	6.62623	6.49157	6.12075	5.70876	6.64921	6.37933	5.89323	7.32167	55119	1	109036468	109045943	+	PRPF38B	PRP38 pre-mRNA processing factor 38 (yeast) domain containing B
GC01P109001	6.13618	7.14866	7.38055	8.20817	8.23498	7.60839	6.62271	6.25612	6.59882	6.07351	6.65848	7.21107	6.41467	6.48341	7.78492	6.39367	6.59954	7.00298	6.48322	6.95078	7.46575	7.63998	7.59241	7.39223	6814	1	109090830	109153671	+	STXBP3	syntaxin binding protein 3
GC01P109131	7.72063	8.27949	7.64276	7.3084	7.70758	8.42291	7.35189	7.53066	7.59173	6.55691	6.71214	7.53281	7.75143	7.70754	7.06684	6.80551	7.34311	5.64644	5.62945	5.90948	5.89927	6.12123	6.04356	6.15933	29899	1	109221349	109274541	+	GPSM2	G-protein signalling modulator 2 (AGS3-like, C. elegans)
GC01M109225	5.45091	6.90629	7.52081	7.54654	7.9538	7.17362	6.03157	5.84828	5.85648	7.58446	7.52341	6.59987	6.2532	6.36454	7.15872	6.58474	7.29146	6.84805	6.33799	6.83256	7.30038	6.85321	6.92195	7.25581	22911	1	109314359	109386258	-	WDR47	WD repeat domain 47
GC01P109368	4.05488	4.0023	4.17241	4.2887	4.22084	4.06193	3.89861	3.94441	4.02951	4.12797	4.0497	4.26859	3.99139	4.02474	4.18538	3.60846	4.09264	4.19771	4.10895	4.22358	5.55159	5.87222	6.1575	4.55299	57535	1	109458055	109551120	+	KIAA1324	KIAA1324
GC01P109468	8.33638	8.8628	8.50489	8.20193	8.29825	8.40534	10.5763	10.23	10.1642	9.02575	8.68849	9.19521	9.28465	9.41928	9.0778	9.17392	9.20492	9.04691	8.77605	9.022	8.27533	8.13874	8.06247	8.9864	6301	1	109558062	109582308	+	SARS	seryl-tRNA synthetase
GC01P109504	5.59668	5.27969	5.27384	5.15232	5.15645	5.1387	5.78803	5.83071	6.08105	5.89972	6.03228	5.42029	5.43082	5.34835	5.41176	5.50389	5.40781	5.68591	5.75288	5.90911	5.44449	5.65438	5.95637	5.40234	1952	1	109594163	109619895	+	CELSR2	cadherin, EGF LAG seven-pass G-type receptor 2 (flamingo homolog, Drosophila)
GC01M109535	6.77784	6.94832	6.31738	6.02389	5.76243	5.9165	6.73072	7.49099	6.55376	9.76522	9.75038	7.72049	7.2344	8.054	7.68316	7.68742	8.89814	7.35549	6.65782	5.81786	7.05309	7.04221	6.76472	6.51721	84722	1	109623701	109627331	-	PSRC1	proline/serine-rich coiled-coil 1
GC01M109568	4.71922	4.6146	4.82253	4.3526	4.74386	4.91465	4.97928	4.85484	4.59682	6.73767	6.54616	5.43234	5.64518	5.4948	6.05819	6.07768	6.38685	5.92855	6.74449	7.29149	5.86492	5.38114	5.21227	5.4822	6272	1	109653714	109742086	-	SORT1	sortilin 1
GC01M109656	9.40971	9.69121	8.97601	9.35675	8.90954	9.2659	10.2324	10.2192	10.1359	9.22471	9.10287	9.44148	9.85301	9.33579	9.32611	9.32013	8.86085	8.57855	9.91844	9.28367	7.92376	7.73119	7.41069	8.38908	5686	1	109746000	109770560	-	PSMA5	proteasome (prosome, macropain) subunit, alpha type, 5
GC01P109803	7.43567	7.89568	7.8609	7.73714	8.38384	8.07693	8.67178	8.40955	8.51158	7.32611	6.54031	8.1151	8.41847	8.62912	8.07858	8.47039	8.21868	7.68035	7.06509	7.43011	9.65366	8.2404	9.19382	8.63482	2773	1	109892823	109938498	+	GNAI3	guanine nucleotide binding protein (G protein), alpha inhibiting activity polypeptide 3
GC01P109874	8.6211	8.81935	9.76992	9.71139	10.2269	9.10035	7.82545	7.48675	7.46559	9.48879	9.29733	8.55775	7.99525	8.77835	8.32881	8.95286	9.21528	10.5156	7.17812	7.33598	12.2476	11.1856	12.3807	10.6458	271	1	109963981	109976200	+	AMPD2	adenosine monophosphate deaminase 2 (isoform L)
GC01P109910	6.31191	6.21881	5.20587	4.7688	5.78869	6.50131	7.20662	6.49822	5.31924	7.18348	7.66429	5.40922	6.14382	5.73598	6.28478	6.26947	6.0836	5.78356	5.43313	6.52186	5.16116	4.84071	5.31109	7.97174	2948	1	110000225	110009647	+	GSTM4	glutathione S-transferase M4
GC01P109966	7.86257	7.6394	8.00666	7.23744	7.41001	8.40146	6.2685	6.12337	5.88599	8.06598	8.40745	6.84553	6.25553	6.37458	6.72109	6.1667	6.00314	6.58517	7.05384	7.39995	7.49677	7.52966	7.66862	6.33741	2949	1	110056387	110062411	+	GSTM5	glutathione S-transferase M5
GC01M109988	7.02857	7.3239	5.15691	6.11951	6.69575	7.23341	9.778	8.46559	6.41932	9.36908	9.11787	6.64264	7.74982	7.16945	5.69917	6.59363	4.68701	5.74487	5.6655	5.94102	5.35317	5.74491	5.9214	5.9944	2947	1	110078076	110084563	-	GSTM3	glutathione S-transferase M3 (brain)
GC01M110004	6.8287	6.1653	5.99092	6.11195	6.05243	6.09097	6.03705	6.0371	6.25369	6.5893	6.72839	6.3647	5.70842	5.57678	6.34908	5.60566	6.21085	6.68194	6.59503	6.77568	6.85037	6.88316	7.26154	6.07437	79574	1	110094224	110108087	-	EPS8L3	EPS8-like 3
GC01P110165	6.56911	6.23255	5.56153	5.62118	5.8027	5.92285	6.431	5.73581	5.90184	6.18363	6.30266	5.89362	5.90929	5.54314	5.95532	6.05809	5.86577	6.16729	6.87449	7.2091	6.46424	6.43346	6.55513	6.41578	1435	1	110254979	110273877	+	CSF1	colony stimulating factor 1 (macrophage)
GC01M110314	5.94593	5.85899	5.80887	5.9502	5.75657	5.72734	6.04618	6.04834	5.9688	5.94798	6.15714	5.84467	6.38736	5.88121	5.65406	6.46409	5.84265	6.07704	6.04075	6.08195	6.33995	6.18639	6.24392	5.52597	257	1	110404138	110414757	-	ALX3	aristaless-like homeobox 3
GC01P110466	5.75093	5.35124	5.4162	5.61445	5.72177	5.26814	5.40188	5.37594	5.6169	5.43575	5.84789	5.42909	5.97127	5.73598	5.42041	5.76623	5.62533	5.70361	5.83355	6.40542	5.85798	5.79039	6.07863	5.41884	3749	1	110555499	110577591	+	KCNC4	potassium voltage-gated channel, Shaw-related subfamily, member 4
GC01P110593	8.66146	9.10288	8.78333	9.31904	9.35254	8.56161	9.03501	9.29402	9.55129	8.18119	8.18074	9.56084	8.89547	9.15743	8.63391	7.931	8.82089	8.59799	7.82389	7.5636	8.64923	8.28185	8.79888	9.65887	64783	1	110683467	110690826	+	RBM15	RNA binding motif protein 15
GC01M110617	3.28088	3.00329	3.18362	2.97097	3.08922	3.15158	3.32891	3.65349	3.42127	3.19858	3.27352	3.12749	3.27266	3.2645	3.12824	3.20038	3.19067	3.17964	3.11383	3.17184	3.43346	3.15996	3.36063	3.19682	9122	1	110707009	110735193	-	SLC16A4	solute carrier family 16 (monocarboxylic acid transporters), member 4
GC01M110655	9.1028	9.70292	9.62059	9.61817	9.54029	9.75263	10.0047	10.0423	10.0661	8.7833	8.79068	9.40724	9.87789	10.0882	9.33958	9.26639	9.69538	8.76612	9.10371	9.63003	9.60142	9.36543	9.69525	10.4601	10542	1	110745401	110752087	-	HBXIP	hepatitis B virus x interacting protein
GC01M110772	5.71015	5.66261	5.73221	6.14388	5.7074	5.61795	6.00677	6.3063	5.97391	5.66091	5.99052	5.72462	6.39524	5.92898	5.70457	6.31152	6.49448	6.31063	5.8566	5.92904	6.44554	6.1875	6.19561	5.92803	3744	1	110861361	110863320	-	KCNA10	potassium voltage-gated channel, shaker-related subfamily, member 10
GC01M110848	5.77633	5.72388	5.23457	5.09781	5.08837	5.35197	5.49767	5.92507	5.23243	5.89498	5.84393	5.23248	5.44318	5.0999	5.44336	5.40744	5.38407	6.00397	6.02515	6.5612	5.97965	6.66822	6.8812	5.57952	3737	1	110937725	110975619	-	KCNA2	potassium voltage-gated channel, shaker-related subfamily, member 2
GC01M110926	5.57728	5.62028	5.4593	5.17925	4.9864	5.30817	4.91189	4.88681	4.42305	6.24762	6.3266	4.88851	4.79407	5.00535	5.12468	4.77204	4.8457	5.50472	5.58889	5.30818	4.98289	5.20714	5.81557	5.65151	3738	1	111016613	111019178	-	KCNA3	potassium voltage-gated channel, shaker-related subfamily, member 3
GC01P111127	10.7609	10.637	11.1061	10.7451	10.7456	10.8383	8.1559	7.98014	7.75987	6.09228	6.18922	11.0555	10.7776	11.1947	11.4688	11.5625	11.7129	11.913	11.9679	11.8937	12.725	11.8065	12.0596	10.9224	963	1	111217295	111244065	+	CD53	CD53 molecule
GC01M111202	5.46103	6.80122	7.49138	5.88993	6.70896	7.03019	7.71802	7.26903	7.66681	7.52372	7.26522	7.66624	6.07369	7.44147	7.70214	6.70847	7.19757	5.24487	6.09946	5.91754	7.32192	5.42338	5.33054	5.94575	55791	1	111291334	111308089	-	C1orf103	chromosome 1 open reading frame 103
GC01P111394	6.64596	7.8261	7.97311	6.90019	7.23562	7.44743	8.14664	7.43292	6.98431	7.18923	7.8249	7.39823	7.89816	7.90481	7.91083	8.38451	8.14108	6.81928	7.31038	8.20465	6.27032	6.64821	6.68671	7.03852	10390	1	111483771	111529247	+	CEPT1	choline/ethanolamine phosphotransferase 1
GC01M111442	6.40255	6.88743	7.8159	6.63033	6.60821	6.79865	7.43324	6.76725	6.26898	8.31077	8.00218	5.71525	6.43599	6.23927	6.55904	6.21005	6.9455	7.1306	8.22179	8.68542	6.64991	6.77245	6.73122	7.91099	79961	1	111531323	111548554	-	DENND2D	DENN/MADD domain containing 2D
GC01P111482	5.33033	5.28597	6.13148	5.27262	4.92738	4.95912	5.15953	5.10612	5.49929	5.46915	5.65556	5.13785	5.19596	5.05483	5.80585	6.22397	5.77898	5.5309	6.18822	6.16646	5.96467	6.49764	6.34971	5.66055	1117	1	111571803	111587583	+	CHI3L2	chitinase 3-like 2
GC01P111545	6.1517	5.33343	5.3984	5.52541	5.36797	5.18147	5.91055	5.29351	4.84811	5.93828	5.90051	5.40872	5.18611	5.12488	5.46008	5.31454	5.56639	5.89053	6.22428	6.4779	6.20105	6.07428	6.39724	5.80334	27159	1	111635006	111664707	+	CHIA	chitinase, acidic
GC01M111668	7.3211	6.72407	6.86952	6.64131	6.68777	6.6271	6.30379	5.92738	6.20338	7.08939	7.24897	6.68703	5.99951	6.26986	6.71258	6.06321	6.51296	7.18823	7.68317	7.8523	7.0837	7.3388	7.49545	6.90637	5016	1	111758460	111771922	-	OVGP1	oviductal glycoprotein 1, 120kDa (mucin 9, oviductin)
GC01M111695	8.24272	8.33579	7.98712	7.85725	7.55325	7.86219	7.82383	8.16628	7.93722	7.34121	7.12846	7.71321	8.1255	7.13988	7.64128	7.68396	7.24399	7.67523	8.01062	8.10056	7.09875	7.28837	7.22934	7.18195	79084	1	111784035	111793353	-	WDR77	WD repeat domain 77
GC01M111739	6.39275	6.03345	6.11083	6.17412	6.24576	5.77535	5.73406	5.37913	5.38513	6.2622	6.24395	6.05723	6.09905	5.1793	6.64975	7.87178	6.71451	6.46063	6.26577	6.96376	6.8949	7.40556	7.32304	8.86861	140	1	111827494	111908086	-	ADORA3	adenosine A3 receptor
GC01P111796	8.42326	9.06449	9.53235	9.70789	9.47434	9.35331	9.41705	9.49156	9.4309	9.21111	9.59618	9.84942	9.03533	9.1611	10.0638	9.78698	9.53373	9.78148	9.75306	9.85851	10.3041	9.92346	10.1857	9.91001	5906	1	111963927	112057623	+	RAP1A	RAP1A, member of RAS oncogene family
GC01M111981	6.03501	6.42378	5.71373	5.79732	5.43058	6.02608	6.42197	6.00104	6.72972	7.51145	7.57375	6.09737	6.24093	6.28486	5.93574	6.00547	6.19992	6.5462	6.22717	6.55192	7.63448	6.99014	7.69078	6.4001	55924	1	112069892	112099942	-	C1orf183	chromosome 1 open reading frame 183
GC01P112651	6.68565	5.32048	7.28903	8.30209	8.17596	7.32986	5.35843	5.59218	5.17708	5.60375	5.48466	6.13885	5.80702	7.30992	5.67837	5.10617	6.11037	6.51012	5.82859	5.85855	6.44306	6.81285	6.39676	8.68379	55917	1	112740382	112803737	+	CTTNBP2NL	CTTNBP2 N-terminal like
GC01M112778	6.15411	5.87577	5.84013	5.74766	6.0181	5.8566	6.32468	5.63158	6.01901	6.37318	6.25104	6.00774	5.36324	5.96242	6.0726	5.43517	5.6086	5.94505	6.06798	6.09094	6.32184	6.3311	6.26675	6.0664	54879	1	112867665	112964970	-	ST7L	suppression of tumorigenicity 7 like
GC01P112873	9.82027	9.92835	10.3269	10.2143	10.1953	9.98452	9.79136	10.118	10.1418	10.44	10.7538	10.4447	10.5235	10.231	10.6626	10.6004	10.6786	10.6301	10.0762	10.3579	11.2415	10.6301	10.9431	10.7106	829	1	112963989	113015757	+	CAPZA1	capping protein (actin filament) muscle Z-line, alpha 1
GC01M113166	5.90831	6.25198	6.05205	6.6087	6.39942	5.98498	6.60597	7.60943	6.87198	6.32496	6.11373	7.27832	7.02052	6.19629	5.88728	5.74336	5.58281	5.13781	5.56393	5.53929	5.09375	5.42083	4.97214	4.52934	6566	1	113256376	113300328	-	SLC16A1	solute carrier family 16 (monocarboxylic acid transporters), member 1
GC01P113327	7.13535	7.09583	8.08972	8.00194	8.19316	7.26996	7.20715	6.81508	6.60921	6.74858	6.41369	7.20208	7.19169	7.51389	7.01488	6.82072	7.58397	7.71323	6.87182	6.69813	6.69412	6.79999	6.97886	8.0715	9860	1	113417353	113468865	+	LRIG2	leucine-rich repeats and immunoglobulin-like domains 2
GC01M113951	6.46194	6.26456	6.55421	6.90391	7.41787	6.60817	6.01817	5.4236	6.07945	8.05845	7.91923	6.0134	5.98236	5.82631	6.23262	6.1028	6.02636	6.32421	6.2739	6.3564	6.9422	6.39823	6.52555	6.53212	10745	1	114041364	114103621	-	PHTF1	putative homeodomain transcription factor 1
GC01M114019	6.26122	6.75346	7.40774	7.60217	7.34622	7.434	7.38785	7.57987	7.13855	7.98987	7.59886	6.67992	7.17121	7.58645	6.03331	6.40988	7.15951	6.54822	5.56159	5.5724	6.79146	6.23621	6.2319	7.21649	54665	1	114105977	114156593	-	RSBN1	round spermatid basic protein 1
GC01M114003	5.52372	5.71217	6.1445	4.99288	5.72082	5.80146	5.47565	5.22127	5.03914	4.85013	4.74505	6.39339	6.38534	6.59014	6.06427	6.81669	6.67318	6.02032	5.44201	5.96706	5.10316	5.16614	4.80861	7.96165	26191	1	114157962	114215857	-	PTPN22	protein tyrosine phosphatase, non-receptor type 22 (lymphoid)
GC01P114160	6.74437	7.06604	5.81433	6.26449	5.92324	6.48605	7.921	7.8177	8.01361	7.26687	7.07727	7.07132	7.70241	7.34739	7.74422	7.77941	8.10864	7.38851	6.78994	7.02449	6.66291	6.53462	7.10398	6.07539	64858	1	114249560	114258215	+	DCLRE1B	DNA cross-link repair 1B (PSO2 homolog, S. cerevisiae)
GC01P114234	6.07322	5.52856	5.39794	5.63423	5.21536	5.23463	4.86175	5.29034	4.80452	5.8628	5.80868	5.48528	5.43415	4.84662	5.99174	4.99558	4.74351	5.8014	6.36177	6.60978	6.30825	6.50981	6.76043	5.58318	56944	1	114323552	114326398	+	OLFML3	olfactomedin-like 3
GC01M114652	7.91763	8.31041	7.98406	8.83244	8.49914	8.19921	8.25539	8.12998	8.17173	8.31895	8.06369	8.26509	8.03501	7.89298	7.59703	7.50176	7.83271	8.36522	7.71766	8.06767	9.16943	8.28921	8.53715	9.20038	51592	1	114736923	114855304	-	TRIM33	tripartite motif-containing 33
GC01M114927	4.20947	3.93928	3.4844	3.71763	4.06778	3.77547	3.94006	3.86616	3.76347	4.15929	4.4143	3.91219	3.6545	3.76431	4.22805	3.70266	3.5002	4.17205	4.63472	4.74619	4.1503	5.22552	4.95626	3.81124	270	1	115017244	115039762	-	AMPD1	adenosine monophosphate deaminase 1 (isoform M)
GC01M114961	7.39387	7.89042	7.27676	6.71191	6.99478	7.89588	8.60638	8.02277	8.00354	7.49172	6.24515	7.64355	8.08732	7.22906	7.58414	7.5116	6.55591	6.54067	7.85133	8.33863	5.51863	6.05722	6.43665	7.16265	4893	1	115051107	115061038	-	NRAS	neuroblastoma RAS viral (v-ras) oncogene homolog
GC01M114972	10.5125	10.7042	10.8225	10.8948	10.4787	10.8718	10.3225	10.3016	10.0528	10.478	9.80029	10.9661	10.0268	10.5782	10.674	9.85085	10.591	10.544	9.78561	10.046	10.2853	9.67126	9.71311	10.585	7812	1	115061059	115102147	-	CSDE1	cold shock domain containing E1, RNA-binding
GC01P115284	5.82301	5.68652	5.84408	5.85504	5.66093	5.70442	5.83392	5.83184	5.45993	6.0228	5.99128	5.4887	5.42016	5.5754	5.81884	5.11719	5.4059	6.07875	6.2851	6.61865	6.14271	6.79601	6.69803	5.88899	7252	1	115373937	115378464	+	TSHB	thyroid stimulating hormone, beta
GC01M115540	6.2595	6.20473	5.7318	5.59691	5.65503	5.81163	6.62714	6.96043	6.85287	6.8214	6.27983	5.94268	6.85293	6.49639	6.14041	7.01031	6.73596	6.26014	6.29081	6.0232	6.77355	6.36485	6.34886	5.44191	4803	1	115630059	115682380	-	NGFB	nerve growth factor, beta polypeptide
GC01M115954	6.12236	5.5925	5.47028	5.32194	5.14715	5.31134	5.24904	5.3955	4.85766	5.89657	6.00095	5.4872	4.87737	4.88458	5.75466	5.00098	4.863	5.98999	6.33755	6.56453	6.38748	6.74055	6.90679	5.91138	845	1	116044165	116112793	-	CASQ2	calsequestrin 2 (cardiac muscle)
GC01P116627	8.56597	9.06095	8.90405	9.29849	9.27189	9.20745	9.18548	8.89448	9.4299	9.27177	9.42158	9.59948	9.66919	9.31056	9.03264	10.0078	9.71344	9.79386	10.5713	11.0813	8.08511	7.76684	7.58893	9.00189	476	1	116717358	116748917	+	ATP1A1	ATPase, Na+/K+ transporting, alpha 1 polypeptide
GC01M116758	7.71092	7.8276	7.08705	7.10094	7.45105	7.78825	9.683	9.35571	9.83479	6.83214	6.35174	7.38074	7.87301	8.08624	8.08189	8.18211	8.4367	7.37867	8.88025	8.75565	8.85918	8.26937	8.5538	8.60983	965	1	116858679	116915184	-	CD58	CD58 molecule
GC01M116829	5.53192	5.30599	5.02271	5.43253	4.89503	5.13227	6.13448	5.87758	6.51416	6.03289	6.10118	5.29206	5.74548	5.52969	5.97728	5.88815	5.84406	5.5548	5.86454	5.50792	5.83166	5.72957	6.3552	5.25811	3321	1	116918553	117011837	-	IGSF3	immunoglobulin superfamily, member 3
GC01P117009	6.64388	5.95233	6.44939	5.89815	5.43883	5.43282	5.64326	5.03428	5.62613	6.46905	6.52708	6.04328	5.72117	5.41835	8.33085	8.2275	7.9592	6.6783	9.22309	6.63685	6.69703	8.18089	7.55451	8.80699	914	1	117098624	117113373	+	CD2	CD2 molecule
GC01P117257	5.40462	4.76918	5.54569	5.01158	5.06896	5.16738	5.30995	5.52958	4.80882	5.26367	5.07996	7.0543	6.63837	8.07188	9.76407	9.20573	10.6576	8.54555	5.33537	5.2435	6.10427	6.27825	6.09022	9.14081	9398	1	117345956	117380562	+	IGSF2	immunoglobulin superfamily, member 2
GC01P117314	4.59465	5.33721	4.92326	4.85109	5.02063	4.75393	5.38195	5.19141	5.2079	4.44067	4.67232	5.40961	5.31943	4.88458	4.7338	4.65526	4.77331	4.01851	4.63654	4.41771	3.53933	3.8881	3.80448	4.08918	8458	1	117404471	117447012	+	TTF2	transcription termination factor, RNA polymerase II
GC01M117365	6.71608	6.37041	6.56995	6.75813	6.75867	6.61116	6.18398	5.98334	5.98783	6.21494	6.08081	6.27357	6.20497	5.96329	6.20757	5.78735	6.2936	6.2868	6.48711	6.50884	6.51714	6.32397	6.61003	6.30673	80263	1	117455212	117465934	-	TRIM45	tripartite motif-containing 45
GC01M117399	5.9948	5.54789	5.47967	5.45401	5.46225	5.38515	5.34023	5.52225	5.6338	6.02171	6.14474	5.5579	5.55743	5.1964	5.76602	5.16422	4.90049	5.9926	5.79988	6.59012	6.18511	6.27489	6.47524	5.58381	79679	1	117487735	117555072	-	VTCN1	V-set domain containing T cell activation inhibitor 1
GC01P117860	7.34554	7.2447	7.82271	6.94576	8.15251	6.8915	8.38489	8.01973	8.14374	7.11744	6.87891	7.15646	7.57822	6.94907	5.77509	5.22814	5.3156	6.20473	6.29535	6.32584	7.95676	7.11211	7.90461	9.46308	54855	1	117950126	117972509	+	FAM46C	family with sequence similarity 46, member C
GC01M118124	6.18217	5.90507	6.13045	5.69009	5.75897	6.08964	6.06416	6.11691	6.11691	6.25058	5.93764	6.11373	5.96374	5.82893	6.41539	6.20308	6.31523	6.74721	6.16759	6.39536	7.09403	6.21369	6.24619	6.33253	54834	1	118213562	118273729	-	GDAP2	ganglioside induced differentiation associated protein 2
GC01P118184	6.85423	7.85677	6.91679	6.63949	7.06611	7.4149	7.69083	8.03396	7.28051	7.23908	7.28032	7.57455	7.73219	7.18566	6.04697	6.68274	6.24258	6.01471	7.10301	6.18509	5.1877	5.51408	5.59142	5.0937	10885	1	118273869	118304572	+	WDR3	WD repeat domain 3
GC01M119286	5.94648	6.38079	6.57321	6.35178	6.77826	6.64522	7.54743	6.87684	7.22005	5.04577	5.1189	6.44471	6.99783	7.1843	5.89164	6.18895	6.20974	5.78982	5.69144	5.8	5.58562	5.27935	5.67816	5.25009	10352	1	119375363	119484810	-	WARS2	tryptophanyl tRNA synthetase 2 (mitochondrial)
GC01P119623	5.63193	5.38153	5.38125	5.34071	5.37243	5.32368	4.61085	4.92681	5.17369	5.36726	5.99276	5.63605	5.19596	4.92251	5.45917	5.26407	5.74558	6.0683	5.7782	5.8594	6.20035	6.18661	6.4626	5.19258	51179	1	119712924	119738274	+	HAO2	hydroxyacid oxidase 2 (long chain)
GC01P119669	5.10061	4.90685	4.63114	4.81449	4.68972	4.87425	4.80661	4.60256	4.63828	5.11209	5.07506	5.18441	4.46741	4.9131	5.4792	4.64638	4.82606	5.20432	5.23449	5.31115	5.57749	5.3922	5.44498	4.88146	3284	1	119759295	119790643	+	HSD3B2	hydroxy-delta-5-steroid dehydrogenase, 3 beta- and steroid delta-isomerase 2
GC01P119966	8.18513	7.96257	8.16274	7.88129	7.64551	7.95764	8.97713	8.70667	8.75399	7.50793	7.33916	9.80364	9.0202	9.51809	8.55898	8.28247	9.05284	6.63592	6.82018	6.63199	6.97364	7.04529	7.11585	6.06568	26227	1	120056032	120088359	+	PHGDH	phosphoglycerate dehydrogenase
GC01M120003	4.99078	4.65366	4.5308	4.65291	4.72381	4.5197	5.02712	4.56587	4.77432	5.03555	4.64777	4.73433	4.2873	4.49361	4.64059	4.62357	4.42381	4.9474	4.97244	4.4826	5.00046	5.22518	5.27919	4.64507	3158	1	120092527	120113041	-	HMGCS2	3-hydroxy-3-methylglutaryl-Coenzyme A synthase 2 (mitochondrial)
GC01M120148	5.89939	5.92223	5.21099	5.52684	5.61838	5.55734	5.53799	5.95727	6.06369	6.18733	6.23004	5.83019	5.92515	5.54543	5.58035	5.51457	5.88595	6.25396	5.85866	6.30439	6.47537	6.43921	6.08816	5.35148	11085	1	120237678	120240636	-	ADAM30	ADAM metallopeptidase domain 30
GC01M120100	8.28908	8.42673	8.22688	8.17201	8.3166	8.74656	7.45009	7.4605	7.49693	7.91757	7.49588	8.20425	8.21741	8.47179	8.66607	8.70295	9.36365	10.2639	8.57745	8.95411	10.0984	9.34232	9.0941	9.38393	4853	1	120255700	120413799	-	NOTCH2	Notch homolog 2 (Drosophila)
GC01P142699	9.03207	8.66383	10.1777	10.5607	10.4987	10.0125	7.40668	7.84762	7.89879	9.3237	8.93801	9.41352	9.16302	10.8901	9.38726	8.94849	11.0754	11.4787	9.07952	9.28431	10.538	11.3946	10.8644	11.3808	388677	1	143920470	144003011	+	NOTCH2NL	Notch homolog 2 (Drosophila) N-terminal like
GC01P142927	10.4771	10.5944	10.1214	9.27307	9.68828	11.4884	10.4845	10.1787	10.6303	10.9749	10.9722	11.3364	10.5191	11.2852	11.7376	11.0801	11.7072	12.2542	8.38374	9.7253	13.2374	12.4669	12.4546	12.3722	10628	1	144149938	144153880	+	TXNIP	thioredoxin interacting protein
GC01P142996	7.1111	7.76515	8.14664	7.93279	7.90677	8.09574	7.44305	7.40126	7.20389	7.41553	7.24068	7.75572	7.60534	6.92791	7.62051	7.28156	7.21829	7.27451	7.19843	7.41313	7.40345	6.70493	6.52392	7.28417	9939	1	144218989	144222801	+	RBM8A	RNA binding motif protein 8A
GC01P143005	7.99268	8.20695	8.49414	7.75933	7.82262	8.52974	8.29034	7.51526	7.67203	8.01897	7.63994	8.10114	8.46364	7.88952	7.74634	7.98477	7.89447	7.83816	7.47994	7.7298	7.00073	6.70583	6.35872	7.82746	8799	1	144227739	144235088	+	PEX11B	peroxisomal biogenesis factor 11B
GC01P143014	6.75006	6.09141	6.29807	6.00651	6.2433	6.23295	6.05036	6.12241	5.63985	6.16377	6.49272	6.04495	6.0197	5.76604	6.29372	6.26493	6.20481	6.47804	6.7126	6.81666	6.57526	7.10009	7.30362	6.35202	8515	1	144236346	144255224	+	ITGA10	integrin, alpha 10
GC01P143065	6.5993	6.62349	7.20374	7.23892	7.48947	7.14833	6.41232	6.47278	6.51423	7.14992	6.95486	6.71475	6.17534	6.65785	6.57174	6.62892	6.9411	6.83199	5.82363	6.08335	6.38093	6.36388	6.23424	7.16677	10401	1	144287388	144297903	+	PIAS3	protein inhibitor of activated STAT, 3
GC01M143081	7.74028	7.61438	7.87395	7.39887	7.6624	7.79699	8.61136	8.39918	8.74431	6.56584	6.35314	7.93012	8.08932	7.83308	7.58401	7.80425	7.58586	7.32138	7.26639	7.07682	5.88845	6.21145	6.0897	7.41766	10623	1	144303962	144322294	-	POLR3C	polymerase (RNA) III (DNA directed) polypeptide C (62kD)
GC01P143100	8.32133	8.35199	7.57732	7.65381	7.49334	7.7422	8.83952	8.94651	9.24236	8.12184	8.04894	8.16007	7.80045	7.28638	8.01844	7.4294	6.78562	6.82036	7.90153	7.27256	6.29851	6.44867	6.98146	7.61222	27246	1	144322392	144400083	+	ZNF364	zinc finger protein 364
GC01M143184	4.27575	3.98859	4.76944	4.07869	3.64392	4.21504	3.49282	3.94052	3.89633	4.15884	4.23352	4.12642	3.77172	3.73695	4.17749	3.82065	3.82359	4.4012	4.77892	4.64382	4.36989	4.75215	5.23662	4.4482	11126	1	144407154	144426971	-	CD160	CD160 molecule
GC01M143851	5.23519	5.0668	5.18695	4.96344	4.88349	5.02661	4.74131	4.66911	4.94071	5.79631	5.70711	5.09656	4.32395	4.37598	5.18104	4.5466	4.32879	4.99698	5.68447	5.61638	5.47302	5.82912	5.86224	5.02567	5565	1	145093310	145110753	-	PRKAB2	protein kinase, AMP-activated, beta 2 non-catalytic subunit
GC01P143939	8.78877	8.84284	8.67271	8.39944	8.86354	8.72135	8.78236	8.47528	8.45714	8.84268	8.37743	8.45173	8.6532	8.48866	7.47322	7.47443	7.75621	7.34641	7.5816	8.58652	6.5113	6.82416	7.02634	7.28544	9557	1	145180957	145234065	+	CHD1L	chromodomain helicase DNA binding protein 1-like
GC01P144237	6.23424	5.90406	6.44807	6.33357	6.25253	6.11189	5.90152	5.68445	6.0063	6.02762	5.96294	6.12378	6.02844	6.27862	6.2586	5.87282	5.89392	6.08161	6.0455	6.04892	6.56918	5.9936	6.28952	6.24351	607	1	145479805	145564637	+	BCL9	B-cell CLL/lymphoma 9
GC01M144343	7.86526	8.01821	8.13897	8.12079	8.22084	8.49559	6.98809	6.28214	6.33792	7.01264	7.2868	8.39085	7.43458	7.97908	7.34994	6.29158	6.98427	6.87058	7.10361	7.0226	7.40282	7.33539	7.54695	7.5272	51205	1	145585791	145609238	-	ACP6	acid phosphatase 6, lysophosphatidic
GC01P146567	5.94174	5.87438	6.59158	5.97688	7.98987	6.43316	5.8231	5.66678	5.91866	5.70454	5.78719	8.08845	7.12579	7.85388	9.90232	10.1031	10.3454	7.58396	11.1215	6.99663	10.7656	8.5382	7.98451	6.99399	2209	1	148020911	148030697	+	FCGR1A	Fc fragment of IgG, high affinity Ia, receptor (CD64)
GC01M146669	6.66151	6.88531	8.53083	8.58612	10.4824	10.201	5.23462	5.42312	5.35791	7.88325	7.73161	6.4	4.90745	6.29539	6.96478	5.73703	7.40195	6.56971	7.06839	6.79228	10.1297	8.66604	7.97305	7.87977	8349	1	148122635	148124856	-	HIST2H2BE	histone 2, H2be
GC01P146685	5.2171	5.63481	5.48744	4.93455	5.48998	5.84813	6.4917	6.50175	6.59336	5.50461	5.4955	5.36222	6.7574	7.48176	5.03215	6.11801	6.41051	5.31399	4.99528	5.07094	4.87337	5.07414	4.87207	5.06413	51027	1	148137824	148138968	+	BOLA1	bolA-like 1 (E. coli)
GC01M146688	7.84839	7.69017	6.44557	7.11566	7.19534	8.04524	5.93458	5.49512	6.00992	9.48565	9.41637	7.23343	7.32972	7.75375	6.56967	6.93154	7.21089	6.20508	6.14555	5.81151	6.1884	6.45953	6.48171	6.01473	9900	1	148141863	148156054	-	SV2A	synaptic vesicle glycoprotein 2A
GC01M146714	7.16906	6.98053	7.13606	5.71485	5.59888	5.32456	4.90597	4.82392	4.58859	5.49015	5.73701	6.12135	5.04231	5.08355	7.32579	7.11849	8.46037	9.74186	6.42883	6.19027	5.8113	7.81707	6.92374	6.41957	10903	1	148167167	148175396	-	MTMR11	myotubularin related protein 11
GC01M146728	4.26683	4.15006	4.08316	3.92498	3.84012	3.94114	4.21538	4.29596	4.28218	4.61452	4.26705	3.99068	3.97766	4.05747	3.7383	3.98835	4.0034	4.21238	4.37201	4.56468	4.65589	4.74315	4.60262	3.79825	56957	1	148181603	148249247	-	ZA20D1	zinc finger, A20 domain containing 1
GC01P146935	7.54698	7.13306	8.47228	7.93268	7.97172	7.74482	5.53221	5.5022	5.7506	9.86771	9.61558	8.04414	8.09683	8.56773	8.42974	8.77503	9.55563	9.74431	9.36282	8.81007	9.49827	8.61115	8.86053	7.61545	51177	1	148388793	148398440	+	PLEKHO1	pleckstrin homology domain containing, family O member 1
GC01M147003	7.71943	9.12177	8.17626	8.44532	8.34109	7.88454	8.9139	8.99865	9.19806	7.91712	8.05854	9.11093	9.02842	8.63405	8.91154	8.17287	8.56575	7.49683	8.41965	6.33599	6.47356	6.58624	6.67862	8.4331	81611	1	148457348	148475084	-	ANP32E	acidic (leucine-rich) nuclear phosphoprotein 32 family, member E
GC01P147043	6.3878	5.96991	5.51726	5.83203	5.25996	5.78754	6.01588	5.53396	5.67831	6.21242	6.29655	5.76589	5.46561	4.99113	6.01718	5.49478	5.21552	6.72773	6.52751	6.41004	6.56833	6.72701	6.96486	5.79901	23632	1	148496841	148504100	+	CA14	carbonic anhydrase XIV
GC01M147051	7.07284	8.62283	8.55897	8.58808	8.46233	8.271	8.47391	8.52073	8.59585	9.04778	8.57666	8.5004	8.68352	8.48644	8.83763	8.5375	8.56026	8.54728	8.64864	9.24994	8.51726	7.0069	7.03898	8.69241	51107	1	148504428	148508024	-	APH1A	anterior pharynx defective 1 homolog A (C. elegans)
GC01P147059	6.91002	7.19976	6.68899	6.87618	6.66253	6.94416	6.03543	5.86362	5.88079	6.1405	5.79863	6.20377	6.20631	6.83416	6.76656	6.82074	8.0554	6.62548	7.95404	8.52424	6.07314	6.90797	6.48294	6.69505	79630	1	148511396	148519949	+	C1orf54	chromosome 1 open reading frame 54
GC01P147149	8.63945	8.47553	7.67243	8.16715	8.22549	7.84307	7.13306	7.51375	7.44778	8.03054	8.11188	7.64165	7.29803	7.60729	8.2562	7.57427	8.31059	8.55564	7.33341	7.47633	7.95704	7.75729	7.36082	8.32169	23248	1	148603803	148712809	+	KIAA0460	KIAA0460
GC01P147293	7.18357	6.74237	6.22011	6.64312	6.39308	6.6192	6.50411	6.22034	6.51594	8.58937	8.81027	6.55247	6.56642	6.47062	8.13886	9.1603	9.56	7.08069	8.39561	8.68875	7.28177	7.59306	7.51375	6.61148	1893	1	148747175	148752660	+	ECM1	extracellular matrix protein 1
GC01P147336	6.5767	5.79375	5.64473	5.87251	5.433	5.759	5.40035	5.92093	6.11083	5.66827	6.07629	5.99756	5.70389	6.36465	6.66605	6.84884	6.72166	6.08579	6.09934	6.05661	6.33076	6.57159	6.67725	5.38686	54507	1	148788520	148800034	+	ADAMTSL4	ADAMTS-like 4
GC01M147360	11.0823	10.9549	10.8265	10.6305	11.77	10.0526	8.85974	9.13393	9.20495	9.50948	9.26321	9.85491	9.21	9.36019	10.7758	10.2171	10.3815	11.7181	9.96864	9.08547	12.4128	11.7275	12.0375	11.5638	4170	1	148813660	148818760	-	MCL1	myeloid cell leukemia sequence 1 (BCL2-related)
GC01M147408	6.93972	7.23949	7.32088	7.0238	7.71517	7.01549	8.26172	7.87942	8.08282	7.83382	7.53277	6.51416	6.35773	6.22616	6.69646	6.44882	6.04314	6.29079	6.90107	7.14466	7.10638	6.66824	6.43513	7.53289	2029	1	148861224	148868722	-	ENSA	endosulfine alpha
GC01M147432	7.9468	8.56535	8.47882	7.593	8.02319	8.66291	8.82562	8.51287	8.80851	8.93215	9.09091	8.30371	8.583	8.96413	7.47394	7.60816	7.84513	6.79262	7.05329	7.40314	7.01709	7.1045	7.78676	6.5477	55204	1	148885324	148936257	-	GOLPH3L	golgi phosphoprotein 3-like
GC01M147515	6.85008	6.99281	9.14354	7.84083	8.37753	7.74797	5.22578	5.55063	5.67742	5.31403	4.94618	7.87017	6.92095	7.02583	9.70249	8.99254	9.1317	10.2863	10.3656	10.3183	10.1209	9.45533	10.093	8.63343	1520	1	148969177	149004929	-	CTSS	cathepsin S
GC01M147581	6.21145	6.28822	6.43587	6.38289	6.51432	6.34793	6.12559	5.43687	5.46137	6.36683	6.22697	6.27918	5.49179	6.20271	7.16684	5.90013	6.83176	7.62912	8.555	8.73428	7.16523	7.28001	7.09174	7.25625	1513	1	149035310	149047436	-	CTSK	cathepsin K (pycnodysostosis)
GC01M147750	9.74476	10.0284	9.61556	9.93113	9.95198	9.93925	10.2762	10.3904	10.2918	11.4157	11.2225	9.93745	9.84736	9.34901	9.8862	9.80561	9.82444	10.349	9.24743	9.34179	10.2852	8.83421	9.46902	9.71962	29956	1	149204286	149213943	-	LASS2	LAG1 longevity assurance homolog 2 (S. cerevisiae)
GC01P147767	5.19944	4.93013	4.96061	5.03521	4.83477	5.02205	5.05061	5.26889	5.16833	5.43294	5.43599	5.01432	4.74934	4.69583	5.04955	4.79105	5.16164	5.24534	5.20167	5.50184	5.4186	5.3863	5.47258	4.83191	8416	1	149221177	149234738	+	ANXA9	annexin A9
GC01M147782	8.08903	7.91784	8.03782	8.17883	8.17527	8.22803	7.93156	7.69084	7.56265	11.5782	11.6301	7.64477	7.76219	7.80974	8.11578	8.06192	8.34061	8.49674	8.25015	8.50458	10.1562	9.73324	9.66502	8.88095	55793	1	149235925	149246849	-	FAM63A	family with sequence similarity 63, member A
GC01P147796	7.6379	7.7738	7.39374	6.94203	7.12497	7.54835	7.37491	6.98343	6.95771	10.4924	10.2902	6.93939	7.14958	6.97422	7.15162	6.9805	7.20621	7.45445	7.00453	6.98988	8.27456	7.09463	6.98601	7.44684	58497	1	149247577	149274813	+	PRUNE	prune homolog (Drosophila)
GC01M147837	7.94695	8.24582	9.2873	8.88088	9.28659	8.89313	7.48171	7.41	7.61203	8.70708	10.342	8.36894	8.28199	7.61786	8.7826	8.8473	8.62468	10.1444	8.95559	9.57649	11.2444	10.8188	11.128	10.1792	56882	1	149290070	149298749	-	CDC42SE1	CDC42 small effector 1
GC01M147918	7.12367	7.12256	6.0069	6.27285	6.14288	6.5825	6.74344	7.4914	7.47308	7.03526	7.46053	6.40827	7.44299	6.98014	6.55421	7.5073	7.65665	7.47989	7.03146	6.57582	7.69614	7.0114	6.92861	6.7023	10500	1	149370788	149385728	-	SEMA6C	sema domain, transmembrane domain (TM), and cytoplasmic domain, (semaphorin) 6C
GC01P147951	9.1108	8.98229	8.94026	8.98964	8.75468	9.01178	9.30183	9.38943	9.33005	9.1101	9.06796	9.29657	9.56884	9.29377	9.73075	10.1063	9.66165	9.44639	9.14895	9.10683	9.47737	9.45779	9.2234	9.24161	79005	1	149405140	149408236	+	SCNM1	sodium channel modifier 1
GC01M147963	8.73249	8.81146	8.66507	8.00611	8.41211	9.02471	9.2558	8.90288	8.97303	8.57279	8.50844	8.60316	8.83044	8.66156	8.09055	8.41733	8.21297	8.04558	7.98405	8.09996	7.77247	7.64407	7.34547	7.97032	6944	1	149415557	149429264	-	VPS72	vacuolar protein sorting 72 (S. cerevisiae)
GC01P148040	5.15336	5.20897	5.35436	5.4761	5.23235	5.22372	5.5329	5.6104	6.00538	5.60472	5.422	5.36038	5.78406	5.68802	5.04509	5.49208	5.61848	5.34119	4.51045	4.7881	6.03801	5.30486	5.15454	5.75889	5710	1	149493820	149506576	+	PSMD4	proteasome (prosome, macropain) 26S subunit, non-ATPase, 4
GC01M148077	8.35459	8.52871	8.24813	8.55245	8.63026	8.67279	8.83569	8.77761	8.65664	8.58692	8.30271	8.74691	8.45529	8.46866	8.86433	8.34125	8.81346	9.14255	8.48462	8.34028	9.31828	8.53944	9.00722	9.3721	5298	1	149531036	149566815	-	PIK4CB	phosphatidylinositol 4-kinase, catalytic, beta polypeptide
GC01M148126	8.67062	8.73722	8.74368	8.85656	9.04408	9.20011	8.23205	8.2389	8.30029	7.43882	7.32903	8.33461	8.32001	7.86962	8.20049	8.02062	8.17361	8.42547	8.3942	7.08848	7.69299	7.67903	7.38002	8.14003	5993	1	149579740	149586393	-	RFX5	regulatory factor X, 5 (influences HLA class II expression)
GC01M148149	5.3612	6.00182	4.7811	5.684	5.07902	4.89092	8.33311	8.53416	8.53146	4.66974	4.4646	4.65733	4.96786	4.85605	4.51136	4.70999	4.67785	4.94387	4.71751	4.71963	4.93467	6.65898	5.62513	5.13322	8991	1	149603404	149611806	-	SELENBP1	selenium binding protein 1
GC01P148185	9.70015	10.3138	10.4616	10.5974	10.4782	10.2832	10.9442	10.5596	10.7415	9.72388	9.70737	10.2943	10.8121	10.8431	10.1989	10.3698	10.3175	9.85774	10.1414	9.48565	10.0131	9.30067	9.14875	10.1116	5692	1	149638664	149641036	+	PSMB4	proteasome (prosome, macropain) subunit, beta type, 4
GC01M148188	8.86287	9.01405	9.167	8.90846	9.03201	9.37165	8.93654	8.96436	9.24272	8.80344	8.65292	8.9362	9.17129	9.10348	8.48176	8.83819	9.49423	9.12421	8.12197	8.29621	9.15471	8.57132	8.5269	8.95838	23126	1	149641823	149698556	-	POGZ	pogo transposable element with ZNF domain
GC01P148325	5.25782	5.08504	6.26908	6.77165	7.81452	5.80759	6.80348	6.26665	6.67202	5.73212	6.00712	5.54632	4.75011	5.25346	6.25434	5.42378	5.51116	5.9938	5.21612	5.83117	7.14932	6.74286	7.06876	6.82655	7286	1	149779404	149822682	+	TUFT1	tuftelin 1
GC01P148397	7.05424	6.98925	6.92658	6.71883	6.49402	7.04391	6.59733	6.30776	6.50544	6.88773	6.92935	7.31763	6.5866	6.8313	7.87826	7.39354	7.84063	8.31132	8.33049	8.406	8.57708	8.25436	8.17776	7.02614	81609	1	149851164	149938183	+	SNX27	sorting nexin family member 27
GC01M148487	6.51048	6.60515	5.75039	6.07313	6.00618	6.2624	6.80444	7.52489	7.29964	6.54887	7.08743	6.53895	7.25649	7.05469	6.50082	7.1041	6.80006	6.99358	6.50226	6.34634	7.36644	6.83195	6.72957	6.18761	11189	1	149941453	149955914	-	TNRC4	trinucleotide repeat containing 4
GC01M148545	7.99855	8.64203	8.71456	8.86562	8.73344	8.70768	8.88683	9.29055	9.07325	7.49852	7.27635	8.48047	8.80286	9.06594	8.06782	8.3637	8.39761	7.06739	7.74496	7.33888	5.27373	6.27125	5.82712	7.86797	65005	1	149998748	150002664	-	MRPL9	mitochondrial ribosomal protein L9
GC01P148552	4.91295	4.35169	3.55851	4.12155	3.97225	4.07452	4.83396	4.40313	4.7129	5.25766	4.6894	4.4376	4.61232	3.99353	4.78639	4.18984	4.97209	4.73165	4.67997	5.01603	5.01763	4.97678	4.66421	3.98611	51686	1	150005754	150010429	+	OAZ3	ornithine decarboxylase antizyme 3
GC01M148557	4.5199	4.42003	4.16865	4.51293	4.35772	4.34437	4.20497	3.84492	4.07312	4.93287	5.01321	4.30906	3.92745	4.45766	4.43366	3.99339	4.05589	4.53322	4.84164	5.25565	4.52571	5.14587	5.24376	4.39993	11022	1	150010960	150029588	-	TDRKH	tudor and KH domain containing
GC01M148592	7.54554	6.96351	6.58369	6.6406	6.30394	6.84777	6.87426	6.42667	6.89375	7.11437	7.36305	6.86629	7.08798	6.94689	7.26724	7.12722	7.02545	7.39247	7.84664	7.93122	7.50695	7.88822	7.82801	7.23516	6097	1	150045172	150070972	-	RORC	RAR-related orphan receptor C
GC01M148818	7.94368	7.20782	9.23982	8.32723	9.90405	8.88179	8.04484	8.13339	7.96497	5.78807	5.37839	9.92235	10.3652	9.27015	11.2601	11.885	11.2232	11.7082	11.4154	11.9025	12.6023	11.4751	11.7884	10.6866	6282	1	150271607	150276135	-	S100A11	S100 calcium binding protein A11 (calgizzarin)
GC01M149089	3.49978	3.1417	3.38056	3.32047	3.5007	3.24951	3.29717	3.27592	3.25836	3.35597	3.33463	3.22925	3.17279	3.32103	3.32564	3.32053	3.29545	3.30745	3.27845	3.61912	3.53723	3.3721	3.65316	3.40139	2312	1	150541274	150564303	-	FLG	filaggrin
GC01M149195	5.16559	5.0785	4.79384	4.8027	4.95697	4.7899	5.19146	5.22884	5.25062	5.28078	5.18894	5.01122	5.28633	5.1498	4.91977	5.07084	5.22429	5.57895	4.95885	5.335	5.82944	5.67205	5.88482	4.67641	49860	1	150648342	150653352	-	CRNN	cornulin
GC01P149300	4.14367	3.83831	3.53611	3.69104	3.79104	3.70549	4.01112	3.94052	3.73426	4.47629	4.23948	4.0483	4.08519	3.96941	3.85054	4.35258	3.98953	4.12812	4.21216	4.36479	4.1095	4.47948	4.42519	3.66173	54544	1	150753601	150755104	+	C1orf42	chromosome 1 open reading frame 42
GC01P149664	7.22051	6.32482	6.12414	6.39956	6.10799	6.40037	6.08117	5.92592	5.60379	7.18714	7.23021	6.47571	6.04627	6.01515	6.47426	5.96276	5.88474	6.91238	7.02268	6.96538	7.0977	7.4429	7.38028	6.54704	4184	1	151117421	151124139	+	SMCP	sperm mitochondria-associated cysteine-rich protein
GC01P149769	4.67422	4.2384	4.00611	4.11495	4.17323	4.02904	4.11606	4.26847	3.81474	4.38764	4.51726	4.06141	4.1135	3.94713	4.353	3.8228	4.05816	4.55091	4.84431	4.79009	4.65832	4.90237	5.0402	4.23587	6698	1	151223180	151224913	+	SPRR1A	small proline-rich protein 1A
GC01P149787	6.12494	5.78392	5.74766	5.9849	5.89244	6.26199	5.877	5.64901	5.93111	6.66325	6.35788	5.93443	5.98517	5.92918	6.07117	5.69822	5.94302	6.44748	6.24149	6.79268	6.57496	6.62928	6.8641	5.89742	6707	1	151240848	151242955	+	SPRR3	small proline-rich protein 3
GC01P149816	5.35502	4.81081	4.53749	4.94846	4.73949	4.68798	4.62483	4.85046	4.43038	4.92985	5.40954	4.81016	4.86753	4.43337	4.95891	4.89893	4.4059	5.30841	5.49003	5.36454	5.68077	5.41455	5.9983	5.06731	6699	1	151270302	151271999	+	SPRR1B	small proline-rich protein 1B (cornifin)
GC01M150116	6.95273	6.29157	6.25608	6.15433	6.35882	6.23808	5.64084	5.24855	5.14766	6.58273	6.62217	6.45179	5.55547	5.39132	6.56103	5.3505	5.69784	6.85683	7.35596	7.5238	6.97198	7.54185	7.7769	6.1982	57115	1	151569222	151587646	-	PGLYRP4	peptidoglycan recognition protein 4
GC01P150143	7.66384	7.00407	9.98586	9.24232	11.1964	9.40779	5.48152	7.44428	7.31671	5.84526	6.27851	8.36013	9.21361	8.00965	11.6421	12.5189	11.313	12.3735	9.27482	9.72846	13.0545	13.3663	13.7684	11.6572	6280	1	151596971	151600121	+	S100A9	S100 calcium binding protein A9 (calgranulin B)
GC01M150159	5.92444	5.59527	9.26493	9.376	11.3263	8.96094	5.49087	5.51082	5.47077	5.12879	5.37006	5.92164	5.80288	5.47777	10.1818	10.3393	9.04601	12.0923	6.08347	5.99702	11.5497	12.4796	12.0164	10.063	6283	1	151612807	151614699	-	S100A12	S100 calcium binding protein A12 (calgranulin C)
GC01M150175	9.04536	8.9849	11.9087	11.7602	13.2118	11.7528	7.00538	8.24931	7.69542	4.70163	4.354	10.3368	11.1426	9.38256	13.3217	13.3963	12.9662	13.129	8.9898	7.76066	13.6464	13.8367	13.8427	13.0043	6279	1	151629132	151630173	-	S100A8	S100 calcium binding protein A8 (calgranulin A)
GC01M150322	5.53167	5.08524	4.8938	5.39819	5.07848	5.21304	5.42439	5.63836	5.22506	5.28573	5.77426	5.11847	5.38448	5.25732	5.24437	5.41332	5.54497	5.42777	5.30184	5.67028	5.89624	5.97912	5.71042	5.21971	6276	1	151776246	151780865	-	S100A5	S100 calcium binding protein A5
GC01M150330	10.4921	11.4541	10.415	10.6672	10.6691	10.8341	12.6112	12.6174	12.4635	11.3437	11.0702	11.1502	11.1419	11.1387	12.4594	12.1101	11.7751	12.1934	10.075	10.8458	11.4771	12.3292	12.4202	10.6463	6275	1	151782721	151784906	-	S100A4	S100 calcium binding protein A4 (calcium protein, calvasculin, metastasin, murine placental homolog)
GC01M150344	5.11503	5.20771	5.23407	5.03885	4.93583	5.32274	5.63173	5.56396	6.06111	5.58099	5.7871	5.27542	5.46961	5.30233	5.27302	6.05181	5.7825	5.49077	5.44922	5.4991	5.56957	5.48166	5.41963	5.31727	6274	1	151786432	151788358	-	S100A3	S100 calcium binding protein A3
GC01M150346	5.26173	4.97987	4.82209	4.71285	5.11277	4.88984	5.3941	5.23841	5.50862	5.69221	5.93063	5.11967	4.62491	5.11355	5.74013	5.3711	5.11184	5.55383	5.91726	6.0533	5.7182	6.25545	6.29511	5.45559	6273	1	151800210	151804930	-	S100A2	S100 calcium binding protein A2
GC01M150399	5.68447	5.59706	5.19394	5.64598	5.04474	5.40094	5.2081	5.89162	6.14813	5.96091	6.01921	5.69951	5.941	5.95969	5.50334	5.58912	5.60017	5.86472	5.78968	5.7085	6.14822	6.03348	5.55549	5.17718	57402	1	151853356	151855414	-	S100A14	S100 calcium binding protein A14
GC01M150404	6.48681	6.51919	6.80018	6.5448	6.84101	6.51219	6.66042	6.36782	6.0228	6.61173	6.67152	6.2304	6.47278	6.52359	6.502	6.33884	5.94028	6.32644	7.65706	7.54983	6.30423	5.89567	5.96597	5.80334	6284	1	151857903	151873192	-	S100A13	S100 calcium binding protein A13
GC01P150420	8.89535	8.92302	9.08129	8.56806	8.66237	8.73301	9.45584	9.08545	9.04926	8.86131	8.56315	8.90596	9.19188	9.09849	8.74516	8.96564	8.93047	8.64346	8.66543	8.63546	9.14988	8.39982	8.35587	9.31763	26097	1	151873148	151885405	+	C1orf77	chromosome 1 open reading frame 77
GC01M150447	10.2881	10.3107	10.0287	9.89246	10.247	10.1211	10.769	10.5274	10.4373	8.32249	7.68779	9.86183	10.4095	10.1422	8.97996	9.46076	8.67348	7.93647	9.14177	8.47371	5.14191	7.0594	6.32909	8.90075	3608	1	151901138	151910103	-	ILF2	interleukin enhancer binding factor 2, 45kDa
GC01P150514	8.90052	9.09742	9.03561	9.34489	9.34732	9.07302	8.92199	8.77231	8.88241	8.36225	8.48196	8.4239	9.066	9.53243	8.58997	8.75376	9.24413	8.64113	8.35411	8.12476	9.44375	8.6847	8.69794	8.72582	65123	1	151967190	152013179	+	INTS3	integrator complex subunit 3
GC01P150559	7.06888	7.28633	7.38574	7.04921	6.95547	7.02803	5.72835	5.39972	5.41162	6.82001	6.62059	6.43772	6.44103	6.92725	7.76052	7.73948	8.4501	9.46313	9.22436	9.24527	8.77057	7.74998	7.29993	8.81293	11000	1	152014101	152019256	+	SLC27A3	solute carrier family 27 (fatty acid transporter), member 3
GC01M150744	6.9416	6.65891	6.92581	6.96283	6.93134	7.08207	6.82769	6.64837	7.2945	7.74883	8.15152	7.43737	6.91566	6.44867	7.68689	7.59403	7.21278	7.62313	8.10507	8.0704	7.45426	7.06515	7.18316	6.60083	27173	1	152198212	152206812	-	SLC39A1	solute carrier family 39 (zinc transporter), member 1
GC01M150759	10.9525	11.3079	10.7437	10.618	10.6732	10.732	10.6583	10.7599	10.7897	10.5274	10.6488	10.7752	10.9267	11.0141	10.4513	10.8657	10.7214	10.5478	10.5719	10.3061	10.3947	10.3485	10.3064	11.0429	10899	1	152213370	152217075	-	JTB	jumping translocation breakpoint
GC01M150767	9.35176	9.32669	9.22514	9.88289	10.6569	10.5545	10.0935	9.90571	10.1514	10.3834	10.4824	9.92985	9.73471	10.1113	10.7641	10.4739	11.0699	7.67995	9.83003	9.92326	7.09887	7.67311	7.69462	7.86004	5872	1	152220753	152225430	-	RAB13	RAB13, member RAS oncogene family
GC01M150941	5.4968	4.93118	5.39996	5.19	5.25999	4.99095	5.16468	4.79118	4.43695	5.0401	5.35532	4.89717	4.67588	4.46847	5.10783	5.13535	5.12596	5.27036	4.79724	5.27409	5.76043	5.26523	5.40861	5.32281	7170	1	152395456	152431204	-	TPM3	tropomyosin 3
GC01P151113	6.38631	6.36741	6.36099	6.44043	6.50609	6.58847	6.48699	6.7891	6.31203	7.0694	6.82128	6.16333	6.18195	6.14788	6.08359	6.15653	5.84342	6.07944	5.68714	6.00624	6.34268	6.30754	6.47697	7.18549	57198	1	152564659	152590403	+	ATP8B2	ATPase, Class I, type 8B, member 2
GC01P151190	5.83281	5.62204	5.80875	5.10777	5.42556	5.70423	4.26384	3.9004	4.04418	5.38002	5.52133	5.66594	5.24646	4.77216	6.24191	6.14182	5.2482	6.18354	5.94684	6.58965	6.94288	6.77919	7.31088	5.72206	3570	1	152644292	152706812	+	IL6R	interleukin 6 receptor
GC01M151336	9.21825	9.33966	9.79669	9.6148	9.49119	9.7197	9.28811	9.1842	9.27608	10.4779	10.2203	9.64631	9.63424	9.69606	9.64367	9.99129	10.1198	9.59322	9.05328	8.92872	9.65159	8.52311	8.25877	9.99665	55585	1	152787674	152797744	-	UBE2Q1	ubiquitin-conjugating enzyme E2Q (putative) 1
GC01P151353	8.13776	7.96907	7.84039	7.57009	7.7169	7.87769	7.97939	7.96466	7.9329	8.08046	8.34417	7.89883	7.92524	7.9351	7.85919	7.68553	7.828	8.38414	7.90632	8.16427	8.10819	8.42235	8.60572	8.0513	1141	1	152806880	152815707	+	CHRNB2	cholinergic receptor, nicotinic, beta 2 (neuronal)
GC01M151367	10.09	10.2269	9.992	10.1755	10.4134	10.3831	9.38127	9.52547	9.62726	9.66577	9.40304	10.0446	10.2822	10.1811	9.66655	10.0379	10.6381	10.4168	9.88295	8.99014	12.5601	11.0422	10.8104	10.4229	103	1	152821158	152867061	-	ADAR	adenosine deaminase, RNA-specific
GC01M151854	6.60357	6.56842	5.78771	5.86101	7.26671	7.09078	7.81334	7.93658	7.63683	7.25458	7.03135	6.75267	5.88332	7.50771	7.25368	6.0798	7.82886	6.02877	6.2578	5.94269	6.47423	6.21443	6.70214	5.13147	4582	1	153101218	153429331	-	MUC1	mucin 1, cell surface associated
GC01M151711	7.62065	7.59987	7.83367	6.82068	7.11224	7.70089	7.25664	7.3327	7.23255	8.37321	8.52329	7.78855	7.83237	7.572	7.33724	7.71899	7.25467	6.98418	6.52054	6.38514	5.54099	6.78588	6.38448	6.02687	10654	1	153163831	153176091	-	PMVK	phosphomevalonate kinase
GC01M151729	8.26081	8.27547	8.57749	8.40677	9.6072	9.94644	7.08977	6.81271	7.18509	7.55021	7.89667	7.34395	7.54819	7.87585	7.56237	7.23647	7.86673	7.95949	7.18056	7.06042	9.64868	8.50277	9.03283	9.74116	57326	1	153183179	153195204	-	PBXIP1	pre-B-cell leukemia transcription factor interacting protein 1
GC01P151769	6.84513	7.28628	7.36147	7.09373	7.17355	7.21638	7.60339	7.42874	7.53767	6.69115	6.65921	6.98256	7.47276	6.88563	6.56031	6.91996	6.06508	6.65717	6.88647	6.66967	5.92473	6.38487	5.92349	6.91953	80308	1	153222440	153232211	+	FLAD1	FAD1 flavin adenine dinucleotide synthetase homolog (S. cerevisiae)
GC01P151779	6.66618	5.82962	5.3776	5.95867	5.90635	6.05657	6.05767	5.84107	6.25918	6.49827	6.19649	5.96857	5.70123	5.51936	5.94603	6.04445	5.83976	6.32583	6.78615	6.57907	6.09051	7.17188	6.97452	6.16189	55891	1	153232685	153233414	+	LENEP	lens epithelial protein
GC01P151790	5.93454	5.68043	5.24756	5.23923	5.1941	5.58703	5.94418	6.36145	6.05357	5.8936	6.04142	5.70309	6.35797	5.92918	5.75309	6.54224	6.36356	6.42793	6.00038	6.32118	7.21587	6.50372	6.93998	6.22108	51043	1	153241750	153256090	+	ZBTB7B	zinc finger and BTB domain containing 7B
GC01P151836	7.14762	6.36096	6.23767	6.2455	5.84913	6.28897	6.67635	6.61691	6.00412	6.34923	6.71437	6.75427	6.9511	6.38543	6.95788	7.14753	6.40405	6.29224	6.27378	6.91322	6.05333	6.40844	6.36758	6.22922	8751	1	153290385	153301876	+	ADAM15	ADAM metallopeptidase domain 15 (metargidin)
GC01P151849	4.68368	4.64136	5.61348	5.51723	5.12127	5.30865	5.44841	4.70632	4.62867	4.71386	4.51543	4.65027	5.37886	5.57405	4.92182	5.20665	5.89113	5.28067	4.79361	4.66178	5.09574	5.07856	5.33177	5.16771	1945	1	153302836	153308651	+	EFNA4	ephrin-A4
GC01P151864	6.12438	6.55822	6.15486	5.85328	5.94885	6.31761	6.74145	6.87187	6.77716	6.98727	7.17633	5.98358	7.34531	7.4922	6.28924	6.56562	7.27681	6.5619	5.61941	6.12063	7.00599	6.8842	6.45954	6.00878	1944	1	153317971	153326630	+	EFNA3	ephrin-A3
GC01P151913	5.66763	5.62391	6.08252	5.74064	6.88268	6.9119	5.69264	5.21932	5.4178	5.96535	6.18708	5.36081	5.28524	5.51739	5.33771	5.35235	5.37187	5.67697	5.27206	5.37931	6.01217	5.91066	6.09588	5.60803	1942	1	153366972	153374008	+	EFNA1	ephrin-A1
GC01P151923	7.89145	8.03245	8.05839	7.65002	8.30566	8.25354	8.53762	8.70908	8.52255	9.29718	9.20561	8.16286	8.23527	9.1822	7.94471	8.22652	8.23252	7.08838	8.03052	7.61318	7.13374	6.64552	6.88909	7.42635	55974	1	153374949	153377952	+	RAG1AP1	recombination activating gene 1 activating protein 1
GC01M151925	7.99787	8.45908	6.78446	6.29018	6.5247	7.70987	8.40342	8.65713	8.65232	8.14846	7.50011	6.88256	7.98403	8.10133	6.8102	6.8131	6.99503	6.14989	6.3279	7.17062	5.82766	6.53988	6.21507	6.59361	54344	1	153378992	153379620	-	DPM3	dolichyl-phosphate mannosyltransferase polypeptide 3
GC01P151959	4.67028	4.50035	4.68232	4.35904	4.63655	4.8469	4.90823	4.64524	4.61149	4.84265	5.09257	4.53723	4.8687	4.74561	4.74579	4.95807	5.04504	4.66366	4.94561	5.04224	4.9112	5.1775	4.91818	4.71703	80128	1	153412977	153424069	+	TRIM46	tripartite motif-containing 46
GC01M151979	6.52442	6.70766	7.90285	7.58062	8.10892	7.79927	7.55204	7.04071	6.68082	6.56182	6.70388	7.08352	7.16186	7.18761	6.94102	6.8135	7.61282	7.23645	6.8378	8.09404	7.62052	7.2479	7.55751	7.20423	7059	1	153432004	153444314	-	THBS3	thrombospondin 3
GC01P151991	8.37333	9.02506	8.24733	8.33818	8.7026	8.64027	9.71859	9.43005	9.46959	7.82422	7.62934	8.86426	9.14341	9.22075	8.86287	9.60427	9.2002	8.72044	9.11912	9.36734	9.30555	8.79464	9.14333	7.74207	4580	1	153445113	153450246	+	MTX1	metaxin 1
GC01M152030	9.22177	9.04988	8.53903	9.45246	9.19179	9.27092	8.72111	8.62603	9.16595	10.3834	10.2602	9.04223	8.86744	9.01649	9.01812	8.78886	9.14359	9.14745	8.88337	8.68408	8.69152	8.82049	8.48166	8.58826	10712	1	153483620	153491898	-	C1orf2	chromosome 1 open reading frame 2
GC01M152038	8.81459	8.82267	8.93819	8.76058	8.8256	8.79851	9.13374	8.98303	8.88314	9.46273	9.52025	8.79966	9.19703	8.61425	9.04353	9.25635	8.88552	8.72837	9.28228	8.87167	8.32399	8.08674	7.84744	8.41852	10067	1	153492394	153498819	-	SCAMP3	secretory carrier membrane protein 3
GC01M152072	6.37188	6.75479	5.04958	5.2985	5.28817	5.02905	8.26231	7.70156	7.88017	5.55286	5.66442	5.35847	5.22664	5.13421	5.27608	4.90692	4.92014	5.54508	5.95892	6.14377	5.81007	6.08094	6.4139	5.29558	5313	1	153526253	153537849	-	PKLR	pyruvate kinase, liver and RBC
GC01P152103	8.42958	8.45286	8.22159	8.21441	8.31633	8.2161	8.08577	7.49368	7.96441	8.25717	8.40104	8.3585	7.63228	7.35425	8.08489	7.76163	7.91964	8.59278	8.07973	8.10312	7.35558	8.11391	8.2349	7.83437	23623	1	153557310	153567527	+	RUSC1	RUN and SH3 domain containing 1
GC01M152119	6.67037	6.53866	5.93693	5.89013	5.77299	5.85089	5.43979	5.76548	5.2108	6.0926	6.32601	6.141	5.60835	5.13821	6.1753	5.69454	5.52386	6.47293	6.38405	6.66966	6.67808	6.74969	6.77919	6.14641	55870	1	153573367	153798777	-	ASH1L	ash1 (absent, small, or homeotic)-like (Drosophila)
GC01M152444	8.42941	8.81486	8.99995	9.86974	9.60769	9.09285	9.27132	9.37403	9.5934	9.21959	8.73412	9.15405	9.12323	9.62489	8.8845	9.50098	10.0568	9.25074	7.8042	7.76468	9.89229	8.57783	8.73327	9.51611	55249	1	153895869	153925415	-	YY1AP1	YY1 associated protein 1
GC01P152471	9.09061	9.48635	9.5786	9.6227	9.90801	9.67369	10.093	9.99792	9.87296	8.63787	8.29147	9.55711	9.89398	9.85665	8.97398	9.14913	9.1387	9.00941	8.75391	9.02573	7.91808	8.20901	8.20848	9.09189	7818	1	153925497	153974941	+	DAP3	death associated protein 3
GC01P152642	5.49269	5.53437	6.2839	6.53769	6.7725	6.71733	4.11387	3.97054	4.05558	7.51809	7.45309	5.66352	5.60099	5.315	6.45646	6.54851	6.55284	5.5999	5.14992	5.39359	4.87921	5.17946	4.953	5.15489	23208	1	154095923	154121459	+	SYT11	synaptotagmin XI
GC01M152682	5.3583	6.27631	7.19495	6.71395	7.77973	6.59346	7.09341	6.27034	6.47256	8.89962	8.53057	6.11254	6.6906	7.17447	7.61285	7.63073	8.0736	7.08197	7.2214	8.09612	8.99798	7.47442	8.16991	8.08331	6016	1	154136514	154147750	-	RIT1	Ras-like without CAAX 1
GC01M152695	6.72229	7.73627	7.98075	7.95907	7.99841	8.63558	8.53983	8.4762	8.20685	8.40001	8.00029	8.08053	7.40732	8.69243	7.33342	7.03947	8.13937	7.43034	7.83218	7.9473	7.69864	7.25512	7.41051	8.00063	22889	1	154149459	154170814	-	KIAA0907	KIAA0907
GC01M152791	10.821	10.5583	10.1795	10.1278	10.4031	10.7368	10.6473	10.4033	10.2142	9.94012	9.51552	10.7242	11.0488	11.2615	10.2958	10.4528	10.4779	9.88579	10.2423	10.1016	9.82753	9.57746	9.61644	10.3199	6746	1	154245463	154257351	-	SSR2	signal sequence receptor, beta (translocon-associated protein beta)
GC01P152837	7.86114	8.45749	8.19257	8.36256	8.18478	8.15216	8.7015	8.81145	8.79855	8.46349	8.15684	8.92883	9.48194	9.18826	8.99281	9.45993	8.97806	8.22105	7.84928	8.29179	7.69562	7.30913	7.42764	7.37515	28956	1	154291228	154294923	+		mitogen-activated protein-binding protein-interacting protein
GC01P152844	4.71278	4.006	4.21117	4.52934	4.31728	4.35563	4.43713	4.29422	4.268	4.93954	4.74915	4.48595	4.29809	4.27441	4.35713	4.66201	4.54454	4.62623	4.58326	5.1398	4.77418	4.57287	5.22194	4.4912	57111	1	154297589	154306917	+	RAB25	RAB25, member RAS oncogene family
GC01P152897	8.17396	7.93014	7.02288	6.88151	8.73147	8.63206	9.47456	9.99705	9.63788	10.9865	10.3901	7.96536	8.48944	8.21877	9.82156	9.4704	9.00528	8.05039	7.38343	7.50021	7.57845	7.27907	6.96867	7.394	4000	1	154351121	154376495	+	LMNA	lamin A/C
GC01P152934	8.74682	8.34032	7.92038	8.12077	8.45869	8.42767	6.95934	7.16021	7.39757	8.46633	8.45962	9.3686	8.63192	8.66171	10.0103	9.93762	10.2413	10.9171	8.9317	8.19376	11.2209	10.1296	9.79251	9.49973	64218	1	154389992	154414158	+	SEMA4A	sema domain, immunoglobulin domain (Ig), transmembrane domain (TM) and short cytoplasmic domain, (semaphorin) 4A
GC01P152976	6.76241	7.20292	7.19857	7.36797	7.50131	6.84662	6.81659	7.5537	7.29128	7.51639	7.60712	6.93267	7.36326	6.40473	7.53821	7.70713	7.52269	7.80044	7.46569	7.09038	9.25386	8.45491	8.46082	7.75074	9673	1	154430522	154449210	+		KIAA0446 gene product
GC01M153026	6.52327	6.1756	6.70015	7.02754	6.87842	6.66313	5.76585	5.70387	6.00842	6.24955	6.75489	6.5315	6.13382	6.38248	6.4271	6.06822	6.42089	6.96666	6.71255	6.64421	8.01734	7.55834	7.71082	6.89545	79957	1	154479830	154484467	-	PAQR6	progestin and adipoQ receptor family member VI
GC01M153032	6.69151	6.92298	6.89295	7.39565	7.30617	6.99534	7.13619	7.46197	7.54208	6.96252	6.97407	6.77095	7.21348	7.18048	6.99403	7.2985	7.20763	6.97605	7.03753	6.80403	7.41208	6.6939	6.91382	7.42386	23381	1	154485640	154519240	-	SMG5	Smg-5 homolog, nonsense mediated mRNA decay factor (C. elegans)
GC01M153091	9.97188	10.2378	10.4981	10.4714	10.3057	10.2	10.8305	11.0342	10.8731	9.28237	8.74423	10.1589	10.8959	10.3704	9.56318	9.95136	9.23196	8.63986	9.54492	8.6625	5.76082	7.03028	6.38921	8.27747	7203	1	154545375	154574819	-	CCT3	chaperonin containing TCP1, subunit 3 (gamma)
GC01P153152	6.32264	5.86199	5.70749	5.8194	5.85788	5.59864	6.1672	5.99687	6.00754	6.37285	6.37091	5.98399	5.3899	6.13284	5.81819	6.04745	5.33903	6.40221	6.49994	6.29572	6.563	6.14934	6.78947	6.31479	57127	1	154605626	154621633	+	RHBG	Rh family, B glycoprotein
GC01M153188	6.59501	6.23221	6.02399	6.0922	5.99912	6.17113	5.97782	5.96223	6.0492	6.43045	6.83685	6.39548	5.78164	5.81227	6.28128	5.77507	5.82103	6.68531	6.89761	6.95271	6.64819	7.31484	7.34993	6.35011	10485	1	154640678	154665808	-	C1orf61	chromosome 1 open reading frame 61
GC01M153246	6.81583	6.88716	6.3579	6.44972	6.85891	6.39864	6.76169	6.57574	6.64238	7.42471	7.45215	6.69423	7.21095	7.21523	6.60502	6.95767	7.3397	7.2261	6.15387	6.09929	8.17848	6.90851	7.46473	7.49507	4209	1	154700143	154737172	-	MEF2D	MADS box transcription enhancer factor 2, polypeptide D (myocyte enhancer factor 2D)
GC01M153378	5.73314	5.39858	5.60007	5.45204	5.31171	5.52717	5.02075	5.43813	5.5277	5.80554	5.77331	5.53967	5.21209	5.4	5.67153	5.47089	5.15311	5.79312	6.30676	6.33121	6.19533	6.10908	6.28221	5.67624	54865	1	154830902	154837894	-	GPATC4	G patch domain containing 4
GC01P153402	5.91505	5.7164	5.18901	5.37061	5.61457	5.57326	6.02725	6.08931	5.97267	6.14712	5.92879	5.64815	5.71974	6.07887	5.81023	5.93081	5.84864	6.20401	6.09845	6.44375	6.29761	6.34849	6.69532	5.29947	60484	1	154855709	154862142	+	HAPLN2	hyaluronan and proteoglycan link protein 2
GC01P153424	6.10456	5.69273	5.74319	5.62731	5.81501	5.7306	5.96247	5.72446	5.7068	6.22861	6.29011	5.95451	5.74465	5.57242	5.98171	5.54167	5.72135	6.24836	6.32942	6.69398	6.38952	6.5889	6.60999	5.88016	63827	1	154878363	154895942	+	BCAN	brevican
GC01M153451	6.50529	6.27534	5.95511	6.00872	5.68324	6.11455	5.95536	5.7161	5.97391	7.14773	7.37783	6.06919	5.68521	5.69961	6.27921	5.84859	6.03501	6.63702	7.17369	7.78487	6.72059	7.18221	6.87224	6.28168	10763	1	154905181	154913813	-	NES	nestin
GC01M153482	6.50418	6.1573	5.80245	6.15676	6.13018	6.01989	6.7085	6.98777	7.03911	6.41654	6.76189	6.21156	7.02597	7.24278	6.12366	7.5031	7.54301	6.79038	7.51834	11.5869	7.05074	6.84628	6.58487	6.51494	1382	1	154936029	154941999	-	CRABP2	cellular retinoic acid binding protein 2
GC01M153506	7.641	7.89225	6.92505	6.56977	6.60468	8.08846	7.06193	7.88094	7.59776	7.72269	7.41841	7.9392	7.58354	6.91646	7.817	7.42998	7.13451	7.89661	7.28092	6.98693	8.51596	7.66235	7.7723	7.48907	81875	1	154959036	154964329	-	ISG20L2	interferon stimulated exonuclease gene 20kDa-like 2
GC01P153512	6.8561	6.70463	7.02179	7.0094	7.19374	6.92333	7.12978	6.90525	7.49469	7.86646	7.89275	7.07936	7.14272	7.61421	7.03655	7.47403	8.0904	7.58261	6.64764	6.67904	7.5178	6.52446	6.50526	7.33188	51093	1	154964857	154973365	+	C1orf66	chromosome 1 open reading frame 66
GC01M153520	8.2679	9.16238	7.75171	7.1983	7.92462	8.43082	8.89401	8.93985	9.18085	7.81115	7.82518	8.22974	9.13126	9.07045	7.72311	8.67801	7.51953	7.74557	8.04698	7.85552	7.44454	7.28254	7.35871	6.94277	79590	1	154973717	154977547	-	MRPL24	mitochondrial ribosomal protein L24
GC01P153550	6.48835	6.99024	6.73349	7.02476	6.60342	6.57634	6.39065	6.40335	6.70711	6.45424	6.56823	6.55038	6.46199	6.22221	6.65149	6.15539	6.4445	6.47634	5.96661	5.14024	6.5267	5.15345	5.13357	6.59736	5546	1	155003897	155037228	+	PRCC	papillary renal cell carcinoma (translocation-associated)
GC01M153589	7.04473	6.44671	7.14915	7.52637	7.23321	7.04145	6.28285	6.06145	6.49223	7.44476	7.62886	7.19354	7.18789	6.8425	6.65095	6.2299	6.13334	6.63899	9.19211	7.50959	7.22414	8.19935	8.0725	8.27224	9047	1	155042659	155053226	-	SH2D2A	SH2 domain protein 2A
GC01P153643	4.77335	4.44726	4.03358	5.08626	5.07564	4.77865	4.99386	5.12769	5.83251	4.97364	4.63717	5.44396	6.21122	6.54424	4.09525	4.76277	4.93772	4.83957	4.60824	4.27257	4.94807	4.62279	4.37064	4.33181	4914	1	155097294	155118266	+	NTRK1	neurotrophic tyrosine kinase, receptor, type 1
GC01M153717	6.18423	6.14022	5.88933	5.94803	6.1326	6.14834	5.81263	6.06016	5.71486	5.98191	6.00035	5.7614	5.2564	5.42612	6.53903	6.53464	6.88623	7.8483	7.55392	7.42885	7.84897	7.28346	7.329	5.76405	9826	1	155171256	155281786	-	ARHGEF11	Rho guanine nucleotide exchange factor (GEF) 11
GC01M154530	5.68858	5.14494	7.67555	5.35157	5.47056	5.36082	5.06752	4.76606	5.08355	5.65398	5.37391	5.36294	5.75848	5.72961	5.15824	4.9248	4.77981	5.69495	5.70097	5.9125	5.57618	5.48515	5.7259	5.51552	79368	1	155982149	156013533	-	FCRL2	Fc receptor-like 2
GC01M154613	4.77189	4.3777	4.01473	4.00436	4.10755	4.24116	4.18087	4.64483	4.2544	4.32461	4.42187	4.1756	4.19777	3.90826	4.30932	4.22378	3.9331	4.48969	4.19979	4.28869	4.56826	4.98008	4.63857	4.07158	922	1	156063485	156078212	-	CD5L	CD5 molecule-like
GC01P154776	5.55329	5.17109	5.07154	5.47354	5.12844	5.07302	5.4037	5.77338	5.82888	5.64786	5.51588	5.16697	5.38279	5.0933	5.49653	5.65236	5.83697	5.81275	5.75945	5.71354	5.9723	6.15576	6.07606	5.26385	55243	1	156229686	156332470	+	KIRREL	kin of IRRE like (Drosophila)
GC01P154962	4.8397	5.02315	6.71941	4.62192	4.76823	3.93477	4.17553	4.02752	4.0174	4.09876	4.51182	5.07991	6.33727	6.5758	7.41484	9.47203	9.69249	9.94343	4.34673	5.02603	5.19659	7.19929	6.29251	5.92481	912	1	156416360	156421309	+	CD1D	CD1d molecule
GC01P155038	6.7156	5.96994	6.1934	5.70163	5.59682	5.83341	5.63242	5.38548	5.31143	6.90505	6.61884	7.86414	8.7352	8.32771	8.33498	8.36303	7.18815	7.15348	6.57806	6.55164	6.6489	7.13139	7.27331	5.95913	909	1	156440841	156494677	+	CD1A	CD1a molecule
GC01P155072	6.58613	6.05846	8.92422	6.59492	5.82291	5.92377	6.35055	6.30902	6.65419	6.86269	6.72236	8.60331	9.36843	9.69171	9.83814	9.83497	9.02849	8.14425	6.97714	7.34576	6.48895	7.54066	7.63457	6.76072	911	1	156526427	156530021	+	CD1C	CD1c molecule
GC01M155110	6.59651	6.07536	5.93913	5.67624	5.6302	5.96484	5.74581	5.78832	5.57359	6.29305	6.49873	6.11034	6.02595	5.85571	7.17817	8.44661	8.67581	6.57808	6.9638	6.7682	6.63794	7.1881	7.07381	6.02072	910	1	156564402	156567882	-	CD1B	CD1b molecule
GC01P155136	5.2584	5.51431	5.19005	5.34857	5.2455	5.48416	5.93328	5.49498	6.40778	5.44162	5.76667	6.60926	7.5377	7.11725	6.67569	7.73285	6.60384	6.05863	5.51135	5.33032	6.14103	5.55032	5.4278	4.97166	913	1	156590311	156593936	+	CD1E	CD1e molecule
GC01M155393	5.65185	6.77921	5.93	5.94772	5.88144	5.73291	8.81038	9.17206	9.40632	7.39555	7.18125	5.95773	6.79761	7.14973	4.63062	4.1948	3.91941	4.72901	4.30621	4.74269	4.42645	5.03245	5.44559	4.4928	6708	1	156847119	156923112	-	SPTA1	spectrin, alpha, erythrocytic 1 (elliptocytosis 2)
GC01P155715	5.44021	4.80405	5.32923	5.02041	4.74458	4.72883	4.92383	4.44963	4.44873	5.28235	5.44206	4.98726	4.27075	4.24626	5.23678	4.14345	4.58913	5.22409	5.56743	5.79576	5.62018	6.15157	6.50729	5.72604	149628	1	157167973	157213142	+	PYHIN1	pyrin and HIN domain family, member 1
GC01P155782	8.98997	9.43547	10.4691	10.4801	10.1645	10.271	5.59411	5.80577	6.00952	8.12536	8.23104	9.95405	9.8042	10.0022	10.2871	10.6296	10.9823	9.60638	9.41445	7.71394	11.3911	10.0327	8.90251	8.3547	3428	1	157236381	157291562	+	IFI16	interferon, gamma-inducible protein 16
GC01M155845	6.05284	5.35708	5.54997	5.27741	5.97022	5.57685	5.67277	5.26734	5.06362	6.06415	5.5457	5.5907	4.91721	5.06478	5.60676	5.18596	5.09183	6.51815	7.27266	6.11954	8.52998	7.76023	8.05686	6.0792	9447	1	157298898	157313271	-	AIM2	absent in melanoma 2
GC01P155986	5.95774	5.73575	6.12665	5.94839	5.71935	5.57875	7.60151	8.08588	8.30013	6.04581	6.18198	6.00938	5.70759	5.29242	6.09939	5.50962	5.82692	6.02024	5.97739	5.91916	5.9613	6.2695	6.42689	6.05416	2532	1	157441133	157442912	+	DARC	Duffy blood group, chemokine receptor
GC01P156072	9.59937	8.81926	5.05068	7.86754	8.89337	10.3412	7.19372	7.4718	7.60472	10.5903	10.597	9.38467	9.88416	9.42559	8.77444	5.97552	5.03161	6.21773	4.09185	3.75357	4.78644	8.01043	7.39583	7.66274	2205	1	157526127	157544637	+	FCER1A	Fc fragment of IgE, high affinity I, receptor for; alpha polypeptide
GC01P156370	5.08573	4.81208	5.07069	5.01518	4.95915	4.69615	4.84697	4.62141	4.77328	5.01297	4.98947	4.96692	5.17025	4.67211	4.83719	5.18403	4.78396	5.09153	5.00019	5.19739	5.28509	5.26218	5.58414	5.02409	325	1	157824239	157825284	+	APCS	amyloid P component, serum
GC01M156495	5.18594	4.85025	4.99645	5.12721	5.29573	4.87583	5.00742	4.70948	5.25009	5.02414	5.28013	5.11096	5.05842	5.17407	5.0585	4.91657	5.18156	5.31626	5.85097	6.13515	5.58739	5.95037	5.79112	5.71452	1401	1	157948703	157951003	-	CRP	C-reactive protein, pentraxin-related
GC01P156609	5.35239	4.90027	5.11639	4.92225	5.08049	4.94901	5.30414	5.41377	5.29266	5.40556	5.24618	5.49551	5.63781	5.72978	8.49285	9.51301	8.47878	6.53405	10.528	8.88534	6.06879	5.90382	5.83372	5.42209	56833	1	158063224	158073905	+	SLAMF8	SLAM family member 8
GC01M156656	5.64481	5.82481	5.36175	5.58024	5.63309	5.76146	5.94164	6.05312	5.86228	6.53925	7.11455	5.11745	5.81613	6.04445	5.49881	6.08581	5.87971	6.29189	5.47496	5.52015	8.32105	6.64888	8.26349	6.89767	25790	1	158108779	158136530	-	CCDC19	coiled-coil domain containing 19
GC01M156700	11.0683	11.0044	10.5398	10.1631	11.1973	11.7584	10.9583	10.6994	11.0148	12.3368	12.1206	10.8184	11.1485	11.0498	10.6597	10.9653	10.3664	10.6062	10.0533	9.60779	11.9251	10.3934	10.9171	11.2845	8407	1	158154526	158161908	-	TAGLN2	transgelin 2
GC01M156821	5.38637	4.74278	5.42059	5.04425	4.95039	4.86638	4.98849	4.51733	4.94206	5.27643	5.64843	5.0608	4.69226	4.71395	5.09119	4.62515	4.78304	5.22717	5.47748	5.85472	5.79637	5.77072	5.5884	4.83013	3766	1	158274657	158306585	-	KCNJ10	potassium inwardly-rectifying channel, subfamily J, member 10
GC01P156864	5.69712	5.35224	5.22444	5.48535	5.09031	5.50695	5.54015	5.23907	5.57224	6.02257	5.97118	5.23097	5.25781	5.27676	5.5163	5.33869	5.53349	5.77381	5.83169	5.66967	5.88469	6.33997	6.83719	5.60612	3765	1	158317983	158325836	+	KCNJ9	potassium inwardly-rectifying channel, subfamily J, member 9
GC01P156973	4.88256	4.46007	4.4824	4.55568	4.38256	4.53482	4.42223	3.74852	3.66355	4.46421	4.7088	4.41386	3.96204	3.69547	4.59185	4.43858	3.99667	4.54056	5.31288	5.25382	4.92966	5.66135	5.45922	4.71829	844	1	158427019	158438303	+	CASQ1	calsequestrin 1 (fast-twitch, skeletal muscle)
GC01P156990	7.22733	6.99098	7.32405	7.15309	7.53681	7.6819	6.96668	7.05967	7.23166	8.33652	8.32973	7.80581	7.95942	7.34777	9.83009	9.90071	9.06167	9.39448	8.72611	9.24041	5.90303	7.47951	6.69221	6.62512	8682	1	158441750	158451784	+	PEA15	phosphoprotein enriched in astrocytes 15
GC01M156998	7.23937	7.22847	7.61959	7.84084	8.05976	7.54351	6.9699	6.53787	7.1485	7.28943	6.95259	7.14983	6.03821	7.20711	7.18407	6.5932	7.40027	7.38122	6.59644	6.54213	7.1474	7.19812	7.14563	7.40715	50717	1	158452128	158498839	-	WDR42A	WD repeat domain 42A
GC01P157126	8.03341	8.10776	8.08796	7.71572	7.73668	8.47667	7.69092	7.49387	7.90124	8.37112	8.04305	8.23444	8.28661	8.28959	8.82036	9.0563	9.14302	9.06322	8.58638	8.91337	9.14238	8.5217	8.37978	8.33497	23385	1	158579686	158595365	+	NCSTN	nicastrin
GC01P157149	7.02617	6.4898	6.51036	6.39893	6.03693	6.18367	6.61055	6.85242	6.49537	6.62585	6.73502	6.50013	6.64255	6.50537	6.61408	6.55301	6.70831	6.91471	6.84327	7.09062	7.28437	7.43406	7.12836	6.80465	4807	1	158603497	158609224	+	NHLH1	nescient helix loop helix 1
GC01M157328	6.61918	6.8351	5.24583	5.17614	5.12055	6.19529	5.85655	5.825	5.92602	8.14064	7.25552	6.66942	7.60032	6.02237	6.64901	7.48457	5.80116	6.19189	7.39576	9.03423	6.1804	6.82988	6.96655	5.77218	8832	1	158782418	158815918	-	CD84	CD84 molecule
GC01M157392	5.10764	4.84594	5.05454	5.25746	5.10515	4.89009	4.84946	4.77687	5.01913	5.21294	5.27509	5.38635	5.79994	5.37386	6.47272	6.19116	6.64152	5.52684	7.43859	5.46067	5.25963	5.94741	5.43841	7.08016	6504	1	158846513	158883709	-	SLAMF1	signaling lymphocytic activation molecule family member 1
GC01M157461	9.72872	8.98242	10.4039	9.2969	8.61637	8.19681	7.33559	7.2408	7.15448	7.07539	6.8838	10.2586	10.3883	11.2763	10.4816	10.5062	11.0899	10.6092	11.0834	9.7597	8.62555	10.8001	9.8111	11.175	962	1	158915161	158948217	-	CD48	CD48 molecule
GC01P157522	6.50093	5.75674	5.04389	5.10231	5.17714	4.95201	5.15263	5.12903	5.29336	5.64469	5.43737	5.86416	5.9191	5.19458	7.20688	6.05815	5.12349	6.28997	11.6756	9.99329	5.63894	6.14612	6.05079	5.75274	57823	1	158975700	158991224	+	SLAMF7	SLAM family member 7
GC01P157579	5.78239	5.03687	5.68733	5.07507	4.68591	4.82481	4.94443	4.94522	4.87962	5.21791	5.38056	4.86357	4.43993	4.61047	4.96242	4.6305	4.5652	5.61787	5.68443	5.95227	5.68159	5.98907	6.14588	6.52832	4063	1	159032551	159064669	+	LY9	lymphocyte antigen 9
GC01M157613	7.67033	7.73914	9.18025	8.4163	8.8652	9.20195	6.35387	5.90331	6.29085	7.32096	7.43994	8.05663	8.60604	8.88067	8.46904	8.64784	9.09469	9.15734	6.38149	6.59517	6.51896	8.22245	7.69382	9.02786	51744	1	159066573	159099269	-	CD244	CD244 molecule, natural killer cell receptor 2B4
GC01M157779	7.55495	7.54333	7.46831	6.91558	7.0734	8.69295	7.97686	7.34191	7.48743	9.88122	9.64589	7.79398	8.16702	7.60279	7.71696	7.36587	7.05282	7.50589	8.50899	9.05453	8.37551	8.27702	8.20245	8.5003	50848	1	159232607	159275358	-	F11R	F11 receptor
GC01M157883	8.78963	9.2392	9.16894	9.74928	9.50348	8.98357	10.0311	9.80538	9.8629	8.50872	8.10228	9.7087	9.72657	9.05618	8.8793	8.59857	8.17073	8.34513	8.84601	8.39786	7.60062	6.99306	7.08514	8.73896	5202	1	159336970	159354459	-	PFDN2	prefoldin subunit 2
GC01P157900	8.093	8.05681	8.27966	8.04769	8.47787	8.45477	8.18172	7.74669	7.70888	8.85193	8.9	8.16605	8.27446	8.44851	8.54577	8.69095	8.93298	8.64272	8.49998	8.45345	8.39419	7.785	7.8474	8.12679	4817	1	159354514	159361854	+	NIT1	nitrilase 1
GC01M157903	7.00265	6.84088	7.15719	6.637	7.11593	7.08632	7.64804	7.31445	7.56597	7.60749	7.15485	6.80191	7.4053	7.65471	7.03618	7.56474	7.46864	7.22881	6.85625	6.44699	7.64137	6.33294	6.12852	7.71634	9191	1	159357394	159369005	-	DEDD	death effector domain containing
GC01P157937	10.3579	10.7298	10.5669	11.068	10.621	11.028	10.7082	10.595	10.7736	9.79912	9.87302	10.4492	10.8124	10.8454	10.1779	10.2895	10.1107	9.44843	9.59768	10.0032	7.44543	8.13785	7.59326	9.67452	51506	1	159390172	159395269	+	UFC1	ubiquitin-fold modifier conjugating enzyme 1
GC01P157942	7.48747	8.1067	7.9077	7.80981	8.13863	7.91275	8.22756	7.32317	7.6083	8.37305	8.10433	7.3972	7.15877	7.09853	6.89214	7.15186	7.35697	7.7985	6.97881	7.21957	7.44108	7.46284	7.37249	7.65985	27005	1	159395877	159402139	+	USP21	ubiquitin specific peptidase 21
GC01P157949	6.79274	7.79646	7.55067	7.40365	7.88259	7.4612	9.75294	9.22462	9.52408	6.88843	6.82176	6.92169	7.21443	7.39271	6.28358	6.54606	7.12786	6.26124	5.66271	5.61657	5.6499	5.89635	6.22729	6.92815	5498	1	159402817	159407634	+	PPOX	protoporphyrinogen oxidase
GC01M157954	7.88135	8.22217	8.02634	8.21173	7.90111	8.08757	8.61205	8.23614	8.40538	8.51709	8.30597	8.13004	8.12422	7.9376	7.91051	8.01154	8.73942	7.79568	7.78794	7.47672	7.56865	7.55057	7.61589	8.2363	8703	1	159407724	159413938	-	B4GALT3	UDP-Gal:betaGlcNAc beta 1,4- galactosyltransferase, polypeptide 3
GC01P157983	9.79408	9.85478	9.73374	9.76547	9.65256	9.89505	10.1921	9.94766	9.94978	10.0466	9.73149	10.1772	10.2109	10.0411	10.2667	10.3363	10.4303	9.72555	9.5399	9.78685	8.77593	8.6032	8.32611	9.11097	4720	1	159435728	159450806	+	NDUFS2	NADH dehydrogenase (ubiquinone) Fe-S protein 2, 49kDa (NADH-coenzyme Q reductase)
GC01P157998	8.91527	8.55348	9.8493	9.1707	10.0124	8.59987	6.7489	7.38837	7.21223	11.1121	10.9925	9.68183	9.33747	8.6272	12.316	12.6546	12.1694	12.445	12.4979	11.5386	11.8329	11.0844	11.6536	9.73893	2207	1	159451710	159455662	+	FCER1G	Fc fragment of IgE, high affinity I, receptor for; gamma polypeptide
GC01M158012	5.64385	5.29204	5.62022	5.52945	5.45209	5.0651	5.42399	5.04869	5.09603	5.71037	5.7517	5.30741	5.54211	5.32797	5.576	5.149	5.2803	5.59501	6.11974	6.18809	6.05327	6.07428	6.14439	6.10999	9970	1	159466078	159474579	-	NR1I3	nuclear receptor subfamily 1, group I, member 3
GC01M158087	6.42227	6.05394	5.75186	6.01973	6.02744	5.7694	5.59528	5.6037	5.5211	6.50546	6.31124	6.04585	5.71128	5.58539	6.08769	5.89344	6.11959	6.33325	6.2195	6.41398	7.25884	6.75493	6.56361	5.94302	4359	1	159541150	159546368	-	MPZ	myelin protein zero (Charcot-Marie-Tooth neuropathy 1B)
GC01P158097	8.93556	9.35658	8.99043	8.86477	8.60092	9.1857	9.6199	9.41889	9.41983	9.56647	8.86177	9.62397	9.2512	9.3387	8.60274	9.02909	8.98505	9.11052	8.98092	9.41213	8.41664	8.0117	7.91932	8.46355	6391	1	159550789	159601157	+	SDHC	succinate dehydrogenase complex, subunit C, integral membrane protein, 15kDa
GC01P158308	6.18154	5.9268	6.80645	6.07095	6.53553	5.99517	6.68518	6.91557	6.39252	6.40576	6.251	7.56709	6.44877	8.16965	9.8412	8.32296	10.3176	8.53953	6.16835	6.19712	11.0113	10.0229	9.36472	9.83424	3310	1	159760659	159763309	+	HSPA6	heat shock 70kDa protein 6 (HSP70B')
GC01P158772	6.66899	6.40205	6.56713	6.569	6.44833	6.41444	6.60597	5.85458	6.10004	6.98871	7.03665	6.4775	5.99031	5.97016	6.63351	6.06259	6.10175	6.8066	7.42654	7.36872	7.24418	7.71987	7.86303	6.74201	9722	1	160306204	160606437	+	NOS1AP	nitric oxide synthase 1 (neuronal) adaptor protein
GC01P159262	7.60884	8.18587	7.63026	7.73551	8.43122	8.30767	8.87539	8.68519	8.51576	6.48938	6.25138	8.40039	8.2034	8.57831	7.63403	7.30199	6.93311	5.41846	7.00583	6.70699	5.86419	5.58083	6.54872	8.09457	6675	1	160797946	160836250	+	UAP1	UDP-N-acteylglucosamine pyrophosphorylase 1
GC01P159333	6.69725	6.16034	5.91377	6.17079	6.00587	5.97154	6.34633	6.14273	6.4185	6.79413	6.34743	6.19771	6.39249	6.00593	6.1296	6.06192	6.08228	6.4204	6.32351	6.35107	6.91919	6.62262	6.33913	6.25442	4921	1	160868851	161016861	+	DDR2	discoidin domain receptor family, member 2
GC01P159770	5.71045	4.97676	4.82371	5.04195	4.98943	4.95777	4.56729	4.75325	4.61379	4.98466	5.13587	5.18996	4.75583	4.63652	5.19048	4.56076	4.74442	5.40778	5.49678	5.62794	5.86804	5.95521	6.1939	5.00918	5999	1	161305774	161313005	+	RGS4	regulator of G-protein signalling 4
GC01M159843	5.13606	4.36013	4.30182	4.31079	4.37384	4.29933	4.28529	4.27376	3.71757	4.58951	4.4385	4.34624	4.53988	4.16433	4.51571	4.35969	3.39384	4.40359	4.53577	4.39743	4.16899	4.50383	4.89318	4.37098	8490	1	161378721	161439496	-	RGS5	regulator of G-protein signalling 5
GC01P161260	7.32201	7.947	7.31237	8.0908	8.31845	8.41303	5.13832	4.96193	4.65894	9.52769	9.39373	5.42732	6.01112	5.3221	4.72364	4.80566	5.0785	5.12949	4.85445	5.1053	5.20012	5.34405	4.90339	5.07408	5087	1	162795560	163082933	+	PBX1	pre-B-cell leukemia transcription factor 1
GC01M162102	4.92144	4.42422	4.68737	4.72084	4.81585	4.76087	5.02626	4.96739	4.82371	5.02084	5.11028	4.92328	5.0651	4.92224	4.84831	4.92531	4.97209	5.00879	5.16354	5.32643	5.05496	5.5953	5.94428	5.09453	6258	1	163636974	163681054	-	RXRG	retinoid X receptor, gamma
GC01P162332	9.55774	9.85465	8.64857	9.06865	8.66803	9.48368	10.9378	10.5031	11.2103	9.86449	9.59835	9.78686	9.60563	9.71433	9.86434	9.08559	9.46462	8.73523	9.75843	10.9189	6.94521	7.792	8.04247	8.22498	4259	1	163867073	163891477	+	MGST3	microsomal glutathione S-transferase 3
GC01M162363	8.09826	8.55972	8.04441	8.12856	7.95611	8.48136	8.01886	7.63783	8.2545	6.82709	7.25784	8.22566	8.07862	7.95136	8.41156	8.06192	8.29088	8.57845	8.22911	8.93374	8.24914	8.28208	7.93376	8.03055	223	1	163898076	163934724	-	ALDH9A1	aldehyde dehydrogenase 9 family, member A1
GC01M162429	8.36709	8.32405	8.00519	7.26018	7.80768	8.20342	8.5238	8.51851	8.57029	8.21689	7.68609	8.2946	8.64933	8.52366	8.12391	7.9941	7.61829	7.24655	8.4751	8.12169	7.28406	7.80664	7.86062	7.66201	54499	1	163963131	164004712	-	TMCO1	transmembrane and coiled-coil domains 1
GC01P162528	8.19243	8.09423	7.48189	7.83208	7.63022	7.64539	9.15256	9.24784	9.29749	6.87376	6.46457	8.3245	9.06989	8.7235	7.31923	8.08324	6.90593	6.55922	7.8146	7.58285	5.53806	5.76701	5.9335	5.98602	7371	1	164063513	164143961	+	UCK2	uridine-cytidine kinase 2
GC01P163540	7.92683	8.12909	8.0464	8.50853	7.71771	8.43555	6.97527	7.2674	7.40068	7.78012	7.43904	8.11267	7.96568	7.37057	7.71981	8.37497	7.92938	8.154	7.96284	8.14515	6.0028	6.54529	6.22882	7.70944	57645	1	165075347	165092205	+	POGK	pogo transposable element with KRAB domain
GC01M163753	6.52353	6.59809	6.29287	6.6807	5.87695	6.01452	5.63937	5.33566	5.08369	5.82407	6.41619	6.42522	5.97121	5.472	6.30355	5.14973	5.40331	6.38079	6.72499	6.96585	6.52097	6.75535	6.95871	6.78251	10223	1	165288705	165326492	-	GPA33	glycoprotein A33 (transmembrane)
GC01P163921	7.1664	7.0756	7.41182	7.60503	7.56757	7.37634	6.67145	7.33694	6.89142	6.61472	6.59989	6.90085	7.05449	7.8434	6.47332	7.04491	7.49362	7.37586	6.89086	6.65562	7.4585	7.5568	7.87264	7.78156	5451	1	165456755	165651941	+	POU2F1	POU domain, class 2, transcription factor 1
GC01M164131	5.67251	5.29383	7.02449	6.56977	5.48508	5.25387	5.23126	5.32398	4.87569	5.70929	5.38895	5.39761	4.73253	5.10813	4.99643	5.04383	5.28723	6.122	7.18733	5.90428	5.88782	7.28715	7.08005	8.1113	919	1	165666507	165754450	-	CD247	CD247 molecule
GC01M164241	9.93404	10.2262	9.62959	10.3384	10.5039	10.6171	10.2775	10.0885	9.9141	9.96219	9.97229	10.4101	9.94225	10.2017	11.116	10.8979	11.1526	9.91236	11.2835	11.2854	9.20142	9.14321	8.4883	9.61799	8804	1	165776876	165789680	-	CREG1	cellular repressor of E1A-stimulated genes 1
GC01P164422	5.8755	5.73497	6.43257	6.98493	6.27587	5.94304	5.34259	5.65162	5.14391	5.70408	5.73556	5.76914	5.34092	6.03199	5.79174	5.08917	5.95107	5.85708	5.67931	5.9549	6.56039	6.33707	6.73203	5.73155	9019	1	165957831	166026682	+	MPZL1	myelin protein zero-like 1
GC01M164510	4.18824	4.18769	3.91516	4.05606	3.91615	3.92799	4.41816	3.85427	4.13329	4.28476	4.02281	4.06139	3.73174	3.74233	4.08996	4.01964	4.07371	4.22222	4.38646	4.36303	4.65183	4.4773	4.67507	4.0487	55811	1	166045506	166149964	-		testicular soluble adenylyl cyclase
GC01M164619	8.90942	9.94246	8.4473	8.82336	9.12175	9.58798	11.0973	11.2669	10.9623	9.2077	8.84032	9.10907	9.91766	10.0954	8.02597	8.1617	8.82371	6.58904	8.06584	8.60439	7.73242	7.73012	8.37982	8.62143	25874	1	166153934	166171857	-	BRP44	brain protein 44
GC01P164637	7.12412	7.75706	7.92695	8.12738	7.97979	7.75611	9.31856	9.05337	9.5052	8.4003	8.30124	7.74446	7.55872	7.78646	7.89408	7.63554	8.31672	7.10628	6.17391	6.6613	7.12158	6.4333	6.51559	7.55186	55827	1	166172531	166311703	+	IQWD1	IQ motif and WD repeats 1
GC01M164780	4.57715	4.60374	4.3912	4.67092	4.51271	5.08308	5.27421	5.09117	4.97712	4.97898	4.76259	4.70353	4.93234	5.13442	4.52761	5.42957	5.08037	4.65566	4.86561	4.60237	5.1752	4.76362	5.02582	4.74648	23432	1	166315404	166372248	-	GPR161	G protein-coupled receptor 161
GC01P164880	6.66877	7.31065	7.37627	6.54782	6.33401	6.6492	6.27797	6.69211	6.86241	6.27695	6.52344	7.73592	6.92047	6.53812	6.74869	6.5712	5.71315	5.44205	6.73349	5.82572	5.18249	5.93764	5.85616	5.86708	261726	1	166414794	166437973	+	TIPRL	TIP41, TOR signalling pathway regulator-like (S. cerevisiae)
GC01P164927	6.46433	6.9819	6.4702	6.32654	6.63573	6.18871	6.07285	5.67744	6.51883	6.67646	6.53259	6.81734	6.47863	6.18762	7.36455	7.39738	6.9527	6.92042	7.89647	8.13339	6.61435	6.89184	7.11158	6.68994	375035	1	166461869	166479001	+	SFT2D2	SFT2 domain containing 2
GC01P164982	5.89071	5.65847	5.94158	5.69752	5.70923	5.76969	5.76644	5.30214	5.31692	5.59684	5.93802	5.46348	4.87253	5.59246	6.25076	5.71871	6.56983	6.57589	6.31381	6.11473	6.56351	6.51722	6.59874	6.55722	9095	1	166516901	166550286	+	TBX19	T-box 19
GC01P165277	3.61295	3.06767	3.13783	3.31581	3.17452	3.3812	3.14671	3.21836	3.01762	3.34297	3.30912	3.27024	3.21211	3.16121	3.29202	3.30546	3.08906	3.38012	3.65692	3.62425	4.00334	3.50989	3.56211	3.40083	6375	1	166812479	166817939	+	XCL1	chemokine (C motif) ligand 1
GC01M165396	4.40958	4.32672	4.23698	4.16136	4.0869	4.16146	4.49327	4.85008	4.88848	4.43138	4.78646	4.26703	4.83331	4.44957	4.16482	4.46218	4.76911	4.58922	4.21717	4.422	4.44173	4.60335	4.61162	4.42771	1805	1	166931330	166965052	-	DPT	dermatopontin
GC01P165807	7.82763	8.33781	8.67684	8.13133	8.85579	8.25693	5.70386	6.11268	5.71776	7.16414	7.48946	7.20471	5.95031	5.26382	7.77756	7.48296	5.63309	5.44087	9.73132	10.3973	4.31404	5.08538	4.96458	5.21282	481	1	167342570	167368584	+	ATP1B1	ATPase, Na+/K+ transporting, beta 1 polypeptide
GC01M165833	7.2851	7.96502	7.86947	8.1419	8.18804	8.26774	9.03165	8.94967	7.9655	7.72932	7.54223	7.55582	7.30255	7.56109	6.4846	6.4652	6.59893	6.14354	6.51518	6.1888	5.93008	5.9456	6.14742	5.83055	29922	1	167368394	167603810	-	NME7	non-metastatic cells 7, protein expressed in (nucleoside-diphosphate kinase)
GC01P166068	3.57059	3.94239	3.52642	3.64692	4.12547	3.93558	3.73762	3.66376	3.26742	3.28932	3.43332	3.35233	3.52511	3.2491	3.33573	3.50692	3.63548	3.65478	3.62932	3.82005	4.2165	3.90742	3.85939	4.21981	8548	1	167603817	167632402	+	BLZF1	basic leucine zipper nuclear factor 1 (JEM-1)
GC01M166096	3.78886	3.96548	3.78028	3.71241	3.96196	4.19382	3.92647	3.49276	3.58781	3.32591	3.53019	3.6917	3.77617	3.61609	3.60517	3.58476	3.37463	3.48591	3.5438	3.5144	3.57041	3.77122	4.00483	3.41105	57821	1	167630737	167663296	-	C1orf114	chromosome 1 open reading frame 114
GC01M166164	4.9279	6.01586	5.02439	6.52147	6.8095	5.80714	6.00518	6.69647	5.70472	4.47929	4.82053	5.93565	5.55007	5.09407	5.34186	4.29348	4.31707	5.01273	5.43184	6.10391	4.8272	5.09965	5.61162	7.43679	10560	1	167699791	167721865	-	SLC19A2	solute carrier family 19 (thiamine transporter), member 2
GC01M166290	7.74902	8.85894	7.20806	6.80293	8.0536	8.59895	5.85118	6.04428	6.20493	12.6689	12.4996	6.28275	6.86388	6.45245	6.61409	7.62258	6.46234	6.8244	6.86208	7.20954	7.50335	7.51734	7.64411	7.21604	6403	1	167824713	167866031	-	SELP	selectin P (granule membrane protein 140kDa, antigen CD62)
GC01M166391	10.8952	10.8923	11.5135	11.6236	11.0637	11.6129	4.87367	5.04466	5.64718	5.62313	6.07494	9.27294	8.20941	8.08934	7.1246	6.10926	8.58797	11.6735	7.0266	5.88725	12.5386	11.5611	11.9369	11.2654	6402	1	167926433	167947364	-	SELL	selectin L (lymphocyte adhesion molecule 1)
GC01M166494	5.88234	6.64695	7.07691	6.24768	6.4315	7.61522	6.82144	6.87301	6.35222	6.28933	6.24464	6.73546	6.88044	7.22345	6.11548	6.34454	6.39798	5.59205	6.08854	5.80213	5.50083	5.78603	5.77595	6.39941	92342	1	168028295	168030655	-	C1orf156	chromosome 1 open reading frame 156
GC01P166496	5.37191	5.61827	5.22128	5.10149	5.68647	5.14749	6.62987	6.55544	6.78029	5.21631	5.29654	5.92894	6.91826	6.42827	5.07856	5.69385	6.02903	4.81779	5.32176	4.36279	4.44421	4.07785	4.21163	4.67608	55732	1	168030850	168088851	+	C1orf112	chromosome 1 open reading frame 112
GC01M166554	5.25351	5.75714	7.31103	6.39526	6.90009	6.73144	5.85822	5.36976	5.55166	5.57603	5.56078	5.73091	6.08563	6.01916	5.78542	6.07191	6.32255	5.70456	5.576	5.6708	7.07322	6.06191	5.66915	6.38912	57147	1	168088839	168129661	-	SCYL3	SCY1-like 3 (S. cerevisiae)
GC01M166622	7.10553	8.19502	7.39808	7.455	8.22037	8.58351	8.4994	7.74564	7.96225	9.40333	8.7626	6.90777	7.62767	7.43356	6.75708	7.01193	6.56305	6.13798	6.9021	6.6357	4.93864	6.15664	6.44888	7.35877	22920	1	168157094	168310503	-	KIFAP3	kinesin-associated protein 3
GC01P167363	4.67379	4.28282	4.65024	4.60303	4.28216	4.2008	4.30524	4.36956	4.25332	4.73307	4.57338	4.4811	4.38651	4.30216	4.73251	4.29806	4.11717	4.79648	5.34599	5.04232	5.02306	5.2361	5.94581	4.43037	5396	1	168899936	168975164	+	PRRX1	paired related homeobox 1
GC01P167637	3.06433	3.11935	3.09476	3.1067	3.12873	3.16132	3.11935	3.26048	3.52239	3.2478	3.33352	3.21588	3.68137	3.66745	3.19676	3.11019	3.4328	3.10192	3.22494	3.23927	3.55186	3.21404	3.25945	3.22745	80133	1	169171296	169234568	+	C1orf129	chromosome 1 open reading frame 129
GC01P167886	5.35257	4.72738	4.82248	4.86639	4.57605	4.43024	4.47046	4.29192	4.51432	5.21827	5.01363	4.77412	4.45798	4.34667	4.82169	4.52145	4.40901	5.05682	4.90276	5.29372	5.52637	5.49337	5.88615	5.03644	2327	1	169421011	169448446	+	FMO2	flavin containing monooxygenase 2
GC01P167949	4.84806	4.79936	5.12597	4.93419	4.77054	4.56362	4.66583	4.33112	4.72528	4.99883	4.82187	4.67732	4.55083	4.4259	4.71744	4.26167	4.4784	4.94007	5.15162	5.41042	5.33241	5.62491	5.6959	4.98042	2326	1	169484286	169521735	+	FMO1	flavin containing monooxygenase 1
GC01P168015	7.4959	7.31793	7.18611	6.90344	6.90243	7.12746	5.93056	5.70683	5.52778	7.00415	7.50402	7.01414	5.5714	5.86258	7.20426	6.07607	6.37885	7.11956	7.79782	7.74803	7.15709	7.58415	7.84919	6.55589	2329	1	169550109	169577846	+	FMO4	flavin containing monooxygenase 4
GC01P168187	7.07309	7.95719	8.26939	8.84115	8.1661	7.66479	7.49467	8.66093	7.92563	6.60316	7.23191	7.9268	8.66926	8.47001	7.72916	8.58694	7.96762	6.84919	7.65484	7.23203	7.94471	8.11662	8.40198	8.20065	23215	1	169721289	169829272	+	BAT2D1	BAT2 domain containing 1
GC01M168336	5.90498	5.88527	4.99501	5.31703	5.40812	5.34729	5.21388	5.28971	5.25945	5.65428	6.02909	5.57751	5.50444	4.74649	5.62204	4.81054	4.93785	5.84027	6.30231	6.43524	5.67341	6.7578	7.03687	5.25202	4653	1	169871180	169888474	-	MYOC	myocilin, trabecular meshwork inducible glucocorticoid response
GC01M168400	6.18368	6.45394	6.85267	6.46355	7.11953	6.85719	7.22983	6.92041	6.73704	6.47181	6.14437	5.98681	6.36318	6.55816	6.39287	6.70427	6.30801	6.38283	5.83681	6.23892	6.09899	5.84839	5.88383	7.12373	8674	1	169935932	169977837	-	VAMP4	vesicle-associated membrane protein 4
GC01P168483	8.21645	8.41244	7.93461	7.60625	8.0452	8.19798	9.62615	9.67727	9.24835	7.25721	7.1391	8.07957	7.98743	7.64975	7.46118	7.18701	7.06972	7.25337	7.8626	7.72294	6.49692	6.7663	6.69881	6.50484	51603	1	170017383	170033478	+	KIAA0859	KIAA0859
GC01P168542	5.35716	6.43677	5.56907	4.76873	6.14651	6.2876	4.23648	4.25532	4.40224	10.6347	10.2637	5.05629	3.72016	5.06576	5.00147	4.80407	4.27576	4.86574	4.81694	5.06938	5.21953	5.2157	5.25605	4.94431	26052	1	170077260	170648479	+	DNM3	dynamin 3
GC01P169122	6.83819	5.96343	5.52411	5.40772	5.37754	5.72751	5.97762	5.65328	5.53124	6.48339	6.34859	5.91332	5.35735	5.29951	5.94851	5.51023	5.14426	6.39366	6.66719	6.9512	6.76478	7.10487	7.0147	5.70204	92346	1	170656450	170704590	+	C1orf105	chromosome 1 open reading frame 105
GC01P169233	7.36735	7.65069	7.40462	8.00032	7.99885	6.93603	7.55438	7.3041	7.22917	6.37153	6.1346	6.78725	6.93182	6.71326	6.20663	5.99475	6.17201	6.43089	5.58975	5.39119	7.19154	6.36566	7.8138	7.48354	51430	1	170768111	170847594	+	C1orf9	chromosome 1 open reading frame 9
GC01P169360	4.95271	4.82168	4.5393	4.49121	4.62597	4.63111	4.74833	4.85393	5.02749	4.93866	5.15992	4.82701	4.93864	5.00907	4.73593	5.17418	4.71517	5.17088	5.98864	5.19971	5.61386	5.31767	5.46526	5.39337	356	1	170894807	170902633	+	FASLG	Fas ligand (TNF superfamily, member 6)
GC01M169740	5.47249	4.94578	4.72538	4.57073	4.5603	4.68124	4.75498	5.26016	4.70767	4.77336	5.37631	4.47782	4.32274	4.3208	4.52378	4.0153	4.8316	5.12521	5.21547	5.07004	5.27648	5.45093	5.64267	5.02654	8995	1	171277073	171286679	-	TNFSF18	tumor necrosis factor (ligand) superfamily, member 18
GC01M169884	7.14681	7.64282	8.72889	7.75899	7.7982	8.707	5.01211	4.62146	4.73631	7.03132	7.82531	5.60499	5.36142	4.99259	5.44208	4.92188	5.14712	5.37493	6.83744	6.07431	5.75855	5.85711	6.04636	5.44165	7292	1	171419493	171443094	-	TNFSF4	tumor necrosis factor (ligand) superfamily, member 4 (tax-transcriptionally activated glycoprotein 1, 34kDa)
GC01P170178	9.41492	9.63085	10.2722	10.3446	10.3166	10.1526	9.54023	9.4246	9.55117	10.1785	10.0848	9.89527	9.61235	9.34701	9.20347	8.82331	8.89821	8.7434	8.9394	10.239	7.6135	7.81149	7.46821	8.26302	9588	1	171713108	171724570	+	PRDX6	peroxiredoxin 6
GC01P170416	6.17759	6.51271	6.87625	5.80078	6.01835	6.42094	6.90668	6.60893	7.10629	6.06317	6.36371	6.23336	6.33645	5.7132	6.12632	5.94768	5.87731	6.2896	6.12743	6.14978	5.892	6.33055	6.26349	6.89704	27252	1	171950702	172022461	+	KLHL20	kelch-like 20 (Drosophila)
GC01P170526	7.36336	7.42552	6.71666	6.46448	6.29906	6.88534	7.64326	7.55762	7.91623	7.02729	6.99782	7.49429	8.09142	7.15449	7.09509	7.3401	6.92509	6.96176	7.05116	7.69115	6.4969	6.82753	7.19017	5.7489	55157	1	172060440	172094305	+	DARS2	aspartyl-tRNA synthetase 2 (mitochondrial)
GC01M170604	4.77174	4.32701	4.43427	4.45744	4.60291	4.62962	4.78841	4.29932	4.2834	5.13941	4.82954	4.82476	4.53956	4.17088	4.7047	4.60449	4.4634	4.69087	5.039	5.05801	5.17485	5.76245	5.21016	4.77606	462	1	172139565	172153119	-	SERPINC1	serpin peptidase inhibitor, clade C (antithrombin), member 1
GC01P170860	5.95068	6.76562	7.6408	7.6957	7.35758	7.41191	7.0072	6.40514	6.4489	9.58741	9.40158	5.86523	5.86366	6.62592	5.35117	6.18433	6.36246	8.41271	6.24102	6.33854	9.04291	8.30035	9.03915	9.13065	9910	1	172395170	173231067	+	RABGAP1L	RAB GTPase activating protein 1-like
GC01M171714	8.55636	9.1865	8.18382	8.08899	8.10161	8.81835	9.37793	9.11419	9.21243	8.88435	8.7054	8.75664	9.08002	8.93513	8.23378	8.32157	8.1916	7.68742	8.74968	8.52668	7.02619	7.79171	7.27105	7.16918	63931	1	173249752	173259184	-	MRPS14	mitochondrial ribosomal protein S14
GC01P171768	3.83438	3.90445	3.46236	3.56416	3.34991	3.62113	3.73872	4.01743	3.77862	3.78964	3.81538	3.6781	4.01833	3.68566	3.94744	4.00673	3.77598	4.17265	3.94635	3.83345	4.46249	4.31054	4.45625	3.70586	63923	1	173303616	173383825	+	TNN	tenascin N
GC01M171857	6.18699	6.25902	7.02903	6.4603	6.5188	6.4978	5.82572	5.46394	5.42701	6.23733	5.6867	6.20754	5.92072	5.92963	6.82247	6.52308	6.9029	7.1313	7.00372	6.12624	9.4092	7.66162	7.76188	6.31776	9674	1	173392745	173428552	-	KIAA0040	KIAA0040
GC01M172023	4.58766	4.62682	4.13877	4.08498	4.46364	4.30223	4.6479	4.64167	4.7578	4.94139	5.24522	4.55855	4.63016	4.26464	4.63412	4.51491	4.95099	4.81682	4.93648	5.29225	5.01307	4.85059	5.55225	4.43539	7143	1	173558557	173642554	-	TNR	tenascin R (restrictin, janusin)
GC01P173163	6.55126	5.7813	5.91786	6.14203	5.85611	5.83442	5.96556	6.02029	5.8506	6.22037	6.32406	6.00435	5.68051	5.5573	6.11151	5.694	5.72011	6.30647	6.39163	6.78068	6.5202	6.75496	6.72491	5.98553	60676	1	174698929	175078591	+	PAPPA2	pappalysin 2
GC01M173561	4.00485	4.04748	3.85914	3.75425	4.00077	3.85434	3.86406	3.81277	3.54308	3.949	4.08168	4.0042	3.728	4.03457	3.81123	3.98871	3.63165	4.02215	4.03458	4.3866	4.18793	4.27168	4.4274	4.03729	460	1	175093063	175400647	-	ASTN	astrotactin
GC01P173873	5.39203	5.38789	4.70065	5.3296	4.81366	4.99008	5.19001	5.18826	5.26712	5.10112	5.31769	5.14965	5.28017	4.9718	5.16914	4.79497	4.99249	5.67781	5.81573	5.53856	5.90492	5.73453	6.27277	5.35767	57795	1	175407255	175518180	+	FAM5B	family with sequence similarity 5, member B
GC01P175425	3.67092	3.19971	6.23214	4.44315	4.49382	3.49845	3.32438	3.61138	3.8314	3.36515	3.32239	3.39135	3.27268	3.48703	3.25136	3.2671	3.48905	3.37807	3.257	3.395	3.68592	3.40502	3.45632	4.32451	55103	1	176960922	177152465	+	RALGPS2	Ral GEF with PH domain and SH3 binding motif 2
GC01P175726	8.22797	7.78568	7.61369	8.18963	8.27982	7.63785	8.42487	8.79128	8.62865	7.58343	7.37466	8.23301	8.06354	6.91668	7.68594	6.79931	7.01261	6.93885	6.58437	6.77631	5.72869	5.54652	5.62084	6.63153	9917	1	177261696	177312316	+	FAM20B	family with sequence similarity 20, member B
GC01P175782	7.81202	7.85144	7.72676	7.6501	7.80584	7.62613	7.57152	7.87792	8.34972	7.1565	7.02704	8.32603	8.43934	7.89224	8.15454	8.3161	7.94363	8.81674	8.04826	7.77906	6.94261	7.30318	7.25015	7.28993	64222	1	177317845	177333780	+	TOR3A	torsin family 3, member A
GC01M175804	6.15725	5.62284	6.23972	6.11479	6.45265	5.63686	5.80311	5.61865	5.74792	6.24733	6.11432	6.15851	5.5067	5.50097	6.66463	5.57963	5.85602	5.95134	6.26101	7.03841	6.38095	6.71978	7.238	5.9449	27	1	177339824	177465359	-	ABL2	v-abl Abelson murine leukemia viral oncogene homolog 2 (arg, Abelson-related gene)
GC01M176251	6.26958	5.70048	6.01558	5.43125	5.50323	5.41051	5.02261	5.19189	4.73399	5.98417	6.0866	5.70831	4.83797	4.92692	5.82651	4.56261	5.03161	6.1456	6.70666	6.87463	6.29346	6.81962	6.86363	5.84471	7827	1	177786298	177811710	-	NPHS2	nephrosis 2, idiopathic, steroid-resistant (podocin)
GC01P176445	5.28673	4.52934	4.62515	4.93173	4.44967	4.74743	4.69979	4.36335	4.5593	4.88899	5.21485	4.93187	4.35542	4.88458	5.01319	5.16607	4.97949	4.96403	5.66315	5.83992	5.49993	6.25485	5.68943	4.65322	148753	1	177978920	178051949	+	C1orf76	chromosome 1 open reading frame 76
GC01P176583	8.20353	8.28006	7.72267	6.53639	7.16893	7.78434	7.22872	7.04877	7.01989	7.07806	6.6143	8.08189	8.11677	7.32708	7.87528	8.08833	7.36353	7.85129	7.43179	7.57216	8.3522	6.85758	6.39003	7.90771	26092	1	178117799	178155834	+	TOR1AIP1	torsin A interacting protein 1
GC01P176656	6.66519	7.00253	7.36815	7.07213	6.67353	6.51059	6.12017	7.38388	7.45447	6.78206	6.80838	6.84125	6.8387	6.87474	6.97451	6.97046	7.1508	7.02113	7.89885	7.97708	7.17455	7.88905	8.35534	7.33359	9857	1	178190746	178349138	+	CEP350	centrosomal protein 350kDa
GC01P176855	8.08935	7.79748	7.66693	8.22704	8.03095	7.98481	7.15348	6.59406	6.71636	7.44641	7.44722	8.65553	8.58421	8.90723	9.30003	9.68679	9.3684	8.85733	7.90025	8.61961	8.50516	8.21164	8.30301	8.46003	5768	1	178390590	178436052	+	QSCN6	quiescin Q6
GC01M177644	6.08258	6.43233	6.78714	6.40688	6.49791	6.3878	6.00885	5.84177	5.95512	7.00616	6.64176	6.58602	5.57495	6.3345	7.47483	6.70577	6.78744	7.43659	6.5239	7.33663	7.07475	6.69525	6.63206	7.07172	10228	1	179179797	179258669	-	STX6	syntaxin 6
GC01P177734	6.15036	6.0663	5.89666	5.70934	5.67443	6.12439	6.51587	6.33598	6.41454	6.37945	6.41999	6.25693	6.59887	6.95338	6.78589	6.96561	6.80791	6.44742	7.23321	7.43055	6.88228	6.44857	6.25569	6.36292	3140	1	179269758	179292310	+	MR1	major histocompatibility complex, class I-related
GC01P177789	7.15967	7.7258	8.82379	9.50453	9.70756	7.99635	8.77662	7.91864	8.45592	7.74645	7.75628	8.72826	8.31581	9.22588	9.51551	9.81817	9.80701	9.77894	7.98999	8.5009	9.63695	9.06458	9.21882	10.1565	51278	1	179324260	179326595	+	IER5	immediate early response 5
GC01P178184	5.2251	4.73079	4.7741	4.71148	4.65732	4.79336	5.26865	5.45165	5.34929	5.10251	4.8214	4.68417	5.08021	5.44009	4.6691	5.38637	4.89196	4.93397	4.76116	4.92508	5.22163	5.28455	4.83118	4.60515	777	1	179719338	180037336	+	CACNA1E	calcium channel, voltage-dependent, alpha 1E subunit
GC01M179083	10.6393	10.6318	10.6441	11.0375	11.0829	10.5547	10.9985	11.1299	11.3393	11.5295	11.7049	11.6847	11.3353	11.9318	11.8491	11.2898	11.4464	10.732	11.2852	11.0256	12.1507	11.9092	12.5057	12.2632	2752	1	180618291	180627573	-	GLUL	glutamate-ammonia ligase (glutamine synthetase)
GC01M179274	6.57841	6.87828	6.15057	6.16116	6.19619	6.33003	6.55009	5.87092	6.27812	6.59434	6.47264	6.31016	6.43144	5.90467	6.47557	6.85599	5.881	6.75225	7.19956	7.31886	7.72203	7.11651	7.37593	6.68672	6041	1	180809394	180825014	-	RNASEL	ribonuclease L (2',5'-oligoisoadenylate synthetase-dependent)
GC01M179299	6.36217	5.80969	5.61901	5.93966	5.86961	5.5325	6.7071	6.31012	6.34096	7.20641	7.22009	6.50284	8.27522	8.75884	6.11083	6.20432	5.90992	6.34959	7.62492	6.4232	6.65413	6.46734	6.95362	7.07669	6004	1	180834381	180840166	-	RGS16	regulator of G-protein signalling 16
GC01P179493	5.38762	5.86158	6.2359	4.40446	6.47232	5.63728	8.81234	8.59245	8.93526	6.96736	6.45576	5.25357	6.11893	4.88494	8.44081	8.47633	8.34656	8.42489	8.30031	8.48674	9.6334	8.06026	7.34688	8.34951	80896	1	181025494	181065885	+	NPL	N-acetylneuraminate pyruvate lyase (dihydrodipicolinate synthase)
GC01P179540	8.20754	7.71185	6.8607	5.9426	6.55133	7.68554	9.02459	8.67666	8.58681	5.93924	4.6432	7.70988	8.67797	6.72502	6.2325	7.6162	5.19352	4.83696	6.87032	6.7659	4.92184	5.31667	5.67707	6.76681	1660	1	181117042	181123505	+	DHX9	DEAH (Asp-Glu-Ala-His) box polypeptide 9
GC01P179724	6.35533	6.8617	7.30652	7.25986	6.36365	6.58433	6.73325	6.85329	6.5711	6.51382	6.20394	7.15106	6.18378	7.02388	7.17369	7.43367	7.47855	6.08889	6.0635	6.44083	5.38325	5.95254	6.10395	5.26502	3915	1	181259175	181381349	+	LAMC1	laminin, gamma 1 (formerly LAMB2)
GC01M179951	5.17786	4.86924	4.7133	4.76584	4.98699	4.56627	4.67124	4.5106	4.53933	5.13946	5.20177	4.71726	4.37208	4.75559	5.2187	4.26176	4.80395	5.49781	5.63213	5.7304	5.53768	5.8378	5.95489	5.12604	23057	1	181484001	181654360	-	NMNAT2	nicotinamide nucleotide adenylyltransferase 2
GC01P180173	6.6435	6.3052	5.7538	5.57912	5.34807	6.04712	6.09847	6.23074	5.36495	6.29449	6.33858	6.01917	5.83109	5.34649	6.23678	5.60364	5.50663	6.14998	6.55478	6.60342	6.3735	6.36977	6.65605	5.91908	9887	1	181708256	181789948	+	SMG7	Smg-7 homolog, nonsense mediated mRNA decay factor (C. elegans)
GC01M180256	6.49991	6.21894	9.14429	7.54635	8.9402	6.90474	4.82291	5.89695	4.94393	5.17895	5.4624	9.02768	8.24644	8.24519	11.6907	11.5399	11.9084	12.2713	11.2283	11.0033	12.8762	12.0714	11.9575	12.2413	4688	1	181791320	181826339	-	NCF2	neutrophil cytosolic factor 2 (65kDa, chronic granulomatous disease, autosomal 2)
GC01M180326	10.6993	10.7248	10.1404	9.98609	10.3697	10.8838	9.94729	9.91281	10.0394	11.3525	10.9971	11.0502	11.0004	11.0074	11.7331	11.5975	11.4516	11.36	10.9183	11.6084	11.9992	11.188	11.2787	11.0214	10092	1	181861956	181871620	-	ARPC5	actin related protein 2/3 complex, subunit 5, 16kDa
GC01P180336	6.68696	6.28835	6.17368	6.42037	6.49251	5.91246	5.57827	5.52991	6.08508	6.65567	6.67394	7.04252	6.28174	6.8131	9.70507	9.14231	9.79129	7.31366	8.64655	7.96247	6.80752	7.4927	7.65341	6.70445	23179	1	181871842	182164288	+	RGL1	ral guanine nucleotide dissociation stimulator-like 1
GC01M180636	5.5579	5.59293	5.63319	5.64161	5.66942	5.09679	5.43762	4.96232	4.72208	5.5393	5.73115	5.62825	5.85375	6.08442	6.06974	6.01757	5.49899	5.51669	5.60909	5.58856	5.65249	6.12102	5.99714	5.97612	23127	1	182171593	182273498	-	GLT25D2	glycosyltransferase 25 domain containing 2
GC01P181087	6.37003	5.87302	5.53463	6.16254	6.95333	6.62101	5.61166	5.12337	5.42445	5.61755	5.73454	5.55524	5.14994	5.76546	5.60326	5.36267	5.56922	5.56523	5.56502	6.20961	6.42299	6.23843	6.60644	5.79926	81563	1	182622772	182864778	+	C1orf21	chromosome 1 open reading frame 21
GC01M181491	7.78749	7.76388	6.48161	6.58617	7.57093	7.0821	7.5183	8.46608	9.26916	6.93136	6.75216	8.93398	8.28709	7.59651	9.36442	8.98132	8.82396	8.14211	8.43028	7.4914	11.5035	10.9858	11.7504	8.88415	116496	1	183026790	183210305	-	C1orf24	chromosome 1 open reading frame 24
GC01P181746	4.73202	5.08609	4.90445	4.67368	4.7867	4.78828	5.02106	4.80877	4.91815	4.70169	5.11897	4.79157	4.88407	4.82784	5.01473	4.60805	4.69693	4.82616	4.19696	4.72668	4.88965	4.2996	4.18686	4.45535	6045	1	183281173	183338363	+	RNF2	ring finger protein 2
GC01M181818	4.62893	5.9388	6.89704	5.87523	6.5854	6.41449	6.71311	5.95951	6.33311	6.81908	6.78546	5.91473	6.21177	6.52308	5.78706	6.1925	6.47209	4.3317	4.72434	4.90129	5.57631	4.50816	4.04909	4.74339	81627	1	183353854	183392706	-	C1orf25	chromosome 1 open reading frame 25
GC01M181997	6.78832	8.01371	8.09063	7.37366	8.31821	7.89729	7.58549	7.13793	7.59516	8.72175	8.3306	8.03409	7.68769	8.59626	8.0168	8.82695	8.65648	8.21331	7.82667	8.64957	9.43178	9.20172	10.5064	9.59605	10625	1	183532146	183553084	-	IVNS1ABP	influenza virus NS1A binding protein
GC01P182997	3.54794	3.50062	3.46357	3.46584	3.43213	3.44257	3.3196	3.31827	3.28545	3.54986	3.42841	3.43155	3.29001	3.27214	3.45807	3.27766	3.36212	3.48331	3.45661	3.63743	3.66094	3.78727	3.64509	3.46298	10216	1	184532600	184550309	+	PRG4	proteoglycan 4
GC01P183076	5.76426	6.59254	6.50253	6.35958	6.87408	6.62863	6.43786	6.77972	6.95464	5.2567	5.23065	6.52634	6.31847	6.35642	6.98903	6.48435	5.91302	5.84674	6.42202	7.10849	6.1019	6.08349	6.02731	5.80964	54953	1	184611592	184657125	+	C1orf27	chromosome 1 open reading frame 27
GC01P183101	5.75901	5.49608	5.7441	5.6843	5.4968	5.42547	5.3235	5.38063	5.50116	5.64331	5.69269	5.39807	5.00203	5.17319	5.36916	5.37523	5.22812	5.66987	5.57972	6.11577	6.01799	6.29232	6.52713	5.65097	10896	1	184636326	184637209	+	OCLM	oculomedin
GC01M183144	3.81843	3.60727	3.7957	3.57562	3.59278	3.50944	3.91572	3.65697	3.52266	3.6183	3.6856	3.40735	3.73955	3.4385	3.65758	3.50668	3.28783	3.65379	3.56706	3.6092	3.73289	4.40535	3.94163	3.65891	5132	1	184679344	184696862	-	PDC	phosducin
GC01M183372	5.85617	6.76465	7.5341	8.23012	9.95403	6.64827	4.02236	3.77047	4.55529	4.89333	4.47862	7.19469	6.74658	6.08735	8.32822	7.69231	5.42643	7.94017	4.6763	3.87018	11.4964	11.5044	11.4189	6.37622	5743	1	184907592	184916179	-	PTGS2	prostaglandin-endoperoxide synthase 2 (prostaglandin G/H synthase and cyclooxygenase)
GC01P183529	4.4495	5.54402	6.20468	6.12894	6.41245	5.88833	4.48955	4.47642	4.24893	7.25485	7.18651	5.89097	6.53686	7.30501	5.98005	6.71747	7.18851	4.5002	4.62564	4.46838	3.47892	3.96716	3.48077	6.40077	5321	1	185064727	185224736	+	PLA2G4A	phospholipase A2, group IVA (cytosolic, calcium-dependent)
GC01M186799	3.14202	3.07616	3.23134	3.10396	3.13169	3.03563	3.04304	3.16478	3.12423	3.15887	3.11764	2.99585	3.16283	3.04919	3.07382	3.2118	3.21325	3.13801	3.1349	3.34191	3.14616	3.39138	3.22355	2.98887	339479	1	188333419	188713382	-	FAM5C	family with sequence similarity 5, member C
GC01P189276	4.4922	4.05603	5.58898	5.78131	5.82455	4.59903	3.51888	3.75345	3.57505	3.68712	3.74248	4.76652	4.69537	4.93212	5.65312	4.347	4.15057	3.84911	4.31378	5.00657	4.5441	4.44657	4.62092	7.17384	5996	1	190811479	190815782	+	RGS1	regulator of G-protein signalling 1
GC01P189336	3.11993	3.15341	3.24274	3.14191	3.29602	3.16208	3.18185	2.94513	3.3546	3.07544	3.12154	3.10941	3.09569	3.17237	3.15271	2.9777	2.96809	3.0996	3.22653	3.16138	3.13355	3.39587	3.49843	3.76668	6003	1	190871904	190896010	+	RGS13	regulator of G-protein signalling 13
GC01P189509	9.99923	9.36529	10.9494	10.5036	11.2718	9.48832	7.69651	6.99849	6.55103	4.91512	4.96054	9.34419	8.70045	9.11347	10.4203	9.48803	9.74874	12.7148	6.1013	8.45185	13.3641	13.4077	13.4908	12.9809	5997	1	191044791	191048026	+	RGS2	regulator of G-protein signalling 2, 24kDa
GC01M189716	6.11819	6.85075	6.52676	6.53006	6.82474	6.26966	7.45602	7.37962	7.72808	5.83806	5.55229	7.04437	7.26692	6.76283	6.26047	6.53785	6.20654	5.80731	6.49396	6.24342	5.06561	5.38146	5.43897	5.77765	51377	1	191251522	191295162	-	UCHL5	ubiquitin carboxyl-terminal hydrolase L5
GC01P189761	8.75606	9.04151	9.23483	9.85024	9.0695	9.50705	9.44517	10.1574	10.0915	9.25097	9.2667	8.8483	9.63057	9.59305	8.76094	9.2016	9.30015	8.41258	8.24192	7.69335	8.97386	8.52797	8.78744	9.07661	6738	1	191295786	191327527	+	TROVE2	TROVE domain family, member 2
GC01M189797	6.84286	7.24924	7.27785	6.99416	6.91648	7.23488	8.48501	8.83177	8.78611	7.49056	7.47826	7.67008	8.1186	7.13714	7.66312	7.73912	7.33226	6.3702	8.14121	8.45786	6.51171	6.28853	6.34156	7.15949	51022	1	191332220	191341867	-	GLRX2	glutaredoxin 2
GC01P189823	6.68558	7.06472	6.82655	6.26551	6.84175	6.74124	7.33302	6.64914	6.79382	6.66374	6.63634	6.83148	6.59373	6.7143	7.31287	6.7919	6.38669	6.86388	6.88457	6.92517	7.49361	7.02613	7.00018	7.1062	79577	1	191357783	191487679	+	CDC73	cell division cycle 73, Paf1/RNA polymerase II complex component, homolog (S. cerevisiae)
GC01P193352	6.27982	6.07435	6.85807	6.66919	7.12199	7.14795	4.9648	5.23901	4.65409	5.77347	5.35999	6.64024	5.87257	7.26655	7.17855	6.31547	7.47334	5.06587	4.8689	5.27002	5.18566	5.43054	5.4232	5.25773	3075	1	194887763	194983254	+	CFH	complement factor H
GC01P193678	3.33858	3.18215	3.27682	3.14254	3.22014	3.16154	3.10878	3.33213	3.67314	3.3712	3.33498	3.2322	3.13183	3.12624	3.25412	3.37147	3.52853	3.65239	3.42025	3.33927	3.68708	3.45384	3.61397	3.53859	81494	1	195213330	195245427	+	CFHR5	complement factor H-related 5
GC01M193739	3.52395	3.37665	3.42514	3.21996	3.37003	3.25012	3.42543	3.40256	3.28849	3.50132	3.459	3.14066	3.42908	3.45939	3.26783	3.23151	3.35394	3.56866	3.57516	3.49712	3.70597	3.45993	3.65732	3.4304	2165	1	195274943	195302987	-	F13B	coagulation factor XIII, B polypeptide
GC01M193785	6.93687	7.94979	5.30551	4.89431	5.51721	5.05201	8.92827	9.44934	9.56386	6.99908	6.71575	8.65295	8.89037	9.39121	7.39006	7.97755	8.85455	4.44308	6.66178	4.45181	4.55155	4.22916	5.04681	4.89871	259266	1	195319886	195382190	-	ASPM	asp (abnormal spindle)-like, microcephaly associated (Drosophila)
GC01P193969	5.75654	5.52211	5.57867	5.49457	5.61131	5.55875	5.61924	5.37353	5.54784	5.6173	5.56754	5.53218	4.85987	4.80595	5.36797	4.67259	4.82724	5.88361	6.26038	6.28554	5.73531	6.1245	6.30127	5.90881	23418	1	195504030	195714207	+	CRB1	crumbs homolog 1 (Drosophila)
GC01P195339	8.34986	8.52711	9.95685	9.31878	10.1005	9.91822	6.45006	6.88481	7.12488	7.9165	7.1126	9.57177	9.21883	9.43309	10.4835	10.3607	10.4022	10.586	9.37697	9.53545	11.2731	11.1299	11.1609	10.7245	5788	1	196551575	196992953	+	PTPRC	protein tyrosine phosphatase, receptor type, C
GC01P196728	3.53789	3.39804	3.46543	3.48568	3.21143	3.52106	3.44491	3.51831	3.21653	3.84142	3.86353	3.42208	3.3526	3.2934	3.47061	3.119	3.26582	3.70539	3.66111	3.45204	3.66386	3.83068	3.99695	3.43305	2494	1	198263352	198413171	+	NR5A2	nuclear receptor subfamily 5, group A, member 2
GC01M197107	5.86721	6.86497	8.18073	9.21345	8.25015	7.11651	6.14206	6.93474	5.75086	6.33497	6.91852	6.20593	6.12012	6.03893	5.94898	5.69049	5.55298	7.34991	5.75409	5.79946	8.49059	7.19871	7.01601	8.90793	23528	1	198642049	198645789	-	ZNF281	zinc finger protein 281
GC01M197252	6.75302	7.80801	5.63209	5.86658	5.97897	5.84081	8.30663	8.80902	8.81157	6.77647	6.3001	8.44035	8.72358	8.59454	7.3142	7.55283	8.32054	5.17714	6.30004	5.2949	5.60787	5.77177	5.77414	5.43871	9928	1	198787929	198856485	-	KIF14	kinesin family member 14
GC01P197441	3.82453	3.7601	4.65211	4.36836	4.13999	3.87938	3.55304	3.81925	3.62254	3.63889	4.17495	3.73071	3.73006	3.96561	5.46584	5.30161	4.81793	5.07984	5.13117	6.11192	4.0341	4.65801	4.75891	4.33145	23271	1	198975308	199096452	+	CAMSAP1L1	calmodulin regulated spectrin-associated protein 1-like 1
GC01P197573	3.85914	3.85333	3.5155	3.45009	3.51193	3.61078	3.89773	4.35785	4.11424	4.13298	3.99401	3.91344	4.7649	4.3208	3.64842	4.22607	3.82156	3.76358	3.73547	3.81396	4.21279	3.83371	3.78922	3.42598	2848	1	199108788	199109874	+	GPR25	G protein-coupled receptor 25
GC01P197593	5.48869	5.44804	4.97594	5.32656	5.18153	5.00014	5.19001	5.13084	5.07433	5.25345	5.41567	5.38137	6.21771	5.84677	5.34999	4.99807	5.20386	5.32658	5.63606	5.48776	5.62548	5.98545	5.7783	5.74781	55765	1	199127275	199151486	+	C1orf106	chromosome 1 open reading frame 106
GC01P197984	5.70108	5.14668	5.14664	5.06904	5.1593	5.29021	5.64805	5.49951	5.20788	5.84219	6.05252	5.46459	5.53424	5.36107	5.6298	5.45257	5.17026	5.88883	6.21892	6.36672	6.24987	6.43405	6.3271	5.10434	5317	1	199519202	199568738	+	PKP1	plakophilin 1 (ectodermal dysplasia/skin fragility syndrome)
GC01M198059	4.05977	3.77078	3.66903	3.46854	3.80044	3.84048	4.11169	4.20351	4.07251	4.06654	3.85689	3.96764	4.01508	5.03157	3.90406	4.8827	4.34734	4.02694	3.87952	3.85404	4.05285	4.24383	3.97923	3.88878	7139	1	199594764	199613428	-	TNNT2	troponin T type 2 (cardiac)
GC01M198166	6.59946	6.33606	6.48545	6.53319	6.42035	6.51023	7.22058	6.88309	7.23084	6.89484	7.18893	6.63103	6.48176	6.88107	6.39315	7.33852	6.79855	7.00977	7.26674	8.42487	7.13374	7.67325	7.16551	6.58102	23612	1	199701245	199704922	-	PHLDA3	pleckstrin homology-like domain, family A, member 3
GC01M198184	8.58356	8.95952	8.27256	8.20387	8.82478	8.9618	9.26422	9.34791	9.06394	9.64553	9.85645	8.60515	8.91471	8.66746	9.22703	9.55874	9.05421	8.50114	8.73683	8.92808	6.73222	7.82418	7.48366	8.53087	1465	1	199719282	199742873	-	CSRP1	cysteine and glycine-rich protein 1
GC01P198529	8.39917	8.57156	7.94403	7.92943	7.96649	8.9417	8.34418	8.99788	8.86843	7.93469	7.91191	8.75287	8.78514	8.81437	8.14992	8.72937	8.40286	7.67344	7.84427	7.59431	5.7948	6.87391	6.27217	6.77397	55705	1	200102633	200112477	+	IPO9	importin 9
GC01M198586	5.72197	5.4627	5.533	5.39955	5.42436	5.36961	5.54765	5.53751	5.64412	5.94943	6.1256	5.61205	5.44463	5.4494	5.72546	5.43469	5.52189	6.0468	5.88587	6.03723	6.29591	6.28356	6.27717	5.62739	25802	1	200132204	200182288	-	LMOD1	leiomodin 1 (smooth muscle)
GC01P198656	7.65912	8.77312	8.44939	8.81947	8.6703	8.17208	8.98598	9.34799	8.91157	7.8501	7.76911	8.66338	8.74143	8.33278	8.44386	8.36396	7.67777	7.40887	9.02263	8.91851	6.0678	7.13752	6.67924	8.12553	10440	1	200191270	200206410	+	TIMM17A	translocase of inner mitochondrial membrane 17 homolog A (yeast)
GC01P198683	8.2553	8.12219	8.24788	8.29811	7.97341	8.17769	8.30693	8.24492	8.06618	6.86961	6.71709	9.0811	9.35265	9.37559	9.45554	9.99673	10.0167	10.241	9.16836	10.0605	8.96741	8.44787	8.59014	8.75306	6051	1	200218388	200241897	+	RNPEP	arginyl aminopeptidase (aminopeptidase B)
GC01P198823	5.9124	5.99198	5.40638	5.58414	5.64622	5.48126	6.06299	6.20067	6.15469	6.13318	5.91857	5.97183	6.26497	6.50495	5.62473	6.32972	6.60407	5.92476	5.81373	5.73773	6.39097	6.81928	6.43269	5.72117	9283	1	200358651	200365256	+	GPR37L1	G protein-coupled receptor 37 like 1
GC01M198847	8.53009	8.66875	8.64814	8.87468	8.69389	8.70497	9.16986	9.50139	9.52001	9.02437	9.12465	9.25643	9.24493	8.77319	8.28077	8.73273	8.42861	7.2922	9.38376	8.08667	7.50219	7.741	7.79687	9.2663	5778	1	200382763	200397332	-	PTPN7	protein tyrosine phosphatase, non-receptor type 7
GC01M199428	8.21897	8.79735	9.08266	9.52052	9.37966	9.52977	8.06643	8.01981	7.9348	9.28842	8.80868	8.35757	7.91511	8.90726	7.00038	6.79357	8.09776	6.99894	6.9485	7.19589	8.88156	7.66001	7.65474	8.10564	10765	1	200963155	201044172	-	JARID1B	Jumonji, AT rich interactive domain 1B (RBP2-like)
GC01M199591	6.7657	6.97546	6.70524	6.10954	6.79887	7.12735	7.75119	7.29316	7.20083	7.3215	6.84153	6.94071	7.17982	7.52993	6.69259	6.93474	6.74411	6.90752	6.63888	6.56795	6.86286	6.07878	5.81288	6.6806	59349	1	201126852	201162994	-	KLHL12	kelch-like 12 (Drosophila)
GC01M199641	8.16966	8.73043	8.54529	9.12576	8.9217	8.57348	9.40942	8.73286	9.09202	9.31164	9.28413	8.80084	8.3199	8.724	9.51589	9.1661	9.60436	9.56803	9.08012	8.95615	10.7088	9.65791	9.68311	9.72159	51094	1	201176575	201194034	-	ADIPOR1	adiponectin receptor 1
GC01M199663	7.62628	8.01325	8.66039	8.46965	8.7381	8.75367	8.3667	8.10049	8.11053	8.69974	8.70903	8.18292	8.09669	8.57879	8.93287	8.97746	9.16805	8.92036	8.31124	8.08833	8.01058	7.79632	8.06192	8.54058	51706	1	201197626	201203027	-	CYB5R1	cytochrome b5 reductase 1
GC01M199783	6.35576	6.59925	5.31943	6.03083	5.73185	6.08538	6.48244	6.79025	7.05936	6.33751	6.82873	6.43714	7.42091	6.71215	6.09191	6.97657	6.88081	6.81307	6.3201	6.33609	6.99929	6.96603	6.92532	5.89361	4656	1	201318882	201321789	-	MYOG	myogenin (myogenic factor 4)
GC01M199868	6.28096	6.07146	5.43627	5.77874	5.72026	5.81841	5.88541	6.64762	5.58254	6.19387	6.21104	6.08922	6.00438	6.20352	6.37374	6.22724	6.85412	6.29697	6.72914	6.81037	6.76896	6.73247	6.99311	6.01168	4608	1	201403561	201411565	-	MYBPH	myosin binding protein H
GC01M199879	5.06545	4.7375	5.83211	5.53328	5.16348	4.49518	4.78088	4.82128	4.91435	5.29913	5.27296	4.97386	4.97604	4.73084	6.72546	8.98973	10.6027	4.8708	13.3216	13.4151	11.2424	8.99474	10.3362	8.40988	1116	1	201414552	201422500	-	CHI3L1	chitinase 3-like 1 (cartilage glycoprotein-39)
GC01M200041	6.57127	6.49445	6.12018	6.45735	6.35395	6.03241	6.33007	6.31522	6.50858	6.72531	6.96354	6.43923	6.38438	5.89839	6.32739	6.33667	6.31807	6.99707	6.86377	7.19658	7.47846	7.53343	7.04126	6.55255	2331	1	201576375	201586912	-	FMOD	fibromodulin
GC01P200176	6.653	6.06894	5.61304	5.84789	5.64824	5.64867	6.0309	5.68483	5.89279	6.24579	6.2857	5.86115	5.74713	5.43306	6.21155	5.75218	5.62533	6.68895	6.68413	7.17731	6.96554	6.83369	7.27744	6.29487	5549	1	201711505	201727100	+	PRELP	proline/arginine-rich end leucine-rich repeat protein
GC01P200327	8.53781	8.57068	7.98542	8.6111	8.80301	9.39909	7.94204	8.03803	7.95778	5.91436	5.78143	8.41168	7.94199	8.33692	8.02914	7.65857	8.19807	8.19023	7.06723	8.53714	8.45242	7.83813	8.35196	7.2967	493	1	201862550	201979830	+	ATP2B4	ATPase, Ca++ transporting, plasma membrane 4
GC01P200467	5.72712	4.96089	5.98773	6.83731	5.32564	5.28284	5.36814	5.40721	5.35406	4.6878	5.21954	5.33253	5.72746	5.6508	5.05643	5.30755	4.9653	5.21943	5.49767	4.89246	5.27237	5.38919	5.20993	6.87373	54900	1	202000959	202012101	+	LAX1	lymphocyte transmembrane adaptor 1
GC01P200774	6.04544	5.68366	5.27659	5.70193	5.56857	5.62509	5.58512	5.5847	5.48981	6.078	5.98465	5.64309	5.56731	5.63022	5.71593	5.81553	5.56748	6.1587	6.71418	6.8116	6.46582	6.6156	6.6112	5.93189	9580	1	202308849	202363492	+	SOX13	SRY (sex determining region Y)-box 13
GC01M200832	6.22242	5.9582	5.45269	5.78641	5.79181	5.9833	5.64348	5.81548	6.34766	6.15871	6.3491	5.91696	6.60792	5.5907	6.11036	5.8815	6.31702	6.10527	6.28449	7.18541	6.60566	6.11519	6.40502	5.68162	55224	1	202366813	202387754	-	ETNK2	ethanolamine kinase 2
GC01M200855	5.77209	5.35704	5.161	5.52533	7.45927	5.93958	5.47756	5.50915	5.68548	5.86093	6.01024	5.41074	5.42255	5.31885	5.81995	5.27028	5.16715	6.32915	6.24804	6.44435	6.27171	6.77934	6.91212	5.74605	5972	1	202390570	202402088	-	REN	renin
GC01M200919	6.28506	5.58034	5.49096	5.46723	5.29355	5.36219	5.66122	5.66645	6.02624	6.40906	6.06572	5.92064	5.25546	5.60087	5.35925	5.74121	5.6493	5.80965	5.71292	6.36662	5.98125	6.51813	6.10331	5.64804	22874	1	202454604	202595667	-	PLEKHA6	pleckstrin homology domain containing, family A member 6
GC01M201123	7.52777	7.26318	9.01113	8.68254	7.98391	7.27475	6.22132	5.55687	5.70927	6.05045	6.36741	7.21981	6.30414	6.87568	7.31127	6.48456	6.97471	7.16424	7.2182	7.44145	7.24489	7.06116	7.38565	7.33556	5287	1	202658390	202726097	-	PIK3C2B	phosphoinositide-3-kinase, class 2, beta polypeptide
GC01P201217	3.72985	4.64845	4.16004	3.57839	3.77057	4.46185	3.7033	4.16285	3.76137	3.7941	3.70947	4.03274	4.57891	3.77855	3.68191	4.0181	3.72127	3.56568	3.72871	3.83939	3.84463	3.55208	3.78984	3.82815	4194	1	202752134	202862753	+	MDM4	Mdm4, transformed 3T3 cell double minute 4, p53 binding protein (mouse)
GC01P201645	4.68858	4.60304	4.5823	4.2516	4.23884	4.1934	4.36477	4.30182	4.40482	4.66076	4.612	4.30708	4.43117	4.59048	4.21152	4.3699	4.77445	4.52919	4.58913	4.59254	4.6993	4.90312	4.62442	4.47896	23114	1	203064404	203258586	+	NFASC	neurofascin homolog (chicken)
GC01P201743	7.12157	6.43942	6.34697	6.53383	6.30579	6.24517	6.33327	6.10383	6.75626	7.10831	6.96071	6.57705	6.73067	6.63007	6.461	6.66585	6.55065	6.81192	6.98789	6.96932	7.07115	7.88747	7.12379	6.76681	6900	1	203278962	203313759	+	CNTN2	contactin 2 (axonal)
GC01M201787	4.71474	5.35008	5.15105	4.80452	5.16654	5.68047	5.8537	5.98841	6.00903	4.40299	5.08239	5.59161	5.63249	4.93335	5.82646	5.46492	5.3457	4.90766	4.97765	5.21098	5.40692	5.14958	4.75054	5.35983	5929	1	203321898	203357754	-	RBBP5	retinoblastoma binding protein 5
GC01P201929	6.58159	5.78313	6.60309	6.94856	6.84349	6.30743	7.34362	7.04308	6.83367	8.37605	7.71392	5.93677	6.67393	6.48901	5.93649	6.37503	6.11426	6.52824	6.56641	6.43864	6.96049	6.85238	7.16051	6.7273	9911	1	203463660	203509090	+	TMCC2	transmembrane and coiled-coil domain family 2
GC01M202038	6.09019	5.98884	5.66374	5.71499	5.71077	5.65831	6.23758	6.92769	7.02413	6.06888	5.9475	5.79168	5.67637	6.11657	5.74081	5.92366	5.89019	6.16962	5.95815	6.03593	6.53486	6.00436	6.57065	6.04896	55220	1	203572270	203592662	-	KLHDC8A	kelch domain containing 8A
GC01P202205	6.02361	5.62468	5.64117	5.40555	5.91234	5.7872	5.85732	5.20517	5.42469	5.5581	5.52087	5.51791	5.11095	5.95255	5.59327	5.98249	6.38374	5.65913	6.36187	6.49218	6.31693	5.55936	5.5491	5.08242	5129	1	203740349	203768538	+	PCTK3	PCTAIRE protein kinase 3
GC01M202298	4.18651	4.30733	4.31036	4.66522	4.37782	4.13612	4.00453	4.00129	4.02956	3.92652	4.30241	4.24836	3.61325	3.61044	4.11707	3.78861	3.96735	4.45559	4.56052	4.7045	4.42323	4.38529	4.63255	4.54079	2005	1	203851859	203868623	-	ELK4	ELK4, ETS-domain protein (SRF accessory protein 1)
GC01M202419	9.98524	10.0237	9.27369	9.57503	9.01329	9.72931	9.15083	10.3683	10.0082	9.1738	9.97448	10.3805	9.94952	9.20333	9.98158	9.36582	9.04344	8.24414	8.38527	8.13498	6.06118	7.5505	6.63372	8.02115	64710	1	203953739	203985823	-	NUCKS1	nuclear casein kinase and cyclin-dependent kinase substrate 1
GC01M202469	3.86078	4.04727	5.23231	4.36488	4.16785	5.00303	3.45976	4.21481	3.6496	4.31931	3.8638	5.13778	4.92442	4.71326	6.37845	6.39386	6.18655	5.95211	5.28311	5.07164	4.65667	4.21824	4.19101	5.93501	8934	1	204004300	204010747	-	RAB7L1	RAB7, member RAS oncogene family-like 1
GC01P202767	6.95274	6.59765	6.2846	6.60043	6.33144	6.32221	6.50748	6.19267	6.36694	6.87405	7.03103	6.32951	5.98004	6.08734	6.5733	6.1038	6.26203	7.1269	7.42889	7.17773	7.19	7.64379	7.71515	6.34048	553	1	204390566	204398254	+	AVPR1B	arginine vasopressin receptor 1B
GC01P202860	5.8603	5.98309	6.15317	6.1603	6.16591	6.18942	5.90194	5.77572	6.03053	6.68923	6.36578	6.0099	5.86847	5.32598	6.2128	5.52389	5.67173	6.07867	6.18173	6.82362	6.53737	7.30279	6.63684	6.08566	1510	1	204484081	204498726	+	CTSE	cathepsin E
GC01M203153	9.05141	9.45751	9.70259	9.80247	9.72718	9.86531	9.80199	9.69885	9.57435	8.55129	8.51171	9.33111	9.59061	9.52848	8.67741	8.62574	9.05042	8.60867	8.77121	8.52474	6.83744	7.39062	7.15362	7.94633	1939	1	204831599	204852527	-	LGTN	ligatin
GC01M203329	4.43716	4.24289	4.10479	4.3278	4.34248	4.2299	4.48023	4.15001	4.30479	4.44891	4.60486	4.42163	4.01397	4.27781	4.90985	4.74776	4.41135	4.60821	4.49418	4.74051	5.01126	5.17843	4.87929	4.43378	3586	1	205007570	205012462	-	IL10	interleukin 10
GC01P203360	6.68994	6.18023	6.47765	6.14004	6.41101	5.9562	5.85197	5.70174	5.84671	6.51104	6.8287	6.55152	5.24644	5.37594	6.71723	5.99309	5.59341	6.45088	6.94351	6.99436	6.2724	7.08577	6.79275	6.42357	29949	1	205038837	205082947	+	IL19	interleukin 19
GC01P203459	4.89138	4.27606	4.89986	4.84534	4.50681	4.49385	4.77137	4.80877	4.39534	4.84107	5.18729	4.64092	4.73229	4.43817	4.83872	4.66465	4.66195	5.03402	5.51867	5.92525	5.49848	5.84122	5.7527	5.04599	11009	1	205137411	205144107	+	IL24	interleukin 24
GC01M203467	7.70417	7.27993	9.47027	7.58177	6.90742	7.2738	6.31332	5.92292	5.65765	6.59258	6.33211	6.53183	6.00008	6.4104	6.65372	6.13551	6.53407	7.51902	8.99991	11.056	8.85264	7.96154	8.11578	9.70858	9214	1	205144353	205161966	-	FAIM3	Fas apoptotic inhibitory molecule 3
GC01M203335	6.94423	6.26105	5.97846	6.26838	6.09012	6.20586	6.03218	6.06354	5.89874	6.69884	6.89974	6.42811	5.67205	6.06338	6.29038	5.8501	6.08175	6.75908	7.20735	7.40906	6.80646	7.33325	7.16284	6.29983	5284	1	205168494	205186430	-	PIGR	polymeric immunoglobulin receptor
GC01M203581	4.39271	4.20255	4.27756	4.06081	4.14328	3.98455	4.04521	4.36985	3.73426	8.10607	8.00853	4.08183	3.91477	3.90576	4.0602	3.94327	3.75913	4.41346	4.42602	4.52608	4.42968	5.14241	4.94376	3.90802	79098	1	205258491	205272715	-	C1orf116	chromosome 1 open reading frame 116
GC01M203608	4.72811	4.98923	3.9034	3.75487	3.87652	4.54026	6.55742	6.04389	6.22927	4.68139	5.07313	4.47449	5.67853	4.77874	3.83947	4.25379	3.65444	4.23947	3.88514	4.3934	4.66344	4.06732	3.86268	5.01213	55432	1	205283816	205292948	-	YOD1	YOD1 OTU deubiquinating enzyme 1 homolog (S. cerevisiae)
GC01P203650	4.97411	5.0568	4.75847	5.12137	4.80509	5.09883	5.48577	5.40731	5.63419	5.05934	5.35536	5.10993	5.71282	5.81747	5.02887	5.42314	5.41565	5.33227	5.31492	5.35132	5.70518	5.54193	5.3965	5.07192	725	1	205329206	205339958	+	C4BPB	complement component 4 binding protein, beta
GC01P203666	6.51664	6.07236	6.12249	6.03302	6.12922	6.00317	6.08483	5.67916	5.94458	6.21069	6.17521	6.00084	5.29323	5.64623	6.19373	5.38294	5.68889	6.47288	6.47801	6.90306	9.72609	7.15873	7.21829	6.5515	722	1	205344229	205384931	+	C4BPA	complement component 4 binding protein, alpha
GC01P203883	6.6972	7.40866	8.54291	8.71859	9.06232	8.31747	7.5893	7.67694	7.78401	9.92407	9.71798	7.82891	7.55407	8.08029	8.96101	8.41459	9.00699	9.80335	7.27927	6.42246	10.6805	9.70246	9.85961	10.5747	1604	1	205561487	205600469	+	CD55	CD55 molecule, decay accelerating factor for complement (Cromer blood group)
GC01P204016	4.19668	4.35355	5.79586	4.34138	4.49416	4.31584	4.17202	4.17717	3.8117	4.42122	4.46188	4.1517	3.88934	3.75017	4.26468	3.69035	3.8344	4.47874	5.35397	4.84427	4.3136	5.70852	5.39002	4.35109	1380	1	205694292	205729861	+	CR2	complement component (3d/Epstein Barr virus) receptor 2
GC01P204057	4.77033	4.73208	5.01868	4.70888	5.33797	5.01295	4.41792	4.83823	4.76938	4.87055	4.66054	4.65071	5.1519	5.58694	5.92092	5.18458	6.79178	6.04754	4.70413	5.05763	6.92536	6.24562	6.3727	7.19007	1378	1	205736124	205880608	+	CR1	complement component (3b/4b) receptor 1 (Knops blood group)
GC01M204432	9.49485	9.20291	9.06876	9.79243	9.45687	9.97603	5.67224	5.72908	5.59762	5.99106	6.11474	6.7139	6.28084	6.73669	5.67153	5.76904	5.63109	5.98177	6.01385	6.89513	6.26022	6.37194	6.43413	5.85955	947	1	206126506	206151306	-	CD34	CD34 molecule
GC01P206145	6.07268	5.49742	5.45526	5.43636	5.22746	5.36048	5.48482	5.30962	5.28069	5.76304	6.1353	5.69453	5.25057	5.12285	5.92513	5.1834	5.45618	5.87668	6.34948	6.27048	6.3923	6.65005	6.77771	5.49733	57172	1	207823667	207853906	+	CAMK1G	calcium/calmodulin-dependent protein kinase IG
GC01M206176	4.91854	4.68667	4.31964	4.67379	4.6409	4.46987	5.4435	4.81934	5.28367	4.9885	4.91503	4.80089	4.97094	4.82882	5.28831	5.38155	5.1279	5.34039	5.04026	4.97051	5.60875	5.02421	6.0304	4.56692	3914	1	207854840	207891302	-	LAMB3	laminin, beta 3
GC01P206237	6.28131	6.42379	6.77545	8.82726	10.0671	7.75377	7.56158	8.13868	7.189	4.61017	4.69875	5.91441	6.00948	6.41593	6.91869	7.47407	7.83492	10.837	8.47378	6.05647	13.2955	12.9233	13.3353	9.98399	50486	1	207915387	207916355	+	G0S2	G0/G1switch 2
GC01P206247	5.04926	4.92983	4.78452	5.08428	5.14784	4.76119	5.01926	4.91392	5.01429	5.1947	5.66253	5.26852	4.68687	4.89063	6.68255	6.12149	6.09193	5.29256	8.4075	7.74835	5.53552	6.08906	6.18804	5.22285	3290	1	207926172	207974917	+	HSD11B1	hydroxysteroid (11-beta) dehydrogenase 1
GC01P206318	6.97227	7.30644	8.94876	8.40736	7.79707	7.88175	6.06313	5.4913	5.42167	5.06654	5.38192	7.73065	7.51158	8.17888	7.84848	7.66794	8.67005	8.63163	7.14551	5.73224	7.96303	8.20508	8.74001	9.52285	80342	1	207996016	208022287	+	TRAF3IP3	TRAF3 interacting protein 3
GC01P206390	4.79726	6.0883	6.39726	5.23511	5.69621	5.63737	6.64438	6.47054	6.28981	4.63674	4.63033	5.21298	5.71516	5.3939	5.36517	5.14879	5.14292	5.13174	6.11136	6.00453	4.61043	4.91366	5.15641	4.70253	27042	1	208067955	208097531	+	C1orf107	chromosome 1 open reading frame 107
GC01P206890	5.02473	4.98477	5.42893	5.69525	5.47426	5.31328	4.41214	4.77101	4.89445	4.43422	4.39376	4.49017	5.74545	5.63952	4.18971	4.93068	4.47407	4.86693	4.42409	4.92946	4.84659	4.27427	4.5835	4.58094	55733	1	208568919	208916261	+	HHAT	hedgehog acyltransferase
GC01M207244	4.66493	4.28947	4.15426	4.09691	3.96693	4.10393	4.54684	4.49534	4.08068	4.64717	4.68761	4.00855	4.78033	4.32519	4.08644	4.28633	4.32748	4.62357	4.48869	4.33081	4.64343	4.70261	5.02363	4.13959	3756	1	208923177	209374080	-	KCNH1	potassium voltage-gated channel, subfamily H (eag-related), member 1
GC01P207821	6.38694	6.9325	7.02904	6.87815	6.90819	7.25017	6.71439	6.2551	6.1471	5.98564	5.40063	6.62358	6.30701	7.00813	5.87925	5.33087	6.65848	6.53778	4.43417	5.06241	7.63912	5.84728	5.63455	8.94454	55758	1	209499478	209556200	+	RCOR3	REST corepressor 3
GC01P207888	8.01988	8.01795	9.63206	9.25626	9.23322	9.11444	5.57205	6.01931	5.52141	4.42845	5.07106	6.46645	6.54239	7.50525	5.45684	5.28248	6.3266	6.01916	6.70908	6.12737	5.1859	6.32312	5.70085	7.85706	7188	1	209566579	209614907	+	TRAF5	TNF receptor-associated factor 5
GC01M208224	6.76222	8.17512	5.84611	5.59272	5.77181	5.61975	8.55219	8.63201	8.79671	7.11851	7.06808	8.32602	7.80921	8.6244	7.66319	6.7687	7.74339	4.66704	6.28061	5.25155	5.43512	5.25838	5.29418	5.75619	4751	1	209902744	209915590	-	NEK2	NIMA (never in mitosis gene a)-related kinase 2
GC01M208307	6.09063	7.43652	8.06523	7.94043	8.08081	7.63247	6.25753	6.28457	6.47368	7.40753	6.60047	7.11643	6.1739	6.83358	7.70383	7.47183	8.49682	8.52067	6.39113	7.67458	9.35389	8.96877	9.37126	9.78918	9926	1	209984951	210070737	-	LPGAT1	lysophosphatidylglycerol acyltransferase 1
GC01M208503	5.55294	6.21043	6.49323	6.41286	6.05468	6.69263	6.92499	7.21677	7.03698	6.01617	6.10203	6.07194	6.5275	6.13272	5.53757	5.82622	5.31392	5.30239	5.50701	5.53181	5.20163	5.4217	5.41813	5.21919	25896	1	210181318	210275507	-	INTS7	integrator complex subunit 7
GC01P208598	8.8071	9.3238	7.36116	7.61919	7.98636	8.10595	9.63935	9.95152	10.2646	7.99506	7.71674	9.36092	9.27166	8.96563	7.82227	8.28788	8.06518	3.73238	6.98681	4.06604	4.37686	3.94483	4.73119	4.35499	51514	1	210275735	210344809	+	DTL	denticleless homolog (Drosophila)
GC01P208847	8.61268	8.79932	9.42602	8.96011	9.26726	9.11931	8.38681	8.34547	8.27764	10.1455	9.8359	8.79875	8.18075	8.5106	8.95216	8.78585	9.10515	9.91134	8.46753	8.99823	10.8285	9.89669	10.0758	10.6816	5525	1	210525501	210601827	+	PPP2R5A	protein phosphatase 2, regulatory subunit B (B56), alpha isoform
GC01M208926	5.34151	4.83616	4.78443	4.68882	4.77971	5.00599	5.04306	4.64167	4.7348	5.0422	5.34145	5.00764	4.83324	4.68031	5.00303	4.92412	4.83273	5.19105	5.59164	5.38809	5.29849	5.73395	5.94355	5.10197	55248	1	210603895	210654860	-	C1orf75	chromosome 1 open reading frame 75
GC01P208996	8.39501	8.48384	8.071	8.11175	8.43456	8.61048	8.75892	8.5322	8.52517	8.52731	8.6328	8.03117	8.34768	8.47204	7.67647	7.89595	7.84263	7.35301	7.86967	8.2914	7.2292	7.65307	7.45512	6.96434	29937	1	210672902	210686342	+	NENF	neuron derived neurotrophic factor
GC01P209170	7.81746	8.00699	7.85228	9.3967	11.2409	8.4415	7.61916	7.11063	8.19555	7.03132	6.79266	7.71502	6.0652	6.7271	9.65812	6.71412	6.95053	8.99895	10.275	11.2748	8.11295	7.60856	7.21648	8.11801	467	1	210848616	210860737	+	ATF3	activating transcription factor 3
GC01M209248	6.93668	6.32365	6.81666	6.54727	7.02422	6.8241	6.69452	6.18048	6.4022	6.83742	6.90677	6.94369	7.28717	7.19063	6.99912	7.16267	6.9352	7.11967	8.46677	6.61929	7.49091	7.06573	7.64771	6.58568	55509	1	210926382	210939950	-		Jun dimerization protein p21SNFT
GC01M209300	7.3688	8.36655	8.18397	6.63197	7.37779	8.09037	7.90152	7.80416	7.81451	7.14231	7.28019	8.18598	8.09772	7.9243	8.33977	8.01874	7.88805	7.16318	7.44996	7.12451	7.36001	7.45915	7.16801	7.20758	25936	1	210977583	211031747	-	C1orf48	chromosome 1 open reading frame 48
GC01P209512	4.30661	4.24099	4.37889	4.60559	4.20807	4.2147	3.97694	3.95801	4.04626	4.41467	4.18389	4.09981	3.87533	4.12211	4.25711	4.17763	3.69197	4.30461	4.10859	4.40961	4.56758	4.27706	4.12456	4.61923	79805	1	211190558	211230869	+		hypothetical protein FLJ12505
GC01M209555	6.76245	7.43097	8.05544	7.86212	7.49402	7.58534	7.00667	6.44813	6.35457	7.45083	7.43767	7.25906	6.80811	7.04199	6.99638	6.18177	7.02612	7.00696	6.64867	6.37791	6.66799	6.83512	6.76606	7.71074	90806	1	211232147	211255791	-	ANGEL2	angel homolog 2 (Drosophila)
GC01P209612	7.31162	7.35029	7.25658	7.29963	8.03957	8.04095	7.27273	6.90518	6.9641	8.06066	7.89512	6.85573	6.76887	6.59953	7.4905	7.00643	7.28106	7.78499	7.07767	6.50135	6.28996	6.63527	5.88438	6.48015	26750	1	211291219	211513430	+	RPS6KC1	ribosomal protein S6 kinase, 52kDa, polypeptide 1
GC01P210550	4.36535	4.17955	3.89306	3.8533	4.16181	4.213	4.45388	4.28838	3.81606	4.55109	4.33305	4.11001	4.17966	3.99646	4.3356	3.89583	3.72995	4.49863	4.46354	4.38474	4.58136	4.70175	4.42491	4.43452	5629	1	212228482	212276383	+	PROX1	prospero-related homeobox 1
GC01M210919	4.15637	4.0135	3.83129	4.15243	4.15962	4.30831	4.01925	4.07374	4.05216	4.85841	4.33356	4.08315	4.31186	4.09584	4.21565	4.1513	4.18099	4.10448	4.24964	4.69993	4.64447	5.03547	4.80307	4.14361	5784	1	212597633	212791265	-	PTPN14	protein tyrosine phosphatase, non-receptor type 14
GC01P211165	6.7971	7.80475	5.60104	5.64366	5.61761	5.60069	7.79466	8.27379	8.33173	5.93967	5.74389	7.65777	7.73212	7.8326	6.22887	6.3107	6.77335	5.19529	5.45914	4.89059	5.14224	4.9365	5.02286	4.89351	1063	1	212843154	212904535	+	CENPF	centromere protein F, 350/400ka (mitosin)
GC01P211645	4.30405	3.84034	4.07429	4.08574	3.99406	3.6451	3.66907	4.04382	3.87131	4.25411	4.14437	3.87456	3.91988	3.97105	4.12579	3.77469	3.92906	4.05625	4.33194	4.49554	4.15894	4.75873	4.56709	4.15259	3776	1	213245764	213477058	+	KCNK2	potassium channel, subfamily K, member 2
GC01P212129	4.10337	4.86526	5.23557	5.35704	5.34769	5.48737	4.44858	4.24497	4.80856	3.73484	3.43424	4.57141	4.09366	4.08736	4.5727	3.68496	4.12779	3.76336	3.39911	3.82394	3.13439	3.58293	3.31172	3.26635	51133	1	213807357	213861770	+	KCTD3	potassium channel tetramerisation domain containing 3
GC01M212184	3.13901	3.03893	3.39542	3.35686	3.23162	3.22338	3.28048	3.23233	3.3381	3.11895	3.23898	3.32714	3.08152	3.08105	3.19719	2.93849	2.99778	3.19344	3.40035	3.41705	3.51601	3.4764	3.47043	3.28919	7399	1	213862858	214663361	-	USH2A	Usher syndrome 2A (autosomal recessive, mild)
GC01M213992	5.75511	5.84637	6.34067	6.2718	6.27856	6.09322	5.49087	5.26016	5.37783	4.41736	5.05053	5.61221	5.74153	5.43455	5.82912	5.57239	5.65665	5.71664	5.59504	5.7957	4.89453	5.59043	5.35117	5.47982	55105	1	215670456	215871032	-	GPATC2	G patch domain containing 2
GC01P214847	5.48514	6.96908	7.12624	6.98242	7.04482	6.51262	7.18868	7.97371	7.54162	5.91314	6.24666	6.937	6.85933	5.92298	5.89689	5.60824	4.91559	5.21725	6.51615	6.15023	4.50491	4.55769	4.65454	5.15158	51018	1	216525274	216571539	+		CGI-115 protein
GC01P214908	4.16538	3.86491	3.89886	3.94891	3.77444	3.7391	4.02529	3.82946	3.88269	4.12564	4.0707	3.86903	3.68402	3.79011	3.91798	3.48437	3.79038	4.32217	4.3078	4.41418	4.46265	4.45794	4.48866	4.01666	7042	1	216586199	216682101	+	TGFB2	transforming growth factor, beta 2
GC01M216475	3.91039	3.81727	4.02406	3.80169	3.60428	3.77592	3.50614	3.75933	4.0876	3.52477	3.86818	3.75666	3.68448	3.58041	4.00625	3.64346	3.56126	3.81808	3.99795	4.20889	4.02878	4.70819	4.79905	4.18222	55532	1	218153480	218168616	-	SLC30A10	solute carrier family 30, member 10
GC01M216530	8.09176	8.31752	7.84332	7.88686	7.77754	8.00026	8.87338	9.94251	9.76993	7.57358	7.66682	8.75494	8.84137	8.05298	8.18798	8.1806	6.7684	6.85133	8.59904	8.24844	5.91194	6.82889	6.85034	6.70872	2058	1	218208566	218286623	-	EPRS	glutamyl-prolyl-tRNA synthetase
GC01M216619	4.0451	3.69034	3.81504	3.74863	3.83345	3.74799	3.97665	4.17908	3.79998	4.42029	3.89209	3.77063	4.11162	3.7613	3.69227	4.12827	4.43034	3.97833	4.14897	4.50199	4.17505	4.26928	4.02456	4.02252	10380	1	218297448	218329807	-	BPNT1	3'(2'), 5'-bisphosphate nucleotidase 1
GC01P216656	8.96222	9.51988	9.29187	9.53287	9.27296	9.35357	9.49685	9.14803	9.10892	9.11732	8.70111	9.70984	8.7621	9.81675	9.34155	8.60063	9.67943	9.26501	9.06549	9.32161	7.2243	7.5271	7.11284	8.69591	55699	1	218334077	218387999	+	IARS2	isoleucine-tRNA synthetase 2, mitochondrial
GC01M216712	7.61322	7.95202	8.1451	8.47384	8.49881	8.30991	8.13457	8.19017	8.19601	8.14172	7.73924	8.01585	8.1034	8.77231	7.4748	7.96492	8.44204	8.05617	8.039	7.69294	8.0181	7.14407	7.1021	8.21432	25782	1	218390349	218512375	-	RAB3GAP2	RAB3 GTPase activating protein subunit 2 (non-catalytic)
GC01P217089	5.44562	5.16707	5.206	5.26685	5.10125	5.275	5.55276	5.40226	5.49446	5.63592	5.40721	5.23807	5.64475	5.19206	5.43678	5.5638	5.21118	5.53753	5.56213	5.43149	5.67457	5.87187	5.93735	5.42439	4139	1	218768190	218903895	+	MARK1	MAP/microtubule affinity-regulating kinase 1
GC01P217252	5.00476	5.22393	4.99844	4.96692	5.62733	5.47395	4.75785	5.14774	4.61719	5.05535	5.54873	5.30118	4.8721	5.2274	5.04166	4.58186	4.47668	5.82247	4.90277	6.62086	5.84024	5.49065	5.70539	4.95859	79762	1	218930284	218939116	+	C1orf115	chromosome 1 open reading frame 115
GC01P217349	8.61166	8.08447	7.56332	7.63611	7.39107	7.44457	7.21789	6.67746	6.56927	7.87057	8.05435	7.74964	7.66574	7.66517	7.59504	6.67755	6.95292	9.07284	8.189	8.37566	9.07659	9.12841	8.9376	7.86659	64757	1	219026877	219054358	+	MOSC1	MOCO sulphurase C-terminal domain containing 1
GC01P217441	6.89697	6.69899	7.42419	7.55246	7.16135	7.34322	5.71112	6.33045	6.00252	5.52186	5.28945	7.94215	7.34653	7.81466	9.05862	8.86919	9.76856	8.41856	7.20207	7.32371	10.4592	9.01857	9.50187	9.33617	3142	1	219119381	219125018	+	HLX1	H2.0-like homeobox 1 (Drosophila)
GC01M218263	7.74826	8.06094	7.82761	8.75483	9.38506	8.72948	6.87656	6.41472	6.76804	6.66344	5.92942	7.64827	7.2584	7.68091	8.51753	7.08865	7.21217	8.13933	7.51519	7.59097	6.06403	6.00814	5.90264	7.9902	11221	1	219941388	219982084	-	DUSP10	dual specificity phosphatase 10
GC01M219223	6.68051	7.55196	8.07836	7.55864	7.94861	7.72804	8.7518	9.15342	9.10303	7.52644	7.45516	7.31877	7.63101	7.15964	7.29408	7.59079	7.51423	7.47959	7.16799	7.18961	6.55384	5.22043	5.03961	7.62784	64853	1	220907979	220952702	-	C1orf80	chromosome 1 open reading frame 80
GC01M219767	6.64278	6.19136	5.99757	6.24536	5.8599	5.99618	6.05344	5.84959	6.03905	6.58715	6.42437	6.15498	5.52725	5.4856	6.34383	5.84823	6.04278	6.44863	6.82166	6.79328	6.36892	7.25026	7.00502	6.36311	55061	1	221460784	221604097	-	SUSD4	sushi domain containing 4
GC01M220274	7.31813	7.98199	7.79394	8.40006	8.38027	7.70324	8.59421	8.95823	9.04875	7.16346	7.20902	7.54435	7.38355	7.19581	7.75217	8.18188	8.14844	7.8019	7.07814	7.41702	8.08014	6.4731	6.82311	7.87045	7159	1	222034412	222100255	-	TP53BP2	tumor protein p53 binding protein, 2
GC01P220678	7.35263	7.73309	7.60002	7.12514	7.15938	7.51488	7.64395	7.67282	7.7599	7.53129	7.46622	8.38085	8.61293	8.67598	8.87316	8.80458	9.00201	7.49323	6.69206	7.33513	8.03721	6.4024	6.54385	8.32561	8560	1	222437550	222447763	+	DEGS1	degenerative spermatocyte homolog 1, lipid desaturase (Drosophila)
GC01M220721	6.89781	7.04727	7.47188	6.88789	7.17563	7.04384	7.91459	7.87892	7.73184	6.32341	6.14414	7.05354	7.45187	7.63161	6.62766	6.87274	7.10462	6.89161	6.6782	6.76117	5.799	6.36657	5.96331	6.83614	4931	1	222481659	222584495	-	NVL	nuclear VCP-like
GC01P220852	5.91095	7.07569	6.32384	5.31534	6.00568	5.84621	8.27395	7.94264	8.60343	6.06374	5.77049	7.24779	8.12317	8.13365	6.44197	7.80541	7.8086	5.95311	7.82266	7.86444	6.20132	6.60149	6.63857	8.11959	29097	1	222611217	222630314	+	CNIH4	cornichon homolog 4 (Drosophila)
GC01M220881	8.68701	8.86531	9.04877	9.22277	9.01463	8.77386	9.16065	9.02809	9.19092	10.0802	9.86628	8.76296	8.82495	8.95498	9.51054	9.72991	10.2197	9.82478	8.95997	9.54806	11.2091	9.70633	9.86377	10.1354	80232	1	222639473	222688360	-	WDR26	WD repeat domain 26
GC01P221111	3.26451	3.34017	3.49127	3.41733	3.13708	3.30264	3.60145	4.41348	3.72863	3.41944	3.36646	3.2539	3.9038	3.82926	3.36721	3.8494	3.78166	3.53606	3.79286	6.10294	3.42461	3.35645	3.21226	3.42189	149111	1	222870801	222994872	+	CNIH3	cornichon homolog 3 (Drosophila)
GC01M221895	9.84751	10.4349	10.0792	10.257	9.97974	10.077	10.7924	11.0115	11.0336	10.0802	10.1025	10.7229	9.99701	9.98708	10.5454	10.2778	10.4964	9.98682	9.38533	9.71943	11.3364	10.8347	11.6621	10.1654	3930	1	223655827	223682407	-	LBR	lamin B receptor
GC01M221989	3.97643	3.80558	3.87768	3.78767	4.32552	4.09461	3.67503	3.46073	3.27818	4.23181	3.96332	3.67805	3.5083	3.53862	3.60338	3.44631	3.7132	3.83218	3.74274	3.79547	4.19901	4.27789	4.81268	3.76352	55740	1	223741156	223907468	-	ENAH	enabled homolog (Drosophila)
GC01P222272	10.2643	10.5986	10.5304	10.6526	10.2708	10.6834	10.5218	10.6095	10.7751	10.151	10.2916	10.605	10.367	10.4493	10.0927	10.166	9.79114	9.05866	10.237	9.91003	7.68467	9.02813	8.64657	9.88143	6726	1	224032153	224044788	+	SRP9	signal recognition particle 9kDa
GC01P222304	6.93731	6.18323	5.65536	5.47765	6.26044	5.98326	7.74086	7.1675	6.97136	7.15704	6.82382	5.951	6.03675	5.9917	6.45849	6.0329	6.4632	7.91773	7.20437	7.4317	5.77694	6.83339	6.4214	5.76935	2052	1	224079598	224099883	+	EPHX1	epoxide hydrolase 1, microsomal (xenobiotic)
GC01M222381	5.27539	4.73739	4.94983	5.10838	4.94464	4.95083	4.56468	4.33728	4.63505	7.08102	6.88857	4.8461	4.62798	4.373	4.86916	4.57126	4.76432	5.05375	4.95041	5.02936	5.45241	5.22162	5.33773	4.95103	10637	1	224140605	224143459	-	LEFTY1	left-right determination factor 1
GC01M222432	5.83637	5.78842	5.96911	6.2145	5.81289	5.85142	5.6464	5.61489	5.81654	6.09764	5.96318	5.76732	5.59743	5.66125	5.86452	5.70003	5.56864	6.331	6.13581	6.22241	6.2963	6.41949	6.32469	5.75283	7044	1	224190926	224195543	-	LEFTY2	left-right determination factor 2
GC01P222557	11.4454	11.4434	11.9994	12.3535	11.3322	11.7186	11.398	11.6115	11.6787	11.735	12.1337	11.4668	11.3185	11.2589	11.3745	11.6222	11.2811	11.1936	10.9382	10.7573	12.0417	12.2539	12.3897	11.6649	3020	1	224317043	224326325	+	H3F3A	H3 histone, family 3A
GC01M222855	9.71931	10.2956	9.88147	10.0955	9.94189	9.95868	9.8619	9.83753	9.71866	9.08585	8.8932	10.2395	9.99147	9.81043	9.12416	9.39633	9.08957	8.76713	8.86659	7.99556	6.18421	8.06506	6.91312	8.17337	142	1	224615128	224662414	-	PARP1	poly (ADP-ribose) polymerase family, member 1
GC01M223126	7.19035	7.47386	8.12535	7.9409	7.57548	7.63137	6.52036	6.24945	6.44956	9.54049	9.24177	6.5314	6.00268	6.73151	6.33145	6.43366	6.62804	8.03814	8.0647	8.57053	8.4969	7.74973	7.7392	8.69792	3707	1	224886014	224991818	-	ITPKB	inositol 1,4,5-trisphosphate 3-kinase B
GC01P223365	4.81215	5.16784	5.09026	5.50111	6.00967	5.29193	5.05266	5.63275	5.14294	4.93396	5.1628	4.60634	5.5616	5.17327	4.94128	5.47367	4.90307	5.15535	6.36288	6.72714	4.98959	4.57558	4.37619	5.5607	5664	1	225125582	225150420	+	PSEN2	presenilin 2 (Alzheimer disease 4)
GC01P223434	8.6997	8.90363	9.16022	9.52474	9.42211	9.45346	8.91994	8.45389	8.21347	7.11577	7.35587	8.79861	8.31275	8.99213	7.82163	7.71801	7.98556	8.73943	7.24392	7.55337	8.90372	8.71235	8.239	9.25566	56997	1	225194611	225241867	+	CABC1	chaperone, ABC1 activity of bc1 complex like (S. pombe)
GC01M223484	5.86881	5.95956	5.01147	5.63624	5.44141	5.51341	6.34146	6.90439	6.77976	5.94188	5.93398	5.42	6.37693	5.54323	5.1739	5.98849	5.30132	5.73898	5.64651	5.46713	6.10894	5.59222	6.05072	5.23064	8476	1	225246676	225572449	-	CDC42BPA	CDC42 binding protein kinase alpha (DMPK-like)
GC01M224226	6.6579	5.99889	6.06092	5.5863	6.64632	6.12327	6.40372	6.50395	5.87961	6.03745	5.9707	5.77032	6.07458	5.60471	5.6546	5.97874	5.39194	5.87516	6.0299	6.34785	6.0012	5.73264	6.00686	5.61227	65094	1	225985557	225989735	-	JMJD4	jumonji domain containing 4
GC01P224577	11.1689	11.1678	11.0513	11.2886	11.1031	11.2116	11.2831	11.1824	11.4466	12.0691	11.825	11.3629	11.3539	11.1356	11.4084	11.4442	11.3093	11.2795	11.1764	11.1555	11.7752	11.2936	11.5206	11.5093	375	1	226337473	226353535	+	ARF1	ADP-ribosylation factor 1
GC01M224595	7.56348	7.2835	7.60802	7.39969	7.62215	7.26623	8.36683	8.39437	8.19204	7.19254	6.93308	7.26325	8.06721	8.10302	6.48236	7.54353	7.78703	7.41149	6.55312	6.88856	6.78713	6.88466	6.75604	7.78906	79169	1	226355049	226359735	-	C1orf35	chromosome 1 open reading frame 35
GC01P224634	7.98903	8.28497	8.62111	7.79578	8.40671	8.28996	9.5514	9.65774	9.85077	8.9548	8.63722	8.01926	8.81472	9.25919	7.94824	9.1229	9.12051	7.66021	8.62762	8.33453	8.5257	8.66894	8.49548	9.59515	2987	1	226394604	226403274	+	GUK1	guanylate kinase 1
GC01P224644	7.18519	6.84757	6.79989	7.00781	6.91464	6.69008	6.94666	7.47904	7.45865	6.8382	7.25272	6.95906	6.83965	7.46237	6.69488	6.99709	7.07361	7.13908	6.63556	6.81587	7.53435	7.31815	7.34251	6.97663	57165	1	226404175	226414148	+	GJA12	gap junction protein, alpha 12, 47kDa
GC01P224702	6.38866	6.32194	6.44862	6.3141	6.34447	6.39185	6.66156	6.74188	6.57638	6.59288	6.25128	6.42927	6.6146	6.45092	6.36096	6.12607	6.42648	6.36592	6.61261	6.29523	6.25482	6.60235	6.33184	6.30921	84033	1	226462483	226633198	+	OBSCN	obscurin, cytoskeletal calmodulin and titin-interacting RhoGEF
GC01M224902	5.3192	5.50554	4.88704	5.39638	4.56651	5.26302	5.5678	6.32135	6.25551	5.80811	5.72871	5.33473	6.77371	6.04595	5.05188	6.23316	6.21738	5.6131	5.35419	5.60633	6.08118	5.80759	5.99902	5.1268	51127	1	226662263	226670977	-	TRIM17	tripartite motif-containing 17
GC01M224919	5.01686	4.86999	4.91732	5.38161	5.37236	5.2313	5.2271	5.25911	5.11205	5.33794	5.14085	5.15614	5.06648	5.08519	5.38141	5.30103	5.02222	5.20741	5.25181	5.22173	6.15506	5.90818	5.27694	5.00692	8290	1	226679168	226679649	-	HIST3H3	histone 3, H3
GC01M224951	8.33759	8.09052	7.27281	7.33938	8.57462	9.2268	8.94702	9.51662	9.78612	7.21371	7.40788	7.89455	7.561	9.00912	7.23483	7.15845	8.04074	7.2812	7.04603	7.24716	6.91098	7.17897	7.26047	7.2081	92815	1	226711688	226712183	-	HIST3H2A	histone 3, H2a
GC01M225873	4.13886	4.2917	4.14551	4.11763	4.24231	3.96012	4.19103	4.46029	4.47954	4.31481	4.9339	4.424	4.49269	4.7635	4.11428	5.02126	4.76908	4.78905	4.42989	4.46993	5.56078	3.91771	4.06018	4.22069	58	1	227633617	227636466	-	ACTA1	actin, alpha 1, skeletal muscle
GC01M225883	7.15374	8.81193	8.61004	8.71138	8.08453	8.60916	8.95863	8.97039	8.84343	7.89572	8.18598	8.63371	8.32389	8.30305	7.98683	8.13895	8.17634	7.63789	7.20091	7.52591	6.21337	6.57137	6.34831	6.9498	55746	1	227643667	227710711	-	NUP133	nucleoporin 133kDa
GC01M226035	7.39981	7.49939	7.86734	7.73918	7.63709	7.36134	7.9327	7.56966	7.7233	7.87765	7.77841	7.75136	7.20022	7.28263	7.67819	7.25575	6.99479	7.82877	7.93023	7.8765	7.64318	7.89417	7.85675	7.75276	27097	1	227795486	227828417	-	TAF5L	TAF5-like RNA polymerase II, p300/CBP-associated factor (PCAF)-associated factor, 65kDa
GC01P226068	6.88525	7.71102	7.13291	6.87816	6.77437	6.54912	7.91947	8.1085	7.45588	5.71189	5.97432	6.49046	7.0614	5.97343	6.17651	6.26503	5.77981	6.6104	6.77149	6.9618	6.24382	6.4411	6.71377	6.64624	9816	1	227828603	227862569	+	KIAA0133	KIAA0133
GC01P226509	7.4035	7.59965	8.03136	7.60683	7.89156	7.65795	8.20457	8.27235	7.97134	7.55129	7.15587	7.38388	7.53948	7.54054	7.1758	7.43242	7.27607	6.91516	6.68606	6.41737	5.72273	5.74918	5.48772	6.39664	2590	1	228269650	228484569	+	GALNT2	UDP-N-acetyl-alpha-D-galactosamine:polypeptide N-acetylgalactosaminyltransferase 2 (GalNAc-T2)
GC01M226764	5.26983	4.76188	4.63825	4.49289	4.82873	4.58834	4.76099	4.51857	4.4258	5.50568	5.18038	4.72746	4.36495	4.36302	4.72516	4.82325	4.37652	5.23139	5.81026	6.64886	5.37176	5.80869	5.65537	4.97916	79605	1	228524015	228579990	-	PGBD5	piggyBac transposable element derived 5
GC01P227084	7.95304	8.12858	8.04447	7.6368	7.61789	7.84459	8.27654	8.20706	8.04465	7.36025	6.96843	7.89807	8.09272	7.24817	7.78678	7.81754	7.37472	8.27427	7.75954	7.6252	6.66686	7.00772	6.80238	7.65681	22796	1	228844880	228896350	+	COG2	component of oligomeric golgi complex 2
GC01M227145	6.47354	5.78615	5.48166	5.42386	5.76946	5.44152	5.81773	5.60426	5.73146	6.23756	6.06314	6.08901	5.06435	5.32013	5.80334	5.52255	5.00617	5.71044	5.98054	6.08576	5.82679	6.40539	6.93698	5.26018	183	1	228904891	228916564	-	AGT	angiotensinogen (serpin peptidase inhibitor, clade A, member 8)
GC01P227189	4.8591	4.57269	4.40677	4.45167	4.38914	4.41824	4.59855	4.52043	4.53794	4.87817	4.90936	4.72401	4.54661	4.35187	4.80793	4.38022	4.43088	4.89435	4.98565	5.36574	5.16773	5.25197	5.25346	4.50426	10753	1	228949752	229004372	+	CAPN9	calpain 9
GC01M227348	5.65322	6.55087	7.11636	6.54962	6.6951	6.07086	7.70798	7.85122	7.33011	4.98608	4.96888	5.99317	6.1434	5.66146	6.56492	6.50328	7.19288	6.62618	6.18257	6.35407	5.6665	6.26234	6.18276	7.6031	79573	1	229108612	229181228	-	TTC13	tetratricopeptide repeat domain 13
GC01P227683	9.17856	9.60809	9.74031	9.2707	9.36455	9.65683	9.62968	9.48716	9.4377	8.90096	8.76561	9.01243	9.87469	9.95143	8.85362	9.62922	9.77966	8.81497	8.87946	8.9255	7.67493	7.56025	7.28705	8.72368	8443	1	229443604	229480158	+	GNPAT	glyceronephosphate O-acyltransferase
GC01P227971	6.96683	8.06157	8.67159	7.77608	8.03521	7.76181	8.08623	7.83502	8.02312	7.92635	8.06367	8.38375	8.28302	8.76625	8.72788	8.04739	8.53564	7.62635	7.64479	7.54247	7.41785	8.0462	8.18357	9.05122	7257	1	229731021	229768890	+	TSNAX	translin-associated factor X
GC01P228069	6.9814	6.69265	7.09935	7.1498	6.87008	6.93458	4.65288	4.47429	5.12705	6.0192	6.12776	7.09948	6.7426	7.14947	7.0494	7.32221	7.86755	7.96897	6.37074	6.40581	8.235	7.29888	6.99502	6.29647	27185	1	229829183	230243639	+	DISC1	disrupted in schizophrenia 1
GC01P230056	5.00328	4.91562	4.71562	4.80305	4.7762	4.77649	4.94502	4.76133	5.56236	4.95182	5.16598	4.80048	4.93339	4.68692	4.78471	4.80132	4.80503	4.97638	5.0063	5.21987	5.44494	5.34995	5.28495	5.03806	3775	1	231816372	231874607	+	KCNK1	potassium channel, subfamily K, member 1
GC01M230833	9.27446	9.50185	10.3155	10.6233	10.3552	9.79628	8.74528	8.70961	8.73202	7.47942	6.35292	8.92769	8.8347	9.52744	7.51375	7.89453	8.39467	7.48787	7.33287	7.15883	6.5145	6.13672	6.24716	7.93665	6894	1	232593683	232681472	-	TARBP1	Tar (HIV-1) RNA binding protein 1
GC01M231598	9.71361	10.1398	10.4526	10.9446	10.6559	10.317	10.3296	10.0807	10.0271	9.51293	9.40512	10.5223	10.2892	10.6493	9.76137	9.48812	10.0605	9.02015	8.14014	7.79876	7.29644	7.2507	7.01658	8.81192	9804	1	233339282	233358754	-	TOMM20	translocase of outer mitochondrial membrane 20 homolog (yeast)
GC01M231489	3.91116	4.01153	4.36675	3.94285	4.02752	4.04915	3.93759	3.3949	3.36406	3.78248	3.91125	3.83235	3.50184	3.45249	4.00365	3.49618	3.69574	3.97076	4.59659	4.62243	4.05474	4.32054	4.54249	4.15202	23029	1	233361572	233391194	-	RBM34	RNA binding motif protein 34
GC01M231621	7.15175	8.14442	9.25729	9.61078	9.48069	8.72214	7.34167	7.33182	7.60246	7.27086	7.27277	7.63793	7.9684	8.48908	8.11677	7.49977	8.59815	8.16682	7.05202	6.78064	9.81512	9.14933	9.1022	9.72276	51742	1	233396834	233558155	-	ARID4B	AT rich interactive domain 4B (RBP1- like)
GC01P231856	6.8857	7.16151	7.55002	7.11173	7.40681	7.35669	7.92433	8.17651	7.59569	6.71049	6.38228	7.55235	7.61727	7.4771	6.90906	6.79725	6.49021	6.25117	6.65293	6.88589	5.67916	6.11318	5.89598	6.25398	6905	1	233597393	233678903	+	TBCE	tubulin-specific chaperone e
GC01M232040	5.85627	5.52961	5.73949	6.07543	5.77241	5.56195	5.91082	5.54074	6.01367	6.25064	6.16822	5.55417	5.36498	5.2813	5.76339	5.20475	5.32007	6.01145	6.256	5.91957	6.20873	6.47381	6.65889	5.59588	2786	1	233780755	233880677	-	GNG4	guanine nucleotide binding protein (G protein), gamma 4
GC01M232151	7.17416	7.46538	7.4127	6.46349	6.35972	6.24285	5.40819	5.26016	5.79337	7.01795	7.49783	8.07505	6.68078	5.9085	7.70782	7.46286	6.41711	7.47104	7.65585	8.03401	8.06652	9.45182	10.2332	8.16418	1130	1	233890970	234096843	-	LYST	lysosomal trafficking regulator
GC01P232632	4.88658	4.72713	5.49897	5.50221	5.99776	5.44635	4.87214	5.00082	5.20672	6.53714	6.32014	5.22599	5.61991	5.27737	8.059	7.92894	8.10163	6.99586	7.38095	7.99725	4.70382	4.94984	4.87571	8.27684	7107	1	234372496	234438829	+	GPR137B	G protein-coupled receptor 137B
GC01M232706	4.70143	4.59419	4.42817	4.01292	3.96821	4.36882	3.89941	3.53764	3.4668	4.10566	4.24465	4.24193	3.67941	4.48988	3.88976	3.57792	4.61916	4.31892	4.28187	4.19248	4.98291	4.95654	5.17091	5.59798	56605	1	234447083	234511908	-	ERO1LB	ERO1-like beta (S. cerevisiae)
GC01P233007	7.5867	7.93878	7.70411	7.283	7.65859	7.81867	8.82085	8.34217	8.84253	8.33266	7.33791	8.50221	8.67226	8.98291	8.61377	8.99843	9.15041	8.01902	8.30969	8.08942	8.05985	7.08793	6.43865	8.25364	3964	1	234753361	234779619	+	LGALS8	lectin, galactoside-binding, soluble, 8 (galectin 8)
GC01M233039	8.33338	8.67894	7.98028	8.29349	8.05875	8.25849	8.66382	9.1092	8.9344	7.28423	7.16113	8.68013	8.72822	8.49463	7.78698	7.67016	7.51988	7.48028	8.06707	7.54817	6.34364	6.23613	6.18928	6.84841	55127	1	234778929	234834437	-	HEATR1	HEAT repeat containing 1
GC01P233175	6.1636	5.59652	5.36535	5.4475	5.40137	5.55146	5.56225	5.40604	5.54528	5.9749	6.19848	5.70878	5.44488	5.42596	5.69242	5.58891	5.55596	6.06222	6.49333	6.25797	6.38647	6.43017	6.72087	5.60471	88	1	234916430	234993863	+	ACTN2	actinin, alpha 2
GC01P233284	6.69578	7.87949	7.40457	7.85116	8.06897	7.48252	7.72324	7.63542	7.95239	8.03471	7.90351	7.62142	7.66384	8.31726	6.83305	7.24699	7.43966	6.52837	6.83312	6.70398	4.30756	4.83018	4.77595	7.28122	4548	1	235025340	235130583	+	MTR	5-methyltetrahydrofolate-homocysteine methyltransferase
GC01P233531	4.91753	4.91342	4.53458	4.49983	4.46552	4.59883	4.54624	4.58633	4.56617	5.26449	5.85425	4.68721	4.48761	4.51105	4.68206	4.70373	4.58775	4.7577	4.65562	4.75985	4.8895	5.04239	4.86867	4.49481	6262	1	235272324	236063276	+	RYR2	ryanodine receptor 2 (cardiac)
GC01M236979	4.33594	4.18814	3.95837	4.22524	4.03656	4.08748	4.15211	4.20351	4.08381	4.16252	4.32624	4.25381	3.92991	3.98279	4.21538	3.56307	4.23011	4.18422	4.35924	4.42231	4.37332	4.59432	4.90221	4.21575	64388	1	238719497	238842085	-	GREM2	gremlin 2, cysteine knot superfamily, homolog (Xenopus laevis)
GC01M237264	3.37314	3.40045	3.50928	3.40809	3.52056	3.42273	3.52839	3.17797	3.28849	3.38606	3.47177	3.19181	3.55484	3.14776	3.22351	3.19169	3.19817	3.4839	3.4889	3.69087	3.92533	4.86798	3.69242	3.73215	6000	1	239005437	239587101	-	RGS7	regulator of G-protein signalling 7
GC01M237986	5.43523	5.96903	5.54051	5.41769	5.61597	5.47343	7.09715	6.62088	6.70205	4.94745	5.04867	6.28791	6.80947	5.88825	5.8688	6.44716	5.49724	4.81522	5.76996	6.41108	4.30867	5.07131	4.87695	4.00077	2271	1	239727527	239749677	-	FH	fumarate hydratase
GC01P238020	5.31909	4.75153	6.63783	4.78334	4.81317	4.61958	4.17553	4.11871	3.8512	4.8609	4.51171	5.85015	6.06929	6.82551	7.30543	8.20385	8.62866	6.20362	7.60543	8.3952	4.59291	5.88869	5.51208	5.0079	8564	1	239762272	239825566	+	KMO	kynurenine 3-monooxygenase (kynurenine 3-hydroxylase)
GC01M238082	8.87738	9.13628	9.27832	8.70379	8.43576	8.83696	7.89361	6.72494	6.69235	6.1969	6.13021	10.1058	9.95	10.5027	10.0705	9.72852	10.4005	9.16535	8.04933	10.443	5.39242	7.20158	6.41539	7.64342	23596	1	239823075	239870324	-	OPN3	opsin 3 (encephalopsin, panopsin)
GC01M238122	4.51706	4.4011	4.45256	4.57468	4.27098	4.17414	4.41144	4.44129	4.53962	4.12532	4.2823	4.60751	4.38006	4.19461	4.294	3.92939	3.91941	4.75326	4.85273	4.63988	4.43881	4.6964	4.934	4.42279	1122	1	239858785	239865855	-	CHML	choroideremia-like (Rab escort protein 2)
GC01P238338	6.68233	7.01091	5.57083	5.59454	5.66438	5.9268	8.55667	9.0492	9.05577	6.36321	6.6182	7.63435	8.50759	8.34406	6.4097	7.23747	6.79594	5.95183	6.99037	6.10265	6.38439	5.93909	6.41345	5.14456	9156	1	240078157	240119670	+	EXO1	exonuclease 1
GC01M238485	5.62472	5.15246	5.50753	5.28834	5.55638	5.20803	5.44364	5.27842	5.2795	5.48276	5.18258	5.3112	5.14604	5.80234	5.47916	5.64856	5.3819	5.3915	5.4085	5.41764	5.8258	5.65573	5.46315	5.68019	440738	1	240225414	240228998	-	MAP1LC3C	microtubule-associated protein 1 light chain 3 gamma
GC01M239615	7.10053	8.20376	8.39115	9.08185	8.7381	8.2516	6.97442	7.03135	6.98558	7.8818	7.93741	8.37698	7.29273	7.91793	8.10052	7.83762	8.12964	7.48102	7.72359	8.27436	6.56245	7.44061	7.30642	7.67661	9859	1	241354353	241455246	-	CEP170	centrosomal protein 170kDa
GC01M239977	6.48151	6.52771	7.2621	7.27718	7.2489	7.66903	4.83471	4.80035	4.77175	7.47653	7.18608	6.28579	6.34258	6.33757	6.51583	6.67336	7.37823	6.16709	6.15412	5.91332	5.48402	6.0893	5.83989	6.26721	10000	1	241718157	242073176	-	AKT3	v-akt murine thymoma viral oncogene homolog 3 (protein kinase B, gamma)
GC01P240540	4.03396	4.27472	4.30773	3.63536	3.9584	4.21339	3.62325	3.23598	3.53079	3.68718	3.64164	3.65309	3.8968	3.65234	3.98933	4.24402	3.46345	4.56312	3.87619	4.07479	5.98338	4.20621	4.30707	5.59386	10472	1	242281207	242287399	+	ZNF238	zinc finger protein 238
GC01M240897	7.67208	8.8081	8.95831	8.82758	8.91129	8.75525	7.83131	8.15948	8.11498	7.33031	6.70731	8.35789	7.91972	7.81248	8.13548	7.77312	7.26623	8.62658	8.42523	8.79496	8.04894	8.42456	7.6761	9.21487	159	1	242638419	242682036	-	ADSS	adenylosuccinate synthase
GC01P241460	3.67649	5.11325	3.92769	4.88682	4.75323	4.76891	3.70816	3.76475	4.044	3.26446	3.507	3.71143	3.61252	4.00612	3.36398	3.5658	3.4812	3.53894	3.91794	3.90356	3.67157	3.50807	3.56656	3.57906	84288	1	243199906	243352916	+	EFCAB2	EF-hand calcium binding domain 2
GC01M242239	8.0227	8.57422	8.53998	8.94251	8.81086	8.9392	8.34761	7.41642	7.42778	8.67306	8.77786	8.79534	8.63805	9.34743	7.68462	7.20477	7.95603	6.1751	6.59949	6.47022	5.70055	6.03415	6.22479	7.88731	64754	1	243979267	244737237	-	SMYD3	SET and MYND domain containing 3
GC01M243029	7.66209	7.90149	8.2995	8.30184	8.87487	8.00825	7.52719	8.26084	8.04457	5.64119	5.55367	7.97785	7.63445	7.40095	6.32988	6.3022	5.64918	5.61666	7.23949	6.78056	4.32909	5.53288	5.09049	6.81005	64216	1	244770490	244796186	-	TFB2M	transcription factor B2, mitochondrial
GC01P243214	8.62041	8.68002	8.30275	8.52146	8.38824	8.38202	8.43597	8.30164	8.28095	8.2298	8.17282	8.22419	8.00402	8.35425	7.03107	7.38373	7.3914	6.80643	7.22245	8.16636	6.2905	6.91353	6.83148	7.24572	51097	1	244954000	244998060	+	SCCPDH	saccharopine dehydrogenase (putative)
GC01M243590	6.12886	5.82856	6.04278	6.0967	6.14823	6.19905	5.35974	5.63357	5.9068	5.56513	5.6914	5.714	5.05982	5.65747	5.77071	5.63129	5.26753	5.52618	5.76983	5.90871	5.83793	6.17107	6.55419	5.54166	79862	1	245328028	245334286	-	ZNF669	zinc finger protein 669
GC01M243645	6.55999	7.19334	6.73756	5.69734	5.9218	6.27606	5.86614	6.54708	6.21804	6.15843	6.12498	7.22069	6.56366	5.97708	8.89105	7.95051	6.65124	6.01549	6.50749	7.12875	5.62277	6.42992	6.74776	5.53861	7678	1	245385825	245401941	-	ZNF124	zinc finger protein 124 (HZF-16)
GC01P243907	6.63274	6.35144	6.06891	5.85987	6.29898	5.70894	4.74848	4.73997	4.63861	5.36739	5.06517	6.69167	5.99434	6.24699	7.49642	7.48521	7.91899	8.27916	5.10471	5.69098	7.50994	7.14347	7.20921	5.87658	114548	1	245646105	245679027	+	CIAS1	cold autoinflammatory syndrome 1
GC01P244347	4.44607	5.93614	4.62735	4.55927	4.74467	6.07681	6.07015	7.07256	7.25334	8.57065	8.5747	4.43669	4.61218	3.61086	4.62231	4.47208	4.03062	3.55163	3.7641	3.84626	4.11481	5.94311	4.89865	3.82601	25893	1	246087123	246107499	+	TRIM58	tripartite motif-containing 58
GC01P245343	8.07295	8.11561	7.642	7.77321	7.81894	7.94117	8.34897	8.24251	8.21025	9.01154	8.69528	7.79923	8.15152	7.87215	7.92672	7.99063	8.19456	8.30211	7.90309	7.75576	8.15261	7.58697	7.55676	8.14007	79894	1	247099152	247110336	+	ZNF672	zinc finger protein 672
GC01M245354	7.94202	7.81349	8.60239	8.33573	8.42922	7.77349	7.80739	7.80365	7.56119	7.2044	7.40919	7.99676	7.98735	8.48726	7.2384	7.13427	7.29887	7.1803	7.23305	7.05293	7.58391	7.69044	7.68474	7.77666	55657	1	247110827	247119907	-	ZNF692	zinc finger protein 692
GC10P000170	7.25669	7.84371	7.72632	7.54432	7.77266	8.16553	7.53408	7.70867	7.80087	7.58957	7.04489	7.45924	7.60472	7.57002	7.45535	7.38501	7.49668	6.72397	6.98765	7.61784	5.27015	6.21659	5.87042	7.75054	10771	10	170642	290566	+	ZMYND11	zinc finger, MYND domain containing 11
GC10M000312	5.27003	4.91615	5.46175	4.94995	4.92161	4.8908	5.13524	4.74896	4.66137	5.34326	5.77969	4.96487	4.63136	4.972	5.08824	5.1287	4.76328	5.5678	6.01418	6.12951	5.47606	6.12951	5.91572	5.41704	22982	10	311431	725606	-	DIP2C	DIP2 disco-interacting protein 2 homolog C (Drosophila)
GC10M000850	7.90671	8.00216	6.99047	6.7887	7.15505	7.65835	7.66198	8.15881	7.82841	7.28751	6.91601	8.14798	7.98986	7.92678	7.82845	8.1163	7.81308	7.86487	7.85203	7.85558	8.18748	6.74289	6.56851	7.62615	23185	10	845483	921702	-	LARP5	La ribonucleoprotein domain family, member 5
GC10P000988	7.37401	7.93941	7.7445	7.86286	7.59374	7.31508	8.06931	8.54205	8.39278	6.29482	6.30632	8.08913	8.0018	7.33654	6.99781	6.88428	6.18321	6.4222	7.19972	6.08195	4.47119	5.48937	5.28851	6.45909	23560	10	1024348	1053704	+	GTPBP4	GTP binding protein 4
GC10P001059	4.13851	4.78455	4.8718	4.50588	4.77692	4.65627	4.45371	4.82746	4.75984	4.65132	4.81753	5.01728	4.52624	4.44962	5.08061	4.16202	4.13256	4.68956	5.22748	4.99444	5.68727	4.91298	5.27539	5.05149	55853	10	1058599	1080131	+	C10orf110	chromosome 10 open reading frame 110
GC10M001075	8.48822	8.97644	9.16424	9.35194	9.52455	9.13829	10.3425	10.5947	10.3421	10.2487	10.1556	9.8209	9.76901	10.2932	9.70472	9.42234	9.68469	8.38997	9.01531	9.27361	10.2296	9.77851	10.3255	10.1552	3422	10	1075965	1092644	-	IDI1	isopentenyl-diphosphate delta isomerase 1
GC10P001085	7.03899	7.55939	8.19456	7.83739	8.03893	7.74385	7.59044	7.54884	7.39761	8.28176	7.93948	8.3333	7.97467	8.55868	8.35192	8.77295	9.21716	8.16669	7.557	8.34151	8.05117	7.9382	7.72923	8.27533	22884	10	1092775	1168237	+	WDR37	WD repeat domain 37
GC10M001219	4.96383	4.60327	4.34803	4.54697	4.64546	4.59896	5.20316	4.8077	4.82249	5.01685	4.70435	4.59395	4.84037	4.59724	4.49568	4.71864	4.38106	4.955	4.78072	4.56653	5.83477	4.79242	4.95	4.59581	105	10	1218073	1769670	-	ADARB2	adenosine deaminase, RNA-specific, B2 (RED2 homolog rat)
GC10P003099	8.66227	8.84368	9.22756	9.28691	10.0526	9.37982	9.20147	9.30325	8.93855	10.6952	10.4792	9.60492	9.81373	10.8437	9.30554	10.0107	11.0195	7.5778	9.30691	8.34919	5.42656	6.69892	6.66281	7.67164	5214	10	3099711	3168995	+	PFKP	phosphofructokinase, platelet
GC10M003169	8.60439	8.79719	8.92122	8.63404	8.93344	8.66774	8.89893	8.65924	8.78525	8.59285	8.36146	8.50001	8.6296	8.57643	8.41004	8.44019	8.12566	8.32753	8.51167	7.75933	6.02555	7.12961	6.06437	7.91535	10531	10	3169918	3205003	-	PITRM1	pitrilysin metallopeptidase 1
GC10M003812	10.149	9.81353	10.5377	10.2472	10.7674	10.4224	8.94181	8.6081	7.86509	7.16599	7.13428	9.44343	8.19636	8.50523	10.7292	9.20202	8.85244	10.5817	7.87888	8.05305	10.5482	8.73666	8.68918	9.90753	1316	10	3808188	3817455	-	KLF6	Kruppel-like factor 6
GC10P005126	8.88581	9.40152	8.22387	7.96247	9.62932	10.1863	6.4702	7.27684	6.20688	4.51838	4.50871	5.45431	6.18441	7.16656	5.38228	5.15362	5.7609	4.48321	4.09041	4.56439	4.57041	4.72486	5.11633	5.39686	8644	10	5126567	5139876	+	AKR1C3	aldo-keto reductase family 1, member C3 (3-alpha hydroxysteroid dehydrogenase, type II)
GC10M005425	4.81253	5.44841	4.18514	4.57934	4.55654	4.81437	6.88657	5.70227	5.34982	5.86426	5.55368	4.14048	4.58228	4.55961	4.43125	4.15045	4.32885	4.93776	4.80273	4.81528	4.93839	5.14091	5.17533	4.70139	79861	10	5425061	5436793	-	TUBAL3	tubulin, alpha-like 3
GC10P005444	7.38136	8.50888	7.79247	8.13484	8.91614	8.6524	8.76023	9.34593	9.31438	9.65379	9.71758	8.27845	8.33085	8.48058	7.07017	6.85269	6.67546	4.94169	5.73121	4.42798	4.65308	4.65933	4.68892	6.14378	10276	10	5444561	5490401	+	NET1	neuroepithelial cell transforming gene 1
GC10M005530	4.49762	4.06568	4.30614	4.16968	4.43281	4.17626	4.4982	4.94967	4.22995	4.98825	4.68537	4.62326	4.36197	4.93228	4.31293	5.34787	4.44912	4.50538	4.30504	4.24685	4.52735	4.71536	4.30694	4.26113	51806	10	5530660	5531510	-	CALML5	calmodulin-like 5
GC10M005720	7.68791	7.80871	7.8021	6.99479	7.65954	7.58888	7.56034	7.53126	7.14106	6.48681	6.63523	7.64622	7.66751	6.78644	7.63004	7.61367	6.57057	7.74504	7.07986	7.54118	6.06833	7.06954	6.74851	6.00381	79754	10	5720836	5748547	-	ASB13	ankyrin repeat and SOCS box-containing 13
GC10M005848	11.1819	11.1304	10.9988	10.5518	10.7492	11.2428	11.2447	11.1817	11.0058	9.64969	9.06462	11.2326	11.685	11.6675	11.2791	11.5466	11.5832	11.0767	10.9944	10.8467	9.95666	8.81943	8.89606	10.1863	2665	10	5847192	5895379	-	GDI2	GDP dissociation inhibitor 2
GC10M006034	6.6235	6.34694	7.3073	6.85293	7.11873	6.73227	7.23241	7.29795	7.03994	6.13997	6.16479	6.79144	6.53473	6.58575	6.31806	6.56476	6.56377	7.62512	8.87944	7.18265	7.35971	7.32722	7.39188	6.67725	3601	10	6034340	6060148	-	IL15RA	interleukin 15 receptor, alpha
GC10M006093	5.45731	4.9669	5.34255	5.02201	5.34916	5.75427	4.76198	4.6166	4.60792	5.076	5.20447	6.48008	7.01793	7.48713	5.88112	6.28179	7.66938	5.57208	7.70137	5.67927	5.55447	5.8591	5.89345	5.80254	3559	10	6093511	6144278	-	IL2RA	interleukin 2 receptor, alpha
GC10P006226	7.18181	7.1832	7.99216	8.40292	9.20465	7.89759	7.03379	7.87698	7.62371	7.43871	7.49877	8.81191	8.46414	9.07446	9.76008	8.85183	10.2442	10.3155	8.24638	8.20473	9.94791	9.84086	10.707	8.97492	5209	10	6226886	6317500	+	PFKFB3	6-phosphofructo-2-kinase/fructose-2,6-biphosphatase 3
GC10M006509	8.73604	8.6865	9.04	8.92239	8.78516	9.14748	8.15654	7.93653	8.21834	10.6414	10.2663	7.89521	7.9577	8.17597	6.58323	6.56502	5.67005	6.69294	8.03522	6.8726	6.53235	7.66556	7.5105	8.14598	5588	10	6509110	6662244	-	PRKCQ	protein kinase C, theta
GC10M007641	5.87006	5.40093	5.58766	5.43577	5.61719	5.68678	5.25159	5.68849	5.16735	5.95181	5.83118	5.70524	5.38672	5.38023	5.86712	5.75074	5.78148	5.80623	5.99784	5.55536	5.92248	6.57203	6.23075	5.57309	80760	10	7641641	7748940	-	ITIH5	inter-alpha (globulin) inhibitor H5
GC10P007785	6.57573	5.77708	5.50623	5.67821	5.20528	5.57102	5.37393	5.72865	5.29003	5.81459	6.37706	5.44367	5.22381	4.94353	5.57696	5.3096	4.83522	6.11429	6.91016	6.21196	6.14902	6.94887	6.80456	5.60981	3698	10	7785241	7831488	+	ITIH2	inter-alpha (globulin) inhibitor H2
GC10M007837	4.81685	6.03345	7.26062	6.37882	6.6369	6.38546	6.60538	6.64507	6.41158	4.90886	5.04548	5.95256	6.06978	6.03956	6.10794	6.20713	6.49416	4.76441	5.10438	5.25344	5.52259	5.72841	5.70907	6.49633	22944	10	7837373	7869950	-	KIN	KIN, antigenic determinant of recA protein homolog (mouse)
GC10P008136	5.12192	4.93947	6.31406	5.54946	5.60589	5.39764	4.85029	5.25943	5.1268	5.40078	5.29821	4.8448	5.05567	5.25243	5.10491	5.19894	5.37952	4.8722	5.74347	5.22732	5.49949	5.50856	5.67135	6.18966	2625	10	8136672	8157168	+	GATA3	GATA binding protein 3
GC10P011099	8.46743	8.64759	9.56811	9.73412	9.41165	9.30105	5.80657	6.35052	7.50162	8.92506	8.99628	8.82619	8.63293	8.52131	8.93772	8.54913	8.29395	8.71113	7.91215	7.06879	9.93116	10.1013	10.12	9.64963	10659	10	11087289	11418676	+	CUGBP2	CUG triplet repeat, RNA binding protein 2
GC10P011824	6.4721	6.57022	7.3904	7.08053	7.31009	6.86996	5.54098	5.62533	5.5369	6.2939	6.43837	6.94696	6.72487	7.23353	6.95872	6.994	7.43085	7.62524	7.46823	7.6118	7.29189	7.79943	7.76671	9.29216	79746	10	11824388	11846072	+	ECHDC3	enoyl Coenzyme A hydratase domain containing 3
GC10M012002	7.25441	8.22762	8.39203	8.78648	8.6068	8.2774	8.30577	8.64179	8.77547	7.43591	7.23176	7.99993	8.08093	8.51125	7.25197	7.41322	7.65715	7.47664	7.06423	6.92899	8.65927	7.76252	8.10101	8.19107	26019	10	12002027	12125029	-	UPF2	UPF2 regulator of nonsense transcripts homolog (yeast)
GC10P012150	5.96625	5.9158	7.59391	7.71509	6.97297	6.22034	6.03845	5.82612	5.10612	5.80046	5.60903	6.26921	6.02049	6.32391	5.43988	5.87092	6.18777	5.90319	5.65445	5.69227	6.62127	6.09608	6.27861	6.5527	55526	10	12150976	12205229	+	DHTKD1	dehydrogenase E1 and transketolase domain containing 1
GC10P012211	5.51131	5.73475	6.50411	5.53624	6.31888	5.41158	5.66237	5.04155	5.50568	5.63308	5.33366	5.2847	5.08004	5.99355	5.28348	5.00955	5.46043	5.49595	5.4951	5.99486	6.70761	6.708	6.24082	5.96455	55176	10	12211698	12251962	+	SEC61A2	Sec61 alpha 2 subunit (S. cerevisiae)
GC10P012277	9.18948	9.37036	8.87417	9.23863	9.19557	9.31364	9.73921	9.92527	9.65344	8.56539	8.49771	9.7465	10.0822	9.79995	9.02425	9.78365	8.83791	8.23194	8.98149	8.25175	9.53399	8.74665	9.09984	8.86232	8872	10	12277970	12332593	+	C10orf7	chromosome 10 open reading frame 7
GC10P012431	5.34937	5.24583	5.94452	5.40899	5.4719	6.93046	5.72929	6.15309	5.61062	5.05977	4.97716	5.22702	5.35735	5.92918	5.6816	5.66381	6.07455	5.86672	5.70174	5.75637	7.76555	6.50512	6.56363	7.64869	57118	10	12431588	12911737	+	CAMK1D	calcium/calmodulin-dependent protein kinase ID
GC10P013181	5.7977	6.04273	7.03542	6.70138	7.79601	7.68006	6.73074	7.01305	7.59738	7.29766	7.18414	5.97205	5.49018	6.30827	6.29162	5.15318	6.00451	5.50649	8.07991	7.20553	5.70426	6.36925	6.18684	6.78349	10133	10	13182087	13220282	+	OPTN	optineurin
GC10P013243	7.54735	8.08359	6.45808	6.47256	6.25479	6.56348	7.9641	8.53315	8.96469	6.50259	5.91571	8.31414	8.10638	7.18985	6.37969	7.4509	6.05669	4.93524	6.77995	5.07968	5.40308	5.43714	5.29275	5.09562	55388	10	13243586	13293106	+	MCM10	MCM10 minichromosome maintenance deficient 10 (S. cerevisiae)
GC10M013359	6.6702	7.75749	7.54704	8.11034	8.27456	8.28715	7.24605	6.91448	6.98941	6.61036	7.32146	7.11532	6.92722	7.04902	6.68545	6.32982	6.48261	6.45302	6.48891	7.83128	4.20003	5.2687	5.26079	6.38844	5264	10	13359802	13382136	-	PHYH	phytanoyl-CoA 2-hydroxylase
GC10M013400	7.33138	7.85311	7.92734	7.82095	7.74973	7.41339	7.36312	7.68813	7.52515	6.84538	6.47532	7.25493	7.42959	6.20333	6.90508	6.93089	5.89625	6.41827	6.55609	6.03315	5.90925	6.99561	7.29256	6.36671	22929	10	13400088	13430286	-	SEPHS1	selenophosphate synthetase 1
GC10P013669	6.48283	7.53121	7.84576	8.13	8.18092	7.55491	7.6776	7.66585	7.6705	6.48742	6.25628	7.41022	7.33197	7.71254	7.87888	7.55727	7.78539	7.22539	6.82818	7.32279	7.73371	6.95934	6.60715	8.11483	8559	10	13669020	13712728	+	PRPF18	PRP18 pre-mRNA processing factor 18 homolog (S. cerevisiae)
GC10M013725	4.46981	4.62361	4.46419	4.50886	4.42929	4.48917	5.19135	5.1537	5.3135	4.6753	4.88459	4.67533	4.96181	5.34223	4.57455	5.22225	4.96171	4.71928	4.84511	5.72407	4.82898	4.79311	5.08097	4.44551	55691	10	13725717	14412889	-	FRMD4A	FERM domain containing 4A
GC10P014920	7.74501	8.53876	8.00037	8.07637	8.45423	7.98706	8.97014	9.32243	9.08819	6.5631	6.56373	8.51346	9.00396	8.80449	7.71886	8.35984	7.78763	6.94209	7.73415	7.13121	6.45139	7.30179	6.87942	7.71106	51182	10	14920266	14953744	+	HSPA14	heat shock 70kDa protein 14
GC10P014960	3.43765	3.76737	3.46675	3.30056	3.40654	3.43185	3.45356	3.77351	3.82102	3.53287	3.45282	3.72218	3.30132	3.25789	3.46428	3.47144	3.2376	3.25262	3.42465	3.34976	3.44705	3.28103	3.61213	3.46873	79723	10	14960867	14986308	+	SUV39H2	suppressor of variegation 3-9 homolog 2 (Drosophila)
GC10M014980	6.72716	6.03624	7.85691	7.94127	7.22505	7.38288	6.07381	6.37211	6.45315	4.67361	5.2875	6.43314	7.39483	7.35001	6.27869	7.3516	7.25232	6.42473	5.73956	5.59852	6.27604	5.58412	5.7231	6.95596	64421	10	14988878	15036100	-	DCLRE1C	DNA cross-link repair 1C (PSO2 homolog, S. cerevisiae)
GC10P015179	7.55675	7.53029	7.34701	6.93065	6.97898	7.32948	8.0254	7.80691	7.88893	6.84935	6.69562	7.41835	7.7255	7.4003	7.23448	7.29234	7.1275	7.41617	7.30913	7.43703	6.95159	6.84029	7.3373	6.53606	10557	10	15179403	15186253	+	RPP38	ribonuclease P/MRP 38kDa subunit
GC10M015189	4.4773	4.85506	6.27445	5.93549	5.16402	5.33333	5.19704	4.66454	5.04068	5.08346	5.77294	4.77309	5.2136	5.17628	4.65247	4.28468	4.1776	4.41133	4.77779	5.39914	4.15547	4.54983	4.54654	6.04221	9397	10	15189908	15250663	-	NMT2	N-myristoyltransferase 2
GC10M015293	6.8853	6.75424	6.15814	6.41658	5.48395	6.09091	8.18937	7.95238	8.39711	7.46826	7.96822	7.18642	6.45084	8.19607	5.67214	5.44974	5.45619	6.09382	6.72359	6.32377	6.64191	6.64345	6.89961	6.10258	221061	10	15293652	15453064	-	C10orf38	chromosome 10 open reading frame 38
GC10M015599	5.1352	4.77319	4.37692	4.72318	4.78302	4.78546	4.83817	4.74052	4.34895	6.11586	5.49893	4.94385	4.51189	4.58829	4.82833	4.70556	4.45379	5.01798	5.44459	5.57078	5.24432	5.38397	5.59267	4.69899	8516	10	15599093	15801776	-	ITGA8	integrin, alpha 8
GC10M015860	5.3844	6.01038	6.29142	6.0364	5.8471	5.81497	6.12365	6.457	6.30981	5.84283	6.04319	5.80709	5.1499	5.8615	5.59825	5.46959	5.85298	5.69782	6.52315	6.1697	5.76253	5.70234	5.83572	6.04133	80013	10	15860180	15942525	-	C10orf97	chromosome 10 open reading frame 97
GC10P016518	6.58126	7.04504	6.73177	5.81637	5.75067	7.90942	6.64894	7.29351	7.32889	6.35394	5.93452	7.82531	6.61399	6.63911	7.63928	6.12111	6.31649	6.51154	6.74058	6.72365	4.54601	5.37147	4.41136	5.13779	9317	10	16518972	16595742	+	PTER	phosphotriesterase related
GC10M016672	7.52113	8.39318	7.98955	7.97012	8.01875	8.35316	8.46602	8.22365	8.53222	10.3266	10.677	7.79375	8.23427	7.4476	8.00152	8.4658	7.90105	7.43559	8.46497	8.63839	6.18643	6.32363	6.45314	7.39151	6251	10	16672624	16899459	-	RSU1	Ras suppressor protein 1
GC10M017224	6.64796	6.19946	6.87132	6.36765	6.82458	6.70017	6.23652	6.26372	5.86141	5.92695	5.62544	6.13612	6.26196	5.94166	6.55616	6.14542	6.32149	6.30885	5.8405	5.99476	6.42799	5.94494	6.12906	5.93178	1787	10	17224276	17283687	-	DNMT2	DNA (cytosine-5-)-methyltransferase 2
GC10P017310	12.6054	12.3414	12.5997	12.7026	13.0897	12.9558	8.8675	8.82313	9.37171	10.3273	9.46073	12.4962	12.1222	12.1292	13.3595	13.2312	13.4543	13.5113	12.8997	13.4215	12.2453	11.612	11.9866	12.0355	7431	10	17311303	17319598	+	VIM	vimentin
GC10M017672	7.88379	8.4149	7.84736	7.62927	8.46379	8.85473	8.13195	7.94437	7.31716	8.12267	8.21658	7.81151	7.34883	7.56731	6.69769	6.2548	6.31476	4.73334	5.4205	6.69631	5.26703	5.10979	5.88343	4.87783	9200	10	17671965	17699379	-	PTPLA	protein tyrosine phosphatase-like (proline instead of catalytic arginine), member A
GC10P017726	7.12595	8.10802	8.40563	9.10616	9.5521	8.76177	8.8417	8.51123	8.7239	8.97801	8.98714	8.23799	8.17642	8.33933	7.75136	7.51669	7.69704	7.1782	7.51079	7.60553	7.06489	7.02985	7.18004	8.18083	8027	10	17726129	17797913	+	STAM	signal transducing adaptor molecule (SH3 domain and ITAM motif) 1
GC10P018469	4.91323	4.77765	5.93078	5.35701	6.61889	6.47292	4.43378	4.3592	4.40391	4.61034	4.76074	4.55719	4.28075	4.43799	4.41227	4.48762	4.3692	4.63939	4.65069	4.60697	4.68944	4.86405	4.81891	4.55612	783	10	18469611	18870044	+	CACNB2	calcium channel, voltage-dependent, beta 2 subunit
GC10M021110	3.62821	3.37863	3.70479	3.38573	3.31247	3.38447	3.46178	3.43331	3.27931	3.65203	3.76733	3.48524	3.35349	3.41617	3.5273	3.48152	3.68836	3.60053	3.70014	3.6544	3.76866	3.71114	4.1439	3.44789	10529	10	21110095	21503122	-	NEBL	nebulette
GC10M022085	7.37305	7.45343	7.57815	7.62171	8.44326	8.05614	8.06291	7.46498	8.25885	7.20333	7.45809	7.38014	8.05432	7.96003	6.74784	7.60326	7.93521	7.29302	6.92197	6.56647	7.69501	6.68601	6.6468	6.89533	64215	10	22085483	22332656	-	DNAJC1	DnaJ (Hsp40) homolog, subfamily C, member 1
GC10P022645	9.16267	9.5693	8.78534	8.38057	8.83243	9.56164	9.81234	9.83992	9.78805	8.17501	8.10343	8.37109	9.33163	9.99934	8.01386	9.17755	9.27657	7.97547	8.94038	8.75248	6.87315	7.99822	7.50692	8.35257	23412	10	22645304	22649242	+	COMMD3	COMM domain containing 3
GC10P022651	7.35634	8.69257	9.04715	9.01145	9.21446	9.24857	8.50048	8.45256	8.43651	8.04193	7.84219	7.75091	7.80222	7.26792	7.39244	7.31329	7.36547	7.03346	6.62847	6.76916	4.68731	5.77268	4.88739	7.82242	648	10	22650145	22660190	+	BMI1	B lymphoma Mo-MLV insertion region (mouse)
GC10P022674	5.31261	5.18085	4.89459	4.97209	5.94684	5.41657	5.40961	5.43402	5.34225	5.49831	5.19979	5.2058	4.80382	5.0165	5.1963	5.19181	5.00352	5.3594	5.47318	5.48229	5.50962	5.67216	5.63377	5.33213	9576	10	22674404	22746544	+	SPAG6	sperm associated antigen 6
GC10M022865	5.91181	6.30033	6.45783	6.29341	6.25387	5.79667	6.9285	6.43658	6.37648	7.79063	8.32164	5.96554	6.20164	6.13127	5.92684	5.99471	5.53951	6.30348	6.09943	6.41751	6.95436	6.69989	6.66243	8.1723	5305	10	22865828	23043490	-	PIP5K2A	phosphatidylinositol-4-phosphate 5-kinase, type II, alpha
GC10P025345	3.74087	4.05834	4.33612	3.82374	3.8163	4.02099	3.73923	4.08639	3.82504	3.86324	3.97347	3.74212	4.34655	3.61622	3.52162	3.79144	3.56327	3.44499	3.69122	3.72547	3.96272	3.73345	3.70015	3.54367	79896	10	25345592	25354458	+	THNSL1	threonine synthase-like 1 (bacterial)
GC10P026263	5.22337	5.03968	4.76626	5.0221	4.9889	4.79268	5.33365	5.05224	5.24126	5.5766	5.21044	4.95411	5.38694	5.16858	5.13356	5.06913	5.16939	5.37597	5.23238	5.37923	5.55125	5.95883	5.7793	5.4139	53904	10	26263201	26541461	+	MYO3A	myosin IIIA
GC10P026545	5.49401	5.26972	5.06701	5.08345	5.00392	5.1398	5.18518	5.15966	4.93552	5.40027	5.32819	4.91347	5.13256	4.90207	5.07012	5.11713	5.25615	5.62404	5.70086	5.8251	5.804	5.8611	5.91521	5.6984	2572	10	26545599	26633492	+	GAD2	glutamate decarboxylase 2 (pancreatic islets and brain, 65kDa)
GC10P026767	7.58483	6.84667	5.8348	5.02749	4.92005	6.85304	5.21212	5.11622	5.79689	5.48527	5.35886	5.74454	6.69378	5.98882	7.34504	6.69532	5.50562	5.62076	5.90985	6.60222	6.2881	6.36359	6.34678	5.25157	54518	10	26767271	26896736	+	APBB1IP	amyloid beta (A4) precursor protein-binding, family B, member 1 interacting protein
GC10M027075	7.56916	8.24518	8.99964	8.64877	8.60375	8.74464	7.72798	7.39933	7.54061	9.67042	9.45233	7.81275	7.36918	8.02744	8.59485	8.28113	8.54532	7.94768	7.9922	8.221	8.78554	8.14325	8.06732	9.10123	10006	10	27075532	27189965	-	ABI1	abl-interactor 1
GC10M027334	5.3079	5.72747	5.34046	5.53641	5.41173	5.39837	5.66897	5.472	6.07218	4.75121	5.05524	5.61387	5.67735	6.12491	4.99184	5.28881	5.84239	5.30389	5.3053	4.96924	5.06216	5.16289	5.17056	4.95607	22852	10	27334444	27429411	-	ANKRD26	ankyrin repeat domain 26
GC10M027439	9.03581	9.41954	9.28803	9.56536	9.4279	9.36744	9.75965	9.83025	9.78846	9.18633	9.08025	9.78651	9.64291	9.30749	9.45302	9.49966	9.35736	8.98014	9.10954	8.68347	8.53252	8.26217	8.11934	9.07849	10730	10	27439390	27483327	-	YME1L1	YME1-like 1 (S. cerevisiae)
GC10M028141	6.27454	6.33482	6.36741	6.25791	6.08375	5.99828	6.23637	5.87917	5.93079	6.61472	6.53612	6.23964	5.82303	6.13569	6.3281	5.62139	5.47565	6.56331	6.71486	6.48912	6.7505	6.95065	6.97004	6.34165	55130	10	28141099	28327985	-	ARMC4	armadillo repeat containing 4
GC10P029006	5.33716	4.88605	4.8368	5.29498	5.65117	5.43427	4.85803	4.25652	4.89062	9.98366	9.79511	6.04546	5.88	4.91899	5.85988	5.56912	4.71601	5.17841	5.49602	5.71722	5.52844	5.49081	5.16838	6.72055	25805	10	29006429	29011874	+	BAMBI	BMP and activin membrane-bound inhibitor homolog (Xenopus laevis)
GC10M029786	6.48277	6.14782	7.55877	7.63548	8.6839	7.68634	4.45845	4.72726	4.5187	6.06626	6.0394	6.068	6.19066	6.07912	7.04998	6.16115	7.11361	8.23781	6.38187	7.82906	10.0996	9.27717	9.92449	9.95708	6840	10	29786282	30064736	-	SVIL	supervillin
GC10M030641	7.43066	7.62873	7.85641	7.20685	7.55313	7.60818	7.91456	8.52796	8.37941	6.15706	6.31646	7.95551	7.60088	7.42291	6.99783	6.71838	6.85489	7.19718	7.44328	6.8549	5.50018	5.68465	6.22713	7.33664	55149	10	30641764	30703376	-	PAPD1	PAP associated domain containing 1
GC10P030762	3.9846	3.83217	5.19872	5.02021	6.03329	4.05142	4.23945	3.45183	4.07329	4.24217	4.4168	4.32223	4.12307	4.70571	5.56671	4.37969	4.72381	4.76591	4.18432	4.24391	6.32731	5.61722	7.28486	6.21592	1326	10	30762863	30790767	+	MAP3K8	mitogen-activated protein kinase kinase kinase 8
GC10P031647	6.33355	6.78713	7.74531	8.14655	8.1984	8.01803	6.31384	5.8964	6.34772	3.9204	3.76022	5.67822	5.50967	5.55113	4.08622	3.83406	3.53177	3.91694	5.72055	4.08676	7.90972	7.04647	7.50348	7.71309	6935	10	31648146	31856740	+	TCF8	transcription factor 8 (represses interleukin 2 expression)
GC10M032134	4.60763	5.53801	6.41463	6.04731	5.67671	5.32336	5.55841	5.38847	5.212	4.42387	4.79608	4.99249	4.50432	5.35935	5.02924	5.12616	5.95709	5.22109	6.05312	6.20529	5.22662	5.70507	5.94977	5.23234	94134	10	32134371	32257776	-	ARHGAP12	Rho GTPase activating protein 12
GC10M033506	4.60997	4.38582	3.88221	3.98792	4.0063	4.00402	4.45353	4.56639	4.4768	4.63974	4.5351	4.66606	4.58	4.71629	8.00397	8.82014	8.80857	4.95967	7.02791	7.93885	4.54387	4.77149	4.72019	4.33923	8829	10	33506425	33663839	-	NRP1	neuropilin 1
GC10M034438	5.6665	5.30259	5.35824	5.48495	5.49202	5.44294	4.92125	4.92785	4.66357	6.90554	6.74161	4.84476	5.1159	4.81225	5.05818	4.78162	4.56746	5.14016	5.46164	5.60049	5.41679	5.71225	5.8682	5.03438	56288	10	34438494	35144217	-	PARD3	par-3 partitioning defective 3 homolog (C. elegans)
GC10M035338	6.8046	7.70359	8.19841	7.83554	8.37249	7.64233	8.47083	7.94226	7.95374	7.67351	7.28474	7.38019	8.38283	8.14702	7.60521	8.00504	7.79009	7.12369	7.97466	8.49572	7.17714	7.0823	6.92065	8.06546	8453	10	35338813	35419300	-	CUL2	cullin 2
GC10P035455	5.79957	5.29878	5.66891	6.33995	6.35861	5.58955	5.87873	5.53979	5.00783	5.44167	5.04492	5.63153	5.42395	5.258	5.99017	7.20381	6.33743	5.90727	7.26555	6.43095	7.18528	6.55898	6.96759	8.34611	1390	10	35455806	35541891	+	CREM	cAMP responsive element modulator
GC10M035967	5.51313	4.63878	5.17055	4.95129	5.02166	4.57408	5.4824	4.5751	5.04238	5.09745	5.14647	5.13253	5.33746	4.98778	5.01045	5.22598	5.54687	5.26991	5.11066	5.19689	5.45326	5.67262	5.59316	5.12143	8325	10	35967182	35970368	-	FZD8	frizzled homolog 8 (Drosophila)
GC10M038157	5.5509	5.57068	5.96329	6.11128	5.90452	6.00854	5.8513	4.88564	5.38432	5.90125	5.93307	5.66559	5.55236	6.6754	4.92748	5.0723	5.51614	4.9868	5.24844	5.24147	4.81191	5.20749	4.8151	4.9324	57209	10	38157904	38186492	-	ZNF248	zinc finger protein 248
GC10P042892	6.36352	6.31955	6.07349	6.03723	5.95766	6.05609	6.10857	5.9068	5.95695	6.69776	6.53399	5.81192	5.65628	5.63647	5.99744	5.47212	5.94408	6.51333	6.88596	6.624	6.58974	6.90683	6.9158	6.31187	5979	10	42892532	42944955	+	RET	ret proto-oncogene (multiple endocrine neoplasia and medullary thyroid carcinoma 1, Hirschsprung disease)
GC10M043201	9.39071	9.05946	9.11176	8.81035	9.01063	9.25448	9.86134	10.3182	10.3937	8.88637	8.38889	9.80429	10.4508	10.1076	9.01285	9.76441	9.50327	9.04432	8.24586	7.55728	9.36149	7.4469	7.36503	8.79753	3185	10	43201070	43224620	-	HNRPF	heterogeneous nuclear ribonucleoprotein F
GC10M043371	5.33484	5.07065	5.20226	4.76734	4.84388	4.95443	4.31239	4.73139	4.22995	4.91318	5.01955	4.95435	4.55073	4.4619	4.74108	3.82734	4.29911	5.60937	5.18966	5.87608	5.59133	6.06527	5.66677	5.10292	8187	10	43371800	43383913	-	ZNF239	zinc finger protein 239
GC10M043459	7.26188	8.05641	7.50388	7.71168	7.82955	8.036	6.47876	7.0165	6.9107	6.12678	6.61796	7.21969	7.31074	7.58822	6.84569	7.16979	7.30567	6.4272	6.82724	7.35592	5.32431	6.16992	5.74255	7.35854	7580	10	43459313	43464158	-	ZNF32	zinc finger protein 32
GC10P044775	5.73101	5.63844	5.76837	5.40521	5.31425	5.36126	5.58998	5.42214	5.28175	5.72718	5.9752	6.35057	6.29141	6.20899	7.59985	8.01186	7.69102	7.14868	8.0742	7.92444	5.90664	6.85201	6.3813	5.72821	83937	10	44775224	44810176	+	RASSF4	Ras association (RalGDS/AF-6) domain family 4
GC10P044815	8.77166	9.101	9.16016	8.61619	9.0266	9.47124	8.361	8.09639	7.95965	7.45672	6.86701	8.74891	8.51605	8.51905	7.32974	7.34269	6.89338	6.36832	6.78517	5.84939	5.40162	5.87087	5.81231	6.61298	7570	10	44815927	44820779	+	ZNF22	zinc finger protein 22 (KOX 15)
GC10P045189	5.19307	5.08026	7.58954	5.85197	6.88829	5.81982	5.43673	5.02106	4.68241	5.37778	4.96149	6.46945	7.93778	7.15651	8.51744	9.26025	9.41918	9.14871	5.66146	4.71397	9.5009	8.11159	7.02706	9.09122	240	10	45189634	45261567	+	ALOX5	arachidonate 5-lipoxygenase
GC10P046413	6.98208	6.62791	6.46013	6.8289	6.49447	6.63197	6.70644	6.74597	6.7282	6.90145	7.11625	6.78728	6.70551	6.63609	6.96073	6.61158	6.58366	7.25787	7.28887	7.01684	7.12043	7.60299	7.6666	6.87784	9721	10	46413551	46420573	+	KIAA0514	KIAA0514
GC10P046505	5.44982	5.38364	5.30758	5.34472	5.37336	5.47373	5.40454	5.49031	5.09603	5.74106	5.53891	5.18769	5.19951	5.23245	5.20241	5.0263	5.40655	5.38793	5.40047	5.91505	5.69165	5.51951	5.98802	5.62568	5540	10	46503539	46508325	+	PPYR1	pancreatic polypeptide receptor 1
GC10M048001	5.87525	5.95326	5.35702	5.7829	5.42563	5.68145	5.94548	6.08534	6.54849	5.67606	5.9761	5.82472	6.22179	6.35519	5.69804	6.16544	6.21781	5.92994	5.58233	5.72176	5.65679	5.54945	5.8437	5.64196	5949	10	48001494	48010997	-	RBP3	retinol binding protein 3, interstitial
GC10M048033	6.71525	6.44039	6.06926	6.08426	5.7623	6.31244	7.02927	7.56423	6.93228	6.63293	6.7528	6.33131	7.50053	7.33789	6.04829	7.1298	6.79752	6.63858	6.44505	5.93551	7.18163	7.01331	6.88056	6.05108	2658	10	48033097	48036859	-	GDF2	growth differentiation factor 2
GC10M048045	5.06791	4.76225	4.88932	4.91677	5.03319	4.95098	4.8124	4.37503	4.52488	4.98847	5.17274	4.77991	4.70508	4.6707	4.91492	4.46289	4.55167	4.9351	4.91436	5.18894	5.33123	6.1846	5.99374	4.70934	2662	10	48045794	48059172	-	GDF10	growth differentiation factor 10
GC10P049279	6.15527	5.91174	6.05566	5.58064	6.0138	5.46625	6.05158	5.59824	5.92611	5.9617	5.94259	5.70607	5.42906	5.26992	5.91696	5.05149	5.16267	6.26255	6.53208	6.46466	6.92017	6.44553	6.61618	6.05305	5599	10	49279692	49313188	+	MAPK8	mitogen-activated protein kinase 8
GC10M049324	7.38484	7.47411	8.27506	8.04344	8.87881	9.08521	5.80899	6.54975	6.00543	5.48097	5.88337	7.10303	7.58098	7.41052	6.27162	5.98953	5.93241	6.12353	6.50539	7.08908	6.13605	5.95382	5.44912	5.37157	58504	10	49324085	49483144	-	ARHGAP22	Rho GTPase activating protein 22
GC10P050488	5.18806	4.99424	4.67298	4.9968	5.00358	4.95639	5.45896	5.74025	5.75469	5.21716	5.25244	4.97045	5.62668	6.05062	5.20283	5.34656	5.68449	5.41056	4.99748	5.08913	5.43919	5.44789	5.20526	4.96516	6572	10	50488352	50490771	+	SLC18A3	solute carrier family 18 (vesicular acetylcholine), member 3
GC10P050487	5.73948	5.13339	5.47887	5.55423	5.59839	5.3722	5.47292	5.589	4.95056	5.79451	5.83265	5.44311	5.46556	4.94266	5.72313	5.39052	5.42687	5.83295	5.66409	6.06532	5.64103	6.07428	6.1607	5.49557	1103	10	50491159	50543156	+	CHAT	choline acetyltransferase
GC10M050612	5.64301	5.53052	5.94931	5.9876	5.5129	5.40504	5.3031	6.10607	5.55544	5.81884	5.67907	5.66644	5.76839	5.83846	5.47477	5.65223	5.70045	5.60937	5.58954	5.25936	5.93651	5.71798	6.17457	5.77909	55753	10	50612716	50640375	-	OGDHL	oxoglutarate dehydrogenase-like
GC10P051293	6.63821	6.86825	6.89074	7.19604	7.22357	7.03059	7.20207	6.69261	6.80904	6.17711	6.30781	6.59253	6.68151	6.56224	6.83263	6.56652	6.51815	6.58597	6.47246	6.44312	6.20132	6.48906	6.37884	6.59352	8505	10	50696332	51041337	+	PARG	poly (ADP-ribose) glycohydrolase
GC10P051235	11.5372	11.5429	11.9025	11.8324	11.9579	12.1901	11.3922	11.5756	11.5868	12.2701	12.0349	11.8621	12.021	12.0397	12.1031	11.8237	11.9173	12.261	11.6018	11.1914	13.0763	12.5053	12.8073	11.8461	8031	10	51235232	51260739	+	NCOA4	nuclear receptor coactivator 4
GC10M051262	8.15302	8.32046	7.98411	7.77209	7.82989	7.74784	8.78612	9.15239	9.26358	7.16857	6.8315	8.44777	8.68721	7.97031	7.44833	7.9948	7.12398	6.85613	7.63734	7.0937	5.76644	5.97997	5.53643	7.02115	10431	10	51262095	51293342	-	TIMM23	translocase of inner mitochondrial membrane 23 homolog (yeast)
GC10M051735	4.11974	5.18581	5.37651	5.22373	5.40262	5.08738	6.30935	6.02112	6.03867	6.62764	7.16241	4.64118	4.97904	4.48974	6.58694	5.69559	6.2941	5.30315	5.5247	5.41909	5.10213	5.46037	4.91108	6.1514	259230	10	51735351	52053743	-	TMEM23	transmembrane protein 23
GC10M052236	6.37789	5.56297	5.18114	5.07722	5.1238	5.2541	5.68867	5.00533	5.48891	6.0366	6.44989	5.44532	5.14136	5.0415	5.7901	5.23434	4.93034	6.28265	6.6734	6.54658	6.26044	6.77952	7.35997	5.51241	29974	10	52236332	52315441	-		apobec-1 complementation factor
GC10M053125	7.20093	7.84666	7.83305	7.94708	7.75529	7.92697	7.05348	7.20678	7.2209	6.22325	6.36936	7.25204	7.02741	6.47337	6.9123	6.91567	6.24545	6.63357	6.79049	6.90846	6.6348	6.20962	6.26041	6.30771	23283	10	53125252	53129361	-	CSTF2T	cleavage stimulation factor, 3' pre-RNA, subunit 2, 64kDa, tau variant
GC10P053744	4.04486	4.156	3.75471	3.77145	3.88387	3.86324	3.58453	3.71968	3.91078	6.11116	6.34254	3.98445	3.23453	3.79555	4.06912	3.71074	3.35569	4.23929	4.15732	4.4101	4.31319	4.48858	4.5726	3.92279	22943	10	53744046	53747422	+	DKK1	dickkopf homolog 1 (Xenopus laevis)
GC10M057787	9.16634	10.3229	8.23315	8.2716	8.22295	8.10276	10.1706	10.2834	10.3691	9.25072	9.24349	10.178	10.3723	9.98326	9.70002	9.82359	9.50279	5.20398	9.01319	7.13257	4.57686	5.81225	5.89207	6.60008	11130	10	57787204	57791040	-	ZWINT	ZW10 interactor
GC10P059764	4.5792	4.92471	5.59719	4.91156	5.93278	5.09554	4.23548	4.32603	4.01153	3.99735	3.97684	5.33729	4.8683	4.67352	7.10306	6.04075	6.99701	6.89568	5.73399	5.31354	7.9465	6.74874	6.57814	5.22509	7321	10	59764744	59800515	+	UBE2D1	ubiquitin-conjugating enzyme E2D 1 (UBC4/5 homolog, yeast)
GC10P059815	7.2756	7.90438	6.96084	6.81127	6.99883	6.99204	8.52592	8.9572	8.52877	6.3493	6.14747	8.09898	8.59593	8.04102	7.04916	7.6052	7.00987	7.13051	7.13495	6.38911	7.31423	6.47001	5.90833	6.51336	7019	10	59815181	59825902	+	TFAM	transcription factor A, mitochondrial
GC10M060675	3.42008	3.46246	3.43686	3.40424	3.28037	3.17703	3.41446	3.43762	3.33733	3.38373	3.60301	3.21619	2.95637	3.27293	3.42846	3.28693	3.34034	3.47214	3.41929	3.76974	3.51434	3.51994	3.58555	3.41122	220965	10	60675899	60792358	-	FAM13C1	family with sequence similarity 13, member C1
GC10M061218	6.94626	6.93179	7.05125	6.64255	6.44779	7.22866	6.7358	6.78231	6.20653	5.73906	5.53352	6.96552	6.3296	5.69755	6.68173	6.01145	5.23482	6.36304	6.60197	6.73443	3.94193	4.66149	4.87798	5.35993	8030	10	61218527	61336314	-	CCDC6	coiled-coil domain containing 6
GC10M061458	6.11685	5.99837	6.53422	6.26523	6.25843	6.30511	6.35013	5.94429	6.1317	6.52905	6.83979	6.18175	6.03605	6.01457	6.26633	5.97102	5.76806	6.26333	6.87938	6.33913	6.53983	6.46924	7.07575	6.33769	288	10	61458165	62163254	-	ANK3	ankyrin 3, node of Ranvier (ankyrin G)
GC10P062208	7.96554	8.93145	5.74349	5.61296	6.4875	6.46932	9.83479	10.0701	10.1476	8.11471	8.45909	9.22919	10.1817	10.2922	8.69051	9.27054	9.44076	5.35863	7.54714	5.66597	5.59358	6.03345	6.24591	5.4101	983	10	62208241	62223930	+	CDC2	cell division cycle 2, G1 to S and G2 to M
GC10M062299	5.01557	5.73877	5.88948	6.42722	5.59256	5.76155	4.09943	3.41495	3.68391	7.97696	7.98272	5.15932	5.15606	5.02092	5.00684	5.99893	5.84239	4.26083	3.96197	4.25272	4.4651	4.2667	4.49718	4.05074	9886	10	62299205	62431204	-	RHOBTB1	Rho-related BTB domain containing 1
GC10P063327	6.87811	7.23674	8.52041	8.46651	7.87832	8.3394	5.42833	5.00926	5.28969	5.37051	5.66907	6.96073	7.26808	7.79659	7.78827	8.34362	8.91016	7.9071	8.14643	7.25645	6.05735	7.28641	6.93347	8.25465	84159	10	63331448	63526709	+	ARID5B	AT rich interactive domain 5B (MRF1-like)
GC10P063803	4.39317	4.19054	4.3258	4.22159	4.01	4.0221	4.65372	4.16483	4.08093	4.45248	4.55005	4.07787	4.17277	3.72404	4.11712	4.19738	3.75436	4.43099	4.7334	4.34697	4.43617	5.46022	5.51906	4.66458	22891	10	63688921	64101777	+	ZNF365	zinc finger protein 365
GC10P064234	7.13359	7.64682	8.18273	7.70009	7.13163	7.25693	7.26182	7.07831	7.06835	6.86928	6.99872	7.2182	7.02574	6.88704	7.99045	7.89411	8.24776	6.77941	8.41783	8.47646	5.10008	5.46409	5.397	6.5154	84890	10	64234521	64238244	+	C10orf22	chromosome 10 open reading frame 22
GC10M064241	4.87951	4.72129	6.39004	6.90976	7.18328	4.99473	4.81836	5.02323	5.09764	4.93607	5.05562	5.3532	5.42053	4.99307	9.34096	9.13216	9.09802	7.85966	10.0159	10.4001	5.66443	5.69742	5.7474	5.8128	1959	10	64241762	64246133	-	EGR2	early growth response 2 (Krox-20 homolog, Drosophila)
GC10P064563	4.76889	5.80546	6.38651	6.02859	6.21238	5.78843	6.1515	6.11409	6.07258	5.15428	5.41201	6.47732	6.3204	6.41037	7.2828	7.07651	7.00612	6.33104	6.06606	6.58624	9.12492	7.6385	7.79039	7.0941	29982	10	64563058	64584789	+	NRBF2	nuclear receptor binding factor 2
GC10M064597	6.96342	7.29239	7.70323	9.10826	8.78645	7.8363	6.98286	6.94287	7.38285	6.07739	6.06019	7.15416	7.13698	7.58076	7.45608	6.65929	7.2563	7.63185	5.52211	6.49446	9.54022	8.70895	9.69449	8.41521	221037	10	64596995	64698988	-	JMJD1C	jumonji domain containing 1C
GC10M067349	6.16731	5.31617	4.97829	5.20806	5.08019	5.40149	5.39972	4.92976	5.17461	5.99993	5.71373	5.46297	5.27529	5.19421	5.56792	4.97427	5.4294	5.70695	5.97831	6.00308	5.78809	6.25906	5.77694	4.64448	29119	10	67349936	69125933	-	CTNNA3	catenin (cadherin-associated protein), alpha 3
GC10M069226	7.18892	7.45907	7.14245	6.95571	7.0139	7.29916	6.94381	6.20423	6.09613	6.44921	6.65867	7.61334	7.47321	7.53858	6.06162	5.22556	5.36224	5.5711	6.29538	5.62176	5.61169	5.61883	5.27598	5.26385	56521	10	69226433	69267943	-	DNAJC12	DnaJ (Hsp40) homolog, subfamily C, member 12
GC10P069314	6.49214	7.21951	7.85221	7.32376	7.89244	6.91635	7.42559	7.51015	7.49444	6.21354	6.09278	6.95235	6.85419	6.24226	7.5798	6.67321	7.22655	7.53629	6.57212	6.35437	7.54097	6.51227	6.16143	8.06605	23411	10	69314432	69348147	+	SIRT1	sirtuin (silent mating type information regulation 2 homolog) 1 (S. cerevisiae)
GC10M069351	4.49794	5.07069	5.30985	4.68338	4.93544	5.51753	5.00459	5.10618	5.2813	4.595	4.30495	4.92211	5.11095	5.43249	4.73494	5.54373	5.78467	4.76952	4.76862	4.93326	4.80538	4.06459	3.72888	4.76337	26091	10	69351670	69505046	-	HERC4	hect domain and RLD 4
GC10M069712	4.29486	4.6181	4.64424	4.42408	4.38122	4.70577	4.8251	4.9503	4.70988	5.38425	5.52774	4.35488	3.89389	4.13387	4.67576	4.29417	4.82994	4.76957	3.85993	4.36388	4.79175	4.64636	4.66357	4.20017	64081	10	69712422	69762690	-		MAWD binding protein
GC10P069761	8.69642	9.04904	9.62513	10.2681	10.0121	9.10376	9.31149	9.5685	9.32881	7.83591	7.59224	8.94424	8.73649	9.09024	8.01108	8.25374	8.4419	8.43171	7.70698	7.6461	9.62068	8.2485	8.5507	9.59608	3189	10	69761843	69772955	+	HNRPH3	heterogeneous nuclear ribonucleoprotein H3 (2H9)
GC10M069770	7.90768	6.43475	7.41625	8.30713	8.38934	7.9142	4.21123	5.3122	3.91557	5.97568	5.95222	5.82444	5.03842	7.9509	5.43961	5.43118	7.57213	7.36124	6.17022	6.84399	7.3895	8.19497	7.99071	7.98961	55680	10	69770869	69837040	-	RUFY2	RUN and FYVE domain containing 2
GC10M069912	3.84223	4.17633	4.20329	3.81035	4.04056	3.94013	3.83412	4.153	4.23846	3.97183	3.92705	4.10988	4.05395	3.99059	4.14374	4.07942	4.05894	4.0573	4.54992	4.45832	4.0566	4.22098	4.05818	3.92356	8034	10	69912103	69957609	-	SLC25A16	solute carrier family 25 (mitochondrial carrier; Graves disease autoantigen), member 16
GC10P070331	9.42094	9.72006	9.87691	9.79052	9.77586	9.84041	9.43374	9.13442	9.09721	7.97817	7.61157	9.32823	9.48872	9.8221	8.39054	8.52196	9.06047	8.70896	7.69963	7.2907	7.45806	7.81595	7.67381	9.08238	79009	10	70331039	70376608	+	DDX50	DEAD (Asp-Glu-Ala-Asp) box polypeptide 50
GC10P070385	9.41344	9.46179	10.6108	11.435	10.8698	9.07463	9.88301	9.98102	9.43973	8.67415	7.89144	10.0752	8.89958	7.77957	8.97812	8.14558	6.60401	9.87628	10.7021	9.63095	9.0961	9.42987	10.1394	10.7892	9188	10	70385897	70414285	+	DDX21	DEAD (Asp-Glu-Ala-Asp) box polypeptide 21
GC10P070418	5.70219	6.67591	7.31512	6.30015	6.64252	6.55157	8.38908	8.0514	8.07937	6.75222	6.97334	6.64573	7.41603	6.56655	6.56914	7.45933	6.5513	5.96307	7.1975	7.7281	5.6062	5.57552	5.87149	6.1514	26128	10	70418498	70446740	+	KIAA1279	KIAA1279
GC10P070517	12.291	12.0699	10.4916	11.0445	11.1263	11.1271	10.291	10.7035	10.6476	11.3171	11.1595	12.002	12.6462	12.438	11.0574	12.0559	11.8682	11.5583	11.241	11.0187	12.596	12.5306	12.7507	12.7151	5552	10	70517833	70534571	+	PRG1	proteoglycan 1, secretory granule
GC10P070556	9.54634	10.1127	9.9074	10.1237	9.97	10.1098	10.3713	10.1987	10.4488	9.99957	9.78586	10.1036	9.97867	9.59768	10.4049	10.2261	10.1908	9.60893	9.68843	10.4324	9.41559	8.5563	8.73395	9.55901	9559	10	70553913	70602620	+	VPS26A	vacuolar protein sorting 26 homolog A (yeast)
GC10P070609	7.58984	7.87783	7.80863	7.75663	7.78923	7.44525	8.32634	8.29491	8.45608	6.56977	6.9775	7.57412	7.93446	8.01717	6.91318	7.26483	6.94776	6.95394	7.29917	7.15985	6.22546	6.31288	6.19348	7.11335	6832	10	70609998	70638855	+	SUPV3L1	suppressor of var1, 3-like 1 (S. cerevisiae)
GC10P070651	4.45332	4.40301	4.54134	4.38765	4.46578	4.04315	5.18748	4.71302	4.88472	4.33651	4.06267	4.18242	4.53934	4.92645	4.3318	5.128	4.93451	4.55065	4.5274	4.41538	4.7727	4.62688	5.00386	4.52543	80201	10	70650064	70697314	+	HKDC1	hexokinase domain containing 1
GC10P070699	9.79757	10.648	9.90166	10.0425	10.0519	9.84659	11.6646	11.6965	11.7933	11.0783	10.7776	10.3274	10.5507	10.7356	10.5414	10.9193	10.9951	11.3221	10.0119	9.98306	10.0131	10.1036	9.48692	10.3593	3098	10	70699761	70831641	+	HK1	hexokinase 1
GC10M070834	5.8033	5.73608	4.99887	5.47799	5.40653	5.7552	5.56996	5.27909	5.20451	5.83197	6.08088	5.86258	5.51042	5.35293	5.85586	5.57038	5.03435	6.13645	5.92215	6.34673	6.54876	6.57384	6.05984	5.56122	6865	10	70834248	70846607	-	TACR2	tachykinin receptor 2
GC10P070882	5.32489	5.60607	5.31951	5.55414	5.28313	5.42795	5.5759	5.88389	5.42841	6.21691	6.24649	5.49354	5.76496	5.48529	6.05654	6.25816	5.98975	5.484	5.82314	6.41772	5.93098	5.74751	5.87717	5.49302	23555	10	70881231	70937429	+	TSPAN15	tetraspanin 15
GC10M071001	4.60656	4.57658	4.33201	4.58397	4.67804	4.42851	5.24251	5.42134	5.04083	5.36703	4.92472	4.82209	5.48763	5.15542	5.45361	4.83335	5.31527	5.01407	4.63217	4.75821	5.25005	5.04871	4.72805	4.37745	50674	10	71001797	71003128	-	NEUROG3	neurogenin 3
GC10P071482	6.72222	6.95797	6.82694	6.66471	6.97071	6.70697	6.55773	6.08602	6.65379	6.70053	6.56354	6.93593	7.10214	6.99112	6.99134	7.16645	7.012	6.89436	6.12021	7.72284	7.21483	6.41362	7.0833	6.54455	55506	10	71482622	71542015	+	H2AFY2	H2A histone family, member Y2
GC10M071728	7.10878	6.39764	5.90707	5.86731	5.91578	6.08613	6.24981	6.40311	6.47256	6.52902	6.58785	6.57671	6.5649	5.94776	6.19598	6.05502	5.73866	6.06701	6.36243	6.40405	6.163	6.09567	6.15938	5.69452	55222	10	71728734	71811420	-	LRRC20	leucine rich repeat containing 20
GC10M072027	5.71485	5.72315	7.99429	6.30753	5.95071	5.7117	5.7514	5.07393	5.17532	5.80083	6.01667	6.18289	6.27452	6.66078	5.6249	5.17548	5.11227	6.52135	9.39025	5.95745	6.59871	9.03015	7.93902	8.90758	5551	10	72027110	72032520	-	PRF1	perforin 1 (pore forming protein)
GC10P072245	5.76569	5.45652	6.25941	6.35156	6.22389	6.23933	4.67095	4.4231	4.22995	4.17334	5.07186	5.99694	5.60316	5.38216	7.14883	7.46723	7.36752	7.56722	6.35751	6.7332	6.87275	6.60266	6.48229	6.86071	8879	10	72245721	72309871	+	SGPL1	sphingosine-1-phosphate lyase 1
GC10M072314	7.66616	7.38863	7.4737	7.51167	7.52378	7.77858	7.49209	7.75953	7.07269	6.65656	6.42258	7.58264	7.78297	8.10549	7.63231	8.11156	7.76589	6.82733	7.69564	7.93209	6.4012	6.55374	6.52121	6.08618	5092	10	72312045	72318547	-	PCBD1	pterin-4 alpha-carbinolamine dehydratase/dimerization cofactor of hepatocyte nuclear factor 1 alpha (TCF1)
GC10P072749	7.95911	7.42071	7.38259	7.27269	7.04472	7.45878	6.69925	6.58179	6.59071	7.34483	7.51382	7.37016	6.85339	6.62528	7.94651	8.15177	8.30031	8.02134	9.65876	10.5739	7.26225	7.99015	7.78726	6.71413	55315	10	72749015	72793146	+	SLC29A3	solute carrier family 29 (nucleoside transporters), member 3
GC10M073246	10.2092	10.2212	11.0271	10.2046	10.708	10.4408	10.1573	9.99492	9.85089	11.774	11.5059	10.891	10.3506	10.5673	12.2509	11.9296	12.2065	13.1937	12.8571	13.0385	12.215	12.0432	11.6622	11.5278	5660	10	73246061	73281036	-	PSAP	prosaposin (variant Gaucher disease and variant metachromatic leukodystrophy)
GC10P073394	6.21418	5.63454	5.42482	5.60799	5.65306	5.64388	5.7438	5.58616	5.60594	6.14209	5.99745	6.04991	5.31247	5.51598	5.93607	5.52756	5.52665	5.93718	6.17093	5.98138	6.29845	6.57669	6.37006	5.57761	9469	10	73394125	73443318	+	CHST3	carbohydrate (chondroitin 6) sulfotransferase 3
GC10M073488	6.91533	6.52784	7.18522	7.54588	6.54096	6.79338	6.01108	6.27663	6.27408	6.51678	6.80073	6.52394	6.37969	6.77826	6.27282	6.60927	6.35143	7.08968	7.08724	6.63555	7.6061	7.83403	7.86708	9.13811	9806	10	73488798	73518773	-	SPOCK2	sparc/osteonectin, cwcv and kazal-like domains proteoglycan (testican) 2
GC10M073526	6.74452	7.45471	7.75784	7.03979	7.22917	7.39297	7.33388	7.57427	7.54402	7.46594	7.40254	7.48878	7.46482	7.91291	7.1252	7.18111	7.47516	6.96146	6.41562	6.57152	6.51967	5.89971	5.88338	7.14341	51008	10	73526283	73646039	-	ASCC1	activating signal cointegrator 1 complex subunit 1
GC10P073703	8.44207	7.50497	7.56785	7.79072	9.08692	7.91996	11.0483	10.786	11.1538	8.60814	8.42492	9.50535	8.95549	10.6488	8.08893	8.77848	9.76279	8.67337	6.0837	5.09813	9.7857	9.95062	9.93301	10.3261	54541	10	73703682	73705803	+	DDIT4	DNA-damage-inducible transcript 4
GC10M073797	8.28643	8.33894	8.16923	7.87841	8.38599	8.22619	8.30244	8.1242	8.38171	9.86994	10.3626	7.86071	8.18945	8.60679	8.58375	8.57358	8.83889	9.4375	8.68202	8.32882	9.05008	8.71023	8.38978	9.0481	10367	10	73797103	74055867	-	CBARA1	calcium binding atopy-related autoantigen 1
GC10M074436	7.51255	8.20146	8.33773	7.80182	7.47835	7.99938	7.34567	7.54154	7.7274	9.81427	9.54642	9.97797	9.20065	10.7584	10.039	9.52163	10.8756	8.4542	8.1166	8.29253	7.8311	7.50394	7.46523	8.93844	5033	10	74436987	74526630	-	P4HA1	procollagen-proline, 2-oxoglutarate 4-dioxygenase (proline 4-hydroxylase), alpha polypeptide I
GC10P074540	4.41099	4.69828	4.82742	4.75416	4.56197	4.95232	4.65497	4.52203	4.22613	4.50233	4.48787	4.75835	4.23129	5.57084	4.71219	4.42843	4.85761	4.69016	4.18433	5.00275	4.19229	4.39159	4.26761	4.25508	25961	10	74540215	74561586	+	NUDT13	nudix (nucleoside diphosphate linked moiety X)-type motif 13
GC10M074564	6.80369	6.8563	7.27087	7.23716	7.39042	7.45278	8.03903	8.23682	8.1449	7.32011	6.96357	7.59391	8.02493	7.85538	7.13515	7.65124	7.18036	7.03831	6.59978	6.82681	7.2024	6.23526	6.49654	7.11761	11319	10	74564288	74597823	-	ECD	ecdysoneless homolog (Drosophila)
GC10M074805	8.86196	9.77283	9.80127	9.52158	9.99075	10.1321	9.75438	9.57808	9.63925	9.94507	9.79433	9.5932	9.60629	9.32617	9.701	9.48155	9.22123	9.5509	9.53894	9.21149	9.41588	8.62407	9.00127	9.34282	310	10	74805209	74843809	-	ANXA7	annexin A7
GC10M075061	6.70805	6.35039	6.10118	5.78157	5.89683	5.96957	6.14321	6.34603	5.97291	6.64688	6.59858	6.32136	5.57043	5.78242	6.37753	5.88409	6.12073	6.73143	7.01884	7.77068	6.82268	7.20735	7.10801	5.9087	58529	10	75061420	75071521	-	MYOZ1	myozenin 1
GC10M075076	3.43996	3.21124	3.34724	3.19566	3.20282	3.21056	3.34262	3.31038	3.34219	3.65648	3.24414	3.25955	3.42571	3.51279	3.08161	3.46957	3.33718	3.35696	3.47154	3.29617	3.26384	3.23136	3.40057	3.34669	79933	10	75074650	75085838	-	SYNPO2L	synaptopodin 2-like
GC10P075174	8.81083	8.39525	9.01961	8.86433	8.99947	8.88538	8.63829	8.67987	8.87987	9.52033	9.15371	9.12352	9.17221	9.61357	9.25713	9.46224	9.72201	9.44548	8.59079	8.40043	9.23511	8.27991	8.20455	9.42288	9632	10	75174137	75201923	+	SEC24C	SEC24 related gene family, member C (S. cerevisiae)
GC10M075231	7.82137	7.51217	7.72236	7.63083	7.80965	7.59401	7.53378	7.32067	7.15323	7.61353	7.54834	7.14143	6.98018	7.04558	7.57864	7.53497	7.53385	8.3446	7.61167	7.47314	8.27675	8.13526	8.28599	7.94851	8509	10	75231674	75241348	-	NDST2	N-deacetylase/N-sulfotransferase (heparan glucosaminyl) 2
GC10M075242	7.59997	7.37255	8.17615	8.51416	8.45911	8.37404	6.86719	6.57572	6.51978	7.7278	7.75267	7.74451	7.39688	7.79901	7.1895	7.31327	8.33491	8.34626	6.39954	6.43746	9.48223	8.26677	8.37774	9.64109	818	10	75242264	75304349	-	CAMK2G	calcium/calmodulin-dependent protein kinase (CaM kinase) II gamma
GC10P075340	6.25025	5.93712	5.72795	6.58357	6.69384	6.2031	5.73391	6.72399	6.36346	5.58127	6.33604	7.09459	7.86561	7.83088	8.55911	9.42726	8.89814	5.60982	6.99871	6.47365	7.90692	5.81594	6.74115	5.49926	5328	10	75340895	75347260	+	PLAU	plasminogen activator, urokinase
GC10P075580	6.37964	6.349	5.96956	6.05747	6.29697	6.35631	6.42376	6.54598	6.65359	5.24393	5.21634	6.95453	6.4615	6.95725	7.57876	6.95415	7.41141	5.49901	5.92948	5.98659	5.44033	5.65463	5.08635	5.54849	132	10	75580970	76139065	+	ADK	adenosine kinase
GC10P076256	7.99184	7.90942	7.08784	6.75538	6.91987	7.64634	6.90872	6.56614	6.5746	6.24579	6.36887	7.20167	6.98958	6.95856	6.51323	6.30887	6.38881	6.80442	6.80532	6.85866	6.82649	6.86155	6.80349	7.11674	23522	10	76268463	76462056	+	MYST4	MYST histone acetyltransferase (monocytic leukemia) 4
GC10M076524	5.74945	5.51252	5.50667	5.50494	5.36296	5.25269	5.36072	5.45175	5.09748	5.72352	5.93109	5.56851	5.68052	5.67837	5.7611	5.40929	5.47668	5.74375	5.79415	6.26837	6.30115	5.80511	5.98129	5.73205	51207	10	76524198	76538976	-	DUSP13	dual specificity phosphatase 13
GC10M078314	5.11873	4.75467	4.58227	4.40213	4.60569	4.57151	4.69183	4.66766	4.85345	5.12206	4.96326	4.57545	4.80789	4.5546	5.64833	5.23952	5.6573	5.21238	5.78265	6.11239	5.008	5.20642	5.27082	4.53155	3778	10	78299369	79067583	-	KCNMA1	potassium large conductance calcium-activated channel, subfamily M, alpha member 1
GC10P080591	9.93695	10.1995	10.5087	11.0012	11.0854	10.6892	7.93752	8.11268	8.54482	9.76982	9.68747	10.1113	9.89654	10.5785	10.1502	10.5801	10.6266	10.3831	8.84779	10.2092	10.7197	9.65109	10.1286	10.0637	57178	10	80591875	80746279	+	RAI17	retinoic acid induced 17
GC10P080777	9.17997	9.54105	8.66395	8.39539	8.85066	8.4933	9.08784	9.51508	9.30603	11.5138	11.3446	9.85517	9.8253	9.61726	10.5233	9.66892	8.80386	9.3018	9.11149	8.08174	9.86453	8.15206	8.66959	8.25809	10105	10	80777225	80785098	+	PPIF	peptidylprolyl isomerase F (cyclophilin F)
GC10M080812	6.14284	6.39519	6.622	6.77811	6.08456	5.92245	6.04239	6.12704	5.72954	6.71267	6.59841	6.42968	6.15137	5.87987	6.59738	6.75186	6.93549	7.68105	6.25222	6.09833	6.69439	6.37321	6.57504	6.9167	219654	10	80812091	80875386	-	C10orf56	chromosome 10 open reading frame 56
GC10M081687	4.97697	4.76083	4.6364	4.85853	4.92239	4.81735	4.79308	4.95757	4.66485	4.82721	5.09976	4.82665	4.87931	4.92633	5.16203	5.85213	5.71879	5.8287	5.43948	5.32425	5.02241	5.61575	5.47307	4.85574	6441	10	81687477	81698841	-	SFTPD	surfactant, pulmonary-associated protein D
GC10P081828	4.33822	4.8657	4.94209	5.14433	4.74146	5.05194	4.42502	4.89806	4.50304	4.18248	4.39952	4.91615	4.99665	4.86014	4.70766	5.29704	5.51059	5.1634	4.3597	4.66062	4.86231	4.47015	4.38119	4.09194	80195	10	81828405	81842286	+	C10orf57	chromosome 10 open reading frame 57
GC10M081904	8.03356	8.32751	8.64424	8.73052	8.55814	8.40088	7.77678	7.61496	7.29994	8.28385	7.88462	8.33025	8.31837	7.94732	8.68605	8.96945	8.9814	9.17027	9.20669	9.97178	10.4863	9.75656	10.0708	10.3361	311	10	81904859	81955308	-	ANXA11	annexin A11
GC10P082205	8.40428	8.36365	8.45448	7.97068	8.11835	8.16219	8.65472	8.23271	8.58076	9.88936	9.7026	8.20118	8.44727	8.03759	9.23283	9.09102	8.95684	9.1817	8.97534	8.82402	9.32701	8.91409	8.48957	8.9091	81619	10	82204046	82271495	+	TSPAN14	tetraspanin 14
GC10P085889	10.2517	10.6403	10.1937	10.3719	10.3467	10.4053	11.3238	11.3296	11.5338	10.4205	10.3598	10.7279	10.8614	10.6832	10.7609	10.6568	10.4908	10.1938	10.8029	11.018	10.2956	9.90513	10.0038	10.2716	27069	10	85889291	85902910	+	GHITM	growth hormone inducible transmembrane protein
GC10P085944	5.31837	4.76945	5.03833	5.20603	5.03375	4.81498	5.01112	4.69119	5.15761	10.1622	9.90593	5.05941	4.95185	5.34006	5.09532	5.31309	5.12359	5.38036	5.48797	5.41117	5.56078	5.5823	5.44886	5.36463	92211	10	85944391	85969354	+	PCDH21	protocadherin 21
GC10M085981	4.31151	4.1021	4.4218	3.95004	3.99025	4.10994	4.26028	3.94052	4.07745	4.60276	4.19347	4.19467	4.00595	4.01575	4.13041	4.08855	4.03646	4.47996	4.26727	4.3274	4.57442	4.77055	5.03687	4.20107	26103	10	85981457	85991197	-	LRRC21	leucine rich repeat containing 21
GC10P085994	5.17225	4.67949	4.48019	4.69267	4.59111	4.70257	4.9699	5.24925	4.79195	5.45441	5.57877	4.78419	4.92084	4.93153	4.45727	5.00863	4.96431	5.3699	4.78261	4.81445	5.34743	5.57193	5.52062	4.74834	5995	10	85994788	86008924	+	RGR	retinal G protein coupled receptor
GC10P088418	5.05265	4.81519	4.71431	4.74536	4.44492	4.63556	5.07517	5.08611	4.9342	4.79586	5.12261	4.656	4.97839	4.8697	4.71908	4.91068	4.88585	5.1966	5.0495	5.15657	5.38899	4.95542	5.60582	4.85219	11155	10	88418407	88484731	+	LDB3	LIM domain binding 3
GC10M088685	5.0785	4.91276	5.24857	4.8708	4.67252	4.72229	4.61949	4.8366	5.29779	5.0478	5.02911	4.80496	4.67727	4.91474	4.83462	4.71171	5.00168	5.09752	4.78463	4.88079	5.37651	5.3055	5.11951	4.86382	79812	10	88685575	88707352	-	MMRN2	multimerin 2
GC10P088708	5.25254	4.99527	4.90796	4.84729	4.70218	4.91006	5.12401	5.73459	5.50568	5.16638	5.7232	5.05765	5.90455	5.27301	5.21404	5.68979	5.81914	5.33741	5.03308	5.14307	5.49351	5.64664	5.44646	5.07567	6623	10	88708392	88712995	+	SNCG	synuclein, gamma (breast cancer-specific protein 1)
GC10P088718	6.06058	5.3325	5.26554	4.83716	5.35869	5.55918	5.87269	5.42493	5.54202	6.10648	5.90385	5.30377	5.84822	5.63973	5.24659	5.74787	5.72264	5.65573	5.40533	5.86659	5.65592	5.44235	5.42042	5.09563	10974	10	88718167	88720646	+	C10orf116	chromosome 10 open reading frame 116
GC10M088800	8.30451	8.93978	9.65704	9.24743	9.34685	9.16211	8.65234	8.42064	8.51342	8.84915	8.72699	9.00281	9.0295	8.90747	9.48358	9.44066	9.14159	9.77434	8.55728	9.20839	7.62902	8.03247	7.68316	8.93484	2746	10	88800222	88844603	-	GLUD1	glutamate dehydrogenase 1
GC10P089254	6.74219	8.28604	6.80419	6.84677	7.65486	8.18584	10.3793	10.4016	10.1704	9.06635	8.85642	8.66679	8.79077	8.85544	6.60201	6.9649	6.77762	5.29154	5.9822	6.38157	4.00854	4.28256	4.16802	4.42585	9562	10	89254632	89303124	+	MINPP1	multiple inositol polyphosphate histidine phosphatase, 1
GC10P089409	5.21113	5.38211	4.85587	4.77792	4.57114	4.80151	4.69878	4.58312	4.77546	7.16588	6.96522	5.23798	4.53988	4.79142	7.51316	7.31375	6.89249	6.00928	6.07791	5.73669	5.13498	5.77288	5.48919	4.57951	9060	10	89409455	89497440	+	PAPSS2	3'-phosphoadenosine 5'-phosphosulfate synthase 2
GC10M090023	4.00971	3.84727	4.00876	4.09997	3.87141	3.74475	4.18215	4.17901	3.82233	3.79175	3.69515	3.83741	3.89776	4.23841	3.74047	4.30898	4.23481	3.94097	3.6369	3.83418	4.5799	3.92068	4.15732	4.15766	55328	10	90023600	90332988	-	C10orf59	chromosome 10 open reading frame 59
GC10P090415	4.4206	4.14235	4.24925	4.25306	4.07385	4.21798	4.27568	3.92059	4.09977	4.44645	4.48425	4.23129	4.35662	4.06547	4.42745	4.05052	3.91031	4.37072	4.47717	4.43042	4.37962	4.8836	5.05275	4.31468	8513	10	90414194	90428548	+	LIPF	lipase, gastric
GC10M090684	6.85221	6.98855	7.3731	7.27877	7.30585	7.96072	5.92775	4.93068	5.98237	7.2276	7.24848	7.48905	6.67265	7.26557	7.6684	7.01146	7.6573	6.89809	6.87572	7.11273	8.27703	6.92753	6.71219	7.17698	59	10	90684812	90702491	-	ACTA2	actin, alpha 2, smooth muscle, aorta
GC10P090741	5.2503	6.0553	5.45934	4.97993	6.04231	6.12883	5.33874	4.88257	5.8817	5.13649	4.89476	6.33351	6.01646	6.94624	6.33886	6.54408	6.95239	6.69799	7.18398	5.78601	10.1424	7.95043	7.67531	7.3829	355	10	90719532	90765521	+	FAS	Fas (TNF receptor superfamily, member 6)
GC10M090955	4.956	4.38217	4.68588	4.82822	4.85929	4.54212	4.81746	4.22898	4.89579	4.79051	4.78902	6.02939	4.5857	6.39062	6.08693	5.71499	5.7275	4.79206	4.93406	5.6076	4.97965	4.9043	4.97602	4.83938	9023	10	90955675	90957051	-	CH25H	cholesterol 25-hydroxylase
GC10M090963	9.81138	9.88116	10.2534	9.75013	9.65332	10.3045	9.10153	9.31866	8.93893	11.5878	11.4053	10.164	9.62181	10.2149	11.0001	11.9106	12.0863	11.1533	13.1494	13.7984	5.93921	8.63095	8.01721	9.58327	3988	10	90963311	91164362	-	LIPA	lipase A, lysosomal acid, cholesterol esterase (Wolman disease)
GC10P091077	6.63128	6.65565	7.19105	6.79929	7.59906	7.17623	6.75027	6.06964	6.80408	6.94657	6.92675	6.57176	6.41648	6.77278	6.58058	6.40988	9.13326	7.72075	10.5796	7.58895	11.7827	9.91579	9.39431	8.64525	3437	10	91077732	91090294	+	IFIT3	interferon-induced protein with tetratricopeptide repeats 3
GC10P091164	5.53914	6.1519	6.58119	6.04332	7.01387	7.04658	5.1202	4.71037	4.93202	6.22573	6.29158	5.62486	5.50315	5.5812	6.02139	5.57452	6.40647	6.76423	7.91827	6.03743	9.65492	8.30629	6.89161	6.51951	24138	10	91164418	91170732	+	IFIT5	interferon-induced protein with tetratricopeptide repeats 5
GC10P091451	6.8086	7.34739	6.51689	6.7324	6.40408	6.69795	7.67277	7.96435	7.83774	6.76974	6.69574	7.50925	7.3422	7.40945	6.83092	6.6767	6.81032	6.31954	6.663	6.12624	6.16907	6.44519	6.53317	6.17759	9585	10	91451346	91524680	+	MPHOSPH1	M-phase phosphoprotein 1
GC10P092621	8.74248	8.7125	8.50058	8.4856	8.37017	8.35213	9.70065	9.50823	9.66407	8.23645	7.80914	8.8119	9.40104	9.19298	8.72022	8.56755	8.817	8.09933	8.75903	8.33963	7.13785	7.23069	7.48702	8.03662	10556	10	92621254	92651926	+	RPP30	ribonuclease P/MRP 30kDa subunit
GC10M092661	4.13976	3.89366	4.01741	3.92141	3.86884	3.985	4.13027	4.20613	3.88791	4.0442	4.23644	3.85026	4.2527	3.92998	3.86139	3.76099	3.61368	4.208	4.23331	4.45568	4.26198	4.49648	4.41576	3.78485	27063	10	92661836	92671012	-	ANKRD1	ankyrin repeat domain 1 (cardiac muscle)
GC10M093378	5.69702	5.58431	5.51264	5.595	5.39754	5.34379	5.18105	5.40275	5.41964	5.91889	6.05934	5.78468	5.38367	6.9464	5.62263	5.12595	5.3331	5.6327	6.06439	5.86147	5.81282	6.35179	6.45769	5.42443	5507	10	93378180	93382838	-	PPP1R3C	protein phosphatase 1, regulatory (inhibitor) subunit 3C
GC10P093548	7.28056	8.25106	8.73078	8.71589	8.06038	7.32505	8.53035	7.99633	8.23594	8.2823	8.55596	8.11548	7.16958	7.86968	8.55142	8.18515	8.19268	7.88367	8.07292	7.75636	8.47152	7.93402	7.84177	8.89368	80351	10	93548048	93615012	+	TNKS2	tankyrase, TRF1-interacting ankyrin-related ADP-ribose polymerase 2
GC10P093673	7.074	7.97024	8.06397	8.71975	8.39713	7.63399	7.71546	7.64711	7.75642	6.93602	6.74562	7.72738	7.40694	8.60747	7.09764	7.20279	8.39053	7.37207	6.46513	6.87504	6.28729	6.50916	6.26703	7.97525	9044	10	93673715	93780058	+	BTAF1	BTAF1 RNA polymerase II, B-TFIID transcription factor-associated, 170kDa (Mot1 homolog, S. cerevisiae)
GC10M093798	3.14194	3.78003	4.19006	4.14075	4.39974	3.7088	3.4415	3.46606	3.5435	3.46273	3.71571	3.33927	3.19683	3.32524	4.20621	3.86773	3.95687	4.10626	3.75512	3.58678	4.68058	4.7527	4.06542	5.05446	22849	10	93798378	94040824	-	CPEB3	cytoplasmic polyadenylation element binding protein 3
GC10P094041	8.08193	8.44171	8.32743	8.16669	8.42984	8.2765	8.00118	7.63416	7.88401	8.04454	7.63773	8.08653	7.37303	8.00066	7.91649	7.49043	8.1507	7.79162	7.25004	7.32821	8.42012	7.1413	7.41343	8.10272	54708	10	94040899	94103701	+	2006-03-05	membrane-associated ring finger (C3HC4) 5
GC10M094201	7.85891	7.7223	7.33868	7.44587	7.38215	7.78754	8.21445	8.12516	8.07127	7.4594	7.20178	7.61905	8.17346	6.98792	7.52382	7.66951	7.13201	7.94631	7.9238	8.09157	6.5567	6.94401	6.43058	7.17899	3416	10	94204020	94323813	-	IDE	insulin-degrading enzyme
GC10P094342	7.43393	8.23518	5.42294	5.62175	6.16302	5.76921	8.45199	8.60643	8.88973	6.9557	6.82948	8.76244	8.33933	8.03136	8.13355	7.97983	7.86111	4.12407	6.60054	4.32688	4.14613	4.5137	4.48994	4.47875	3832	10	94342970	94405130	+	KIF11	kinesin family member 11
GC10P094439	8.53964	8.37539	9.87425	9.37749	9.34013	9.56869	7.85146	7.97254	8.0596	8.22185	7.75487	8.69964	7.89341	8.19405	8.17367	8.11144	8.14632	8.75219	5.64703	6.31036	8.18079	6.98972	6.03516	8.17811	3087	10	94439679	94445386	+	HHEX	homeobox, hematopoietically expressed
GC10P094823	5.45095	5.22664	4.87675	4.97763	4.83143	4.99916	5.38994	4.64736	4.97154	5.44813	5.60412	5.08027	4.79974	5.44977	5.54178	5.26526	4.17086	5.57363	6.12573	6.19729	5.91404	6.40116	6.33883	5.36221	1592	10	94823221	94827631	+	CYP26A1	cytochrome P450, family 26, subfamily A, polypeptide 1
GC10M095056	5.0783	4.81981	5.15098	4.39037	4.50192	4.36985	4.55182	4.47495	4.49706	4.59191	4.38327	5.70945	5.53245	6.48739	7.80807	8.75101	9.37039	8.20378	10.3457	9.94096	4.7071	5.8562	5.7306	4.52299	26509	10	95056175	95232063	-	FER1L3	fer-1-like 3, myoferlin (C. elegans)
GC10P095247	6.51988	7.3694	5.1057	4.77424	5.19822	4.99384	5.33599	5.64877	5.69798	5.82711	6.31615	7.50859	7.71321	7.19798	7.883	7.87205	8.0916	4.59041	7.14522	4.72065	4.40513	4.85322	4.93974	4.2636	55165	10	95246398	95278837	+	CEP55	centrosomal protein 55kDa
GC10M095341	4.00692	3.95648	3.65396	3.85069	3.79434	3.57041	4.15137	4.0196	4.18369	4.00471	3.88037	4.04905	5.32179	4.24715	4.24357	4.98726	4.23125	3.99559	4.0024	5.39875	4.26963	4.64657	4.03679	3.82454	5950	10	95341583	95350983	-	RBP4	retinol binding protein 4, plasma
GC10P095362	3.16347	3.11178	3.18719	3.19654	3.21436	3.12211	3.19155	3.0612	3.05558	3.1743	3.3527	3.20017	3.22687	3.15084	3.23145	3.22149	3.07262	3.14572	3.38587	3.17218	3.46913	3.33487	3.21071	3.13861	5146	10	95362334	95415417	+	PDE6C	phosphodiesterase 6C, cGMP-specific, cone, alpha prime
GC10P095507	3.9924	3.29956	3.33217	3.31618	3.31686	3.32035	3.7353	3.24586	3.39628	3.81693	3.57081	3.35611	3.17383	3.12666	3.29646	3.34754	3.48028	3.41359	3.44549	3.74384	3.69266	3.71912	3.66498	3.46572	9211	10	95507667	95547905	+	LGI1	leucine-rich, glioma inactivated 1
GC10P095743	3.68062	3.66184	3.77985	3.54669	3.65282	3.57281	3.83963	4.06053	4.12396	3.93279	3.92924	3.71152	4.05984	4.16075	3.6802	3.99039	3.98102	4.13015	3.75572	3.9339	4.14575	4.06773	4.00557	3.73303	51196	10	95743735	96078136	+	PLCE1	phospholipase C, epsilon 1
GC10M096083	6.94917	8.01412	8.17557	6.97179	7.83689	8.07121	8.03522	9.05268	7.96459	5.74471	5.47747	7.85535	7.98364	7.47951	6.72866	6.98958	6.51359	5.62389	6.81059	5.96671	3.97407	4.68013	4.26329	5.35055	64318	10	96082978	96112673	-	NOC3L	nucleolar complex associated 3 homolog (S. cerevisiae)
GC10P096295	7.73046	7.22733	5.54142	5.18203	4.62505	6.01763	5.96418	7.26511	7.51132	4.06977	4.9008	8.09201	7.35284	5.69303	6.43568	5.72344	4.35035	4.51064	6.02364	4.623	4.70211	4.77683	4.4426	4.59781	3070	10	96295532	96360181	+	HELLS	helicase, lymphoid-specific
GC10P096512	5.49792	5.41729	5.53417	5.5792	5.22314	5.24542	4.81893	5.04466	4.83366	5.52954	5.46801	5.25688	4.66046	4.26399	5.30268	4.6536	4.37652	5.37627	5.6919	5.78992	5.74249	6.25123	6.0641	5.63386	1557	10	96437900	96602928	+	CYP2C19	cytochrome P450, family 2, subfamily C, polypeptide 19
GC10P096688	3.89684	3.7033	3.67584	3.74687	3.64424	3.67799	3.62263	3.64893	3.326	3.83095	3.81545	3.72943	3.68873	3.50689	3.73959	3.4332	3.49952	3.69296	4.06173	4.0563	3.94215	4.07575	4.69351	3.95442	1559	10	96688404	96739137	+	CYP2C9	cytochrome P450, family 2, subfamily C, polypeptide 9
GC10M096786	3.68782	3.73718	3.88758	4.66507	3.83152	4.13762	3.73064	3.6143	3.61557	3.66175	3.73931	3.67741	3.79544	3.5612	3.24526	3.63096	3.46569	3.79304	3.69127	3.76234	3.69641	3.66834	3.88392	3.65518	1558	10	96786519	96819172	-	CYP2C8	cytochrome P450, family 2, subfamily C, polypeptide 8
GC10M097355	9.65336	9.7401	9.44793	9.45712	9.06615	9.41605	9.89565	9.57649	9.59759	8.46426	7.57955	9.36819	10.1874	9.77812	7.82182	8.04752	7.57974	6.83956	7.61596	6.63658	6.43317	6.81852	5.97718	7.04123	5832	10	97355676	97406557	-	ALDH18A1	aldehyde dehydrogenase 18 family, member A1
GC10P097505	4.71611	4.49631	5.70924	4.69992	4.92043	4.21868	4.30452	4.41179	4.40201	3.96551	4.56322	6.36409	7.80121	7.10763	7.31573	7.75046	7.41158	7.85768	6.52939	7.42107	8.76973	6.84757	6.91958	8.90116	953	10	97461525	97616454	+	ENTPD1	ectonucleoside triphosphate diphosphohydrolase 1
GC10P097793	5.97212	7.14594	6.75936	7.24477	6.8006	6.52655	6.18835	6.60585	7.02164	7.24689	7.17483	6.7841	6.60907	5.83034	6.07501	5.84831	5.57108	6.30009	5.60156	5.88274	5.03164	5.53403	5.62511	5.5993	54619	10	97793143	97810613	+	CCNJ	cyclin J
GC10M097941	8.33275	8.92325	9.13731	6.57446	6.07286	4.98659	3.69039	3.80896	3.81827	3.82247	3.88288	4.27869	4.5328	3.7104	5.15011	4.63878	4.09835	4.62357	6.18923	4.81793	4.41297	5.21189	4.44735	5.4964	29760	10	97941452	98021316	-	BLNK	B-cell linker
GC10P098054	9.92718	10.4407	9.37814	7.11275	8.23388	8.0396	5.06448	4.80617	4.49483	5.21788	4.78993	4.78235	5.05865	5.04739	5.13495	5.13829	5.23561	4.936	5.27875	5.06785	4.92823	5.16933	5.27554	4.52875	1791	10	98054074	98088309	+	DNTT	deoxynucleotidyltransferase, terminal
GC10M098114	4.83734	4.71189	4.42064	4.46702	4.42797	4.39335	4.66475	4.48644	4.27421	4.79954	4.90578	4.53535	4.29116	4.41886	4.58168	4.41939	4.3757	4.91422	4.67785	4.81082	4.89198	5.1086	4.94573	4.745	7093	10	98114355	98263658	-	TLL2	tolloid-like 2
GC10M098270	7.99266	8.70698	8.50969	8.79626	8.40184	8.73815	9.3941	9.39051	9.4839	9.03629	8.85766	9.49786	9.04548	8.65471	9.40592	9.20941	8.83637	8.70104	8.43158	8.60091	7.74724	7.86021	7.55476	8.08468	56889	10	98270419	98336799	-	TM9SF3	transmembrane 9 superfamily member 3
GC10P098731	3.80557	3.85263	3.7534	3.92178	4.06092	3.84181	3.93927	3.75284	3.97703	4.05843	3.96119	3.90015	3.91477	3.93346	3.96496	3.82833	4.20117	4.05843	3.86761	3.98401	4.62206	4.14798	4.06986	4.22487	26148	10	98731030	98735574	+	C10orf12	chromosome 10 open reading frame 12
GC10M098971	6.50124	7.23849	6.4732	6.80725	6.34089	6.18496	7.60137	7.52232	7.85289	7.68041	7.27938	7.89928	7.74687	8.45852	7.537	7.41522	8.42383	7.04886	6.03621	5.6099	7.84014	6.85717	7.75554	7.05651	84986	10	98902793	99042403	-	ARHGAP19	Rho GTPase activating protein 19
GC10P099069	7.1604	7.26072	7.42588	7.17876	7.48378	6.68347	7.07066	6.46329	6.81714	8.59113	8.28693	6.97874	6.92269	6.5612	7.32056	7.43429	7.72498	8.59439	5.75839	5.89049	9.86947	8.57062	8.95151	8.82752	10023	10	99069011	99071662	+	FRAT1	frequently rearranged in advanced T-cell lymphomas
GC10M099082	7.35022	7.32931	7.68455	7.34948	7.80784	6.67106	8.00767	7.67251	7.21111	5.8348	6.3296	7.65945	7.25216	6.47869	8.21161	7.93591	8.17029	8.63315	6.2399	7.22643	10.6739	9.6331	10.1807	9.2068	23401	10	99082244	99084448	-	FRAT2	frequently rearranged in advanced T-cell lymphomas 2
GC10M099106	7.20079	7.08122	7.27054	7.01364	7.57364	6.6613	7.24357	7.49342	7.03879	6.0444	5.78075	7.09217	7.1073	6.25257	6.68332	6.65869	6.1952	7.66751	6.80493	6.55743	8.57669	7.44613	8.69848	7.50354	23223	10	99106448	99151055	-	KIAA0690	KIAA0690
GC10M099181	3.22074	3.33217	3.16642	3.14965	3.23573	3.22776	3.53682	3.44146	3.64323	3.39157	3.34859	3.29305	4.28743	3.80282	3.28457	3.51396	3.7543	3.62896	3.14553	3.14818	3.79828	3.52775	3.53221	3.47233	51013	10	99185990	99195739	-	EXOSC1	exosome component 1
GC10M099208	8.12596	7.96357	8.00191	8.53121	8.05172	8.10676	8.52473	8.28911	8.16161	7.72398	7.31919	8.39785	8.11245	8.41932	7.58492	7.57511	8.03963	7.34998	7.25684	7.57022	6.115	6.66314	6.55785	7.83182	64210	10	99208070	99248503	-	MMS19L	MMS19-like (MET18 homolog, S. cerevisiae)
GC10P099248	5.3899	4.85841	4.9935	5.05764	4.62259	4.54009	5.19648	4.7918	5.42048	5.22746	5.34916	4.83822	5.12107	5.05627	5.61592	5.41103	5.85157	6.29642	6.31882	6.926	6.28141	5.82869	6.41379	5.77557	80019	10	99248757	99320950	+	UBTD1	ubiquitin domain containing 1
GC10P099390	6.61127	6.6423	6.4657	6.81022	6.71838	6.77099	8.30853	8.27653	8.21414	6.67351	6.94927	6.91637	6.8888	6.37534	8.00966	7.83483	7.61722	7.70262	8.21102	9.08751	7.6147	7.31764	7.69246	6.79303	55361	10	99390432	99426177	+		phosphatidylinositol 4-kinase type II
GC10M099427	7.29065	6.89548	6.2385	6.82289	6.6334	6.83121	8.15418	8.11007	8.0274	6.81974	6.883	6.93591	6.73798	7.06643	8.34009	8.39226	8.6227	8.25946	8.44607	9.0391	7.48021	7.90746	7.58036	7.31343	60370	10	99427172	99436960	-	AVPI1	arginine vasopressin-induced 1
GC10M099516	5.0908	5.35349	4.8607	5.25071	5.05569	5.34852	6.00952	6.09973	6.04128	5.37798	5.66067	5.25649	5.31383	5.40026	5.26848	5.30713	5.17695	5.14141	5.27349	5.18013	5.64426	5.28977	5.3328	5.35652	6425	10	99516507	99521760	-	SFRP5	secreted frizzled-related protein 5
GC10M099614	6.41489	6.00433	6.28053	7.11634	5.99823	5.95766	5.74482	6.50429	5.72205	6.40395	6.67523	6.1861	5.92885	6.12949	6.20277	5.94811	6.16139	6.09618	6.1777	6.13331	6.36224	6.21346	6.32446	6.00303	55118	10	99614747	99780575	-	CRTAC1	cartilage acidic protein 1
GC10P099905	4.25717	4.51577	4.92507	4.20576	4.84372	4.6323	5.31136	5.10458	4.72458	4.25576	4.06964	4.49657	5.05191	5.51744	4.64129	4.79199	4.61446	4.90331	4.20301	4.40698	5.06743	4.11214	4.52059	5.92275	27291	10	99884417	99994643	+	C10orf28	chromosome 10 open reading frame 28
GC10M100165	7.35506	7.48406	7.29735	7.39852	7.42492	7.25702	8.3591	8.42813	8.85278	7.591	7.42607	7.64775	7.70909	7.86912	7.83141	8.01817	7.72834	7.80316	7.31309	7.60652	7.77527	7.42856	7.22095	8.30797	3257	10	100165945	100196699	-	HPS1	Hermansky-Pudlak syndrome 1
GC10M100208	5.66613	5.07096	4.64347	4.59877	4.71173	4.87978	5.0792	5.05392	4.86433	5.04937	5.54338	4.87749	5.12312	4.17607	5.04637	5.1054	5.03469	5.47747	5.52784	5.59402	5.40846	6.11941	6.26014	4.91279	60495	10	100208864	100985609	-	HPSE2	heparanase 2
GC10P101080	5.2452	5.19581	4.67919	4.79987	5.58962	5.20114	4.79699	4.72668	4.97111	4.96715	5.06816	4.93707	4.74092	4.89644	5.04263	4.50227	4.77505	5.10764	5.30964	5.48457	5.62682	5.16293	5.31201	4.8626	26507	10	101080022	101144075	+	CNNM1	cyclin M1
GC10M101146	6.93993	6.91008	7.33138	6.81981	6.88475	7.21898	8.83947	8.82466	9.70973	7.52949	7.08206	7.51959	7.9913	7.24068	7.28046	7.82291	7.20143	6.19866	7.35768	7.11252	5.32668	6.2615	6.68592	6.14956	2805	10	101146617	101180336	-	GOT1	glutamic-oxaloacetic transaminase 1, soluble (aspartate aminotransferase 1)
GC10M101360	8.09942	8.00322	8.11517	8.53538	8.56791	8.54028	7.63137	7.20628	7.37894	7.0556	6.85249	7.71528	7.84533	7.87219	7.25585	7.75946	7.80401	8.27007	7.448	6.50736	9.06015	7.62038	8.23226	9.49243	81894	10	101360264	101370151	-	SLC25A28	solute carrier family 25, member 28
GC10P101409	5.79735	6.17801	5.52286	5.33586	5.50043	5.59095	6.41759	5.53074	5.46621	6.05319	5.5876	6.12864	6.41876	5.26794	5.94834	5.82644	5.15329	5.73037	6.00094	5.81505	5.91331	6.14794	6.10366	5.77153	57089	10	101409252	101455451	+	ENTPD7	ectonucleoside triphosphate diphosphohydrolase 7
GC10M101461	6.65748	7.15057	7.31663	6.98491	6.7946	7.25946	7.58707	7.07198	7.43523	7.23358	6.86898	7.56849	7.22292	7.58351	7.40473	7.04908	7.71232	6.75317	6.30959	6.30214	6.48443	5.86186	5.96685	6.26643	1355	10	101461595	101481890	-	COX15	COX15 homolog, cytochrome c oxidase assembly protein (yeast)
GC10P101481	7.7777	8.03548	8.19594	7.81704	8.14329	7.95992	7.6091	7.54036	7.21861	6.43356	6.13957	8.06718	7.81369	7.94313	7.47501	7.1818	7.39023	7.14809	6.64132	6.67271	7.96929	7.347	6.69588	7.87637	51076	10	101481992	101505878	+	CUTC	cutC copper transporter homolog (E. coli)
GC10P101532	5.54974	4.56963	4.97406	4.97754	4.89027	4.788	5.16653	5.20189	4.67779	5.57829	5.03718	4.97112	5.1507	5.24648	5.09574	5.11962	5.03774	5.27479	5.50044	5.27821	5.99831	5.9147	6.02359	5.53541	1244	10	101532562	101601571	+	ABCC2	ATP-binding cassette, sub-family C (CFTR/MRP), member 2
GC10M101625	6.62205	6.30648	6.84807	6.86199	6.38298	6.58447	5.95748	5.38722	6.11673	6.43562	6.63257	5.94203	5.75135	6.43175	6.33145	6.21074	6.73529	7.59906	6.20208	6.35786	7.66984	6.91992	6.99728	6.09983	23268	10	101625323	101759666	-	DNMBP	dynamin binding protein
GC10M101792	6.05014	5.33889	5.32705	5.49536	5.25029	5.32291	5.34859	5.28333	5.45765	5.56529	5.92083	5.36978	5.24677	5.22918	5.44295	5.42095	5.05761	5.93383	5.92002	5.86967	6.20252	6.17014	6.52184	5.64969	1369	10	101792061	101831584	-	CPN1	carboxypeptidase N, polypeptide 1, 50kD
GC10M101901	9.34638	9.05259	8.62401	8.15114	8.87683	9.35899	8.77956	8.18091	8.37427	7.87443	7.34908	9.17519	9.36819	9.10986	7.65624	8.20752	8.11506	7.60074	8.19681	7.96451	8.25986	7.40031	7.47009	7.94464	10613	10	101899841	101935393	-	SPFH1	SPFH domain family, member 1
GC10M101938	4.75966	6.03234	6.2335	6.83623	6.41906	6.00192	5.87417	6.1524	6.29973	5.82408	6.20941	5.70931	5.63458	4.85622	6.47612	6.06778	6.20118	6.07717	6.98167	6.06059	6.97136	6.62874	6.42281	6.41617	1147	10	101938114	101979334	-	CHUK	conserved helix-loop-helix ubiquitous kinase
GC10M101982	7.9104	7.84997	7.2683	6.88635	6.90591	7.76017	8.23386	7.93857	7.98379	7.58217	7.33051	7.96694	8.09102	7.80965	8.01746	7.92086	7.41303	7.68122	7.99243	7.89248	7.45992	7.93448	8.04404	7.44993	55280	10	101982044	102017369	-	CWF19L1	CWF19-like 1, cell cycle control (S. pombe)
GC10M102037	6.44612	6.18578	6.34365	6.18971	6.00395	6.12761	6.67022	6.24805	6.3167	6.3532	6.57323	6.18467	6.22871	6.44927	6.31688	6.33957	6.50223	6.56839	7.00886	6.70892	6.8257	6.45337	6.45314	6.32498	9033	10	102037892	102080233	-	PKD2L1	polycystic kidney disease 2-like 1
GC10P102096	7.05753	7.07896	7.48377	7.75447	7.44939	7.8027	11.26	10.9765	10.6729	10.4938	10.2925	9.57384	9.49933	9.45022	8.79854	8.68733	8.8267	6.22127	9.15636	9.54202	6.30993	6.76377	6.70629	6.4426	6319	10	102096761	102114577	+	SCD	stearoyl-CoA desaturase (delta-9-desaturase)
GC10P102212	5.21812	5.36596	5.5508	5.2655	5.17491	5.17449	5.21246	5.33726	5.20669	5.37741	5.37526	4.89063	5.28586	5.38282	5.38663	5.48633	5.16504	5.50309	5.45415	5.42662	5.69223	5.52372	5.8337	5.56333	7479	10	102212787	102233490	+	WNT8B	wingless-type MMTV integration site family, member 8B
GC10M102236	6.84757	6.87296	7.39992	7.41523	7.81984	6.79835	5.84403	4.99817	5.1754	6.73716	6.93718	6.46061	5.5573	6.71727	6.79967	5.72567	7.00437	7.54088	7.18122	7.15622	6.85786	7.43429	7.57769	7.29171	25956	10	102236392	102269585	-	SEC31L2	SEC31-like 2 (S. cerevisiae)
GC10M102273	9.52224	10.2346	9.7331	9.77824	9.53966	9.81224	10.7799	10.8892	10.6782	9.53087	9.68814	9.94742	10.5407	10.6867	9.52366	10.3317	10.3089	8.95345	9.6664	9.89765	7.99922	8.63644	8.48528	9.55185	4714	10	102273487	102279626	-	NDUFB8	NADH dehydrogenase (ubiquinone) 1 beta subcomplex, 8, 19kDa
GC10P102285	6.51589	6.80764	6.78947	6.74169	6.8021	6.78843	7.07631	7.19947	7.16282	7.02833	7.03854	6.8863	6.85178	6.54197	6.84812	7.03581	7.09623	6.94966	7.07758	7.03866	7.13315	6.80407	6.64061	6.7659	55662	10	102285685	102299750	+	HIF1AN	hypoxia-inducible factor 1, alpha subunit inhibitor
GC10P102662	6.27978	6.86716	7.07598	6.32819	6.77853	6.67031	7.19158	6.92199	7.29574	5.87183	5.95505	6.61575	7.05779	7.03013	6.38929	6.87583	7.25622	6.59868	6.37622	6.76291	5.58056	5.9677	5.69086	6.91421	55719	10	102662315	102714879	+	C10orf6	chromosome 10 open reading frame 6
GC10P102719	6.53527	6.17067	5.70354	5.49652	5.56484	5.86586	6.09758	5.68135	5.79197	6.32929	6.39795	6.22321	5.62706	5.69783	6.11574	5.69195	5.95379	6.51983	6.6105	6.36927	6.73499	6.79352	7.19183	6.07009	57715	10	102719269	102735362	+	SEMA4G	sema domain, immunoglobulin domain (Ig), transmembrane domain (TM) and short cytoplasmic domain, (semaphorin) 4G
GC10P102737	6.97186	7.63782	7.64244	7.1553	7.34063	7.08464	7.81431	8.37727	8.03783	5.8605	5.9941	7.45505	7.90573	7.14387	5.98498	6.47847	5.64936	5.93147	6.47429	5.91239	5.96563	6.10825	6.07821	5.70548	56652	10	102737301	102744148	+	PEO1	progressive external ophthalmoplegia 1
GC10M102758	5.93283	5.44733	5.61636	4.98909	5.05103	5.01463	5.33466	5.60717	5.40953	6.15568	6.01543	5.5686	5.28285	5.07267	5.61748	5.27179	5.35448	5.74389	5.70227	6.32901	6.31264	6.08194	6.15639	5.12406	79955	10	102767079	102780869	-	PDZD7	PDZ domain containing 7
GC10P102781	6.77343	6.78968	7.82589	7.75475	8.74128	8.48796	6.50917	6.38766	6.65352	8.00432	8.42321	7.08485	6.582	7.8052	8.54083	8.48687	8.84647	8.37553	7.16734	8.0882	7.18368	6.96267	7.00091	8.36623	81855	10	102780985	102790987	+	SFXN3	sideroflexin 3
GC10P102880	5.33454	5.26353	5.37387	5.16761	5.06645	5.19608	5.90166	5.58522	5.42296	5.31704	5.55137	5.48592	5.41812	5.76423	5.28778	5.80341	5.31915	5.49608	5.35799	5.25134	5.90269	5.9486	5.64522	4.95768	3195	10	102880251	102887526	+	TLX1	T-cell leukemia homeobox 1
GC10M102976	4.34254	3.87523	3.95777	3.74761	3.82057	3.96427	4.56811	4.34549	4.20684	4.61978	4.52955	3.96868	4.64515	4.25585	4.23501	4.05496	3.86043	4.25252	4.19495	4.34247	4.63226	4.41849	4.73144	4.16683	10660	10	102976723	102978707	-	LBX1	ladybird homeobox homolog 1 (Drosophila)
GC10P103103	6.5027	6.29605	6.67247	6.67868	6.53816	6.2437	8.36482	7.73204	7.50486	6.29561	6.49027	6.41587	6.23513	6.21183	6.57972	5.95731	6.01822	6.20382	6.81035	6.86057	6.52132	6.74789	6.70626	6.78278	8945	10	103103814	103307058	+	BTRC	beta-transducin repeat containing
GC10M103328	7.20857	6.58895	6.82122	6.74762	6.96331	6.80569	7.21277	7.1675	7.18398	7.56717	7.00176	6.71433	6.97786	7.43356	6.80182	7.10885	7.4575	6.69643	6.16057	6.42232	6.13376	6.76341	6.39617	6.85903	27343	10	103328628	103338004	-	POLL	polymerase (DNA directed), lambda
GC10M103519	3.64014	3.46623	3.35553	3.45306	3.67067	3.56095	4.07481	3.58936	4.03444	4.03036	3.54917	3.51388	4.35843	3.81302	3.66118	3.84369	4.53761	3.72501	3.81973	3.81173	3.88578	3.98559	3.69877	3.74075	2253	10	103519876	103525817	-	FGF8	fibroblast growth factor 8 (androgen-induced)
GC10M103532	7.45989	7.9995	7.32359	7.55331	8.17956	7.45432	8.81128	7.98154	8.32068	6.82195	6.93656	7.85536	7.7506	7.60873	6.72495	6.35391	6.02473	6.3456	7.28046	6.94853	6.79792	6.4898	6.69568	6.63895	10360	10	103531072	103533148	-	NPM3	nucleophosmin/nucleoplasmin, 3
GC10M103534	7.96061	8.64366	9.16073	9.03913	9.45741	9.24001	9.02214	8.64481	8.7831	7.98155	7.74247	8.5296	8.13543	9.59291	8.12262	7.79266	9.2639	8.63291	7.39839	7.5772	10.2181	9.66574	9.78684	10.3448	10724	10	103534198	103568170	-	MGEA5	meningioma expressed antigen 5 (hyaluronidase)
GC10M103575	5.96518	5.56908	5.62945	5.54966	5.37125	5.49934	5.84936	6.02945	5.36892	6.02621	5.99041	5.52875	6.22801	5.59743	5.66198	5.54412	5.64509	5.64148	5.62108	5.91758	5.7583	5.7639	6.08245	5.82061	30819	10	103575721	103593667	-	KCNIP2	Kv channel interacting protein 2
GC10P103815	7.40711	7.35897	7.22643	7.53439	7.29822	7.35181	7.99863	7.55195	8.06061	7.85048	7.78154	7.4763	7.47349	7.39348	7.66739	7.83973	7.5116	8.14386	8.13983	8.20968	7.46314	7.37611	7.16446	7.19978	79803	10	103815136	103817782	+	HPS6	Hermansky-Pudlak syndrome 6
GC10M103857	7.53482	8.1299	6.75841	7.20879	7.05807	7.1651	8.48749	9.07443	8.74023	7.66124	7.88349	7.55974	8.16648	8.06722	7.31388	7.71793	7.62265	7.57632	7.33305	7.13742	8.09021	7.50262	7.50262	6.8381	8861	10	103857316	103864692	-	LDB1	LIM domain binding 1
GC10P103882	7.78265	8.43276	7.84163	8.08899	8.15162	7.09326	8.06486	8.56054	8.06816	5.5948	5.74738	7.65788	7.70241	6.65616	6.59679	6.94537	5.89497	6.83053	6.80803	6.01931	5.80934	5.72323	5.59682	6.66536	23082	10	103882776	103900078	+	PPRC1	peroxisome proliferative activated receptor, gamma, coactivator-related 1
GC10P103902	8.43479	8.65941	7.26783	7.24749	7.53927	7.8436	9.12253	9.11513	8.93462	6.54952	6.21064	8.44672	8.86288	8.00406	6.53467	7.48035	5.71892	7.26366	7.59902	6.44148	6.35294	6.2144	6.26377	6.67133	9221	10	103902106	103913611	+	NOLC1	nucleolar and coiled-body phosphoprotein 1
GC10M103979	6.30244	6.34441	5.70733	5.74902	5.90463	5.75704	6.7388	6.6678	7.08677	6.77877	6.65868	6.03997	6.24562	7.03801	6.03639	6.76166	6.95262	6.4026	5.96264	6.40628	7.11563	6.21519	6.24869	5.66005	5309	10	103979935	103991221	-	PITX3	paired-like homeodomain transcription factor 3
GC10P103995	7.7986	7.10902	6.39792	6.47291	6.72601	7.11713	6.79703	6.87051	6.98785	7.30999	7.92527	6.69706	6.86268	7.31698	7.04738	7.16011	7.59021	7.84636	7.26303	6.8589	7.77103	7.36689	7.43387	7.08667	8729	10	103995277	104132642	+	GBF1	golgi-specific brefeldin A resistance factor 1
GC10P104144	5.46236	5.55841	6.01015	4.99686	5.64208	6.3328	5.43527	6.21117	6.24895	5.54076	5.99843	5.77112	6.04084	5.82911	6.44997	7.21521	5.52524	6.66865	6.43749	5.7117	7.31907	6.39214	6.5323	6.00361	4791	10	104144319	104152270	+	NFKB2	nuclear factor of kappa light polypeptide gene enhancer in B-cells 2 (p49/p100)
GC10M104152	5.08839	5.15075	4.8997	4.8218	4.95166	5.0885	5.06817	6.6116	6.29591	5.36366	5.65013	5.50405	6.0787	5.98432	4.70927	6.29263	6.45465	5.40432	4.85472	5.0366	5.52659	5.18842	4.95558	4.69167	5662	10	104152365	104169465	-	PSD	pleckstrin and Sec7 domain containing
GC10P104169	6.17294	6.57602	6.88519	5.98614	6.9561	6.72548	7.04596	6.54024	6.86294	6.63364	6.35928	6.54092	6.91059	7.08946	6.22051	6.9928	7.32862	6.50081	6.03904	6.10782	6.03853	5.53334	5.99838	6.8183	79176	10	104169578	104172883	+	FBXL15	F-box and leucine-rich repeat protein 15
GC10M104172	8.80314	9.028	8.58172	8.55373	8.76954	8.70263	8.83911	8.74852	8.51123	8.87737	9.00787	8.93968	8.82248	9.25936	8.6656	9.02661	8.79299	8.06592	8.17708	8.00559	7.19023	8.13955	7.38307	7.64256	79004	10	104172997	104182319	-	CUEDC2	CUE domain containing 2
GC10M104199	5.54437	5.18609	5.2359	4.94089	4.67851	5.37708	5.78039	5.60589	5.66045	5.86101	5.80017	5.11539	5.40631	5.02354	5.25537	5.17395	5.27303	5.59587	5.93494	5.22841	6.0498	5.9515	6.1943	5.20408	79946	10	104199583	104201290	-	C10orf95	chromosome 10 open reading frame 95
GC10P104211	6.40028	6.19216	5.9663	6.00628	6.33225	6.34758	6.11033	5.58842	5.76207	7.0886	7.13548	6.35203	5.92118	5.13629	7.27793	6.36129	6.58675	6.96154	6.95464	6.78163	7.08078	6.94396	6.97987	6.67617	79847	10	104211159	104226790	+	C10orf77	chromosome 10 open reading frame 77
GC10M104228	8.23392	8.18061	8.60954	8.84266	8.38165	8.24636	8.22832	7.86711	8.36527	9.23915	9.00403	7.93687	7.59196	7.80149	8.52754	8.37865	8.37706	8.87785	8.30792	8.3055	9.05792	8.00045	7.67826	8.99259	10121	10	104228976	104252452	-	ACTR1A	ARP1 actin-related protein 1 homolog A, centractin alpha (yeast)
GC10P104395	7.37548	7.5938	8.42183	8.48876	8.39467	8.16204	6.85639	6.6131	6.60681	7.3655	7.552	7.65544	6.96246	6.55857	8.73888	7.82208	8.21185	9.05295	7.20926	7.90248	9.33941	8.85202	9.06554	7.62154	81603	10	104394355	104408064	+	TRIM8	tripartite motif-containing 8
GC10P104525	7.76053	8.27868	8.58664	8.28928	8.22354	8.46577	9.57577	8.65111	8.37794	10.067	10.0109	8.23456	8.35455	8.58729	8.88031	9.05005	9.24856	9.71378	7.67071	8.16336	9.61491	8.87909	9.16713	8.89089	54838	10	104525995	104565310	+	C10orf26	chromosome 10 open reading frame 26
GC10M104580	6.3466	5.94707	5.90983	5.95431	5.85428	5.5786	5.85892	5.74254	6.00609	6.33868	6.16428	6.13044	5.56738	5.53123	6.06671	5.36493	5.40077	6.25886	6.34656	6.37617	6.42104	6.58476	6.47477	5.51909	1586	10	104580283	104587168	-	CYP17A1	cytochrome P450, family 17, subfamily A, polypeptide 1
GC10P104668	6.563	6.49401	6.03064	6.26246	6.61095	6.48914	6.49098	6.61027	6.98455	6.9267	7.19107	6.2708	5.92824	5.94555	6.38352	5.71725	5.94555	6.61416	6.84616	7.04178	6.2953	7.00587	6.66473	6.28305	54805	10	104668103	104828228	+	CNNM2	cyclin M2
GC10M104837	7.05584	7.19367	8.66181	8.59536	7.8673	8.2517	6.68565	7.2819	6.98626	6.3376	6.511	7.62246	7.761	7.71746	7.46593	7.90803	8.20023	7.35783	6.67069	5.77153	8.85431	8.02143	7.44312	8.44129	22978	10	104837903	104943006	-	NT5C2	5'-nucleotidase, cytosolic II
GC10P105026	6.50916	5.97449	5.83947	6.01104	5.8294	5.99947	5.71236	5.13823	5.5797	6.37333	6.29379	5.90024	5.34863	5.41195	6.2039	5.72376	6.00548	6.48907	6.25378	7.22524	6.81372	6.33742	6.63575	6.09711	9118	10	105026909	105040091	+	INA	internexin neuronal intermediate filament protein, alpha
GC10P105117	6.59518	7.17314	7.17916	6.79213	6.51848	6.3471	7.58981	7.99188	7.80765	6.68085	6.60165	7.42755	7.27077	7.0097	6.56914	7.24692	7.1039	7.25086	6.62558	6.33015	6.845	6.7038	6.69746	7.39902	6877	10	105117713	105138810	+	TAF5	TAF5 RNA polymerase II, TATA box binding protein (TBP)-associated factor, 100kDa
GC10M105196	6.90148	6.72131	7.35909	6.56274	7.1588	7.2485	5.6843	5.75209	5.90045	6.76661	6.4429	7.20988	6.6087	6.76024	8.75373	8.69943	8.99061	8.86925	7.2081	8.82213	6.32319	6.91372	6.58634	6.3811	51063	10	105196536	105202065	-	FAM26B	family with sequence similarity 26, member B
GC10M105632	7.33453	7.42961	8.19484	7.95095	8.18318	8.51211	7.29605	7.21167	7.13496	7.32197	7.40634	8.14615	7.90416	9.12123	7.63388	7.74758	8.33307	7.0691	6.65686	6.60671	8.83536	7.05367	6.97405	8.835	79991	10	105632290	105667956	-	OBFC1	oligonucleotide/oligosaccharide-binding fold containing 1
GC10M105781	5.36985	5.058	5.0011	5.06967	5.12472	5.09729	5.88725	5.38307	5.50066	5.811	5.68806	5.26906	5.94471	5.35935	5.0964	5.37756	5.46972	5.37946	5.17184	5.76883	5.7851	5.59707	5.58678	5.91068	1308	10	105781037	105835628	-	COL17A1	collagen, type XVII, alpha 1
GC10M105879	3.13323	3.12666	3.09093	3.12761	3.26117	2.94278	3.23758	3.45124	3.29339	3.32189	3.09853	3.09035	3.5383	3.33216	2.99544	3.22935	3.24266	3.31496	3.1201	3.23135	3.46148	3.22753	3.29887	3.05612	80217	10	105879636	105982110	-	C10orf79	chromosome 10 open reading frame 79
GC10P106390	3.8112	3.38024	3.21092	3.39309	3.18389	3.55792	3.36544	3.4855	3.34022	3.81377	3.56052	3.59529	3.34298	3.44665	3.52253	3.35805	3.26663	3.44316	3.48639	3.46624	3.90462	3.67461	4.10431	3.74769	22986	10	106390848	107014983	+	SORCS3	sortilin-related VPS10 domain containing receptor 3
GC10M111614	8.30322	8.56706	8.6118	8.7185	8.64501	8.76204	8.45213	8.12354	8.45687	9.78106	9.35793	9.02842	9.09181	9.38022	8.65157	9.16396	9.20161	8.13353	8.48078	8.40691	5.62855	7.02111	6.58013	7.48561	7511	10	111614513	111673192	-	XPNPEP1	X-prolyl aminopeptidase (aminopeptidase P) 1, soluble
GC10P111755	9.14268	9.14064	9.62093	8.7675	8.03455	9.34543	9.14923	9.13323	9.19153	10.2064	9.56469	9.66729	9.30941	10.1376	10.0531	9.13268	10.4889	10.015	7.77836	8.54734	9.99383	9.19433	9.7003	10.18	120	10	111757700	111885310	+	ADD3	adducin 3 (gamma)
GC10P111957	8.22298	8.48593	8.49908	8.5482	8.4374	9.0846	10.1132	10.1303	10.3573	9.55297	9.42495	8.96832	8.13692	9.9545	9.70574	9.03928	11.0599	9.53623	7.43838	8.9715	10.3561	9.6681	9.43858	10.2525	4601	10	111957352	112037111	+	MXI1	MAX interactor 1
GC10M112042	6.9771	8.31608	8.91107	9.23663	8.83183	8.44421	8.63217	8.64406	8.29259	8.48252	8.51879	8.8758	8.41297	7.60352	8.80217	8.08628	8.23313	8.24561	7.32511	7.45264	8.44665	7.94392	8.0809	8.43108	10285	10	112042788	112054687	-	SMNDC1	survival motor neuron domain containing 1
GC10P112317	6.33182	7.24806	5.21891	5.44717	5.17908	7.23902	8.079	8.16373	8.48748	4.56396	5.09618	7.07157	7.62551	6.13008	6.83821	6.60633	5.0283	4.95249	6.80736	6.06453	5.48632	5.68308	5.46721	6.15542	9126	10	112317438	112354380	+	CSPG6	chondroitin sulfate proteoglycan 6 (bamacan)
GC10P112618	7.54648	8.72399	8.60782	8.52806	8.67748	8.5083	9.35667	8.63959	8.91933	5.66637	5.90994	8.00912	8.42432	8.4443	7.02328	7.42383	7.75922	6.98106	5.94503	7.03772	8.49882	6.84321	7.32937	9.61354	27250	10	112621585	112649753	+	PDCD4	programmed cell death 4 (neoplastic transformation inhibitor)
GC10P112669	8.28102	8.58671	8.54479	8.75335	8.70332	8.67277	8.18165	8.12446	8.38151	8.67072	8.41276	8.24685	7.55426	8.28014	8.67001	8.0779	8.74023	8.78194	7.50947	7.93285	9.99519	8.98308	9.46744	8.91084	8036	10	112713902	112763412	+	SHOC2	soc-2 suppressor of clear homolog (C. elegans)
GC10P112826	5.6787	5.89672	4.88779	5.03175	5.84438	5.71136	4.44375	4.41292	4.54509	8.67236	8.90364	4.61462	4.08813	4.17615	4.81356	3.89373	4.20902	5.252	4.80237	4.95932	5.12877	4.85262	5.87583	4.6215	150	10	112826910	112830560	+	ADRA2A	adrenergic, alpha-2A-, receptor
GC10P114123	7.62834	8.23137	7.94883	8.00982	7.89805	8.42266	8.88009	8.74849	7.34504	7.9669	7.51697	7.9059	8.04317	7.81248	7.39078	7.56176	7.16862	7.78648	8.14164	7.3217	7.07497	6.59723	6.19501	7.37856	51703	10	114125012	114178127	+	ACSL5	acyl-CoA synthetase long-chain family member 5
GC10M114180	8.8283	9.05646	9.312	8.87387	9.10788	9.16611	9.72901	9.60454	9.45588	8.01817	7.80876	8.94148	9.242	9.33444	8.92099	9.35095	9.19965	8.70576	8.68596	8.98378	8.50407	8.50654	8.11187	9.13357	64429	10	114180049	114196662	-	ZDHHC6	zinc finger, DHHC-type containing 6
GC10P114700	6.15159	5.98615	6.16379	7.0306	6.2113	7.0362	4.56468	4.00291	4.62421	4.70928	4.35718	5.21286	5.11095	5.54502	5.12087	5.75184	5.60833	7.45259	6.63478	5.62012	7.5196	7.30299	7.33084	5.03955	6934	10	114700200	114916051	+	TCF7L2	transcription factor 7-like 2 (T-cell specific, HMG-box)
GC10P115302	5.8242	5.39429	5.30429	5.41301	5.61625	5.16346	5.23726	4.72668	4.72896	5.82687	6.09241	5.31895	4.5475	5.51966	5.68837	5.48631	4.95651	5.68814	6.34677	6.17623	6.12821	6.43079	7.00648	5.61161	3026	10	115302774	115339348	+	HABP2	hyaluronan binding protein 2
GC10M115338	4.40683	4.25465	4.30299	4.14048	3.94862	4.08736	4.4941	4.23507	3.9202	5.07865	4.53497	4.2674	4.58496	4.43851	4.37089	4.06134	4.17803	4.32778	4.69656	4.42355	4.79451	4.37977	4.57642	4.33595	4892	10	115338573	115413795	-	NRAP	nebulin-related anchoring protein
GC10P115428	5.56126	6.16447	6.67124	6.63845	6.29019	6.48891	5.14758	5.05282	5.8931	5.48704	5.61666	5.94935	5.75905	5.80202	5.96613	6.07359	6.37626	6.32181	7.44848	7.73048	5.60587	5.91637	5.66499	5.93257	840	10	115428924	115480652	+	CASP7	caspase 7, apoptosis-related cysteine peptidase
GC10P115501	3.48733	3.36471	3.68188	3.62984	3.53563	3.407	3.70078	3.61041	3.45502	3.46026	3.41165	3.45571	3.5383	3.49865	3.39971	3.3397	3.38507	3.45085	3.46407	3.51422	3.76879	3.55789	3.61158	3.22334	79949	10	115501202	115533177	+	C10orf81	chromosome 10 open reading frame 81
GC10M115584	6.02243	6.22345	5.96967	5.76818	6.07984	5.8637	7.79572	7.68359	7.57221	8.43582	7.8228	6.26879	6.62949	7.00851	5.60563	6.25109	6.23055	5.77352	5.71373	5.52733	5.11217	5.42398	5.67751	5.50379	9937	10	115584473	115603597	-	DCLRE1A	DNA cross-link repair 1A (PSO2 homolog, S. cerevisiae)
GC10P115793	4.44349	4.19999	3.91506	3.63247	4.04393	4.00752	4.37075	4.66832	4.63323	4.7561	4.4015	4.16538	4.64193	4.61042	4.10556	4.6869	4.42003	4.47356	4.46704	4.31748	4.52908	4.30022	4.27544	4.16432	153	10	115793804	115795518	+	ADRB1	adrenergic, beta-1-, receptor
GC10M115871	4.61863	5.11398	4.46508	4.3489	4.38521	4.96055	4.69561	4.3263	4.3668	4.41621	4.61455	4.28051	4.60131	4.40916	4.36887	4.42705	4.14975	4.85907	5.25839	5.27824	5.54776	5.24844	5.90684	5.1861	55088	10	115871963	115924354	-	C10orf118	chromosome 10 open reading frame 118
GC10P115929	4.25808	4.33276	3.97564	4.11533	4.08687	4.03948	3.9936	3.98545	4.43169	4.05596	4.16351	4.17606	3.92911	4.02469	4.23368	3.81643	3.63004	4.30996	4.36996	4.16524	4.58435	4.63396	4.60122	4.22796	56165	10	115929018	115982053	+	TDRD1	tudor domain containing 1
GC10M117813	3.90243	4.00047	3.72247	3.86897	3.73006	3.84665	4.05338	4.11244	3.8465	3.92204	3.90304	3.85495	3.91477	3.78929	3.90748	3.71913	4.37673	4.15428	4.2034	3.98861	4.10433	4.29135	4.55967	4.25699	2674	10	117813787	118021784	-	GFRA1	GDNF family receptor alpha 1
GC10P118340	5.16322	4.89282	4.36371	4.79727	4.6037	4.78063	4.79707	4.63081	4.4496	5.07599	5.25122	4.92843	4.69212	4.90402	4.91098	4.55649	4.73236	5.14411	5.02976	5.32238	5.34564	5.33994	5.69635	5.08999	5407	10	118340460	118358676	+	PNLIPRP1	pancreatic lipase-related protein 1
GC10M118634	4.30586	4.71433	5.35284	4.83237	5.05956	4.5251	3.63258	3.8684	4.13486	3.7547	3.80339	4.38982	3.82349	4.50327	7.43984	6.62748	6.85545	7.96987	6.32533	9.63142	3.86545	5.69092	5.64704	4.52934	57698	10	118605736	118754866	-	KIAA1598	KIAA1598
GC10P118990	5.87423	6.05099	5.89214	6.88968	7.43153	6.93333	5.5298	5.757	6.10377	7.66302	7.20082	5.73453	7.32392	5.61828	4.85103	4.76511	4.77674	4.63384	4.8589	4.89965	5.79653	5.22453	5.42012	5.89881	6571	10	118990593	119028931	+	SLC18A2	solute carrier family 18 (vesicular monoamine), member 2
GC10P119291	3.89379	3.84833	3.74024	3.74427	3.56973	3.73018	3.83224	3.78022	3.63736	3.83065	4.15374	3.82921	3.70504	3.85281	3.90782	3.71451	3.75632	3.77368	3.86441	3.83665	4.32763	4.16637	4.41489	3.85489	2018	10	119291945	119299043	+	EMX2	empty spiracles homolog 2 (Drosophila)
GC10M119754	6.56506	6.55651	6.74745	7.10304	6.84836	6.84348	5.79769	5.78288	6.06408	5.70464	5.78609	6.72743	6.17851	6.19218	6.92081	6.42439	6.63249	6.64592	5.982	5.99876	6.67932	6.32309	6.38965	7.23209	22841	10	119754418	119796104	-	RAB11FIP2	RAB11 family interacting protein 2 (class I)
GC10M120058	5.06261	5.09474	5.04843	5.04196	4.98615	5.08013	5.08445	5.30086	5.05776	5.10499	5.19357	4.93737	5.13839	4.88458	5.10412	5.00166	4.72784	5.30645	5.26682	5.41101	5.10571	5.36425	5.48544	5.1089	63877	10	120058561	120091808	-	C10orf84	chromosome 10 open reading frame 84
GC10M120784	9.62187	9.88139	8.7511	9.66116	9.76439	9.5581	9.93964	10.2129	10.0388	7.74794	7.64273	9.87136	9.9051	9.81769	9.06682	9.01554	8.95572	9.3506	9.28418	8.93117	6.99696	7.86384	7.66431	8.42886	8661	10	120784531	120830324	-	EIF3S10	eukaryotic translation initiation factor 3, subunit 10 theta, 150/170kDa
GC10M120917	10.4178	10.7085	9.90845	9.89379	9.48725	10.1644	10.569	10.6754	10.69	9.44075	9.35076	10.6202	10.6809	10.768	10.1425	10.3517	10.5171	9.26244	10.3484	10.1726	8.11235	8.92554	7.98676	8.02224	10935	10	120917205	120928335	-	PRDX3	peroxiredoxin 3
GC10P120957	5.77637	5.67099	7.23806	6.56246	6.14529	5.94761	5.4342	5.37406	5.48101	8.0522	8.33564	5.52396	5.07193	5.23437	5.72468	5.66551	5.71445	6.63515	6.15431	5.85125	7.35951	7.26843	7.55317	7.56485	2869	10	120957090	121205120	+	GRK5	G protein-coupled receptor kinase 5
GC10M121249	8.54487	8.78016	9.14844	9.72188	8.79297	9.44286	10.4161	10.2467	10.257	11.6391	11.5815	9.94139	9.94006	10.4461	10.3234	10.372	10.4676	8.79137	8.88701	8.67688	6.38015	8.66524	8.2505	8.5378	6001	10	121249329	121292212	-	RGS10	regulator of G-protein signalling 10
GC10M121324	8.89535	9.41186	9.41212	9.67872	9.5553	9.21158	9.49471	9.49951	9.51605	9.00313	8.955	9.21476	9.50865	10.2474	8.9543	9.16194	9.83655	8.92806	8.86696	8.21623	8.8416	8.70692	8.79765	9.76804	7073	10	121322969	121346531	-	TIAL1	TIA1 cytotoxic granule-associated RNA binding protein-like 1
GC10P121400	4.86465	4.31556	5.69265	7.10642	6.85682	6.37342	6.61932	7.08362	5.97374	7.23005	7.44578	6.94706	5.82089	5.62659	7.44574	7.40395	6.72627	6.47862	7.65107	8.56865	4.55464	4.6496	4.63035	7.10327	9531	10	121400871	121427317	+	BAG3	BCL2-associated athanogene 3
GC10P121475	6.2481	6.43523	7.75359	7.428	7.72477	6.9295	7.38795	7.04945	7.29558	6.96095	6.87829	7.79524	7.58217	7.731	7.55618	7.17079	8.10668	6.51192	7.74953	8.56642	5.14355	6.29838	6.04934	7.01746	22876	10	121475598	121578648	+	INPP5F	inositol polyphosphate-5-phosphatase F
GC10M121578	6.69308	6.85732	6.95015	6.42679	6.43955	6.49868	6.92853	6.50587	6.50821	5.81576	5.50269	7.35535	7.37246	5.86313	7.38261	7.34308	6.66802	7.2225	6.77019	6.53455	7.17899	7.16613	6.94306	6.31706	79892	10	121578961	121622351	-	C10orf119	chromosome 10 open reading frame 119
GC10P121642	6.78747	7.28694	6.91537	6.73172	7.08962	7.09795	6.74724	7.0073	6.70694	6.38503	6.31469	7.09838	6.85685	6.87498	7.08273	7.00367	6.67428	6.88259	6.82099	6.36565	5.99387	5.65896	5.47667	6.11414	11196	10	121642212	121691235	+	SEC23IP	SEC23 interacting protein
GC10P122601	6.601	7.71451	8.27967	8.23713	7.76086	8.02914	7.5098	7.28525	7.49874	6.82642	7.16719	7.80853	7.39074	7.87949	8.47784	8.63854	8.9489	7.91626	7.04173	7.54211	5.30617	6.40112	5.96853	7.31677	55717	10	122600684	122659025	+	BRWD2	bromodomain and WD repeat domain containing 2
GC10M122473	5.52083	5.23527	5.2756	5.13423	5.03112	5.27511	4.97052	4.75914	5.09664	5.60672	5.56038	5.18737	4.83864	4.71955	5.47142	4.8621	4.93457	5.52583	5.62716	5.98853	5.75686	5.96916	6.21375	5.71359	2263	10	123227845	123347962	-	FGFR2	fibroblast growth factor receptor 2 (bacteria-expressed kinase, keratinocyte growth factor receptor, craniofacial dysostosis 1, Crouzon syndrome, Pfeiffer syndrome, Jackson-Weiss syndrome)
GC10M123708	6.90976	7.55994	7.92395	7.68069	7.93485	7.73995	7.51523	7.56252	7.59946	6.29869	6.45236	7.28499	7.94651	7.1674	6.87533	7.16212	6.5832	6.2775	6.76543	6.24627	4.40572	5.78447	5.48284	6.1956	54780	10	123706598	123724722	-	C10orf86	chromosome 10 open reading frame 86
GC10P123738	4.60777	4.50427	4.65876	4.79492	4.6488	4.34133	6.21923	5.04052	5.89786	5.02415	5.17241	4.81429	5.01315	4.64771	4.5362	5.01853	4.74226	4.74977	4.68635	4.87369	4.95903	4.74088	4.8364	4.65795	10579	10	123738678	124004048	+	TACC2	transforming, acidic coiled-coil containing protein 2
GC10P124124	4.70924	4.82944	6.04352	4.94195	4.97827	5.31757	4.28796	4.12887	4.43204	4.79811	4.51507	4.62265	4.72283	4.36851	5.02623	5.14661	4.71622	5.01336	6.05545	6.40804	4.86282	5.38701	5.43399	5.34003	59338	10	124124209	124181856	+	PLEKHA1	pleckstrin homology domain containing, family A (phosphoinositide binding specific) member 1
GC10P124213	6.62532	6.33299	6.48761	6.44205	6.28673	6.10542	6.48991	6.33662	6.3864	7.04679	6.97926	6.32899	6.43207	6.15315	6.52671	6.14555	6.13457	8.23246	7.03086	8.41848	7.12685	7.49142	7.45172	6.71861	5654	10	124211046	124264413	+	HTRA1	HtrA serine peptidase 1
GC10P124310	6.54169	6.25659	6.49177	6.6285	6.22701	5.92337	6.50432	6.19465	5.9919	6.76974	6.80797	6.26097	6.13504	6.04202	6.60161	6.19102	6.08755	6.63379	6.71873	6.70377	6.81357	7.31146	7.11637	6.61532	1755	10	124310170	124393242	+	DMBT1	deleted in malignant brain tumors 1
GC10M124681	5.03827	5.70825	6.4649	5.55707	6.11748	5.61883	6.50312	6.53988	6.0691	7.36271	7.17531	5.70836	5.64276	5.56211	5.44185	4.99213	5.33588	5.32678	5.59834	5.65988	5.30232	5.34937	5.30168	5.34156	80007	10	124681015	124703763	-	C10orf88	chromosome 10 open reading frame 88
GC10M124741	6.60233	6.69812	7.0512	6.93592	7.28337	6.7402	7.30244	6.72476	7.05749	5.81614	5.53282	6.26563	6.32777	6.52596	6.15124	5.79042	5.57315	7.0892	5.91427	6.14495	7.71056	6.39119	7.47245	8.3772	64376	10	124740313	124758179	-	ZNFN1A5	zinc finger protein, subfamily 1A, 5
GC10P124758	3.44252	3.69728	3.68295	3.58785	3.78128	3.70343	3.91872	4.3113	3.83303	3.6908	3.71983	4.11315	3.72177	3.85848	3.79876	3.7797	4.12975	3.46796	3.35875	3.61896	3.65486	3.5186	3.55397	4.10789	36	10	124758523	124807795	+	ACADSB	acyl-Coenzyme A dehydrogenase, short/branched chain
GC10P124903	8.32914	9.11131	9.09418	8.94154	8.73606	8.98444	9.49003	9.75034	9.59057	8.9157	8.88695	9.36659	9.20308	9.29098	8.72424	8.58958	8.69084	7.8171	8.29785	7.803	6.87692	7.30819	7.14587	8.76427	9184	10	124903859	124914869	+	BUB3	BUB3 budding uninhibited by benzimidazoles 3 homolog (yeast)
GC10M125758	6.88058	7.50142	7.71668	5.41945	6.31575	5.32234	4.21844	3.96528	4.05958	5.41924	4.99204	4.79524	4.57143	4.50925	6.39717	7.23454	8.14376	10.5225	8.16255	10.0507	11.1004	9.79895	10.1837	9.67111	51363	10	125757175	125796231	-		B cell RAG associated protein
GC10M126075	9.28599	10.138	9.25083	9.02602	9.52763	9.15247	11.4399	11.4099	11.8394	7.32357	7.31398	9.86806	10.0924	9.7049	9.06729	9.08283	8.62984	8.76261	7.77483	8.40079	9.26549	8.82053	10.0094	8.76312	4942	10	126075861	126097467	-	OAT	ornithine aminotransferase (gyrate atrophy)
GC10P126140	7.11005	7.32211	6.52187	6.36521	6.07154	6.59222	6.74831	7.01501	6.53535	6.6784	7.08616	6.4617	6.63648	6.58162	6.69153	6.61551	6.81419	7.25593	6.82746	6.90984	6.72578	7.18869	6.83223	6.39535	64077	10	126140401	126292699	+		phospholysine phosphohistidine inorganic pyrophosphate phosphatase
GC10P126480	7.25125	7.66362	7.77987	7.52077	7.47233	7.6846	8.11525	7.85527	7.83784	7.19243	6.94034	7.77313	8.03033	7.94183	7.96352	7.99209	7.85666	7.63446	7.64414	7.55441	7.07348	7.01792	6.93932	7.29919	23172	10	126480381	126515226	+	KIAA0157	KIAA0157
GC10P127398	6.3034	7.52429	7.91706	7.47497	7.28926	7.14849	8.4315	8.46314	7.95535	6.77744	6.70538	7.42282	7.49052	7.92535	6.57082	7.12662	7.45087	6.5808	6.61466	6.77601	5.94595	6.30078	5.84493	6.94845	26098	10	127398073	127442702	+	C10orf137	chromosome 10 open reading frame 137
GC10M127467	8.09641	8.50925	7.42603	7.55612	7.74332	7.45131	10.9007	10.8249	10.3175	8.00276	7.8802	7.87473	8.64605	8.40316	7.12426	8.00539	7.05822	6.67813	7.25669	7.2432	5.32272	6.12331	6.02571	6.24947	7390	10	127467141	127501757	-	UROS	uroporphyrinogen III synthase (congenital erythropoietic porphyria)
GC10P127502	6.75859	7.15146	7.29366	7.35965	7.35964	7.24844	8.0028	8.34687	8.08912	6.48936	6.29127	7.14867	8.04995	7.53229	6.41713	7.03157	6.18508	6.47808	6.4186	6.0736	5.37375	5.57348	5.21928	5.51313	56647	10	127502104	127532080	+	BCCIP	BRCA2 and CDKN1A interacting protein
GC10M127515	8.28845	8.08561	7.96982	8.06814	7.92217	8.18105	8.69862	8.35842	8.32405	7.83382	7.88638	8.31387	8.11364	8.39168	7.90413	7.68861	7.68367	7.89234	7.92257	8.16446	7.06135	7.25122	7.30282	6.80276	55760	10	127514898	127575017	-	DHX32	DEAH (Asp-Glu-Ala-His) box polypeptide 32
GC10M127693	4.92306	4.578	4.66126	4.50693	4.50276	4.40568	4.48955	4.4231	4.58859	4.68635	4.88813	4.56631	4.74151	4.3208	4.86676	4.67355	4.62365	4.94256	4.89131	5.14673	5.07501	5.20673	5.47203	5.17203	8038	10	127693414	128067055	-	ADAM12	ADAM metallopeptidase domain 12 (meltrin alpha)
GC10P128584	7.58879	7.34597	6.93347	7.54423	7.37913	7.88471	6.30024	6.03193	6.1012	7.64047	7.28168	6.75425	6.30898	6.26707	6.82289	6.69012	6.81664	6.94235	6.86893	6.98943	6.78976	6.88471	7.25469	6.29683	1793	10	128584012	129140764	+	DOCK1	dedicator of cytokinesis 1
GC10P129595	8.67125	8.48815	8.59877	8.84529	8.03853	6.96278	5.51009	5.41851	5.59463	4.63559	5.49856	7.76585	6.9481	7.54571	9.32022	9.77938	9.3235	11.0049	10.0816	10.187	11.3949	10.2852	10.9666	11.403	5791	10	129595314	129774152	+	PTPRE	protein tyrosine phosphatase, receptor type, E
GC10M129784	8.23011	8.39338	5.97356	5.68287	5.95482	5.94807	8.35766	9.03509	9.32865	7.10146	7.2051	8.65592	8.99945	9.14468	7.42465	8.25671	8.66986	5.82224	7.34047	6.19545	6.00621	6.14342	6.38724	5.80583	4288	10	129784913	129814458	-	MKI67	antigen identified by monoclonal antibody Ki-67
GC10P131155	6.89086	6.9853	7.38508	6.72188	6.62801	7.46741	7.6727	7.40592	6.57892	7.32437	7.03544	7.2581	7.34995	8.07687	6.77847	6.87699	7.69542	6.43762	5.89303	6.6751	6.10622	5.92753	5.26642	6.32404	4255	10	131155509	131455356	+	MGMT	O-6-methylguanine-DNA methyltransferase
GC10P131824	5.91644	6.13556	5.73986	5.88307	5.96318	5.74661	6.22023	5.99608	6.49259	6.11494	6.17622	6.04256	6.36228	5.99738	6.12084	6.07359	6.13873	6.14004	6.07599	6.41696	6.44238	5.97073	6.28145	6.19529	10539	10	131824671	131872774	+	TXNL2	thioredoxin-like 2
GC10M133631	5.32833	6.7785	6.40338	6.06798	6.63647	6.87886	8.76884	9.48107	9.75634	10.3683	10.4978	8.35315	8.24764	10.484	7.558	7.87757	9.68685	4.68203	5.26066	5.44117	4.04644	4.68184	4.99602	6.99063	664	10	133631193	133645425	-	BNIP3	BCL2/adenovirus E1B 19kDa interacting protein 3
GC10P133850	4.93178	4.42466	4.66085	4.57698	4.54332	4.44688	4.8516	4.89221	4.81272	5.17242	5.35385	4.59528	4.80693	5.27377	4.75965	4.82078	4.99427	4.79708	4.43627	4.88501	4.95074	4.89173	5.10192	4.867	10570	10	133850393	133869256	+	DPYSL4	dihydropyrimidinase-like 4
GC10P134201	7.5872	8.08439	8.56615	8.47596	8.15169	8.15024	6.57828	6.5522	6.53588	10.6169	10.5922	8.14863	7.81929	8.20561	7.99224	7.45779	8.17253	7.94401	5.90033	6.59976	8.86351	8.39812	8.5588	9.44282	3632	10	134201342	134446968	+	INPP5A	inositol polyphosphate-5-phosphatase, 40kDa
GC10M134471	4.68315	4.24522	4.58722	4.83954	4.68716	4.33835	4.84092	5.03316	4.55443	4.8661	4.7984	4.46336	4.55237	4.71948	4.6194	4.32419	4.61118	4.75568	4.47422	4.96367	4.89849	4.9774	4.74345	4.73387	54777	10	134471886	134521226	-	C10orf92	chromosome 10 open reading frame 92
GC10P134932	4.47333	4.29332	4.35585	4.1935	4.20906	4.12985	4.56831	4.39816	4.92208	4.69897	4.67935	4.20779	4.5854	4.94521	4.42191	4.44523	4.59309	4.88264	4.44347	4.55395	4.74512	4.63953	4.53136	4.35499	8433	10	134893767	134895051	+	UTF1	undifferentiated embryonic cell transcription factor 1
GC10P134941	5.74929	5.58429	6.11896	5.69798	5.79412	5.3511	5.60668	5.4573	5.5673	5.90812	5.96384	5.72271	5.41033	5.78871	6.17762	5.87977	6.26064	7.04768	6.4149	6.26651	6.03512	6.59697	6.59764	6.46792	27287	10	134901397	134905423	+	VENTX	VENT homeobox homolog (Xenopus laevis)
GC10M135027	4.82351	4.73278	4.25725	4.82137	4.81176	4.64339	5.23234	5.35586	4.91478	5.14866	4.97209	4.68137	5.47381	4.94075	4.99806	5.04568	5.47769	5.03983	5.06079	4.99224	5.28501	5.44237	5.50631	4.44508	50632	10	134988922	135000401	-	DRD1IP	dopamine receptor D1 interacting protein
GC10M135064	9.60001	9.78245	9.45092	9.67336	9.49866	9.66142	9.89616	9.77757	9.75947	9.04259	8.93312	9.90679	10.1698	10.2408	9.54479	9.8673	9.34772	9.15935	9.35312	9.30067	6.9924	8.08428	7.4303	8.43629	1892	10	135025979	135036898	-	ECHS1	enoyl Coenzyme A hydratase, short chain, 1, mitochondrial
GC10P135081	6.13828	6.04139	6.92193	6.24782	6.73605	6.57599	6.16882	5.91886	6.26818	7.13436	7.36199	5.92606	6.48763	6.44213	5.94672	6.41218	6.59009	6.55677	6.19998	6.59259	6.16509	5.99148	5.86939	5.7293	196743	10	135042730	135055187	+	PAOX	polyamine oxidase (exo-N4-amino)
GC10P135099	8.02182	8.37642	8.06275	7.5578	7.88418	7.86602	8.41477	8.29411	8.22534	6.9625	7.30379	7.76971	8.62507	8.05287	6.62705	7.34695	7.17152	7.39541	7.90841	7.26724	7.56227	7.54791	7.03294	7.53555	92170	10	135057689	135084813	+	MTG1	mitochondrial GTPase 1 homolog (S. cerevisiae)
GC10P135229	5.64039	5.31109	5.6361	5.30215	5.08566	5.25741	5.53929	5.1771	5.94563	5.52015	5.37478	5.27708	4.9148	4.96491	5.07574	4.90958	4.80606	5.26443	5.36676	5.69353	5.25175	5.96286	5.71996	5.14227	1571	10	135190856	135202610	+	CYP2E1	cytochrome P450, family 2, subfamily E, polypeptide 1
GC11M000192	5.958	5.45898	5.13541	5.24117	5.26401	5.17167	5.87469	5.55779	5.46777	5.5393	5.67736	4.91116	5.16008	5.36678	5.29811	5.44472	5.39695	5.29914	5.21123	5.42348	5.70645	5.43024	5.68287	5.74261	51272	11	192923	197383	-	BET1L	blocked early in transport 1 homolog (S. cerevisiae)-like
GC11P000200	9.05798	9.38549	9.05716	9.12032	9.17787	9.15965	9.57684	9.33479	10.1259	9.51712	9.32295	9.04757	9.05856	8.72888	8.97231	9.34996	9.25177	9.50565	8.91955	8.9216	9.41033	8.8394	8.98635	9.46749	60626	11	198529	205108	+	RIC8A	resistance to inhibitors of cholinesterase 8 homolog A (C. elegans)
GC11M000206	7.83609	7.48648	7.96282	7.79996	7.99161	7.80795	7.41457	6.99145	7.20548	7.77583	8.01353	7.59041	6.74098	7.09578	7.62174	6.88273	7.00037	7.90328	8.03698	7.96112	7.78281	8.38098	8.37826	7.5062	23410	11	205030	226361	-	SIRT3	sirtuin (silent mating type information regulation 2 homolog) 3 (S. cerevisiae)
GC11P000226	7.49673	7.80805	7.79098	7.29927	7.60135	7.908	8.51663	8.6691	8.83602	7.50776	7.51081	8.02442	8.9302	8.62957	7.79922	8.5972	8.12366	7.63047	7.64239	7.46242	8.0265	7.50991	7.5105	7.68602	5719	11	226976	242981	+	PSMD13	proteasome (prosome, macropain) 26S subunit, non-ATPase, 13
GC11P000280	6.06773	5.81193	7.85149	8.21202	7.56663	7.0844	6.17403	6.12378	6.38499	6.34652	6.13774	6.38095	6.24604	7.16476	5.82325	6.54407	6.69386	6.86683	5.99828	5.71505	10.124	8.57536	8.46206	8.75603	80162	11	280681	285675	+	ATHL1	ATH1, acid trehalase-like 1 (yeast)
GC11P000303	7.32984	8.53805	10.0459	9.57575	9.84577	9.53157	9.61229	9.48268	9.88999	9.62072	9.81802	9.84888	8.69141	9.1454	8.73971	7.07375	8.56974	8.12223	9.50102	5.58184	12.8212	12.2545	12.3134	11.156	8519	11	303852	305271	+	IFITM1	interferon induced transmembrane protein 1 (9-27)
GC11P000384	5.80182	5.34011	5.25409	5.40229	5.37786	5.3211	5.68334	5.12638	5.32257	5.70808	5.60606	5.39786	5.25009	5.20295	5.48839	5.43279	5.63356	5.85019	5.80224	6.00219	5.82594	5.97144	6.06676	5.63185	11187	11	384216	394907	+	PKP3	plakophilin 3
GC11M000395	7.48196	7.38878	8.20227	7.8475	8.16895	8.07633	7.0755	6.89937	6.87845	7.43878	7.41057	7.3701	7.45049	8.14178	7.39417	7.43992	8.06008	7.88711	6.46011	6.45316	7.18863	7.38052	7.44528	8.70785	59307	11	395715	407397	-	SIGIRR	single immunoglobulin and toll-interleukin 1 receptor (TIR) domain
GC11P000440	6.70366	6.19099	6.67033	6.76932	6.8822	6.58296	7.3657	7.06799	7.22795	6.73368	6.95399	6.34228	7.02314	7.00977	6.50526	6.84595	7.09114	6.40658	6.08432	6.15241	6.58729	6.24563	5.96078	6.56077	81490	11	440279	481386	+	PTDSS2	phosphatidylserine synthase 2
GC11M000522	6.32042	6.42323	6.63217	6.13746	6.42553	6.25804	7.34454	7.05172	7.2182	6.28452	6.01393	6.31375	6.72131	6.43269	6.27555	7.14403	6.66802	5.97792	6.29219	6.43706	5.28581	5.52301	5.5071	6.40155	3265	11	522242	525550	-	HRAS	v-Ha-ras Harvey rat sarcoma viral oncogene homolog
GC11M000602	7.74718	7.34268	8.12275	7.22289	8.17055	6.81306	5.91082	5.45967	5.79015	6.21276	6.24763	6.54019	6.42396	7.79952	7.53706	7.7168	9.71734	9.14532	8.19973	5.36504	11.0033	9.31861	8.3842	9.60942	3665	11	602555	605927	-	IRF7	interferon regulatory factor 7
GC11M000606	5.40207	5.22944	4.53165	4.70781	4.64482	4.85596	5.02467	5.15208	4.98761	5.48514	5.17251	5.16854	4.9255	4.73181	4.87959	4.95357	4.93405	5.303	5.21288	5.43913	5.26509	5.69447	5.39185	4.52362	53841	11	606576	616078	-	MUCDHL	mucin and cadherin-like
GC11M000616	4.45	4.59253	3.92669	4.13868	4.15423	4.30115	4.86263	5.04288	5.31476	4.73968	3.98231	4.46647	5.36373	5.31873	4.43576	5.86599	5.47338	4.52272	3.81799	3.7459	5.29495	4.10677	4.03953	4.37172	6343	11	616312	617173	-	SCT	secretin
GC11P000627	4.75731	4.59038	4.65447	4.74552	4.65209	4.43778	5.08124	5.03053	5.00744	5.08075	5.0871	4.8188	5.51101	5.44175	4.79394	5.28328	5.02434	4.84349	4.42383	4.95275	5.19819	4.89823	5.26558	4.61752	1815	11	627304	630703	+	DRD4	dopamine receptor D4
GC11M000634	8.19651	7.50756	7.65299	7.8119	7.82862	7.95826	8.23557	7.91843	8.07352	8.43928	8.41441	8.19488	8.09546	8.23755	7.36877	7.38628	7.47763	7.52171	6.39217	6.48674	6.79915	6.55634	6.0114	6.92507	10522	11	634224	685740	-	DEAF1	deformed epidermal autoregulatory factor 1 (Drosophila)
GC11P000696	6.25653	5.67207	6.21568	5.754	5.91879	5.88824	5.63789	5.66548	5.56792	6.16839	6.01314	6.13811	6.23428	7.18058	5.68533	5.52343	5.76637	5.59615	5.99583	6.00284	6.49571	6.024	5.95197	6.2132	64787	11	696122	717726	+	EPS8L2	EPS8-like 2
GC11P000737	11.2871	11.3456	11.2268	11.4612	11.7126	11.6722	11.3786	11.2457	11.2427	11.8691	11.4456	11.1493	11.7324	11.4111	11.5714	11.7608	11.6611	11.7969	11.7148	12.0313	12.7217	11.9415	12.4116	11.9088	6888	11	737427	755023	+	TALDO1	transaldolase 1
GC11M000777	6.94351	6.76083	6.688	6.8117	6.77996	6.66228	6.87086	7.24754	6.92791	7.10736	6.95239	6.77939	7.35818	7.25301	6.68767	7.30199	6.92673	6.98557	7.13619	6.9495	7.22013	7.04861	7.4331	6.72675	51286	11	777109	780123	-		BM88 antigen
GC11M000785	7.32349	7.02332	7.3138	7.16671	7.14145	7.10257	7.09045	7.32442	6.95812	6.85834	7.05276	7.00984	6.6772	6.49923	6.67927	6.7271	6.77341	7.06578	7.10215	6.49099	6.65277	6.7962	6.72357	6.98555	79751	11	780475	786221	-	SLC25A22	solute carrier family 25 (mitochondrial carrier: glutamate), member 22
GC11P000822	7.20158	7.45412	6.72359	6.84976	7.90871	7.36699	8.08748	8.17204	8.48893	9.17486	9.06495	7.58379	8.15407	8.01047	8.10757	8.78451	8.48389	7.62733	7.84772	7.69402	6.87359	7.34081	6.83084	7.29436	977	11	822985	828834	+	CD151	CD151 molecule (Raph blood group)
GC11M000829	7.89312	8.11106	7.2285	7.48766	7.46047	7.69551	8.80498	8.90052	8.97067	7.89744	7.79777	7.95737	8.75125	7.98652	7.8825	8.29062	7.32529	7.87367	7.0936	7.57967	6.98426	7.13728	7.15165	7.4136	5441	11	829721	832529	-	POLR2L	polymerase (RNA) II (DNA directed) polypeptide L, 7.6kDa
GC11P000833	6.82436	6.9367	6.8031	6.51157	6.60305	6.89383	7.31978	6.839	6.98407	7.89172	7.94482	7.75303	7.25768	7.51108	7.35906	7.69012	7.86383	7.47498	7.1505	6.81684	5.74635	6.17226	6.11442	5.55843	7106	11	832901	857116	+	TSPAN4	tetraspanin 4
GC11P000915	8.1657	8.0936	8.3433	8.65545	8.66941	8.54888	8.38944	7.97965	8.06099	7.50598	7.49384	8.23476	8.08221	8.35115	9.22077	9.57831	9.92835	9.25563	7.58508	7.80047	8.30966	8.18119	7.86645	8.53736	161	11	915840	1002239	+	AP2A2	adaptor-related protein complex 2, alpha 2 subunit
GC11M001252	7.45684	6.89844	6.49856	6.34978	6.5002	7.01853	7.40446	6.73316	7.19977	8.08986	8.20474	7.32636	6.99154	6.78839	8.025	7.6916	7.61924	7.91332	7.57267	7.93469	7.39184	7.51261	7.49885	7.36052	54472	11	1252177	1287425	-	TOLLIP	toll interacting protein
GC11P001368	5.09544	4.52721	4.71569	4.58213	4.50043	4.53622	4.47579	4.76969	4.88027	5.08592	5.00765	4.7384	4.56362	4.50762	4.40322	4.75333	4.96668	4.85871	4.97876	4.73183	5.06535	4.78128	4.82025	4.30147	9024	11	1367704	1439901	+	BRSK2	BR serine/threonine kinase 2
GC11M001730	7.28215	7.15163	6.82574	6.34749	7.3002	7.1223	7.03298	6.85495	6.95504	8.20011	8.50836	7.3725	7.05031	7.42643	9.06114	9.22242	9.41804	9.20723	10.8044	11.5299	8.00399	8.12727	8.2111	8.96642	1509	11	1730560	1741798	-	CTSD	cathepsin D (lysosomal aspartyl peptidase)
GC11P001830	8.95415	8.01205	8.60348	8.14993	8.3225	8.08922	6.48259	6.47139	6.4086	6.18814	7.11255	8.93327	9.18576	9.77573	9.96692	9.60503	9.999	10.605	9.78802	10.6453	11.476	10.8184	11.0084	10.3921	4046	11	1830775	1870068	+	LSP1	lymphocyte-specific protein 1
GC11M002110	5.99856	5.49517	5.21026	5.12104	5.07976	5.28345	5.847	5.75008	5.63581	5.55596	5.62183	5.30779	5.58093	5.56997	5.37143	5.69714	5.38048	5.74558	5.86994	5.84818	5.89917	5.92474	5.88296	5.15882	3481	11	2110355	2116780	-	IGF2	insulin-like growth factor 2 (somatomedin A)
GC11P002118	6.22098	5.92568	5.48813	5.40596	5.30265	5.55394	6.04559	6.69211	6.44733	6.1113	6.20689	6.03671	6.38844	6.20333	6.02792	6.39376	6.50175	6.23792	5.8222	5.62052	6.44866	6.03678	6.35764	6.02443	51214	11	2118449	2126459	+	IGF2AS	insulin-like growth factor 2 antisense
GC11M002137	4.89161	5.08115	4.55856	4.67387	4.76457	4.65573	4.83945	5.17624	4.94415	4.97076	5.0505	5.27523	5.15055	5.3176	4.85942	5.22835	5.09454	5.18291	5.07016	5.09627	5.35157	5.05453	4.96072	4.30509	3630	11	2137584	2139000	-	INS	insulin
GC11M002141	4.89374	4.63837	4.39468	4.6834	4.77762	4.6992	5.0041	5.07996	5.15691	5.02368	4.80889	4.57304	4.95422	5.28137	4.70506	4.9138	4.78874	4.46704	4.75152	4.64947	4.77631	4.87506	4.92934	4.62165	7054	11	2141735	2149611	-	TH	tyrosine hydroxylase
GC11M002246	3.24351	3.20998	3.29002	3.20251	3.22014	3.21666	3.3895	3.71626	3.20413	3.42107	3.2687	3.22376	3.60088	3.39634	3.48048	3.83918	3.85285	3.21148	3.62718	3.47755	3.17443	3.44168	3.3547	3.04716	430	11	2246304	2248758	-	ASCL2	achaete-scute complex-like 2 (Drosophila)
GC11P002280	8.18029	8.15965	9.07007	8.77108	7.9725	8.49018	8.35748	8.17115	7.87643	9.6978	9.81129	7.66053	7.64309	8.04506	7.07064	7.25122	7.53477	8.43902	7.52271	7.86123	7.97174	8.12893	7.50402	7.94052	10077	11	2279818	2296006	+	TSPAN32	tetraspanin 32
GC11P002355	10.6561	10.537	10.7976	10.8205	10.7607	10.5698	9.41702	9.22721	9.26783	9.14755	9.14342	10.3299	9.76234	9.75696	11.0669	11.0207	10.9976	9.26241	11.3843	11.2956	6.74159	8.42811	7.90243	10.7786	975	11	2355122	2375225	+	CD81	CD81 molecule
GC11P002378	7.66636	7.11595	7.34376	7.39154	7.38865	7.14844	7.86899	7.66622	7.9285	7.14251	7.01935	6.93428	7.1926	6.6543	6.9478	7.2011	6.40215	7.67201	7.16849	6.65417	8.08433	7.28667	7.88383	7.92031	10078	11	2380098	2381681	+	TSSC4	tumor suppressing subtransferable candidate 4
GC11P002422	6.96522	6.19304	6.916	6.70958	6.24406	6.35233	6.65831	6.13863	6.41141	6.82623	7.02898	6.65238	6.19915	6.97926	7.49967	7.40077	7.60437	7.98177	7.31914	7.0004	7.86604	7.83186	7.74554	7.9817	3784	11	2422796	2826915	+	KCNQ1	potassium voltage-gated channel, KQT-like subfamily, member 1
GC11P002847	6.25801	6.31573	5.47372	5.41837	5.50444	6.02341	6.48991	6.82709	6.72709	6.56284	6.42732	5.94682	6.33058	6.49985	5.97447	6.90405	6.99051	6.51164	6.11656	6.30615	7.14518	6.36961	6.6334	5.74029	55539	11	2847868	2849909	+	KCNQ1DN	KCNQ1 downstream neighbor
GC11M002861	4.91979	4.9871	5.84133	6.16177	6.45786	6.01908	6.52105	5.19241	5.46782	5.81461	6.03434	4.92975	5.64015	5.82379	5.44624	6.05754	5.96139	6.45276	4.53662	4.68083	5.93446	5.85655	6.237	5.36184	1028	11	2861389	2863577	-	CDKN1C	cyclin-dependent kinase inhibitor 1C (p57, Kip2)
GC11M002866	7.06703	6.53576	6.66603	6.54613	6.74576	6.41892	6.84621	6.60895	6.72519	6.94409	7.06493	6.63138	6.55942	6.19741	6.88783	6.77989	7.04032	7.45287	7.69762	7.90584	7.38724	7.69796	7.60946	6.80199	5003	11	2865903	2881546	-	SLC22A18AS	solute carrier family 22 (organic cation transporter), member 18 antisense
GC11P002877	6.91311	6.29282	6.94386	6.59768	6.63507	6.79919	6.26355	5.94756	6.09908	9.33039	8.89685	7.1575	6.16783	7.00567	8.13432	7.85949	8.5516	8.43824	8.22686	8.26956	8.78416	8.29816	8.29387	7.62376	5002	11	2877526	2903051	+	SLC22A18	solute carrier family 22 (organic cation transporter), member 18
GC11M002906	4.14577	3.61975	4.75102	4.47971	5.61251	3.64664	4.17378	4.80735	4.34169	3.73219	3.35604	3.93485	3.76418	3.88589	7.00624	6.42936	4.46539	4.9899	5.60668	4.42052	4.05459	4.04897	3.94261	4.71035	7262	11	2906078	2907226	-	PHLDA2	pleckstrin homology-like domain, family A, member 2
GC11M002922	8.95942	8.87117	8.5777	8.4232	8.58741	8.8663	9.43729	9.36343	9.59364	8.59868	8.32577	8.73935	9.10874	9.28722	8.17857	8.41962	8.5225	8.0979	7.68172	7.35347	7.70374	7.70346	7.79833	8.51862	4676	11	2922236	2970183	-	NAP1L4	nucleosome assembly protein 1-like 4
GC11M002978	7.44354	7.92619	8.2983	7.95236	8.26404	8.0092	9.32535	9.39327	9.53494	8.46359	8.11771	8.78721	8.57169	9.01798	8.68374	8.49961	9.34073	8.82558	8.3244	7.93954	9.30221	8.38332	8.72589	8.6303	833	11	2978735	3035247	-	CARS	cysteinyl-tRNA synthetase
GC11M003336	6.88702	7.11306	7.84069	8.32627	7.57332	7.71275	6.95634	7.25786	6.55213	5.5576	5.48242	7.16687	6.6822	7.06971	6.19636	6.08472	5.91649	6.30188	5.83174	6.096	4.68236	5.36916	5.18205	6.10109	7748	11	3335733	3356947	-	ZNF195	zinc finger protein 195
GC11P003622	6.09341	5.78991	5.62156	5.4131	5.53466	5.48318	5.82644	5.32528	5.27094	6.12272	6.12216	5.74356	5.32404	5.23535	5.80845	5.73664	6.09632	6.13404	6.22922	6.27405	6.21906	6.16618	6.68659	5.42439	417	11	3622936	3642222	+	ART1	ADP-ribosyltransferase 1
GC11M003649	5.6166	5.44638	5.64368	5.69678	5.49163	5.28455	5.87246	6.23341	6.37801	5.48695	5.56438	5.20727	5.43256	6.07638	5.34037	6.09722	5.58646	5.63386	5.47193	5.87706	6.21279	5.85673	6.40887	5.63688	57053	11	3643392	3649190	-	CHRNA10	cholinergic receptor, nicotinic, alpha 10
GC11M003652	7.44697	8.00541	7.55058	7.90305	8.18998	8.18675	7.84859	8.37758	8.20828	7.60334	7.16093	8.05985	8.31467	8.33144	7.39979	7.86862	7.92386	7.33298	7.41248	7.15146	9.05155	7.68582	7.49882	7.82973	4928	11	3652816	3775468	-	NUP98	nucleoporin 98kDa
GC11P003775	8.02546	7.94629	7.74768	7.98064	7.50281	7.86889	7.7933	7.37595	7.51493	7.08923	7.11985	7.6425	7.29492	7.86562	7.55938	7.04021	7.44279	7.31243	7.57331	7.51639	7.31656	7.26056	7.38309	6.89825	27315	11	3775718	3804159	+		FGF receptor activating protein 1
GC11M003804	10.1114	9.90092	9.80335	10.5911	10.4644	10.1582	9.74405	9.5267	9.5851	9.89933	10.2662	10.4881	10.1495	9.98885	10.9505	10.831	10.7895	11.2981	9.47084	9.50624	12.0603	11.1804	11.4017	11.0145	391	11	3804787	3818760	-	RHOG	ras homolog gene family, member G (rho G)
GC11P003833	7.04686	6.91841	6.94913	7.42287	7.14519	6.96395	6.63364	6.50368	6.81383	8.99596	8.65737	6.75074	7.16439	7.18242	6.93685	7.02556	7.38396	7.78925	6.81376	6.92518	7.94336	7.22621	7.24594	7.63185	6786	11	3833508	4071015	+	STIM1	stromal interaction molecule 1
GC11P004072	8.75224	9.28592	8.21105	7.87051	8.14975	8.26873	9.66848	9.89186	10.3249	7.75994	7.4234	9.45649	9.81571	9.4796	8.443	9.24434	8.68107	6.09452	7.87448	6.9853	4.84363	5.51875	5.1194	6.94978	6240	11	4072586	4116681	+	RRM1	ribonucleotide reductase M1 polypeptide
GC11M004363	7.13809	7.47217	7.50917	6.78727	7.07357	7.65592	7.99619	7.60175	7.48202	7.77946	7.74403	7.56728	7.7515	7.79406	7.96719	8.07368	8.17909	7.80041	8.68547	7.83104	10.1043	8.52879	8.18773	8.28665	6737	11	4362702	4371502	-	TRIM21	tripartite motif-containing 21
GC11M004577	7.0603	7.53251	8.38775	8.1827	7.93939	8.07471	7.53976	7.38682	7.38991	6.92224	6.70739	7.15068	7.1868	7.12703	6.92353	7.1871	7.19884	6.69426	6.07466	6.58571	6.09974	5.73215	5.94919	7.06753	55128	11	4576477	4586013	-	TRIM68	tripartite motif-containing 68
GC11M004657	5.65705	5.6416	5.60649	5.78987	5.59459	5.53196	5.99325	5.4997	5.84053	5.94678	5.7738	5.53015	5.72445	5.52556	5.75222	5.59929	5.9969	5.52456	5.74381	6.28049	5.684	6.26814	6.15673	5.6218	81285	11	4657976	4675645	-	OR51E2	olfactory receptor, family 51, subfamily E, member 2
GC11P004966	5.22192	4.90396	4.70527	5.20965	4.42961	5.0982	5.23975	5.1598	5.27629	5.39833	5.24391	5.03541	4.67755	5.20919	4.73173	5.05689	4.5132	5.56103	5.42989	5.61776	5.62342	5.92994	5.59557	5.28059	56547	11	4965999	4970233	+	MMP26	matrix metallopeptidase 26
GC11M005247	6.23393	5.83012	5.67307	5.84585	5.47843	5.4647	7.81265	7.95283	6.4022	7.08902	6.57268	7.80958	9.71479	8.45482	6.20258	7.67373	5.69545	5.99076	6.12131	6.01954	6.42299	7.11112	7.13825	5.95536	3046	11	5246155	5247949	-	HBE1	hemoglobin, epsilon 1
GC11M005485	4.54394	4.32464	4.38513	4.29654	4.3658	4.17829	4.32049	4.17122	4.17211	4.32662	4.75321	4.31887	3.7406	4.17875	4.53031	4.00649	3.97021	4.72514	4.5443	5.09695	5.15855	5.17317	5.22074	4.53952	50613	11	5485107	5487729	-	UBQLN3	ubiquilin 3
GC11M005641	5.2523	5.95409	6.37964	6.26542	6.22549	6.48294	6.7621	6.16553	6.20987	6.49141	6.86189	6.37259	5.47922	6.01075	6.0158	5.94512	6.14727	5.44509	5.80698	4.94923	6.75967	5.5733	4.96974	4.97407	85363	11	5641363	5662869	-	TRIM5	tripartite motif-containing 5
GC11P005667	9.48608	9.90715	10.644	10.0917	10.0395	10.5389	4.67728	5.58971	5.37302	6.90525	6.80719	9.58428	9.12034	9.70063	9.95411	9.62931	10.4932	10.7283	10.5153	7.56928	12.0788	10.6223	9.29462	10.1379	10346	11	5667630	5688668	+	TRIM22	tripartite motif-containing 22
GC11P006237	5.3252	4.89259	4.86026	4.52934	4.90755	4.92315	5.30658	5.04295	4.37225	5.14859	5.01473	5.18581	4.5783	4.49586	4.77497	5.21503	4.96922	5.41149	5.13021	5.43631	5.59381	5.37913	5.92465	4.94705	887	11	6237541	6249931	+	CCKBR	cholecystokinin B receptor
GC11M006296	4.52343	4.18261	3.99083	3.83987	3.75627	4.07445	4.43006	4.61218	4.76692	5.81856	4.6347	4.09746	4.2118	4.2428	4.96679	5.28297	4.88045	4.89695	4.99008	5.10558	4.62807	4.51231	4.76291	4.06417	112464	11	6296753	6298316	-	PRKCDBP	protein kinase C, delta binding protein
GC11M006355	6.48915	6.37808	5.86193	6.10679	6.24662	6.27394	6.0188	6.26689	6.39277	6.24325	6.64029	6.19904	6.31104	6.33757	6.21566	6.27761	6.56866	6.48713	6.81005	6.52712	6.845	6.80757	6.58885	6.19269	322	11	6372930	6397220	-	APBB1	amyloid beta (A4) precursor protein-binding, family B, member 1 (Fe65)
GC11M006408	7.08668	6.39162	6.01998	6.26693	6.3017	6.49474	6.64304	6.44414	6.2238	6.86016	7.17165	6.6243	6.1359	6.15464	6.63174	6.1873	6.23973	7.07133	7.31449	7.25109	7.04871	7.41198	7.4026	6.50773	3263	11	6408857	6418830	-	HPX	hemopexin
GC11M006453	8.68908	8.4403	7.93979	7.96682	8.39213	8.2888	8.6386	8.42573	8.92468	8.59002	8.66447	8.31307	8.22052	8.00976	8.20553	8.12168	8.03631	8.15132	8.58218	8.30846	7.38815	7.66327	7.89166	7.84807	23647	11	6453503	6459171	-	ARFIP2	ADP-ribosylation factor interacting protein 2 (arfaptin 2)
GC11P006460	7.22354	7.55789	7.30436	6.53733	7.44298	7.21413	8.17694	8.16179	7.50286	7.96086	7.57703	7.24648	7.5023	7.25825	6.7343	7.06252	6.61099	6.11666	6.95044	7.32832	6.14224	5.89534	5.97501	7.28449	26515	11	6459265	6461127	+	FXC1	fracture callus 1 homolog (rat)
GC11M006588	10.4734	10.3634	9.91416	9.85437	9.65364	9.99598	10.1727	9.89373	9.91315	11.0822	11.366	9.66996	10.0732	9.7651	10.02	10.5987	10.5151	10.4989	9.85992	9.81079	10.6176	10.3757	10.3262	10.428	6881	11	6588648	6590021	-	TAF10	TAF10 RNA polymerase II, TATA box binding protein (TBP)-associated factor, 30kDa
GC11M006591	9.75353	9.32241	8.98296	8.75761	9.29038	9.77448	8.46195	8.40193	7.54783	9.82559	9.75963	9.19936	8.84121	9.18333	10.2168	10.1584	10.5856	10.8758	9.82802	10.6135	9.52569	8.15619	7.5468	9.53756	1200	11	6590575	6597236	-	TPP1	tripeptidyl peptidase I
GC11M006659	7.37118	7.91664	6.52215	5.99147	6.56088	7.00321	9.09822	9.31618	9.55373	8.50982	8.24798	8.04256	9.16525	9.52446	7.10605	8.44967	8.42062	6.08506	7.84208	7.66143	5.75757	5.87624	5.55573	6.0044	63875	11	6659455	6661150	-	MRPL17	mitochondrial ribosomal protein L17
GC11P006904	6.10268	6.10616	5.50192	5.75013	5.71752	5.64071	5.66057	5.55035	5.93398	5.94944	5.89547	5.66581	5.51798	5.9113	5.48976	5.13256	5.28952	5.768	6.13422	6.40483	5.99323	6.09917	6.18559	5.5024	7762	11	6904229	6962437	+	ZNF215	zinc finger protein 215
GC11M006977	3.64164	3.54029	3.52245	3.57596	3.30309	3.4585	3.41219	3.41951	3.54739	3.45409	3.54912	3.62251	3.29184	3.41734	3.63478	3.33662	3.30665	3.62281	3.50649	3.48999	3.77353	3.70468	4.0193	3.55633	7761	11	6977124	6998117	-	ZNF214	zinc finger protein 214
GC11P007463	3.83663	3.73483	3.83972	3.65849	3.73228	3.65557	3.64813	4.00017	3.73426	3.97677	3.95491	3.67313	3.59983	3.83492	3.94028	3.89926	3.7543	4.084	4.07521	4.42304	3.96738	4.12792	3.9878	3.70108	283298	11	7463330	7489137	+	OLFML1	olfactomedin-like 1
GC11M007642	4.84493	4.70395	4.35149	4.57831	4.37343	4.47846	4.71501	4.76296	4.8459	4.79241	4.88832	4.63103	4.7357	4.58498	4.99823	4.75116	4.65349	5.04371	5.48412	5.79912	4.80727	4.87143	5.11151	4.78205	51700	11	7642909	7651397	-	CYB5R2	cytochrome b5 reductase 2
GC11P007965	3.73629	3.52486	3.58932	3.50031	3.50653	3.41592	3.63097	3.59985	3.60127	3.79096	3.67386	3.59096	3.59567	3.56577	3.57875	3.65113	3.7324	3.76492	3.59399	3.54683	3.5368	3.58965	3.62618	3.4842	8665	11	7965442	7974292	+	EIF3S5	eukaryotic translation initiation factor 3, subunit 5 epsilon, 47kDa
GC11P008016	6.08793	5.69994	5.30007	5.62193	5.49553	5.45544	5.76095	5.74301	5.86235	5.97896	6.06475	5.77515	5.5252	5.59048	6.00889	5.71837	5.5477	6.18373	6.19196	6.47237	6.37434	6.41529	6.80444	5.9571	7275	11	8016755	8084228	+	TUB	tubby homolog (mouse)
GC11M008084	5.47895	5.44039	5.52112	5.68358	5.89408	5.52386	5.1802	4.67652	4.93116	5.13501	5.67712	5.54462	5.04689	5.36352	5.4716	4.85662	5.02896	5.65999	5.61545	6.01954	5.99033	6.12732	5.84529	5.63303	79608	11	8084224	8147148	-	RIC3	resistance to inhibitors of cholinesterase 3 homolog (C. elegans)
GC11M008202	5.58454	4.97796	4.94224	5.0278	5.25478	5.01412	5.05929	5.14127	4.8663	5.28528	5.52103	4.96543	4.78595	4.68463	5.07857	5.25964	5.29626	5.7875	5.35428	5.25824	5.99727	5.80332	5.69275	5.13894	4004	11	8202432	8241982	-	LMO1	LIM domain only 1 (rhombotin 1)
GC11M008671	5.74122	5.62337	5.41738	5.51041	5.19305	5.41655	5.58239	5.33605	5.64535	5.92174	5.92071	5.57077	5.74464	5.42603	5.73318	6.15851	5.55936	5.90727	5.91311	6.3371	6.01887	6.22027	6.34145	5.83195	6764	11	8671475	8889074	-	ST5	suppression of tumorigenicity 5
GC11P008889	6.52725	6.53498	6.73616	6.34941	6.6766	6.61356	7.37589	6.68898	7.13875	6.963	6.71163	6.97734	7.14622	7.2813	7.03258	7.35423	7.04266	6.47601	5.92202	6.62514	6.29283	6.35081	6.71564	5.45284	56672	11	8889276	8898200	+	C11orf17	chromosome 11 open reading frame 17
GC11M008898	7.86187	7.52291	6.99967	7.15119	6.98265	7.31661	7.31755	6.84004	7.13696	7.4557	7.83676	7.57219	7.27592	6.98663	7.494	7.73348	7.36752	7.84075	7.44831	7.70535	7.98438	7.70012	8.08874	7.05135	56673	11	8898199	8911111	-	C11orf16	chromosome 11 open reading frame 16
[truncated: 7,985 more rows]
