# Supplementary material for: Genomic expression during human myelopoiesis
Source: BMC Genomics. 2007 Aug 3;8:264. doi: 10.1186/1471-2164-8-264 (PMC2045681; doi:10.1186/1471-2164-8-264)
Supplement: Additional file 2 — Constitutively expressed genes during myelopoiesis. Complete list, annotations and functional classification results of genes constitutively expressed during myelopoiesis. [file 1471-2164-8-264-S2.xls]

## Sheet: Constitutively expressed genes
Constitutively expressed genes during myelopoiesis
Additional data file to manuscript "Genomic expression during human myelopoiesis" by Ferrari et al.
Genecards_id	CD34+_BM_1	CD34+_BM_2	CD34+_CB_1	CD34+_CB_2	CD34+_PB_1	CD34+_PB_2	Erythroblasts_1	Erythroblasts_2	Erythroblasts_3	Megakaryoblasts_1	Megakaryoblasts_2	Myeloblasts_1	Myeloblasts_2	Myeloblasts_3	Monoblasts_1	Monoblasts_2	Monoblasts_3	Monocytes_1	Monocytes_2	Monocytes_3	Neutrophils_1	Neutrophils_2	Neutrophils_3	Eosinophils_1	EntrezGene_ID	Chromosome	Start	End	Strand	GeneSymbol	GeneTitle
GC01P000988	7.37114	7.76749	8.27166	7.94086	7.49148	7.70302	7.97666	7.86824	8.14742	8.24571	8.22956	7.56911	8.64056	8.59722	7.7212	8.45818	9.95969	8.30325	10.5318	6.80938	12.593	11.2814	9.7108	10.3618	9636	1	938741	939776	+	ISG15	ISG15 ubiquitin-like modifier
GC01P000996	6.79033	6.61819	6.36156	6.45966	6.27095	6.35485	7.46331	7.45615	7.53946	6.86134	6.91952	6.96628	6.40766	7.44708	7.28834	6.93097	7.43107	7.01928	7.67323	7.25336	7.27914	6.89489	6.82012	6.88045	375790	1	945365	981355	+	AGRN	agrin
GC01M001059	5.83603	5.47968	5.19046	5.59906	5.4942	5.4562	5.99522	6.18276	5.43962	5.75132	5.77689	5.60195	6.00017	6.09116	5.54829	5.83831	6.04005	6.0218	5.58192	6.03336	6.23365	6.08332	6.09466	5.72684	54991	1	1007060	1041338	-	C1orf159	chromosome 1 open reading frame 159
GC01P001255	6.2586	5.67415	5.69784	5.60298	5.67213	5.52344	5.64285	5.68023	5.91303	5.77889	5.89224	5.64907	5.75369	5.88235	5.49679	5.43494	5.62533	5.6024	5.61698	5.81912	6.13353	6.19323	6.4145	5.70594	6339	1	1207351	1217272	+	SCNN1D	sodium channel, nonvoltage-gated 1, delta
GC01M001290	8.36862	8.23212	8.90557	8.76664	8.95279	8.55595	8.53781	8.10063	8.13443	7.86453	8.03444	8.49865	8.3678	8.56639	8.3381	8.07511	8.35062	8.78968	8.24908	8.07363	7.98842	8.00659	8.15894	8.66611	54973	1	1236843	1249913	-	CPSF3L	cleavage and polyadenylation specific factor 3-like
GC01M001311	5.95067	6.63483	6.81172	7.14294	7.40475	6.79759	6.89959	7.07499	6.56796	6.40689	6.23126	6.58297	6.97283	6.5865	6.30736	6.782	6.76556	6.59162	5.42989	5.79385	5.61024	5.64664	5.77575	6.96737	1855	1	1260521	1274623	-	DVL1	dishevelled, dsh homolog 1 (Drosophila)
GC01M001885	7.27496	6.85294	5.9682	6.62864	6.18063	6.54729	6.96515	6.52993	6.67182	7.05084	7.25529	6.56659	6.63496	6.39416	6.76111	6.55359	6.62235	7.14082	7.45075	7.04857	7.20533	7.39279	7.59164	6.29951	339457	1	1843256	1849228	-		hypothetical protein LOC339457
GC01P001913	6.03586	5.89462	5.78891	5.63511	5.60194	5.76917	5.59293	5.97174	5.70949	6.08525	6.08452	6.03006	6.13162	5.58785	5.97674	5.54884	5.66719	6.31373	6.32631	6.47309	5.95194	6.63598	5.88119	5.89742	2563	1	1940702	1952050	+	GABRD	gamma-aminobutyric acid (GABA) A receptor, delta
GC01M002285	6.76902	6.80009	6.13321	6.46206	6.00906	6.59094	7.56339	7.70739	7.83863	6.6537	6.87581	6.56977	8.00366	7.65783	6.44837	7.48394	7.42206	7.08197	6.19168	6.34293	7.5867	6.51628	6.56819	6.34665	79906	1	2242555	2313006	-	MORN1	MORN repeat containing 1
GC01P002355	8.44939	8.84297	8.56622	7.95399	8.27958	8.45229	9.56623	9.62556	9.81198	8.64058	8.47784	8.64992	9.531	9.13582	8.8871	9.44923	8.8975	8.09964	9.11891	9.2438	8.77065	8.45504	8.51047	8.74648	11079	1	2313138	2325048	+	RER1	RER1 retention in endoplasmic reticulum 1 homolog (S. cerevisiae)
GC01P002389	5.73514	5.70666	5.48758	5.51034	5.40979	5.39759	5.91871	6.20094	6.19008	5.75886	5.98357	5.7435	6.47854	6.69149	5.33599	6.72132	6.70831	6.02599	5.71709	5.29481	6.10427	5.73354	5.54439	5.51529	9651	1	2347278	2426829	+	PLCH2	phospholipase C, eta 2
GC01M002472	5.88662	6.58644	7.4123	6.82008	7.17673	6.66605	7.5751	7.21316	7.47183	6.85582	6.64719	6.60339	7.28695	7.50894	6.72263	7.29961	7.2748	7.71945	7.17024	6.88336	7.61123	7.19088	6.74837	8.20498	55229	1	2429834	2447895	-	PANK4	pantothenate kinase 4
GC01M002521	5.5268	6.06899	7.96008	7.05836	7.81663	7.281	5.87994	6.31242	6.01254	7.47462	7.49535	5.95885	5.91341	6.58236	6.85269	6.88483	7.44112	7.62166	7.60437	7.38397	8.17953	7.78155	7.69922	8.50749	8764	1	2477367	2486613	-	TNFRSF14	tumor necrosis factor receptor superfamily, member 14 (herpesvirus entry mediator)
GC01P003394	7.00522	6.6348	6.61645	6.55705	6.33635	6.3619	6.99782	6.93456	6.60336	6.83887	7.35761	6.81212	6.84098	6.86729	6.50099	6.7873	6.31476	7.00023	7.1097	6.89129	7.09636	7.1383	7.33121	6.77136	27237	1	3361016	3387535	+	ARHGEF16	Rho guanine exchange factor (GEF) 16
GC01M003429	7.24716	6.69596	7.12761	7.27531	7.22348	6.85507	6.62243	6.4864	6.39227	6.62133	6.33161	6.53316	6.33822	6.81666	6.29095	5.88754	6.38392	6.46466	6.57604	6.62421	7.31724	7.37296	7.83164	7.68664	1953	1	3396343	3437872	-	MEGF6	multiple EGF-like-domains 6
GC01M003570	6.01588	6.37704	6.97426	6.43436	6.81512	6.47616	6.90278	7.05091	7.05381	5.743	5.79121	6.38947	7.16967	7.2833	6.11266	6.74648	7.10966	6.19893	6.15508	5.71082	6.66343	6.28619	6.04076	7.30662	49856	1	3537197	3556504	-	WDR8	WD repeat domain 8
GC01M003721	9.02324	9.30818	9.64917	9.56165	9.45737	9.07928	9.53115	9.58822	9.43187	8.59559	8.59175	9.12948	9.15109	8.73377	9.0351	9.00847	9.01669	9.14096	8.2061	8.54268	7.66056	7.7044	7.44154	8.70413	57470	1	3686643	3702928	-	LRRC47	leucine rich repeat containing 47
GC01M003829	7.25072	8.07457	8.29449	7.85395	7.64522	7.82949	8.41558	8.57181	8.01641	8.47012	8.56612	8.29984	7.34704	7.68203	7.76786	7.54822	7.53361	7.27321	7.34764	7.4602	7.21563	6.71658	6.98494	8.65769	339448	1	3795562	3806709	-	C1orf174	chromosome 1 open reading frame 174
GC01M005858	5.78858	5.81024	6.32914	6.2588	6.9378	6.14064	6.1476	5.56504	6.13099	5.72493	5.50225	6.03028	6.42402	6.60734	5.89091	6.22313	6.6445	6.31848	5.40205	5.77008	6.23673	5.93808	5.73919	6.46136	261734	1	5845456	5975120	-	NPHP4	nephronophthisis 4
GC01P006020	8.70822	7.70239	7.37047	7.54539	7.64338	7.73249	6.66266	6.75145	6.74774	7.36547	7.35001	8.05506	8.33035	8.37168	7.82351	8.45588	8.20565	7.87229	7.80265	8.61233	7.60121	7.47297	7.12399	7.70623	8514	1	6008966	6083826	+	KCNAB2	potassium voltage-gated channel, shaker-related subfamily, beta member 2
GC01M006179	10.9925	11.1267	11.6229	11.7904	11.6807	11.7452	10.7355	10.4885	10.7071	10.0144	9.9196	11.1821	10.8681	11.1352	10.7709	9.8721	10.6095	10.3433	9.06614	9.23204	6.18908	8.86025	8.05884	9.92391	6146	1	6167667	6182266	-	RPL22	ribosomal protein L22
GC01M006215	7.75223	8.09081	6.89834	7.07443	7.34416	7.20286	8.16097	8.31111	8.32681	7.1483	6.90699	7.9139	8.31633	6.55991	7.63134	8.03855	7.12043	7.4383	7.41884	7.52329	6.30328	6.4297	6.56101	6.47021	23463	1	6203841	6218619	-	ICMT	isoprenylcysteine carboxyl methyltransferase
GC01M006520	8.18504	8.73504	8.55118	8.93398	8.6208	8.28321	8.36192	8.65663	8.47669	7.26152	7.34294	8.18121	8.2955	7.62873	7.45338	7.80873	7.53931	8.23225	7.7348	7.41709	6.39486	7.30621	7.09102	7.69392	79707	1	6507796	6537168	-	NOL9	nucleolar protein 9
GC01M006586	6.61702	7.24835	7.45806	7.38828	7.19588	7.60126	7.53447	7.75618	7.90018	7.40723	6.84899	7.49254	7.20482	6.92359	6.9631	7.02007	7.14753	7.64241	6.37962	6.96131	8.98264	7.13192	7.26376	8.34798	9903	1	6573365	6585648	-	KLHL21	kelch-like 21 (Drosophila)
GC01M006628	7.93794	8.25682	7.79988	7.79633	7.98504	7.86364	8.88592	8.6348	8.57941	7.11306	6.98634	7.75965	8.19092	7.29745	7.56193	7.573	6.92504	7.86975	7.89596	7.73695	7.11842	7.57902	7.26486	7.38972	55735	1	6616815	6684463	-	DNAJC11	DnaJ (Hsp40) homolog, subfamily C, member 11
GC01P007765	9.0853	9.31236	9.55506	8.59059	9.15251	9.51105	9.06614	8.59245	9.32219	9.9273	9.41262	9.36478	8.9572	8.49664	9.70895	9.71944	8.90238	10.3897	10.0491	10.6116	10.7665	8.01394	8.36612	9.74303	9341	1	7753915	7764078	+	VAMP3	vesicle-associated membrane protein 3 (cellubrevin)
GC01P007956	11.1434	11.3806	10.9433	11.2886	10.9997	11.1857	11.1774	11.5382	11.44	11.2169	11.0363	11.396	11.5476	11.1668	11.0994	11.1593	10.5212	10.2249	11.0551	10.7621	8.543	9.66623	9.22177	10.0097	11315	1	7944379	7967923	+	PARK7	Parkinson disease (autosomal recessive, early onset) 7
GC01P009646	9.45381	9.65199	10.1034	9.8159	9.88215	9.57964	6.37563	6.07245	6.70558	6.29364	6.31767	9.85626	9.87993	10.1249	9.87238	10.2482	10.6883	10.684	8.99479	8.49962	12.0664	11.4212	11.417	11.1123	5293	1	9634389	9711556	+	PIK3CD	phosphoinositide-3-kinase, catalytic, delta polypeptide
GC01M009723	9.08668	8.66424	8.80293	9.42519	9.06464	9.33533	7.27394	6.73881	7.23846	7.403	7.02272	8.4753	8.38856	8.83995	8.70377	9.02558	9.39853	8.4695	6.85026	6.93283	6.77501	7.14819	6.60408	8.66908	22883	1	9711666	9807137	-	CLSTN1	calsyntenin 1
GC01M009842	8.23504	8.07144	8.19036	8.15893	8.30632	8.20838	7.69776	7.14627	7.04107	8.90463	8.80643	7.95547	7.57092	7.58526	7.79745	7.84574	7.8805	8.14517	7.48253	7.26552	7.74563	7.81354	7.74229	7.73879	56998	1	9830920	9892903	-	CTNNBIP1	catenin, beta interacting protein 1
GC01P010027	7.22736	7.00209	6.77683	6.62436	6.66319	7.05025	7.70843	6.88367	7.32873	6.89917	6.13551	6.73393	7.39365	7.23128	6.31773	6.82706	6.63838	6.62653	6.16445	6.62304	6.92591	5.44219	5.80496	6.77086	10277	1	10015629	10163881	+	UBE4B	ubiquitination factor E4B (UFD2 homolog, yeast)
GC01P010205	7.60326	7.05075	7.23293	7.70723	7.70495	7.72261	6.47453	6.46165	6.60951	7.63192	7.38705	7.34417	6.83359	7.21366	7.58394	7.73542	8.11653	8.20395	8.73978	9.4051	8.82988	8.20726	8.6343	8.1729	23095	1	10193417	10364241	+	KIF1B	kinesin family member 1B
GC01M010454	8.70791	8.0573	7.63192	7.42885	7.32919	8.86198	7.9642	8.13658	7.90264	8.03262	7.80082	8.72966	8.48474	8.04737	8.22299	7.49319	7.10899	7.5433	7.88906	7.50225	6.90082	6.98251	7.25335	6.45486	1676	1	10443191	10455200	-	DFFA	DNA fragmentation factor, 45kDa, alpha polypeptide
GC01P010469	6.48631	6.42497	6.55233	6.08666	6.44072	6.90124	7.29845	6.9078	6.82426	6.71562	6.62146	6.75191	6.61734	6.69622	6.77401	6.90113	6.76448	6.5595	6.86658	7.42922	6.04941	6.00925	5.93605	6.08422	5195	1	10457605	10613400	+	PEX14	peroxisomal biogenesis factor 14
GC01M010642	7.27359	6.73423	7.60576	7.55004	7.49149	7.04462	7.15881	6.88309	6.73681	7.29494	6.81224	7.04702	6.68362	6.77386	7.00982	6.88476	6.923	7.1289	6.80638	6.7728	7.32504	7.41832	7.46796	8.03018	54897	1	10629864	10676549	-	CASZ1	castor homolog 1, zinc finger (Drosophila)
GC01P011006	6.64162	7.55753	6.86624	7.57549	6.81287	7.57312	6.6811	7.23979	6.64657	5.65029	5.73889	6.5479	6.37767	6.58653	6.1167	5.52348	5.83761	5.96376	6.511	6.39603	5.78192	6.93093	6.87563	6.94985	23435	1	10995265	11008135	+	TARDBP	TAR DNA binding protein
GC01M011020	5.85197	5.66538	5.18772	5.335	5.22838	5.6538	5.66996	5.45035	5.57861	6.05848	6.02159	5.75665	5.41298	5.75912	5.3843	5.60427	5.62916	5.67833	5.90763	5.87736	6.05762	6.01861	6.34804	5.57201	10747	1	11009167	11029872	-	MASP2	mannan-binding lectin serine peptidase 2
GC01M011048	9.53184	9.22543	8.45928	8.78874	8.30262	8.6692	8.77014	9.46504	9.24998	7.68796	7.97266	8.91064	9.68151	7.93275	7.76082	8.49012	6.62641	8.12786	9.00778	7.9775	5.87859	6.60599	6.84074	6.64225	6723	1	11037235	11042678	-	SRM	spermidine synthase
GC01M011060	7.44548	7.90965	8.70122	8.31998	8.60769	8.01655	8.97474	8.99688	9.27495	7.30713	6.8665	8.35137	8.52655	8.78797	7.56726	8.31711	8.4367	7.5684	7.23936	7.15037	5.80537	5.86795	5.63584	7.57034	5394	1	11049264	11082525	-	EXOSC10	exosome component 10
GC01M011780	6.36542	5.81087	5.52539	5.49385	5.47398	5.58285	6.57337	6.33838	5.95091	6.44845	6.51272	5.82158	6.106	5.51353	5.87532	5.76735	5.77966	6.26921	6.3955	6.22342	6.18216	6.49219	6.72035	5.79794	4524	1	11769263	11788569	-	MTHFR	5,10-methylenetetrahydrofolate reductase (NADPH)
GC01P011800	6.29426	6.89575	7.7255	7.92519	8.12016	7.14174	7.51664	7.12158	7.0311	8.69285	8.43187	7.39901	6.35843	7.6752	7.639	6.66268	8.20252	7.83305	7.04364	7.58554	6.55549	7.12231	6.81788	7.14253	1185	1	11788880	11825772	+	CLCN6	chloride channel 6
GC01M011840	6.82118	6.2232	5.89856	6.16439	6.16051	6.26954	6.23935	6.05238	6.75212	6.27043	6.61444	6.23879	7.01236	6.47791	6.2845	7.0237	6.65867	6.56167	5.92844	6.33636	6.78673	6.42264	6.78739	6.10932	4878	1	11828362	11830422	-	NPPA	natriuretic peptide precursor A
GC01P012057	6.08062	5.72902	6.54768	5.94728	6.1542	5.87632	6.35055	5.98972	5.83496	6.19248	5.85674	6.15791	5.81505	5.98723	6.74845	6.5895	6.82101	7.70612	6.54258	6.1693	7.16389	6.91341	7.20784	6.51648	943	1	12046020	12126849	+	TNFRSF8	tumor necrosis factor receptor superfamily, member 8
GC01M012562	7.39732	7.28468	6.03671	6.32193	6.47532	7.02759	7.07177	6.6282	6.65265	6.63932	6.68559	7.12495	7.94558	8.5393	6.75444	7.89288	8.53618	6.80212	8.14811	8.95842	7.21163	6.91028	7.28003	7.41067	9249	1	12550526	12600407	-	DHRS3	dehydrogenase/reductase (SDR family) member 3
GC01P015481	8.51049	8.3834	8.50545	8.4013	9.13	8.07923	7.7151	7.75666	7.61467	6.14781	6.91062	8.40379	8.62779	8.27549	9.54421	9.75167	9.62977	11.0015	9.12851	9.12707	11.7211	10.4045	10.3478	10.9548	79180	1	15609027	15629421	+	EFHD2	EF-hand domain family, member D2
GC01M016085	6.84796	6.08132	5.77186	5.78163	5.61359	5.93909	6.15849	6.01286	5.89824	6.22196	6.21472	5.93707	6.07869	5.82115	6.18161	5.84406	5.81309	6.31479	6.68562	6.58107	6.30417	6.56977	6.93829	5.56899	27129	1	16213109	16218676	-	HSPB7	heat shock 27kDa protein family, member 7 (cardiovascular)
GC01M016196	5.93728	5.96415	5.6486	5.76497	5.52928	5.65164	5.91598	5.77168	6.01435	5.82725	6.12376	5.5325	5.78651	5.37459	5.82434	5.75438	5.74681	6.14394	5.86754	5.7117	6.15444	6.2256	6.62734	5.81049	1969	1	16323419	16355151	-	EPHA2	EPH receptor A2
GC01M016304	6.47743	6.06225	6.46543	6.45771	6.51389	6.18089	6.36228	6.47913	6.59272	6.72791	6.8048	6.48007	6.25929	5.94638	6.3291	6.07359	6.27482	6.17207	6.76809	6.75983	6.32664	6.92695	6.7965	6.3027	79363	1	16430782	16436033	-	C1orf89	chromosome 1 open reading frame 89
GC01M016321	7.51382	7.33461	7.09774	7.70631	7.41858	7.66124	7.321	7.2285	7.55315	7.46971	7.34113	7.13013	6.8356	7.41167	7.25747	7.20184	7.50078	8.12648	6.85246	6.91566	7.87473	7.92781	7.80578	7.48352	54455	1	16449146	16551535	-	FBXO42	F-box protein 42
GC01P016440	8.81967	8.89096	8.17934	8.40825	8.37274	8.49488	8.66653	8.94259	8.87465	8.91046	8.79507	8.68474	8.6257	8.43276	8.65713	8.7598	8.49623	8.65689	9.43522	9.32473	8.94802	8.61555	8.72346	8.66065	26099	1	16566306	16595451	+	C1orf144	chromosome 1 open reading frame 144
GC01P016513	8.29387	8.49019	8.30504	7.69187	8.21447	8.42442	8.7345	8.71524	8.34911	8.33268	8.31751	8.28251	8.21103	8.56547	9.24911	9.06796	9.32546	9.4039	9.07826	9.06923	8.34479	7.98334	7.79705	8.86714	55707	1	16639819	16659159	+	NECAP2	NECAP endocytosis associated 2
GC01M017046	6.71156	6.62789	7.80059	7.40842	6.58198	6.84401	6.12709	6.31667	6.19871	6.55652	6.63129	6.48997	6.11987	6.38086	6.03217	6.48803	6.27776	6.40135	6.53795	6.68123	6.18046	6.93704	6.98297	6.31258	4237	1	17173585	17180668	-	MFAP2	microfibrillar-associated protein 2
GC01M017058	6.72694	6.70916	7.19352	7.19417	7.52175	7.0906	6.54217	6.33669	6.39215	7.67505	7.388	5.85815	6.7129	6.10304	5.83032	6.21817	6.67933	6.79627	6.36888	6.59796	5.16116	6.3388	5.74107	6.18695	23400	1	17185039	17210997	-	ATP13A2	ATPase type 13A2
GC01M017090	7.77226	8.14659	7.53266	7.85987	7.34635	7.71195	8.50762	8.90145	9.49791	7.45167	6.96497	8.42809	9.08306	8.93119	8.519	9.13449	9.1036	8.08041	8.89626	8.73995	8.4151	6.95612	7.36799	7.58051	6390	1	17217840	17253233	-	SDHB	succinate dehydrogenase complex, subunit B, iron sulfur (Ip)
GC01M017138	7.26154	6.61045	7.06823	6.97629	7.7506	6.6031	6.32591	6.24792	6.43111	6.23318	7.14276	7.41322	8.08683	7.25965	8.64659	8.90968	8.31117	9.97293	8.44628	8.59907	11.9102	9.56775	10.7666	11.1034	11240	1	17266681	17318517	-	PADI2	peptidyl arginine deiminase, type II
GC01P017320	6.43149	6.22215	6.06365	6.28437	6.15683	6.24217	6.17119	5.97559	6.11729	6.93611	6.77448	6.25235	5.57192	5.65488	6.29382	5.93171	5.63037	6.56395	6.85394	6.67441	7.03352	7.18753	7.42747	6.30716	51702	1	17448179	17483312	+	PADI3	peptidyl arginine deiminase, type III
GC01P017612	6.14974	5.8466	6.11228	6.09888	5.46733	5.55484	5.66685	6.07469	5.85449	6.1439	6.29957	5.70585	5.56389	5.63433	7.12715	7.99002	7.96292	8.28152	7.1174	7.00339	6.15388	7.11175	6.3767	5.99514	55160	1	17738916	17896956	+	ARHGEF10L	Rho guanine nucleotide exchange factor (GEF) 10-like
GC01P017828	6.95533	6.71279	6.20781	6.75838	6.23691	6.50765	6.68525	6.90176	6.65521	6.80082	7.09402	6.68259	6.69742	6.81131	6.66914	6.88143	6.80666	7.16834	6.97265	7.12475	7.04032	7.33633	7.39285	6.6372	81569	1	17954430	18026143	+	ACTL8	actin-like 8
GC01P018702	6.40252	5.74303	5.68569	5.6152	5.80486	5.85357	6.12746	5.70199	5.8897	6.23921	6.14163	5.81493	5.77922	5.48587	6.22864	5.75813	6.09601	6.18839	6.09859	6.76482	6.26746	6.72701	6.72937	6.03634	5081	1	18830086	18935218	+	PAX7	paired box gene 7
GC01M018943	7.22631	6.93218	6.28687	6.60802	6.53944	6.20941	7.14035	7.11824	6.62996	7.46936	7.23483	6.69197	6.30133	6.05603	6.65406	6.33718	6.3682	6.5423	5.97848	6.37017	6.36416	6.13251	6.33812	6.35885	8659	1	19070512	19101659	-	ALDH4A1	aldehyde dehydrogenase 4 family, member A1
GC01M019289	6.70773	7.29641	7.0972	6.80832	6.56535	6.64343	7.06708	7.05554	6.92645	6.70085	6.71864	7.30287	6.79918	6.39445	6.65491	7.17351	6.20275	6.83563	6.84657	7.46372	5.96337	6.52924	6.65954	6.06602	23065	1	19414744	19450633	-	KIAA0090	KIAA0090
GC01M019375	8.54488	8.93901	8.88325	9.00349	8.89579	8.596	8.55648	8.76338	8.66278	8.91023	8.7557	8.85082	8.99324	9.1961	8.53665	8.96302	8.70206	8.24202	8.59778	9.7622	7.57734	7.8687	7.60516	7.81744	8574	1	19503050	19511227	-	AKR7A2	aldo-keto reductase family 7, member A2 (aflatoxin aldehyde reductase)
GC01P019384	6.21782	6.34758	5.54374	5.49338	5.55982	6.12855	6.33701	5.64697	6.42348	6.28437	6.73817	6.02584	5.95861	6.48665	5.91532	6.40615	6.27851	6.69705	6.92404	6.54739	6.71545	6.61435	6.69112	5.74699	54896	1	19511406	19533525	+	PQLC2	PQ loop repeat containing 2
GC01M019410	9.3655	9.51703	10.0251	9.56981	9.72746	9.92452	9.27465	8.68799	8.78925	10.5896	10.5261	9.81582	9.30838	9.40848	10.2431	10.1261	9.98534	10.2595	9.35103	9.49171	10.455	9.94136	10.1798	10.5499	832	1	19537856	19684594	-	CAPZB	capping protein (actin filament) muscle Z-line, beta
GC01P019737	5.98175	5.65147	5.18788	5.51458	5.33285	5.63547	5.75609	5.7773	5.59246	6.31991	6.38885	5.77877	5.79529	5.67016	5.78806	6.14583	5.62844	6.1057	6.38921	6.18223	6.1098	6.52749	6.21273	5.51035	3362	1	19864366	19878641	+	HTR6	5-hydroxytryptamine (serotonin) receptor 6
GC01M019886	5.68757	5.67465	5.54534	5.8556	5.63981	5.48685	5.59285	6.02722	6.1392	5.83938	6.21116	5.81562	5.47001	5.97114	5.55827	5.81733	6.38722	5.96955	5.81153	6.27473	6.29429	6.45457	6.1706	5.86577	54546	1	20013109	20014358	-	RNF186	ring finger protein 186
GC01M020183	7.27033	6.59221	6.49682	6.46982	6.49282	6.54959	6.78744	6.22616	6.37908	7.23383	7.19505	6.89817	6.06937	6.18064	6.85356	6.38377	6.19321	7.08435	7.36408	7.54194	7.28175	7.56287	7.53879	6.55734	26279	1	20311027	20318595	-	PLA2G2D	phospholipase A2, group IID
GC01M020572	7.8573	7.8475	7.66014	7.83758	7.4712	7.76791	7.98065	7.30266	7.86092	7.83555	7.86013	7.76364	7.47508	7.15683	8.01362	7.72074	7.66014	7.84767	8.11306	7.99825	8.17444	8.09079	7.81807	7.86004	79594	1	20698529	20707241	-	C1orf166	chromosome 1 open reading frame 166
GC01P020660	6.2338	5.3564	7.14034	6.40542	7.19479	5.73193	5.98373	5.11772	5.47306	6.31212	5.55649	5.79048	6.13515	5.50712	6.7429	7.40754	7.25979	9.57836	7.54682	7.23478	11.0855	9.62216	9.99984	10.098	978	1	20788030	20817985	+	CDA	cytidine deaminase
GC01P020705	7.52028	7.08479	7.46002	7.44124	7.9197	7.78406	7.95166	7.42878	7.49896	7.3806	7.41952	6.88471	6.86623	6.67795	7.64625	7.74386	8.35425	8.46101	7.85502	8.249	9.54385	8.43988	8.30571	8.89329	65018	1	20832534	20850590	+	PINK1	PTEN induced putative kinase 1
GC01M020723	10.1901	10.0737	9.66037	9.81392	9.73558	9.88559	9.88378	9.76676	10.0009	9.93281	9.66143	10.5873	10.5178	10.6715	10.0552	10.4712	10.0488	9.33873	9.11572	9.09333	7.05089	7.44888	7.30581	9.00537	1650	1	20841736	20860587	-	DDOST	dolichyl-diphosphooligosaccharide-protein glycosyltransferase
GC01M020815	8.70627	8.53836	8.38887	7.54854	7.84722	8.94688	9.01969	8.82073	8.78548	8.03036	7.54605	8.74489	9.31935	8.35925	8.12292	8.37264	7.6906	7.87887	7.89474	8.10224	8.41808	8.14825	8.18752	8.60678	50809	1	20941756	20985768	-	HP1BP3	heterochromatin protein 1, binding protein 3
GC01M020878	7.47681	7.84171	7.43523	7.04799	7.42201	7.83944	6.44706	6.68832	6.67142	9.7107	9.5035	7.51071	7.35873	7.59508	7.68962	7.62456	7.89107	7.07602	7.02937	7.22289	7.81554	6.65822	6.69551	6.72012	8672	1	21005562	21375930	-	EIF4G3	eukaryotic translation initiation factor 4 gamma, 3
GC01M021290	6.49545	6.47917	5.56158	5.93464	5.95925	6.52457	7.28013	7.28737	7.40533	7.19307	7.36098	6.51967	7.20869	6.8928	6.60885	7.49746	7.42787	7.2323	6.3613	6.83166	7.68067	6.88369	6.82729	6.23475	1889	1	21417684	21489494	-	ECE1	endothelin converting enzyme 1
GC01M021651	7.54844	7.238	7.23595	7.23131	7.21682	7.1505	8.80543	8.96904	8.52263	7.42359	7.47791	7.31732	7.30598	7.03262	7.36551	6.91403	6.7615	7.12326	7.64633	7.75204	7.71477	7.75197	7.47867	7.16559	5909	1	21795301	21868386	-	RAP1GAP	RAP1 GTPase activating protein
GC01P022524	5.96225	6.0243	6.0715	6.08559	5.92401	6.08236	5.86656	5.93366	6.10978	5.82807	5.91705	6.10601	5.41969	5.49326	6.14082	5.69549	5.07403	5.9224	6.32951	6.06256	5.89471	6.20447	6.19694	6.13579	9923	1	22650936	22727567	+	ZBTB40	zinc finger and BTB domain containing 40
GC01P023091	9.04177	9.44136	8.58155	9.13606	8.79751	8.76423	9.60993	9.67954	9.63656	8.70089	8.70556	9.13367	9.81884	9.68271	8.41598	8.92465	8.79838	8.49725	7.82408	8.06519	7.34854	7.30773	7.50947	7.4787	23028	1	23218532	23282771	+	AOF2	amine oxidase (flavin containing) domain 2
GC01M023381	10.4144	10.8938	10.9447	11.3021	10.9773	10.8255	10.5427	10.4965	10.8704	9.5524	9.5799	10.7104	10.3061	9.75754	10.2671	9.89774	9.27659	9.83857	10.1605	9.37179	8.85264	9.0152	8.59372	9.76587	10236	1	23508863	23543390	-	HNRPR	heterogeneous nuclear ribonucleoprotein R
GC01M023867	6.42068	6.59862	6.44873	6.28158	6.5675	6.12306	8.02883	8.18655	8.17147	6.37553	6.22076	7.71439	8.06362	8.29325	7.50525	8.01874	8.25735	6.32518	6.96682	7.05893	6.29626	5.7186	5.5049	6.3643	2582	1	23994675	23999621	-	GALE	UDP-galactose-4-epimerase
GC01M023873	7.86985	8.22514	7.97563	7.65556	8.00797	8.28124	8.7649	8.21122	8.59208	9.36002	9.15697	8.52099	8.86714	9.94006	8.56905	9.20504	9.61139	8.41535	8.19423	9.21121	7.83018	8.17453	8.18768	7.79973	3155	1	24000954	24024536	-	HMGCL	3-hydroxymethyl-3-methylglutaryl-Coenzyme A lyase (hydroxymethylglutaricaciduria)
GC01M023916	7.9037	7.8478	7.85426	7.39513	7.3209	7.91961	7.1516	7.39527	8.28097	7.98135	8.12258	9.14787	8.79615	9.70169	11.623	10.6287	11.7535	10.2094	8.64818	9.64822	7.63151	8.00883	7.39374	9.03119	2517	1	24044160	24067369	-	FUCA1	fucosidase, alpha-L- 1, tissue
GC01M023945	6.47816	6.08068	6.28378	5.88496	5.94724	5.92368	5.87502	5.93682	6.14663	6.37193	6.86163	6.23042	6.00032	5.83721	6.99002	5.78903	6.31305	6.85926	7.18053	7.32131	7.15287	7.80322	7.8195	7.11639	1269	1	24073047	24112404	-	CNR2	cannabinoid receptor 2 (macrophage)
GC01P024817	7.17393	7.79612	7.44613	7.5052	7.2565	8.02575	8.91504	8.65854	9.00827	10.077	9.06993	8.69363	7.69698	7.80688	8.93813	8.77388	8.44632	7.51478	8.61236	8.65555	6.05565	6.23875	6.07152	5.9818	25932	1	24944434	25043345	+	CLIC4	chloride intracellular channel 4
GC01M024971	8.15557	8.1434	9.10393	9.56455	9.08858	8.4654	6.95942	7.23727	6.83212	6.69792	6.75589	8.96893	8.57127	8.9482	9.17654	9.27219	8.83662	9.17671	8.43221	6.9186	8.35647	8.71368	8.60606	10.686	864	1	25098645	25164062	-	RUNX3	runt-related transcription factor 3
GC01M025296	8.24519	8.95065	9.40281	9.87023	9.39503	9.66637	9.28651	8.67823	9.29082	8.90307	8.80752	9.15517	8.57845	9.3423	9.38322	8.85583	9.50836	9.37287	8.11942	8.3109	10.0507	9.21042	9.84787	9.25178	25949	1	25421355	25431590	-	SYF2	SYF2 homolog, RNA splicing factor (S. cerevisiae)
GC01M025315	7.24657	8.31442	9.50509	7.99545	8.59782	9.24366	7.99861	8.71971	8.76963	7.53068	7.43952	8.15463	7.70805	8.56347	7.98883	7.58145	8.65044	8.1951	6.8906	7.77329	8.40276	7.98173	7.85958	9.86357	57035	1	25441327	25537243	-	C1orf63	chromosome 1 open reading frame 63
GC01P025411	8.29288	8.72843	9.00851	8.90048	8.87096	8.76588	9.10881	8.97625	9.19981	9.30652	9.151	8.69014	9.13158	8.05498	9.17627	9.61683	9.10293	9.76063	9.12762	8.72305	10.2019	9.17914	9.84088	9.40851	23585	1	25537397	25561437	+	TMEM50A	transmembrane protein 50A
GC01P025503	6.08551	6.64198	7.16388	6.94264	6.99333	6.62832	7.5917	7.71843	8.32588	6.47813	6.5167	6.40111	7.2756	7.36142	6.37597	7.24276	7.17341	6.17246	5.82822	5.85686	6.0551	5.69915	5.83165	7.46679	55219	1	25630005	25698515	+	TMEM57	transmembrane protein 57
GC01P025574	6.35554	6.65561	7.3362	6.97644	6.58302	6.76238	7.05757	6.97912	7.04848	9.16066	8.85732	6.32663	6.06452	6.07268	6.72934	6.49486	6.41606	7.0938	7.43074	7.49249	6.37489	7.01171	6.63245	7.75891	26119	1	25742752	25767962	+	LDLRAP1	low density lipoprotein receptor adaptor protein 1
GC01M025846	7.34776	7.44994	6.34604	6.33066	6.60655	6.66525	8.78964	8.26758	8.7083	7.35807	7.02876	8.06268	7.41815	6.37192	6.88302	6.20319	5.7085	5.55244	6.73295	7.09462	6.28434	7.42082	6.34428	6.11933	79000	1	26033083	26058435	-	C1orf135	chromosome 1 open reading frame 135
GC01M025910	9.48734	10.0779	9.33355	9.59782	8.98971	9.05107	9.77517	9.76142	10.1408	7.56713	8.24194	9.59715	9.53414	9.25125	8.52284	8.80487	8.1218	5.87068	7.88035	6.04155	6.15332	6.48748	6.72684	6.18664	3925	1	26099194	26105231	-	STMN1	stathmin 1/oncoprotein 18
GC01P026180	7.02346	7.90175	6.68619	7.19518	7.35895	7.12531	8.0908	8.30151	8.05277	5.81388	6.07379	7.27665	7.55847	6.59821	6.3063	6.71472	5.77272	6.03765	7.34843	6.56095	5.2868	5.89018	6.34354	5.95072	51042	1	26368996	26369947	+	ZNF593	zinc finger protein 593
GC01P026245	8.23584	8.17984	7.87915	7.56523	8.0934	8.04383	8.10082	7.97504	7.86247	8.21971	8.32871	8.12701	7.71401	7.64862	7.7533	7.42684	7.53706	7.44661	8.04349	7.61192	7.40357	7.71901	7.92608	8.104	64793	1	26433277	26477886	+	CCDC21	coiled-coil domain containing 21
GC01P026329	9.47361	9.87231	11.2057	9.53612	9.71602	11.3077	7.38629	7.56593	7.73022	7.70346	5.9824	9.90819	10.637	11.058	10.2581	10.7142	11.2618	10.0704	12.1281	13.3345	7.80148	9.25074	9.81037	11.1495	1043	1	26516997	26519600	+	CD52	CD52 molecule
GC01M026332	6.24056	5.85642	5.71319	5.65037	5.65551	5.60972	5.94341	5.99695	6.06799	6.04423	6.4193	5.64532	5.54971	5.37372	5.99545	5.51386	5.64424	6.02728	6.34723	6.38715	6.02209	6.49831	6.59372	5.82322	55057	1	26520936	26542929	-	AIM1L	absent in melanoma 1-like
GC01P026442	7.34352	7.03178	7.53195	7.70561	7.78401	7.51323	7.64022	7.46933	7.69069	7.46942	7.5303	7.154	6.91526	6.94953	7.49756	7.41586	7.18043	7.41818	7.63503	7.84819	7.30816	7.44517	7.46293	7.28124	79947	1	26631359	26670380	+	DHDDS	dehydrodolichyl diphosphate synthase
GC01P026540	8.40414	8.21451	8.32348	8.06427	8.29454	7.86717	8.44834	8.51123	8.79046	8.18604	8.16545	8.94041	8.65609	9.01578	9.41937	9.26957	9.74985	9.50861	9.50961	10.3275	10.5802	9.58862	9.57151	9.41	6195	1	26728835	26774107	+	RPS6KA1	ribosomal protein S6 kinase, 90kDa, polypeptide 1
GC01P026706	10.128	9.55673	8.46141	8.79379	9.13467	9.669	8.19992	8.42648	8.37815	8.58795	8.57586	8.93723	8.34238	9.33035	8.79385	8.68246	9.04015	10.0583	8.46516	7.81396	9.80968	9.18972	9.02145	9.43347	8289	1	26895110	26981180	+	ARID1A	AT rich interactive domain 1A (SWI- like)
GC01P026799	8.36941	8.31968	8.51799	8.32517	8.06493	8.50037	8.49131	8.16464	8.37106	7.94989	7.3803	8.13363	7.7868	8.01018	8.026	7.52457	8.00317	7.69437	7.98875	8.16328	7.63452	8.04653	8.05623	7.13954	55650	1	26987072	26997473	+	PIGV	phosphatidylinositol glycan, class V
GC01P026837	6.98194	6.78297	7.17754	7.3954	7.69185	6.97791	7.08996	7.21407	6.99779	6.79677	7.07868	7.18991	7.40902	7.63909	7.41814	7.27568	7.75467	7.88762	7.94138	7.43632	11.4189	9.93259	10.7791	10.4401	84243	1	27025787	27054794	+	ZDHHC18	zinc finger, DHHC-type containing 18
GC01P026873	7.42382	6.68191	6.58401	6.90074	6.48229	6.30934	6.12033	5.89675	6.11758	6.76227	7.09864	6.40188	5.74604	5.62037	6.92307	6.36113	6.49574	7.66955	8.01238	7.81921	8.63101	8.67087	8.89383	8.13502	2810	1	27062219	27063534	+	SFN	stratifin
GC01M026887	6.40834	7.37383	7.05825	7.2367	7.35785	7.11839	8.02488	7.65802	7.63683	7.34682	7.28032	7.55966	7.78478	7.60499	7.49058	7.51439	7.78458	7.02488	6.69886	7.27481	6.4007	5.76895	6.20306	6.74352	54707	1	27078459	27089322	-	ATPBD1B	ATP binding domain 1 family, member B
GC01M026902	7.28633	7.39466	7.20556	7.1624	7.03489	7.05058	7.50892	7.34558	7.32551	7.03931	7.04801	7.28752	7.21851	7.05988	7.68986	7.22255	7.29823	7.60787	7.4311	7.63456	7.19058	7.23406	7.1915	7.08815	63906	1	27089566	27099544	-	GPATC3	G patch domain containing 3
GC01M026922	6.68479	6.72346	6.07357	6.55496	6.07871	6.1806	6.91107	6.71574	6.4725	6.92446	6.76549	6.36972	6.22209	6.8827	6.52958	6.35718	6.03501	6.77872	6.45595	6.43966	7.24947	6.81955	7.212	6.58332	8431	1	27110565	27113047	-	NR0B2	nuclear receptor subfamily 0, group B, member 2
GC01M027109	8.136	7.68276	7.43397	7.73581	7.70069	7.68824	7.01459	7.22714	7.07517	9.44472	9.064	7.45188	7.37292	6.91063	7.7896	8.10788	8.0804	8.42121	8.25026	8.20176	8.80198	8.21294	8.44714	8.26404	6548	1	27297893	27353988	-	SLC9A1	solute carrier family 9 (sodium/hydrogen exchanger), member 1 (antiporter, Na+/H+, amiloride sensitive)
GC01P027245	8.00498	7.24975	6.94747	7.10789	7.1448	7.0445	7.22202	7.09457	7.19432	7.61768	7.59552	6.66327	6.54371	6.76469	7.40007	6.93579	7.10503	7.62702	7.55302	7.55528	8.59682	7.82279	8.14098	7.67552	23038	1	27433745	27507580	+	WDTC1	WD and tetratricopeptide repeats 1
GC01P027403	6.71494	6.10361	5.89769	5.93677	5.91996	6.04368	5.98771	6.24392	6.35298	6.35385	6.49125	6.20525	6.19906	6.03343	6.23413	6.23381	6.23452	6.21695	6.21773	6.32924	6.42278	6.62426	6.75501	6.01965	2827	1	27591738	27594902	+	GPR3	G protein-coupled receptor 3
GC01M027416	10.0077	9.40814	10.0983	10.2643	10.1846	9.47701	8.64237	8.79412	9.25869	9.67973	9.32154	8.93373	8.59803	9.65389	9.22784	9.06213	9.79374	10.1299	8.49887	9.06833	9.78513	8.77616	8.76273	9.72858	10163	1	27604712	27689256	-	WASF2	WAS protein family, member 2
GC01M027622	6.73267	6.55113	9.22196	7.8272	8.84345	7.28749	5.9042	5.82612	6.08786	6.64301	6.80987	7.40073	7.03013	6.43498	9.62877	10.018	10.2296	11.8247	11.037	11.7633	12.1994	11.2773	11.4461	11.2001	2268	1	27811397	27823160	-	FGR	Gardner-Rasheed feline sarcoma viral (v-fgr) oncogene homolog
GC01M027676	6.90092	6.85294	7.50431	6.48298	6.94921	6.94785	6.01517	5.5095	5.79824	6.30675	7.87078	6.08859	7.22245	7.04945	6.31615	8.52037	7.21716	6.47974	9.21166	9.27426	8.14424	8.93308	8.61469	8.26304	2537	1	27865167	27871295	-	IFI6	interferon, alpha-inducible protein 6
GC01P027783	6.4701	7.06607	7.69115	7.93996	7.54583	7.24992	7.02664	6.68063	6.78411	7.95176	7.64408	7.49992	7.04164	7.84743	8.21633	8.1557	8.70316	8.65108	7.81962	8.29227	8.214	7.52189	7.63074	7.45057	23673	1	27972369	28023401	+	STX12	syntaxin 12
GC01P027842	9.00283	9.52011	9.30666	9.05369	8.95229	9.34042	9.58841	9.51658	9.65142	8.6564	8.23298	9.31886	8.66197	8.93923	8.74141	8.35246	8.11697	8.40792	8.56871	8.3239	7.53749	7.90354	7.52374	8.64464	5511	1	28029879	28050770	+	PPP1R8	protein phosphatase 1, regulatory (inhibitor) subunit 8
GC01P027883	8.07284	7.6238	8.27413	8.04652	8.86786	8.77182	9.28423	8.75582	8.73049	7.3462	6.81012	8.30604	8.76309	8.68844	9.37554	9.72042	10.1712	11.2695	8.44594	8.8603	11.7457	10.8817	11.3331	10.7896	9473	1	28071672	28085772	+	C1orf38	chromosome 1 open reading frame 38
GC01M027902	8.86707	9.16719	8.92308	8.27649	8.78945	8.72785	9.75255	9.21348	9.49526	8.50714	8.58075	9.47062	9.30459	9.39019	8.90735	8.7012	8.95955	8.36121	8.85389	8.26611	9.14717	8.15572	8.21327	8.98384	6118	1	28090636	28113823	-	RPA2	replication protein A2, 32kDa
GC01M027981	5.99633	5.90348	5.79798	5.46723	5.71573	5.82001	5.70958	5.98943	5.71884	5.68059	5.77828	5.73113	5.63642	5.80202	6.00323	5.38047	5.47143	6.15618	5.95114	5.80692	6.21446	5.79007	5.65046	5.73738	2140	1	28169442	28287718	-	EYA3	eyes absent homolog 3 (Drosophila)
GC01M028161	6.77178	6.48159	6.92718	6.49775	6.79931	6.29503	6.05631	6.63272	6.73986	7.46959	7.50367	7.31629	7.90241	7.89367	8.1883	8.92872	9.12537	8.65388	8.44188	7.33111	9.6286	8.15758	8.45039	9.57386	5724	1	28348450	28392967	-	PTAFR	platelet-activating factor receptor
GC01M028211	8.77815	8.976	8.24214	8.44322	8.54982	8.71783	9.78946	9.98539	9.87578	8.79329	8.53625	9.02946	9.72913	9.80369	8.49606	9.25785	9.0618	8.04667	8.24082	8.09218	7.81158	7.71194	7.65576	8.34245	22826	1	28399656	28432114	-	DNAJC8	DnaJ (Hsp40) homolog, subfamily C, member 8
GC01P028246	8.23907	9.10913	8.13391	8.55654	8.15743	8.32053	10.3449	10.5922	10.3949	7.99791	8.03289	8.98419	9.7507	9.58567	8.24621	8.75493	9.02226	6.33849	7.34028	7.40861	6.81399	6.83617	6.75327	7.58087	93974	1	28435197	28437196	+	ATPIF1	ATPase inhibitory factor 1
GC01P028627	6.75717	6.72512	7.99821	8.54031	8.80803	8.21727	6.54013	6.49813	6.2769	6.57199	7.14305	6.40308	6.46965	6.13794	5.82291	6.37697	6.3602	6.62543	6.69855	6.32684	5.46623	6.02554	5.62258	7.0493	65979	1	28568820	28696628	+	PHACTR4	phosphatase and actin regulator 4
GC01P028665	7.02879	7.74134	7.25235	7.78471	7.95038	6.84558	8.60352	8.63721	8.50838	7.61731	7.45371	7.39434	7.45467	7.10023	6.96645	7.0549	6.81163	6.60918	6.97733	6.62763	6.73528	6.45091	6.67152	6.38939	1104	1	28705154	28738087	+	RCC1	regulator of chromosome condensation 1
GC01P028701	7.25425	6.93782	6.87001	6.55668	6.92283	7.00749	7.88938	7.9344	8.02826	6.51373	6.68905	6.99732	7.56869	8.63308	6.96294	7.43576	8.07918	6.72081	6.45619	6.89922	6.22938	6.17554	5.46166	7.2017	54952	1	28752191	28777635	+	TRSPAP1	tRNA selenocysteine associated protein 1
GC01M028750	7.28665	7.51292	7.48791	7.43163	7.64577	7.66753	8.06437	7.55931	7.95797	6.52585	6.51428	7.52834	8.30732	8.09659	7.6524	7.80283	7.98117	7.50992	7.06877	7.14353	8.45237	6.44747	6.74933	7.74884	6883	1	28802199	28842172	-	TAF12	TAF12 RNA polymerase II, TATA box binding protein (TBP)-associated factor, 20kDa
GC01P028815	6.89086	6.95333	6.51004	6.13416	6.16897	6.57178	6.95517	7.44581	7.60066	6.74946	6.65692	7.19285	7.23163	6.47879	7.22296	6.94074	6.73164	6.76292	6.9955	6.86803	6.99141	7.13215	7.12663	6.805	10691	1	28867830	28913972	+	GMEB1	glucocorticoid modulatory element binding protein 1
GC01P028884	8.88492	9.22278	9.8097	10.286	9.54264	9.17116	8.19367	8.83149	8.35231	8.68179	8.99216	9.29807	8.34492	8.09983	9.0049	8.31247	8.38181	8.60226	8.88198	7.88178	7.39302	7.96658	7.68691	8.89963	51441	1	28935857	28968828	+	YTHDF2	YTH domain family, member 2
GC01M029294	9.11286	9.50481	9.18203	9.42513	9.5406	9.26118	9.0343	9.31219	9.44579	9.21898	9.28206	9.15823	9.42464	9.52194	9.03181	9.40026	9.66872	9.40478	8.49905	8.40738	9.9863	8.84391	8.97962	9.53691	6429	1	29346951	29380948	-	SFRS4	splicing factor, arginine/serine-rich 4
GC01P029383	6.78705	6.36901	6.26923	6.37779	6.29113	6.18773	6.35581	6.48982	6.79032	6.69474	6.87313	6.26036	6.17897	6.53035	6.4594	6.72374	6.39859	6.69518	6.40935	7.10007	6.88446	6.98303	6.92066	6.34143	10076	1	29435614	29525898	+	PTPRU	protein tyrosine phosphatase, receptor type, U
GC01M030874	11.9462	11.8918	11.9524	11.4875	11.8343	11.9314	12.0534	11.9397	11.668	12.8251	12.6954	11.9791	12.0365	11.4986	12.4172	12.6994	12.0644	12.7695	12.0584	12.8029	13.0207	12.2261	12.3815	12.4675	7805	1	30977902	31003254	-	LAPTM5	lysosomal associated multispanning membrane protein 5
GC01M031073	8.85124	9.1879	10.0941	10.0769	9.95282	9.49712	8.83902	9.32074	9.25871	8.67941	8.35301	9.00493	8.88797	9.28916	8.62735	9.08111	9.35632	9.13341	8.3751	8.28845	8.78597	8.5062	8.0221	9.53916	9698	1	31176939	31311350	-	PUM1	pumilio homolog 1 (Drosophila)
GC01M032041	10.3502	10.5243	10.8817	11.0796	10.8525	10.5161	10.7818	10.7739	10.5645	10.9122	10.4415	10.5024	10.2748	10.1486	10.635	10.3725	10.2296	10.9048	10.5592	10.0526	10.9753	10.316	10.6396	11.5556	8073	1	32146441	32157581	-	PTP4A2	protein tyrosine phosphatase type IVA, member 2
GC01P032207	7.74315	7.63277	6.96824	7.20711	6.96911	7.78255	7.24277	6.86454	7.11048	7.7739	7.76712	7.48113	6.85884	7.48183	7.61486	7.29948	7.7434	7.86714	6.71548	6.0237	6.7505	6.51117	6.62655	6.69321	55116	1	32311089	32341052	+	TMEM39B	transmembrane protein 39B
GC01P032315	7.425	7.29503	7.81453	7.78329	7.87891	7.57814	7.40359	7.52933	7.4381	7.56839	7.42033	7.98769	7.52189	7.59895	7.80216	7.42967	7.11553	7.23049	7.33439	6.88543	6.51897	5.7987	6.14828	6.99474	200081	1	32417931	32436472	+	TXLNA	taxilin alpha
GC01P032426	8.97909	9.57324	10.1552	10.221	9.64321	9.41356	9.30575	9.50088	9.5403	9.61041	9.37031	9.94675	10.1667	10.0333	9.14329	9.68101	9.31146	9.1125	8.18133	7.71648	8.61028	8.25964	7.8855	9.65946	3065	1	32530294	32571811	+	HDAC1	histone deacetylase 1
GC01M032470	9.25489	9.93193	9.96952	10.5944	9.69731	9.46895	8.44143	8.59611	8.99592	7.6412	7.82108	9.28969	8.69522	8.17068	9.3025	8.89706	7.27572	9.70773	8.12883	7.20742	10.3548	9.23016	10.1832	10.8415	65108	1	32572027	32574410	-	MARCKSL1	MARCKS-like 1
GC01M032500	7.21268	7.76182	7.82615	8.619	8.49754	7.92282	8.7045	8.46513	8.46463	7.50737	7.93442	7.27352	7.63023	7.86933	7.10895	7.2117	7.85748	7.749	6.84258	7.11998	8.02691	7.58134	7.568	9.37655	55108	1	32603293	32632628	-	BSDC1	BSD domain containing 1
GC01P032785	9.34152	9.69777	9.88438	9.9801	9.19314	9.63796	9.78772	9.66699	9.8153	9.6588	9.70679	9.41906	9.92233	9.96832	9.13807	9.0905	8.93637	8.84923	8.2635	7.97871	6.71923	6.72788	5.8864	8.68203	5928	1	32889410	32918839	+	RBBP4	retinoblastoma binding protein 4
GC01M032909	9.82392	10.1162	9.85364	10.2892	10.0715	10.0683	10.3271	11.0049	10.8521	10.629	10.4303	10.7494	10.4155	10.4024	10.1763	10.089	9.93802	8.97257	9.30383	9.03497	7.55854	7.83264	7.43432	8.49788	8565	1	33013426	33056220	-	YARS	tyrosyl-tRNA synthetase
GC01P032954	7.47046	8.08066	8.90606	8.62383	8.50599	8.42288	7.97713	7.73751	7.83136	7.33107	7.37483	7.75388	7.73113	8.28877	6.81154	6.97056	8.09382	7.10382	6.22662	6.34207	6.80704	7.03653	6.51744	7.49457	64766	1	33055762	33097066	+	S100PBP	S100P binding protein
GC01M033071	6.92836	6.5597	7.10039	6.50762	7.90924	6.55218	6.42013	5.94933	6.33057	7.2993	7.37341	6.51363	5.97046	6.06653	8.30725	6.84762	8.06367	9.16075	9.22346	6.96866	10.8456	10.0106	10.444	9.11588	127544	1	33174633	33203001	-	IBRDC3	IBR domain containing 3
GC01M033144	9.36182	9.19177	8.62604	7.96265	7.87513	8.78728	8.80549	8.88462	8.37626	7.76854	7.53898	9.55686	9.74245	9.81474	8.25032	8.42249	8.44149	7.78239	8.31115	6.89102	6.10136	6.48838	6.05148	7.75028	204	1	33246172	33275079	-	AK2	adenylate kinase 2
GC01M033281	6.51863	6.20775	5.94887	6.16245	5.79875	6.185	5.84426	5.88255	5.83072	6.39386	6.3246	6.16003	6.30336	6.35636	6.28758	6.3129	6.3613	7.04001	6.2232	6.41812	7.52092	6.70477	6.87021	6.82048	55223	1	33383590	33420229	-	TRIM62	tripartite motif-containing 62
GC01M033458	8.96298	8.69915	9.01072	9.01375	9.18853	8.8212	8.79157	8.11334	8.48277	8.60788	8.56317	8.88321	8.04321	8.58939	9.36321	9.35831	9.83457	10.03	8.54978	8.80041	11.833	11.1806	11.1469	9.21509	1912	1	33561813	33613781	-	PHC2	polyhomeotic-like 2 (Drosophila)
GC01P034927	7.23601	7.13188	6.31587	7.02521	6.91567	7.01063	6.87947	7.09573	7.54257	9.25834	8.92836	6.77306	7.71994	7.45015	6.57255	7.29436	7.04343	7.00159	6.71593	6.96996	7.27394	7.3097	7.23851	6.60483	2701	1	35031185	35033933	+	GJA4	gap junction protein, alpha 4, 37kDa (connexin 37)
GC01M035111	7.79621	8.46811	8.10992	8.00118	8.21331	8.69442	7.74663	6.99902	7.87902	8.67062	8.57049	7.80115	8.02286	8.36371	7.86174	8.23648	8.07417	7.58973	8.41629	8.35795	6.89804	7.11274	6.6993	7.65742	9204	1	35219720	35269925	-	ZMYM6	zinc finger, MYM-type 6
GC01M035312	10.0645	10.3433	10.4542	10.7624	10.1656	9.7134	10.2326	10.6275	10.4273	9.02709	8.98312	10.2453	9.97537	8.87156	9.89339	9.52889	7.99674	9.35942	8.92614	7.65959	7.85793	7.74586	7.65084	8.4535	6421	1	35421789	35431322	-	SFPQ	splicing factor proline/glutamine-rich (polypyrimidine tract binding protein associated)
GC01P035404	8.05844	8.07905	8.37633	8.18066	8.29891	8.40036	7.42146	7.44444	7.24563	7.59185	7.01436	8.26734	8.00959	8.0518	7.57314	7.36947	7.89611	7.86989	6.48709	6.78868	5.48034	6.09903	5.95219	7.10931	9202	1	35507154	35660131	+	ZMYM4	zinc finger, MYM-type 4
GC01M035569	8.61312	7.8995	7.34818	7.49361	7.39121	7.89021	7.72707	7.62628	7.675	8.4327	8.0552	8.12289	7.76167	8.07271	8.11672	7.83721	8.28671	9.35984	7.49231	7.3606	9.94949	8.04802	8.06504	7.89679	79932	1	35671678	35795591	-	KIAA0319L	KIAA0319-like
GC01M035737	10.1125	10.1607	9.69035	10.0294	9.44247	9.62337	10.5927	10.7366	10.4151	10.1364	10.197	10.2944	10.8789	10.18	9.95145	10.3263	9.60103	9.72959	10.8361	10.2551	8.32356	8.27807	7.61082	8.45513	5690	1	35841326	35879730	-	PSMB2	proteasome (prosome, macropain) subunit, beta type, 2
GC01M035848	7.45845	7.65522	7.75216	7.74978	8.2171	8.30142	7.20992	6.99215	6.85799	7.8434	7.81513	7.47184	6.30068	6.30217	7.19273	6.65565	6.07713	6.79251	6.70453	6.73473	6.08392	7.22524	6.8721	6.34609	127703	1	35952063	35957377	-		hypothetical protein FLJ38984
GC01P036017	8.28553	8.14183	8.34443	8.65215	8.68968	8.63983	7.53297	7.14364	7.03098	9.18007	8.59243	7.92351	7.83321	7.94158	8.1683	8.45082	8.88128	9.02893	7.99097	8.80923	7.7156	8.03755	8.40729	8.42535	26523	1	36121396	36162484	+	EIF2C1	eukaryotic translation initiation factor 2C, 1
GC01P036065	6.20121	7.26142	6.06571	5.55523	5.66638	6.07678	5.59772	6.93225	5.61133	6.72969	6.61103	6.90347	6.07243	5.87046	7.0084	6.48513	7.09569	6.48042	6.94544	7.38293	6.8061	6.41039	6.82301	5.93336	192669	1	36169269	36294649	+	EIF2C3	eukaryotic translation initiation factor 2C, 3
GC01M036271	7.3654	7.44651	7.72344	7.68218	7.70905	7.76766	7.93442	8.2992	7.71327	7.80092	7.83936	7.85451	8.38126	8.0052	7.808	8.37379	7.81022	7.86705	7.53753	7.38556	7.74069	7.21334	7.37883	7.37896	27095	1	36374761	36387654	-	TRAPPC3	trafficking protein particle complex 3
GC01P036291	8.53139	7.87142	8.21112	8.91047	8.93697	8.16967	7.16316	6.91706	7.09374	7.42406	7.36218	8.09765	7.46535	7.68302	8.76267	8.58182	8.82248	9.25769	8.46087	8.33825	10.4015	8.61843	9.08191	8.97414	55700	1	36394389	36419023	+	RPRC1	arginine/proline rich coiled-coil 1
GC01P036442	6.5268	7.00493	6.7003	6.48851	6.81168	6.82522	6.39524	6.4986	5.95363	6.5794	6.85117	6.6251	6.54916	7.79366	6.548	6.6892	7.45076	6.62501	6.67684	6.63354	7.53074	6.44519	6.78169	6.34049	79729	1	36545304	36567407	+	C1orf113	chromosome 1 open reading frame 113
GC01M036590	6.77157	8.00335	6.77161	7.24375	7.3271	7.3282	8.79898	8.85881	8.85471	6.08462	5.80127	7.53307	8.44337	8.49907	6.98651	7.45635	7.24014	6.29833	7.4617	7.31348	5.5641	5.64362	5.56946	6.19211	64960	1	36693959	36702556	-	MRPS15	mitochondrial ribosomal protein S15
GC01M036600	8.64096	8.45258	7.98862	8.33102	9.46411	8.30124	5.50849	5.61556	5.41128	5.68368	5.72532	7.92374	7.35563	7.86881	8.7789	7.77187	9.46275	10.3412	6.98447	6.89819	12.4766	11.5315	12.0161	7.59405	1441	1	36704231	36721096	-	CSF3R	colony stimulating factor 3 receptor (granulocyte)
GC01P037611	6.96113	6.42271	6.84987	7.35535	8.5812	6.51964	6.1895	6.41816	6.33343	6.34719	6.18611	6.29206	6.29893	6.39152	7.35375	6.64303	6.85882	8.20735	8.15053	7.12554	8.99289	8.14671	8.9502	8.15535	80149	1	37712739	37722563	+	ZC3H12A	zinc finger CCCH-type containing 12A
GC01M037628	8.5706	9.06369	9.28302	9.09606	9.00803	9.52119	8.7151	8.79958	8.75523	8.32295	8.12849	8.70837	8.38035	8.3714	8.44814	7.93763	8.19097	8.72446	8.2115	8.43874	7.52482	7.3554	6.96212	9.01566	64769	1	37730762	37752962	-	C1orf149	chromosome 1 open reading frame 149
GC01M037671	6.6298	6.67805	6.81574	7.27998	7.34116	6.08893	7.46567	7.23662	6.94738	6.44383	6.59269	6.92283	7.00615	7.10123	6.87377	6.97952	6.67062	7.12289	6.77685	6.48611	7.67105	6.89189	6.8163	7.889	79753	1	37774731	37792490	-	SNIP1	Smad nuclear interacting protein 1
GC01P037827	8.23297	8.92687	7.07439	7.1119	7.10041	7.23966	9.51842	9.56899	9.6014	8.61213	8.36275	9.31939	9.4427	8.91552	8.65202	8.58903	8.52728	6.5814	8.22018	7.49665	7.69907	7.21627	7.05123	7.13881	55143	1	37930745	37947976	+	CDCA8	cell division cycle associated 8
GC01M037938	7.59288	7.76246	9.20273	8.25104	8.29811	7.09186	6.94712	6.99095	7.13332	6.35232	6.43229	7.35585	7.15133	6.88744	6.81293	6.74052	6.83716	7.33472	7.68403	7.17311	7.87733	6.66388	7.00677	8.12567	79693	1	38041200	38046454	-	YRDC	yrdC domain containing (E. coli)
GC01M037948	7.19294	6.90478	7.14668	6.96571	7.2126	6.91502	6.7548	7.08197	7.08604	6.73097	6.50235	6.87699	6.82691	6.86095	7.32836	8.04827	7.96864	8.07283	8.7405	7.70371	8.63445	8.43439	8.31748	8.0102	4520	1	38052437	38097818	-	MTF1	metal-regulatory transcription factor 1
GC01M037996	7.03622	7.12285	7.1956	6.68791	6.62206	7.18532	7.40862	6.74026	6.84879	8.26605	8.14304	7.21769	7.8729	7.6752	6.93726	7.1606	7.22907	6.33557	5.83255	6.39781	6.09702	6.28994	6.17918	7.11534	3633	1	38100345	38185301	-	INPP5B	inositol polyphosphate-5-phosphatase, 75kDa
GC01M038091	7.75149	8.20102	8.40262	8.54876	8.4772	7.94837	8.29229	8.5207	8.47679	6.45459	6.67094	8.44727	8.68951	8.37743	7.61604	7.87067	7.68492	7.73428	6.3771	5.94594	7.47705	6.69089	7.14371	9.17212	10946	1	38195240	38228348	-	SF3A3	splicing factor 3a, subunit 3, 60kDa
GC01M038131	7.02954	6.81463	6.85235	7.11111	7.00315	7.11321	7.48373	7.58773	7.3058	7.78172	7.9226	7.33077	7.21997	7.31054	7.51732	7.55342	7.91072	8.08698	6.76572	6.80402	8.49545	7.54237	7.9838	8.59985	2275	1	38235030	38243821	-	FHL3	four and a half LIM domains 3
GC01P038148	8.21179	8.66863	8.20756	8.42709	8.4462	8.34012	9.40207	9.47085	9.43766	8.15093	8.0016	8.92956	9.52718	8.21063	8.82638	8.50294	7.56488	6.88428	8.2143	7.83882	6.18516	6.99925	6.92515	7.10642	51118	1	38251000	38262078	+	UTP11L	UTP11-like, U3 small nucleolar ribonucleoprotein, (yeast)
GC01M038974	8.57977	8.42906	8.9815	8.64776	8.17487	8.88273	9.35867	9.38713	9.72342	9.23482	9.20649	8.86829	8.8802	8.50676	9.46972	9.42901	9.60655	9.75283	9.34744	9.31426	10.1932	9.24628	9.3292	9.75735	64121	1	39077607	39097927	-	RRAGC	Ras-related GTP binding C
GC01P039127	8.14459	7.8941	7.86153	7.48736	7.62616	7.85332	7.49894	8.03432	8.09908	8.4746	8.19393	8.12988	7.92797	7.28232	8.65211	8.34941	7.56836	7.73255	7.89472	7.91893	8.63487	7.97897	8.6025	8.2153	79647	1	39229503	39243566	+	C1orf108	chromosome 1 open reading frame 108
GC01P039216	8.5108	9.21037	8.34476	8.72151	9.269	9.32789	6.86467	7.35025	7.80636	9.08959	8.45969	8.71635	8.50003	10.1204	7.55337	7.89946	8.6118	8.25683	8.23045	7.55737	7.59982	7.32825	7.15597	8.44142	23499	1	39506723	39724476	+	MACF1	microtubule-actin crosslinking factor 1
GC01M039741	6.5805	6.10203	5.99064	6.18161	6.00024	5.99348	6.38507	6.17668	6.54496	6.32205	6.51449	6.17111	6.50972	6.13714	6.42561	6.38877	6.0769	6.50542	6.51101	6.79099	6.5691	6.42533	6.72427	5.62202	26508	1	39862411	39877905	-	HEYL	hairy/enhancer-of-split related with YRPW motif-like
GC01P039873	7.29853	7.51212	7.50048	7.26852	7.5054	7.63748	8.47094	8.15059	8.41079	7.56603	7.43445	7.88513	8.06541	8.91863	7.21136	7.61337	7.82136	6.7659	6.81551	6.78461	6.08139	6.48117	6.62437	7.08567	10450	1	39977116	40002172	+	PPIE	peptidylprolyl isomerase E (cyclophilin E)
GC01M039975	7.6694	7.84038	7.98759	8.31718	8.04321	7.84954	7.62549	7.81446	7.74749	6.36433	6.70683	8.21128	7.65224	8.52627	7.78102	7.33282	8.26199	7.9691	7.24861	6.97159	6.10427	7.04436	6.68692	6.47967	54802	1	40079311	40121765	-	TRIT1	tRNA isopentenyltransferase 1
GC01P040175	10.1128	10.1779	10.7635	10.1501	10.7696	10.4235	9.20868	9.32515	9.11777	11.5196	11.675	10.5586	10.6519	10.6304	11.0652	11.4043	11.0095	11.213	10.9581	11.436	11.824	11.555	11.9251	11.9473	10487	1	40279014	40310907	+	CAP1	CAP, adenylate cyclase-associated protein 1 (yeast)
GC01M040207	9.83454	10.0127	10.3221	9.99612	10.1495	9.9991	9.77987	9.79313	9.66537	8.79445	8.90602	10.3549	10.4218	9.76106	11.3235	11.5022	11.2129	11.2646	11.9637	12.0992	10.58	10.7666	11.0034	9.96194	5538	1	40310970	40335555	-	PPT1	palmitoyl-protein thioesterase 1 (ceroid-lipofuscinosis, neuronal 1, infantile)
GC01P040296	6.32761	6.65637	7.44586	8.15889	8.29727	6.05514	7.29134	8.29111	8.1945	8.36893	7.98494	6.97194	6.60475	7.87556	7.01954	6.39113	7.81963	7.53341	6.51743	6.43111	9.06273	7.79096	7.75867	9.20595	6018	1	40399647	40479178	+	RLF	rearranged L-myc fusion
GC01P040392	8.73276	9.61729	9.06642	8.5403	8.67964	8.84052	9.64493	9.69438	9.69075	9.9554	9.90723	9.12323	9.16543	7.59378	9.36957	9.65557	8.28677	9.24522	9.84297	9.80568	9.88355	8.91735	8.8443	8.61777	10269	1	40496365	40532438	+	ZMPSTE24	zinc metallopeptidase (STE24 homolog, yeast)
GC01P040826	7.35675	7.58308	7.99485	7.66389	7.79805	7.81907	7.2874	6.98396	7.26322	8.01811	7.95524	7.73884	7.25241	7.45899	8.02666	7.61524	7.85926	8.03624	7.14595	7.10774	9.029	7.64928	7.87955	7.9193	4802	1	40929951	41009860	+	NFYC	nuclear transcription factor Y, gamma
GC01P041114	8.37749	8.59053	8.18791	7.88722	8.0798	7.53705	8.23869	8.55059	8.69576	7.27171	6.68658	8.22408	8.23014	6.86548	7.11575	7.51985	5.58433	6.30593	7.87029	6.41977	5.21745	5.97574	6.03799	5.94126	1503	1	41218029	41250815	+	CTPS	CTP synthase
GC01M041161	7.98181	7.5707	7.75856	8.20821	7.63021	7.62091	7.50672	7.52164	7.27637	6.25322	6.67523	7.57476	7.45129	7.42966	7.22721	6.9785	7.20756	7.08102	6.93944	6.10324	6.27343	6.37134	6.44341	7.34145	22955	1	41265461	41480375	-	SCMH1	sex comb on midleg homolog 1 (Drosophila)
GC01M041613	5.63346	5.25909	5.42407	5.54461	5.54498	5.54822	5.55828	5.60927	6.13236	5.71802	5.71388	5.60352	6.20274	5.67884	5.65415	5.94384	5.66697	5.82474	5.50511	5.75593	6.25543	5.99682	6.06232	5.46833	1907	1	41717035	41722884	-	EDN2	endothelin 2
GC01M042297	7.14501	6.96875	6.00064	6.08168	6.27473	6.57506	7.06	6.5035	6.82515	7.51487	7.33559	6.91692	6.84977	7.05222	6.61428	6.92176	6.6288	7.31382	7.25812	7.29787	7.71544	7.67443	7.62544	6.56526	2980	1	42400948	42402982	-	GUCA2A	guanylate cyclase activator 2A (guanylin)
GC01P042592	7.72205	8.23902	8.10086	7.60835	7.94979	8.41958	8.10837	7.87029	7.97868	8.11652	8.2274	7.84114	8.53597	8.65492	8.12493	8.50655	8.75043	7.87902	8.4783	8.38503	7.94306	7.1952	7.27994	8.56745	79717	1	42694801	42698672	+	PPCS	phosphopantothenoylcysteine synthetase
GC01P042793	9.43757	9.42695	8.85645	8.75153	8.4528	8.90434	10.8505	10.5703	10.6253	8.33513	7.47587	9.17462	10.1973	10.2408	8.40191	9.06614	8.63787	7.96379	8.28412	7.67753	6.94155	7.10512	6.82815	8.06718	10465	1	42896634	42915015	+	PPIH	peptidylprolyl isomerase H (cyclophilin H)
GC01M042881	7.62161	7.95917	7.9721	7.65229	7.50342	7.77239	7.58664	7.46988	7.49335	8.49112	8.38256	8.26539	8.11926	8.32746	7.79417	8.10758	8.42234	7.82282	6.77484	7.2144	6.7828	7.13386	6.80035	7.4533	64175	1	42984632	43005281	-	LEPRE1	leucine proline-enriched proteoglycan (leprecan) 1
GC01P042903	6.16478	6.2523	6.26908	6.13927	6.40306	6.53759	6.61243	6.26625	6.50637	6.63512	6.4149	6.23695	5.92623	6.63343	6.23535	5.78455	6.13984	6.15411	6.29064	6.65851	6.00931	6.39373	6.20535	6.33816	79078	1	43005526	43013997	+	C1orf50	chromosome 1 open reading frame 50
GC01M043060	7.74229	7.66904	7.642	7.72615	8.25755	7.31467	9.92073	9.87809	10.0339	8.42431	8.57522	7.99635	7.84445	8.49319	8.12677	8.04037	8.48904	7.41638	7.76319	7.59832	7.54833	7.46979	7.69921	7.45553	6513	1	43164105	43197088	-	SLC2A1	solute carrier family 2 (facilitated glucose transporter), member 1
GC01M043498	7.44138	7.67929	7.70359	7.74571	7.78631	7.773	9.18469	8.93231	9.10416	8.16817	8.18617	8.28409	8.63394	8.1749	8.56026	8.95253	8.37034	8.44497	8.14109	8.89036	8.06684	7.20843	6.89784	7.97293	64834	1	43601659	43606286	-	ELOVL1	elongation of very long chain fatty acids (FEN1/Elo2, SUR4/Elo3, yeast)-like 1
GC01M043518	6.89897	7.17732	7.02698	6.79564	6.86168	7.11624	8.01343	8.06267	7.99308	7.08722	7.06101	7.1841	7.54105	7.36525	7.37366	7.55866	7.54949	7.07166	7.35599	7.67799	7.50498	5.97977	6.26566	6.92618	112950	1	43622175	43628070	-	MED8	mediator of RNA polymerase II transcription, subunit 8 homolog (S. cerevisiae)
GC01M043586	7.34393	7.04503	6.82463	7.42279	7.1619	6.97665	6.63898	6.61446	6.6948	7.51021	7.74699	6.70067	6.97521	6.86558	6.2453	6.64456	6.8231	6.86683	7.0212	7.05076	6.84989	7.11693	7.18561	7.17786	81888	1	43689415	43692505	-	HYI	hydroxypyruvate isomerase homolog (E. coli)
GC01P043665	5.995	5.69039	5.67913	5.59936	5.53225	5.54776	5.699	5.10148	5.9276	5.84062	5.94462	5.89918	5.71942	5.91686	5.88644	5.68825	5.90887	5.82292	5.72356	5.66151	5.73502	6.03459	5.77875	5.74109	5792	1	43769133	43861921	+	PTPRF	protein tyrosine phosphatase, receptor type, F
GC01P044105	7.35462	7.62443	7.41861	7.63924	7.56005	7.32357	7.62773	8.39882	7.84468	6.68551	6.60607	7.48896	7.85703	6.88143	6.86489	6.97971	6.51008	7.47638	7.58757	7.26129	7.03192	7.10605	7.23737	6.82821	1802	1	44208245	44211632	+	DPH2	DPH2 homolog (S. cerevisiae)
GC01P044109	9.86927	9.83435	9.37693	8.96858	9.2221	9.38341	9.82736	10.1288	10.0447	8.90093	9.09593	10.02	10.2842	9.29424	10.6835	10.7743	10.1718	10.3101	11.2814	11.4368	11.3786	11.2536	11.5058	10.8438	533	1	44213197	44216553	+	ATP6V0B	ATPase, H+ transporting, lysosomal 21kDa, V0 subunit b
GC01P044114	7.07106	6.90854	6.41927	6.76537	6.67817	6.66906	7.00429	7.7515	7.84602	6.55315	7.06483	7.0969	7.69987	7.39709	6.30031	6.88058	7.04025	6.93328	6.67577	6.94534	7.04234	6.65183	6.78061	5.83904	8704	1	44217452	44229426	+	B4GALT2	UDP-Gal:betaGlcNAc beta 1,4- galactosyltransferase, polypeptide 2
GC01M044355	7.62271	7.78303	6.58973	6.47256	7.20167	7.21501	7.57531	7.54547	7.79042	6.53915	6.32102	7.08843	7.76588	6.86247	6.76024	7.34276	6.34732	6.55477	6.75924	6.21939	5.76319	6.03741	5.78303	6.18675	79033	1	44459329	44593526	-	PRNPIP	prion protein interacting protein
GC01P044541	8.86958	8.90065	8.96918	9.2442	9.17138	9.08121	9.15901	8.80374	8.997	8.0339	7.94588	8.61631	8.67356	8.51905	8.39987	8.67232	8.25844	8.9502	7.75696	7.91113	7.72767	8.17589	7.89287	8.69082	55182	1	44643546	44889983	+	C1orf164	chromosome 1 open reading frame 164
GC01M044789	7.2667	6.87934	7.05007	7.23472	7.22931	7.09417	6.96417	6.50402	6.54187	7.38982	7.20916	7.17595	6.81221	6.78141	7.37666	7.21863	7.17073	7.1103	7.8131	8.26806	6.62666	7.10358	6.80378	6.94242	79639	1	44873525	44912696	-	TMEM53	transmembrane protein 53
GC01P044874	7.72806	8.15204	6.24271	6.11351	6.54839	6.29184	9.40752	9.51812	9.64974	8.31955	8.01944	9.0993	9.04202	9.42914	8.15117	8.37319	8.67183	6.11429	7.35261	6.63035	6.49945	6.35733	6.60807	5.78509	11004	1	44978137	45005993	+	KIF2C	kinesin family member 2C
GC01M044985	8.48155	8.67558	7.99016	7.98582	8.03878	7.97383	9.42264	9.54008	9.24101	7.64322	7.37542	8.04137	9.01055	8.74174	7.80942	8.51909	7.59602	7.50895	8.56331	8.15655	6.4601	7.40722	7.11736	6.81556	8891	1	45088999	45224869	-	EIF2B3	eukaryotic translation initiation factor 2B, subunit 3 gamma, 58kDa
GC01M045138	7.74406	7.70692	6.83892	7.06594	7.29231	7.73801	7.40333	7.56553	7.68411	7.60025	8.16146	7.08366	7.05946	6.91379	7.54702	7.81064	7.99	8.33353	7.4073	7.93798	7.23863	7.00368	6.95944	7.42693	79654	1	45240800	45249387	-	HECTD3	HECT domain containing 3
GC01P045147	9.12703	10.0776	8.87148	8.98604	9.67649	9.60269	11.6251	11.8356	11.8745	10.0176	10.0918	9.28923	10.3096	10.039	8.34105	9.14172	8.49211	7.4547	8.32103	8.3931	5.79187	7.05857	6.08324	7.59078	7389	1	45250416	45253928	+	UROD	uroporphyrinogen decarboxylase
GC01M045464	7.80679	8.15667	8.44609	8.00388	8.38235	8.39781	7.84339	7.84555	7.81454	7.8269	7.84763	7.86564	8.25908	7.8828	7.12007	7.81449	7.72875	7.66751	6.97214	6.983	6.9188	7.05339	7.11294	7.99786	4595	1	45567500	45578667	-	MUTYH	mutY homolog (E. coli)
GC01P045474	8.56925	8.83829	8.58925	8.31601	8.3235	8.21844	8.38587	8.75033	8.47342	8.65074	8.64728	8.32163	8.66786	7.49789	7.88526	8.03338	7.5736	8.03483	7.66219	7.15761	7.05581	7.37771	7.23411	8.45915	114034	1	45578494	45582234	+	TOE1	target of EGR1, member 1 (nuclear)
GC01M045478	7.2607	7.16332	7.52234	7.70977	7.72795	7.65697	7.19992	6.25476	6.58886	8.04269	7.95714	7.05158	6.29581	6.66036	7.69512	6.37974	7.38938	7.5313	7.34656	7.93004	8.73501	8.0767	8.19311	8.09838	10420	1	45582141	45729420	-	TESK2	testis-specific kinase 2
GC01P045636	6.23006	6.2586	6.09445	5.91942	6.06173	6.04096	6.45643	6.65662	5.82264	5.78004	6.47035	6.20428	5.82643	5.94023	5.88648	5.76839	5.77985	5.70395	5.85099	5.96471	5.60431	6.01711	6.42957	5.79039	25974	1	45738577	45749324	+	MMACHC	methylmalonic aciduria (cobalamin deficiency) cblC type, with homocystinuria
GC01P045685	10.1101	10.028	10.3538	9.93482	9.79859	10.0842	9.09686	9.03252	8.71552	8.51239	8.4315	9.66155	9.97794	10.3497	9.67999	10.5259	9.85708	9.52964	10.4245	10.5026	6.7905	8.15846	7.65354	7.86284	10327	1	45789084	45808307	+	AKR1A1	aldo-keto reductase family 1, member A1 (aldehyde reductase)
GC01P045718	8.98485	9.62381	9.32489	9.70005	9.47186	9.24793	9.53436	9.45201	9.3948	7.15823	7.29137	9.33479	9.20429	9.01248	8.29182	8.34173	8.29659	7.4155	7.45766	6.28037	7.32238	7.02195	6.64638	7.59148	4678	1	45822303	45857154	+	NASP	nuclear autoantigenic sperm protein (histone-binding)
GC01M045763	8.4744	8.54627	8.96464	8.85077	8.87563	8.82915	8.35486	8.48286	8.47082	8.6422	8.63313	8.67355	8.48932	9.22637	8.54443	8.23005	9.14461	8.75019	7.81177	7.88264	8.74696	7.9941	7.94726	9.05019	60313	1	45865567	45899398	-	GPBP1L1	GC-rich promoter binding protein 1-like 1
GC01P046360	6.82347	6.61631	6.26997	6.35569	6.04561	6.35135	6.04484	6.17406	5.95743	7.07073	7.22	6.71726	6.1078	5.85196	6.73517	5.86295	5.79913	6.75705	7.21274	7.09155	7.14004	7.20731	7.32072	6.48249	10103	1	46418798	46424217	+	TSPAN1	tetraspanin 1
GC01M046367	6.84408	6.58631	6.82357	6.15252	6.50171	6.67383	5.82409	6.34879	6.54418	6.28036	6.45028	6.3897	5.94375	6.2965	6.12559	6.6276	5.93758	6.03342	6.42651	6.62249	6.23255	5.89606	5.95078	6.0138	55624	1	46426940	46458564	-	POMGNT1	protein O-linked mannose beta1,2-N-acetylglucosaminyltransferase
GC01P046425	7.73381	7.81553	6.40319	6.77974	6.76337	6.78921	8.03366	7.55303	8.12408	7.35043	7.43595	7.59122	7.04183	7.87401	6.68971	6.99091	7.10257	6.30361	7.33505	6.50751	6.55268	6.70701	6.89367	6.14532	8438	1	46486003	46516732	+	RAD54L	RAD54-like (S. cerevisiae)
GC01M046735	8.41837	8.53215	8.71604	8.68873	8.73859	8.52896	8.61351	8.11556	8.2231	9.48835	9.36745	9.09934	8.60716	8.82967	10.0001	10.4917	10.1893	9.09358	8.89447	9.23183	10.2035	9.47044	9.73916	9.35171	8569	1	46795677	46842497	-	MKNK1	MAP kinase interacting serine/threonine kinase 1
GC01M046852	7.83546	7.47725	6.90625	6.52489	6.6395	7.68604	7.52546	6.98398	6.93298	7.89935	7.19898	7.39102	7.16267	6.3891	7.78094	7.98639	7.05062	8.09	7.83798	7.98906	7.65467	7.27462	7.56094	7.80107	9813	1	46913419	46957323	-	KIAA0494	KIAA0494
GC01M047393	7.71417	8.11885	7.68899	8.04509	8.533	8.53031	9.85137	9.56894	9.76318	10.4983	10.1112	7.31809	7.90295	7.64611	5.59673	6.50965	5.61374	5.63388	5.78176	5.60298	5.91455	6.31664	6.45546	5.92746	6886	1	47454550	47468030	-	TAL1	T-cell acute lymphocytic leukemia 1
GC01P047512	8.7088	9.52257	9.4673	9.45988	9.34109	9.65835	9.26841	9.16898	9.01737	10.1103	10.1877	9.11354	8.76502	8.7705	9.64658	8.958	9.51658	9.0635	8.29931	8.88385	6.48813	8.1937	7.3545	9.16368	51727	1	47572174	47617097	+	CMPK	cytidylate kinase
GC01P051413	6.94123	7.91312	8.82364	9.1364	9.25348	8.68611	7.47224	6.93333	8.15652	9.86496	9.80919	7.71	7.07661	7.20417	8.54409	7.43484	7.88532	8.10337	7.81783	8.26187	9.06798	8.77852	8.99441	9.1812	26994	1	51474558	51511797	+	RNF11	ring finger protein 11
GC01M051532	7.88599	8.69375	8.555	8.44451	8.67326	8.90115	8.93343	8.94545	8.84419	9.41082	9.38571	8.23919	8.25421	8.288	8.0092	8.03419	8.30166	8.43531	7.29709	7.4039	8.50454	7.60207	7.40916	8.19216	2060	1	51592523	51757583	-	EPS15	epidermal growth factor receptor pathway substrate 15
GC01P051794	9.18276	9.34581	9.62875	9.71183	9.6763	9.94731	9.2028	9.1705	9.16649	9.57612	9.31636	9.65922	9.20413	9.32031	9.13228	8.65284	9.14256	8.50717	8.11489	8.70139	8.71991	8.06896	7.87945	9.14877	114883	1	51815438	52026724	+	OSBPL9	oxysterol binding protein-like 9
GC01M051966	8.9835	9.60653	9.2136	9.23858	9.3901	9.3363	9.37659	9.80861	9.89642	10.3064	10.1839	9.23466	9.51431	9.8157	9.34699	9.6344	10.0721	9.45092	8.82519	8.91509	10.3441	9.78733	9.74151	9.39148	4898	1	52027470	52117010	-	NRD1	nardilysin (N-arginine dibasic convertase)
GC01M052865	7.321	7.53379	6.29534	6.38615	6.76714	7.02969	7.86694	8.5888	7.68565	6.89864	6.80935	7.41156	7.48298	6.63911	7.13006	6.78858	6.55587	7.29641	7.77907	7.71559	6.79418	7.48591	6.92959	6.21968	65260	1	52925101	52936626	-	C1orf163	chromosome 1 open reading frame 163
GC01M053074	6.81542	6.47917	7.72267	7.36777	6.97815	7.0488	6.20192	6.16227	6.04679	6.24645	6.19218	7.30129	7.13662	7.50822	7.01627	6.70901	7.52944	6.7781	6.57191	6.66692	7.01243	6.99953	7.07386	7.66839	55268	1	53134484	53159986	-	ECHDC2	enoyl Coenzyme A hydratase domain containing 2
GC01P053105	8.00218	8.46574	8.75907	8.86534	8.58441	8.93702	8.49681	8.31243	8.13917	8.43553	8.31206	8.80795	8.64895	8.67346	9.0838	8.90505	8.91973	8.42924	8.44293	9.13817	5.19426	6.94314	5.85738	8.24664	6342	1	53165535	53289870	+	SCP2	sterol carrier protein 2
GC01P053374	6.54076	6.43781	6.55004	5.88511	6.28157	6.57945	6.45978	6.24351	6.23422	6.55156	6.88409	6.73003	7.10085	6.48419	6.64833	7.44324	7.05437	5.91098	6.00669	6.8918	6.00808	5.80466	5.84084	6.05158	1376	1	53434688	53452455	+	CPT2	carnitine palmitoyltransferase II
GC01M053392	8.90763	8.96409	8.58871	8.53255	8.35612	8.78266	8.66542	8.69198	8.45581	8.26423	8.03491	8.46893	8.90943	9.00226	8.20648	8.4073	8.45028	8.58765	8.05056	8.40715	7.99377	8.25385	7.95376	8.11968	54987	1	53452361	53458877	-	C1orf123	chromosome 1 open reading frame 123
GC01M053404	7.07102	8.25989	7.5333	7.80505	7.36214	8.32098	8.61283	9.13332	9.03423	6.83022	6.81677	8.21451	8.84441	8.29934	7.66317	8.1028	7.43087	7.38721	7.08104	6.39406	8.26177	5.8827	6.55314	7.4631	4116	1	53465153	53476795	-	MAGOH	mago-nashi homolog, proliferation-associated (Drosophila)
GC01M054030	7.46044	7.66638	7.97694	7.77492	8.16607	8.02437	7.03298	7.15742	7.076	7.66931	7.81184	7.89167	7.52418	7.54427	8.7893	8.62385	8.3574	8.3622	7.95765	7.86898	9.0416	8.31055	8.27089	7.83247	54432	1	54089994	54128041	-	YIPF1	Yip1 domain family, member 1
GC01M054099	7.69868	8.97957	7.71523	7.94674	7.81596	7.86049	8.55546	8.51232	9.07597	7.95802	7.93718	8.20246	8.44561	8.50018	7.68037	7.37769	7.64794	6.14996	7.76065	6.96986	6.06135	6.62224	6.44652	7.19994	51668	1	54159821	54183876	-	C1orf41	chromosome 1 open reading frame 41
GC01P054124	6.00961	6.29389	6.46605	6.27444	6.57229	6.22323	7.34464	6.96326	7.37394	6.68595	6.68663	6.58947	6.85862	7.13015	6.1769	6.40694	6.48351	6.21398	6.36336	6.13887	6.72708	5.82793	5.77979	6.5138	115353	1	54184624	54206427	+	LRRC42	leucine rich repeat containing 42
GC01M054210	9.59087	10.306	10.2901	9.90458	9.94796	10.4672	9.85502	9.72389	10.0497	10.0756	10.0318	9.90209	9.94674	10.8857	9.96689	10.2342	10.5828	9.77648	10.1535	10.5868	10.7769	10.5611	10.6365	10.6248	9528	1	54269938	54291699	-	TMEM59	transmembrane protein 59
GC01P054820	6.35657	5.5882	5.86035	6.00647	6.04265	6.12718	5.53603	5.28504	5.65132	6.51489	5.79439	5.72617	5.17962	5.98723	6.04848	5.5854	5.72986	5.90325	5.91703	6.44234	5.93962	6.61941	6.23284	5.92797	374977	1	54880046	54979994	+	C1orf175	chromosome 1 open reading frame 175
GC01P054893	7.18433	7.45035	7.60946	7.25282	7.55519	7.65308	7.57605	7.67144	7.41168	6.59677	6.46046	7.16213	7.62403	7.24046	6.91208	7.11247	6.7329	7.01213	7.07229	7.02581	5.66831	6.25411	5.96945	6.38598	7268	1	54954143	54980568	+	TTC4	tetratricopeptide repeat domain 4
GC01M057106	6.63818	6.09078	5.79531	6.09622	5.97722	5.98672	6.39849	5.68077	6.14328	6.24111	6.667	6.00964	5.59154	5.51712	6.33086	5.87092	5.98978	6.68355	6.70968	6.68477	6.65557	7.13703	7.31808	6.06711	732	1	57167472	57204276	-	C8B	complement component 8, beta polypeptide
GC01P059474	5.80848	6.03793	6.52944	6.17877	6.6558	6.4794	6.24052	6.23396	6.01177	5.64486	5.76439	5.83012	6.72183	6.87708	6.33539	7.05329	7.08824	5.64701	5.70573	6.39561	6.13756	5.81974	5.96498	5.92917	55277	1	59535240	60000988	+		hypothetical protein FLJ10986
GC01M061859	6.89554	7.62948	7.75005	7.80022	7.34616	7.51928	7.10735	6.94258	7.08273	7.54259	7.57823	7.73715	7.02566	7.85988	8.09999	7.0702	7.43598	6.94529	7.29615	8.16026	6.32681	6.76091	6.39248	8.08346	83941	1	61919306	61963683	-	TM2D1	TM2 domain containing 1
GC01P062614	8.63553	9.54629	8.25145	7.72925	7.7767	8.94306	9.39862	10.0157	10.2041	7.13358	6.76756	9.3445	9.46733	8.5135	8.87134	8.87225	8.05391	7.12012	8.24389	7.0387	7.21257	7.18859	7.38056	8.00007	7398	1	62674970	62690061	+	USP1	ubiquitin specific peptidase 1
GC01P063545	8.26703	8.51771	8.41767	8.37213	8.50861	8.35198	7.44504	7.36194	7.24014	6.97693	6.89906	7.95421	7.43133	7.08826	7.68973	7.2841	6.71313	7.6463	7.81551	7.57156	6.73455	7.32607	7.08846	8.1657	29929	1	63605885	63675464	+	ALG6	asparagine-linked glycosylation 6 homolog (S. cerevisiae, alpha-1,3-glucosyltransferase)
GC01M063618	8.48565	9.33022	8.19076	7.59074	8.05617	8.43182	9.77733	9.26064	9.69941	6.91431	6.93079	7.97682	9.00751	9.92377	6.88505	7.6916	8.44923	5.5309	6.77183	6.11151	4.99547	5.77936	5.67329	6.46523	23421	1	63679032	63761474	-	ITGB3BP	integrin beta 3 binding protein (beta3-endonexin)
GC01P063770	9.14571	9.21148	9.0868	9.19213	9.23909	9.1966	6.18105	6.53196	6.97011	10.6516	10.6132	9.73788	9.47318	9.95804	9.16502	8.77896	9.72068	8.96508	7.96955	8.92131	8.9865	8.62522	8.2233	9.21509	5236	1	63831534	63898502	+	PGM1	phosphoglucomutase 1
GC01M065010	9.36736	9.60815	10.0844	10.2073	10.0074	10.1946	8.545	8.43325	9.04237	9.93885	9.67694	9.39036	9.29279	9.47463	9.6652	9.65935	10.1861	10.4129	9.04016	9.13527	11.7001	10.2662	10.3803	10.7446	3716	1	65072345	65124605	-	JAK1	Janus kinase 1 (a protein tyrosine kinase)
GC01P065327	7.42259	7.74498	6.7525	6.51091	6.5982	7.33263	8.31276	8.26772	8.00527	8.79161	8.6189	9.14259	8.88105	9.40754	8.96034	7.62292	8.14832	6.22723	9.34314	8.34878	6.22383	6.46044	6.49576	6.35349	205	1	65386100	65465761	+	AK3L1	adenylate kinase 3-like 1
GC01M067181	7.43188	7.81931	7.76322	7.56049	7.72516	7.30343	6.5653	6.70397	6.33479	8.42103	8.18692	7.10975	6.87526	6.57023	6.84778	6.60232	6.24591	6.25653	6.7086	6.53973	5.25819	6.1937	6.4004	8.1749	23169	1	67242439	67292316	-	SLC35D1	solute carrier family 35 (UDP-glucuronic acid/UDP-N-acetylgalactosamine dual transporter), member D1
GC01M067590	10.1458	10.3773	9.98703	9.77117	9.73612	9.97326	10.337	10.4234	10.323	8.82658	8.60937	10.1302	10.1466	9.77527	9.25534	9.64312	9.01911	9.05142	9.26113	9.04128	7.62471	8.10922	7.30771	8.34266	26135	1	67646082	67668711	-	SERBP1	SERPINE1 mRNA binding protein 1
GC01P067862	7.97435	8.66064	9.17017	8.62487	9.32317	8.80408	9.66927	9.27247	10.024	10.7304	10.593	8.76796	8.60556	9.2298	7.51563	7.13175	7.75616	7.00247	6.6162	6.84392	8.26211	7.10042	7.46998	9.34773	1647	1	67923470	67926607	+	GADD45A	growth arrest and DNA-damage-inducible, alpha
GC01P075963	7.45152	8.27186	8.52419	8.71618	8.70413	8.24939	8.69018	8.94145	8.45032	7.56487	7.01453	8.55187	8.82071	8.68669	8.01923	7.97024	7.97119	7.80422	7.58357	7.96795	6.60761	6.77052	6.295	8.64006	5876	1	76024473	76033352	+	RABGGTB	Rab geranylgeranyltransferase, beta subunit
GC01M077269	7.07192	7.69718	7.6301	6.88909	7.34507	7.77784	7.44175	7.20585	7.48	7.86797	8.11453	8.04787	8.07454	7.34614	7.50734	6.88471	7.41856	6.21269	7.13958	7.40866	6.43027	6.41549	6.09594	7.5076	10026	1	77327262	77457703	-	PIGK	phosphatidylinositol glycan, class K
GC01M078124	7.85198	8.65221	8.94344	9.17593	8.89045	8.96952	8.60143	8.65011	8.70102	7.17161	7.37025	8.47326	8.89455	9.34794	7.38746	7.56467	8.4747	7.39362	6.94643	6.77505	7.06481	6.63748	6.73223	8.19132	8880	1	78184755	78217365	-	FUBP1	far upstream element (FUSE) binding protein 1
GC01P084255	9.74536	10.2191	10.2989	10.0165	10.2124	11.0036	9.06673	8.49824	8.6706	10.7004	10.384	9.69833	9.48718	9.65662	8.68364	8.34954	8.74558	7.43913	7.15978	9.44429	5.1741	6.58616	6.26719	8.19684	5567	1	84316332	84476767	+	PRKACB	protein kinase, cAMP-dependent, catalytic, beta
GC01P084657	9.61757	9.80027	9.77073	9.63951	9.66248	9.79914	9.80352	9.97229	9.90558	7.94671	7.88562	9.44732	10.0118	9.92464	9.03422	9.57941	9.64072	8.67447	9.08482	9.0427	7.46486	7.92008	7.84092	9.62162	80135	1	84717545	84735949	+	BXDC5	brix domain containing 5
GC01M084732	6.16302	6.52209	6.56661	6.40458	6.88119	7.01061	5.97984	5.48234	5.44531	7.0199	7.09373	7.22254	6.21247	6.68378	8.02768	6.74641	7.45074	7.84754	6.81996	7.07625	9.52108	8.84716	8.78306	7.76013	1486	1	84791394	84812751	-	CTBS	chitobiase, di-N-acetyl-
GC01M084991	5.95817	5.45244	5.53825	5.60774	5.13808	5.37756	6.00688	5.38722	5.557	6.04255	5.69022	5.98209	5.96082	5.96337	5.95749	5.66066	5.62429	5.77352	5.97207	5.88725	5.99024	6.3446	6.07226	5.62062	23566	1	85052088	85104430	-	EDG7	endothelial differentiation, lysophosphatidic acid G-protein-coupled receptor, 7
GC01M085443	6.07392	6.90152	6.99656	6.68795	6.42454	6.82529	7.19301	6.88309	7.17068	7.11072	7.22919	7.08598	7.17969	6.71353	8.08835	7.46942	7.34562	6.89895	7.0923	7.51508	7.86351	6.94241	7.3638	6.90604	8915	1	85505433	85514745	-	BCL10	B-cell CLL/lymphoma 10
GC01P086882	9.23693	9.4425	9.03678	9.08247	9.55172	9.33432	8.95	8.76317	8.88108	9.68554	9.31706	9.12073	9.19325	9.3962	9.30186	9.25924	9.55654	9.50681	9.97796	10.6739	11.1354	10.1544	10.1257	9.36738	51100	1	86943091	86981857	+	SH3GLB1	SH3-domain GRB2-like endophilin B1
GC01M087040	8.29934	8.86714	8.21566	9.05214	8.38742	8.51214	8.56639	8.66739	8.79111	8.18995	8.01895	8.43704	8.68326	8.73801	9.04047	8.61009	8.15171	7.88633	8.49135	8.73485	7.58609	7.56501	7.46673	8.05036	9403	1	87100717	87152695	-		15 kDa selenoprotein
GC01M089116	7.88845	8.55779	9.06638	9.14787	8.45202	8.81391	7.88547	7.86822	8.42969	7.64384	7.74227	8.8808	8.99898	9.07018	8.54962	8.48995	9.3669	8.42775	7.64635	7.24407	8.15872	7.1811	7.11377	8.05505	56267	1	89174043	89231104	-		kynurenine aminotransferase III
GC01P089999	9.18096	9.0962	9.72381	8.76812	8.74357	9.41117	8.93195	8.91787	8.33551	10.4144	9.98722	9.36085	9.26393	8.96148	9.08435	8.90427	9.01582	9.42628	8.25725	7.9357	7.39822	8.50772	7.6236	7.76082	55144	1	90060100	90174147	+	LRRC8D	leucine rich repeat containing 8 family, member D
GC01M092652	7.33033	7.73828	6.82181	7.60407	6.18974	6.68584	5.9354	5.78674	5.79013	6.37444	6.51999	8.2662	7.09935	7.52064	6.59412	6.47459	6.64159	5.89165	7.56715	6.30934	6.44099	6.63213	6.85162	6.74219	2672	1	92712909	92725021	-	GFI1	growth factor independent 1
GC01P093258	9.13808	8.87324	8.91932	8.65909	8.34087	8.3956	8.07333	8.80711	8.78481	7.41428	7.40323	9.12929	8.59322	8.59531	8.26137	7.53283	7.70715	7.3404	7.54714	7.09155	7.18239	7.22992	6.87473	7.75672	22823	1	93317422	93375711	+	MTF2	metal response element binding transcription factor 2
GC01M093330	7.60291	7.9441	8.25752	8.21737	8.1872	8.0356	8.27797	8.22369	7.7731	8.07587	7.95434	8.60556	8.34007	8.17692	8.79703	8.88205	8.3757	8.24624	8.6553	9.45979	8.26288	7.48456	7.81694	8.55799	50999	1	93389998	93418834	-	TMED5	transmembrane emp24 protein transport domain containing 5
GC01P093523	7.8393	8.15053	8.78849	8.30932	8.42587	8.44263	8.69226	8.63428	8.75681	9.34071	8.48957	8.43068	8.63254	8.15686	8.61793	8.77598	8.41905	8.69166	7.77837	8.02689	9.25237	7.79477	7.50497	9.27849	1810	1	93584065	93600734	+	DR1	down-regulator of transcription 1, TBP-binding (negative cofactor 2)
GC01M094048	9.43717	9.59166	9.55136	9.71798	10.1612	9.54022	9.45309	9.95777	9.69079	8.17642	8.093	9.7226	9.35831	9.02055	9.5456	9.13715	8.70582	9.08863	8.68977	8.2185	9.35131	8.73484	9.28701	9.26289	30836	1	94107925	94117330	-	DNTTIP2	deoxynucleotidyltransferase, terminal, interacting protein 2
GC01M094066	6.45268	7.59809	6.45626	6.28642	6.61452	7.43158	8.48149	8.92435	8.55928	9.33226	9.46971	7.1786	7.23051	6.63455	7.40095	7.2548	7.10072	5.42969	7.56827	7.1488	6.46134	6.45324	6.34892	5.89534	2730	1	94125177	94147600	-	GCLM	glutamate-cysteine ligase, modifier subunit
GC01P096899	7.08724	7.32917	8.57991	9.15365	9.19369	7.6221	6.77136	6.31283	6.27408	6.20739	6.53229	7.12534	6.55571	6.80457	6.75575	5.68538	6.36864	6.23939	6.10468	5.96511	5.82966	6.26238	6.19966	8.01697	58155	1	96959953	97052934	+	PTBP2	polypyrimidine tract binding protein 2
GC01P100310	6.3449	7.89076	8.21963	7.50818	8.16328	8.16742	7.29663	7.3053	6.48126	5.75845	6.17451	6.75291	6.55635	6.57187	5.78663	5.87216	5.65283	5.63071	6.24463	6.10921	5.38685	5.97639	5.73338	6.02867	54482	1	100371306	100388641	+	CCDC76	coiled-coil domain containing 76
GC01P100443	6.87233	8.04124	8.02937	7.76853	8.03918	7.62753	9.25027	9.05963	8.84288	8.13025	7.69387	8.17774	8.39766	8.82012	8.23734	8.46491	8.86505	7.24865	7.83059	8.41766	5.64802	5.73849	5.28646	7.84715	8634	1	100504350	100529915	+	RTCD1	RNA terminal phosphate cyclase domain 1
GC01M101049	8.46016	9.26151	8.89818	8.73559	8.62094	9.36728	8.46392	7.97914	7.9263	8.9037	8.73051	8.31616	8.08581	7.85775	7.06822	6.64229	7.16466	6.58163	7.17621	7.57278	6.39468	6.48737	6.39563	6.18273	2135	1	101110528	101133006	-	EXTL2	exostoses (multiple)-like 2
GC01M107825	7.16846	7.37322	7.81088	8.55161	7.84753	8.21709	6.5378	5.8493	5.87323	6.74409	6.86757	6.88608	6.73677	6.87294	6.83891	7.25234	6.79244	7.39111	6.51114	6.37917	7.93767	7.55163	7.63246	7.2875	10451	1	107915312	108309061	-	VAV3	vav 3 oncogene
GC01P108948	6.44727	7.57171	8.28081	7.58435	7.79025	7.50931	7.31116	7.82997	7.09634	6.1941	5.96739	6.9738	6.58516	6.80404	6.60967	6.01395	6.62623	6.49157	6.12075	5.70876	6.64921	6.37933	5.89323	7.32167	55119	1	109036468	109045943	+	PRPF38B	PRP38 pre-mRNA processing factor 38 (yeast) domain containing B
GC01P109001	6.13618	7.14866	7.38055	8.20817	8.23498	7.60839	6.62271	6.25612	6.59882	6.07351	6.65848	7.21107	6.41467	6.48341	7.78492	6.39367	6.59954	7.00298	6.48322	6.95078	7.46575	7.63998	7.59241	7.39223	6814	1	109090830	109153671	+	STXBP3	syntaxin binding protein 3
GC01P109131	7.72063	8.27949	7.64276	7.3084	7.70758	8.42291	7.35189	7.53066	7.59173	6.55691	6.71214	7.53281	7.75143	7.70754	7.06684	6.80551	7.34311	5.64644	5.62945	5.90948	5.89927	6.12123	6.04356	6.15933	29899	1	109221349	109274541	+	GPSM2	G-protein signalling modulator 2 (AGS3-like, C. elegans)
GC01M109225	5.45091	6.90629	7.52081	7.54654	7.9538	7.17362	6.03157	5.84828	5.85648	7.58446	7.52341	6.59987	6.2532	6.36454	7.15872	6.58474	7.29146	6.84805	6.33799	6.83256	7.30038	6.85321	6.92195	7.25581	22911	1	109314359	109386258	-	WDR47	WD repeat domain 47
GC01P109468	8.33638	8.8628	8.50489	8.20193	8.29825	8.40534	10.5763	10.23	10.1642	9.02575	8.68849	9.19521	9.28465	9.41928	9.0778	9.17392	9.20492	9.04691	8.77605	9.022	8.27533	8.13874	8.06247	8.9864	6301	1	109558062	109582308	+	SARS	seryl-tRNA synthetase
GC01M109535	6.77784	6.94832	6.31738	6.02389	5.76243	5.9165	6.73072	7.49099	6.55376	9.76522	9.75038	7.72049	7.2344	8.054	7.68316	7.68742	8.89814	7.35549	6.65782	5.81786	7.05309	7.04221	6.76472	6.51721	84722	1	109623701	109627331	-	PSRC1	proline/serine-rich coiled-coil 1
GC01M109656	9.40971	9.69121	8.97601	9.35675	8.90954	9.2659	10.2324	10.2192	10.1359	9.22471	9.10287	9.44148	9.85301	9.33579	9.32611	9.32013	8.86085	8.57855	9.91844	9.28367	7.92376	7.73119	7.41069	8.38908	5686	1	109746000	109770560	-	PSMA5	proteasome (prosome, macropain) subunit, alpha type, 5
GC01P109803	7.43567	7.89568	7.8609	7.73714	8.38384	8.07693	8.67178	8.40955	8.51158	7.32611	6.54031	8.1151	8.41847	8.62912	8.07858	8.47039	8.21868	7.68035	7.06509	7.43011	9.65366	8.2404	9.19382	8.63482	2773	1	109892823	109938498	+	GNAI3	guanine nucleotide binding protein (G protein), alpha inhibiting activity polypeptide 3
GC01P109874	8.6211	8.81935	9.76992	9.71139	10.2269	9.10035	7.82545	7.48675	7.46559	9.48879	9.29733	8.55775	7.99525	8.77835	8.32881	8.95286	9.21528	10.5156	7.17812	7.33598	12.2476	11.1856	12.3807	10.6458	271	1	109963981	109976200	+	AMPD2	adenosine monophosphate deaminase 2 (isoform L)
GC01P109966	7.86257	7.6394	8.00666	7.23744	7.41001	8.40146	6.2685	6.12337	5.88599	8.06598	8.40745	6.84553	6.25553	6.37458	6.72109	6.1667	6.00314	6.58517	7.05384	7.39995	7.49677	7.52966	7.66862	6.33741	2949	1	110056387	110062411	+	GSTM5	glutathione S-transferase M5
GC01M109988	7.02857	7.3239	5.15691	6.11951	6.69575	7.23341	9.778	8.46559	6.41932	9.36908	9.11787	6.64264	7.74982	7.16945	5.69917	6.59363	4.68701	5.74487	5.6655	5.94102	5.35317	5.74491	5.9214	5.9944	2947	1	110078076	110084563	-	GSTM3	glutathione S-transferase M3 (brain)
GC01M110004	6.8287	6.1653	5.99092	6.11195	6.05243	6.09097	6.03705	6.0371	6.25369	6.5893	6.72839	6.3647	5.70842	5.57678	6.34908	5.60566	6.21085	6.68194	6.59503	6.77568	6.85037	6.88316	7.26154	6.07437	79574	1	110094224	110108087	-	EPS8L3	EPS8-like 3
GC01P110165	6.56911	6.23255	5.56153	5.62118	5.8027	5.92285	6.431	5.73581	5.90184	6.18363	6.30266	5.89362	5.90929	5.54314	5.95532	6.05809	5.86577	6.16729	6.87449	7.2091	6.46424	6.43346	6.55513	6.41578	1435	1	110254979	110273877	+	CSF1	colony stimulating factor 1 (macrophage)
GC01M110314	5.94593	5.85899	5.80887	5.9502	5.75657	5.72734	6.04618	6.04834	5.9688	5.94798	6.15714	5.84467	6.38736	5.88121	5.65406	6.46409	5.84265	6.07704	6.04075	6.08195	6.33995	6.18639	6.24392	5.52597	257	1	110404138	110414757	-	ALX3	aristaless-like homeobox 3
GC01P110593	8.66146	9.10288	8.78333	9.31904	9.35254	8.56161	9.03501	9.29402	9.55129	8.18119	8.18074	9.56084	8.89547	9.15743	8.63391	7.931	8.82089	8.59799	7.82389	7.5636	8.64923	8.28185	8.79888	9.65887	64783	1	110683467	110690826	+	RBM15	RNA binding motif protein 15
GC01M110655	9.1028	9.70292	9.62059	9.61817	9.54029	9.75263	10.0047	10.0423	10.0661	8.7833	8.79068	9.40724	9.87789	10.0882	9.33958	9.26639	9.69538	8.76612	9.10371	9.63003	9.60142	9.36543	9.69525	10.4601	10542	1	110745401	110752087	-	HBXIP	hepatitis B virus x interacting protein
GC01M110772	5.71015	5.66261	5.73221	6.14388	5.7074	5.61795	6.00677	6.3063	5.97391	5.66091	5.99052	5.72462	6.39524	5.92898	5.70457	6.31152	6.49448	6.31063	5.8566	5.92904	6.44554	6.1875	6.19561	5.92803	3744	1	110861361	110863320	-	KCNA10	potassium voltage-gated channel, shaker-related subfamily, member 10
GC01P111127	10.7609	10.637	11.1061	10.7451	10.7456	10.8383	8.1559	7.98014	7.75987	6.09228	6.18922	11.0555	10.7776	11.1947	11.4688	11.5625	11.7129	11.913	11.9679	11.8937	12.725	11.8065	12.0596	10.9224	963	1	111217295	111244065	+	CD53	CD53 molecule
GC01P111394	6.64596	7.8261	7.97311	6.90019	7.23562	7.44743	8.14664	7.43292	6.98431	7.18923	7.8249	7.39823	7.89816	7.90481	7.91083	8.38451	8.14108	6.81928	7.31038	8.20465	6.27032	6.64821	6.68671	7.03852	10390	1	111483771	111529247	+	CEPT1	choline/ethanolamine phosphotransferase 1
GC01M111442	6.40255	6.88743	7.8159	6.63033	6.60821	6.79865	7.43324	6.76725	6.26898	8.31077	8.00218	5.71525	6.43599	6.23927	6.55904	6.21005	6.9455	7.1306	8.22179	8.68542	6.64991	6.77245	6.73122	7.91099	79961	1	111531323	111548554	-	DENND2D	DENN/MADD domain containing 2D
GC01M111668	7.3211	6.72407	6.86952	6.64131	6.68777	6.6271	6.30379	5.92738	6.20338	7.08939	7.24897	6.68703	5.99951	6.26986	6.71258	6.06321	6.51296	7.18823	7.68317	7.8523	7.0837	7.3388	7.49545	6.90637	5016	1	111758460	111771922	-	OVGP1	oviductal glycoprotein 1, 120kDa (mucin 9, oviductin)
GC01M111695	8.24272	8.33579	7.98712	7.85725	7.55325	7.86219	7.82383	8.16628	7.93722	7.34121	7.12846	7.71321	8.1255	7.13988	7.64128	7.68396	7.24399	7.67523	8.01062	8.10056	7.09875	7.28837	7.22934	7.18195	79084	1	111784035	111793353	-	WDR77	WD repeat domain 77
GC01P111796	8.42326	9.06449	9.53235	9.70789	9.47434	9.35331	9.41705	9.49156	9.4309	9.21111	9.59618	9.84942	9.03533	9.1611	10.0638	9.78698	9.53373	9.78148	9.75306	9.85851	10.3041	9.92346	10.1857	9.91001	5906	1	111963927	112057623	+	RAP1A	RAP1A, member of RAS oncogene family
GC01M111981	6.03501	6.42378	5.71373	5.79732	5.43058	6.02608	6.42197	6.00104	6.72972	7.51145	7.57375	6.09737	6.24093	6.28486	5.93574	6.00547	6.19992	6.5462	6.22717	6.55192	7.63448	6.99014	7.69078	6.4001	55924	1	112069892	112099942	-	C1orf183	chromosome 1 open reading frame 183
GC01M112778	6.15411	5.87577	5.84013	5.74766	6.0181	5.8566	6.32468	5.63158	6.01901	6.37318	6.25104	6.00774	5.36324	5.96242	6.0726	5.43517	5.6086	5.94505	6.06798	6.09094	6.32184	6.3311	6.26675	6.0664	54879	1	112867665	112964970	-	ST7L	suppression of tumorigenicity 7 like
GC01P112873	9.82027	9.92835	10.3269	10.2143	10.1953	9.98452	9.79136	10.118	10.1418	10.44	10.7538	10.4447	10.5235	10.231	10.6626	10.6004	10.6786	10.6301	10.0762	10.3579	11.2415	10.6301	10.9431	10.7106	829	1	112963989	113015757	+	CAPZA1	capping protein (actin filament) muscle Z-line, alpha 1
GC01P113327	7.13535	7.09583	8.08972	8.00194	8.19316	7.26996	7.20715	6.81508	6.60921	6.74858	6.41369	7.20208	7.19169	7.51389	7.01488	6.82072	7.58397	7.71323	6.87182	6.69813	6.69412	6.79999	6.97886	8.0715	9860	1	113417353	113468865	+	LRIG2	leucine-rich repeats and immunoglobulin-like domains 2
GC01M113951	6.46194	6.26456	6.55421	6.90391	7.41787	6.60817	6.01817	5.4236	6.07945	8.05845	7.91923	6.0134	5.98236	5.82631	6.23262	6.1028	6.02636	6.32421	6.2739	6.3564	6.9422	6.39823	6.52555	6.53212	10745	1	114041364	114103621	-	PHTF1	putative homeodomain transcription factor 1
GC01M114019	6.26122	6.75346	7.40774	7.60217	7.34622	7.434	7.38785	7.57987	7.13855	7.98987	7.59886	6.67992	7.17121	7.58645	6.03331	6.40988	7.15951	6.54822	5.56159	5.5724	6.79146	6.23621	6.2319	7.21649	54665	1	114105977	114156593	-	RSBN1	round spermatid basic protein 1
GC01P114160	6.74437	7.06604	5.81433	6.26449	5.92324	6.48605	7.921	7.8177	8.01361	7.26687	7.07727	7.07132	7.70241	7.34739	7.74422	7.77941	8.10864	7.38851	6.78994	7.02449	6.66291	6.53462	7.10398	6.07539	64858	1	114249560	114258215	+	DCLRE1B	DNA cross-link repair 1B (PSO2 homolog, S. cerevisiae)
GC01M114652	7.91763	8.31041	7.98406	8.83244	8.49914	8.19921	8.25539	8.12998	8.17173	8.31895	8.06369	8.26509	8.03501	7.89298	7.59703	7.50176	7.83271	8.36522	7.71766	8.06767	9.16943	8.28921	8.53715	9.20038	51592	1	114736923	114855304	-	TRIM33	tripartite motif-containing 33
GC01M114961	7.39387	7.89042	7.27676	6.71191	6.99478	7.89588	8.60638	8.02277	8.00354	7.49172	6.24515	7.64355	8.08732	7.22906	7.58414	7.5116	6.55591	6.54067	7.85133	8.33863	5.51863	6.05722	6.43665	7.16265	4893	1	115051107	115061038	-	NRAS	neuroblastoma RAS viral (v-ras) oncogene homolog
GC01M114972	10.5125	10.7042	10.8225	10.8948	10.4787	10.8718	10.3225	10.3016	10.0528	10.478	9.80029	10.9661	10.0268	10.5782	10.674	9.85085	10.591	10.544	9.78561	10.046	10.2853	9.67126	9.71311	10.585	7812	1	115061059	115102147	-	CSDE1	cold shock domain containing E1, RNA-binding
GC01M115540	6.2595	6.20473	5.7318	5.59691	5.65503	5.81163	6.62714	6.96043	6.85287	6.8214	6.27983	5.94268	6.85293	6.49639	6.14041	7.01031	6.73596	6.26014	6.29081	6.0232	6.77355	6.36485	6.34886	5.44191	4803	1	115630059	115682380	-	NGFB	nerve growth factor, beta polypeptide
GC01P116627	8.56597	9.06095	8.90405	9.29849	9.27189	9.20745	9.18548	8.89448	9.4299	9.27177	9.42158	9.59948	9.66919	9.31056	9.03264	10.0078	9.71344	9.79386	10.5713	11.0813	8.08511	7.76684	7.58893	9.00189	476	1	116717358	116748917	+	ATP1A1	ATPase, Na+/K+ transporting, alpha 1 polypeptide
GC01M116758	7.71092	7.8276	7.08705	7.10094	7.45105	7.78825	9.683	9.35571	9.83479	6.83214	6.35174	7.38074	7.87301	8.08624	8.08189	8.18211	8.4367	7.37867	8.88025	8.75565	8.85918	8.26937	8.5538	8.60983	965	1	116858679	116915184	-	CD58	CD58 molecule
GC01P117009	6.64388	5.95233	6.44939	5.89815	5.43883	5.43282	5.64326	5.03428	5.62613	6.46905	6.52708	6.04328	5.72117	5.41835	8.33085	8.2275	7.9592	6.6783	9.22309	6.63685	6.69703	8.18089	7.55451	8.80699	914	1	117098624	117113373	+	CD2	CD2 molecule
GC01M117365	6.71608	6.37041	6.56995	6.75813	6.75867	6.61116	6.18398	5.98334	5.98783	6.21494	6.08081	6.27357	6.20497	5.96329	6.20757	5.78735	6.2936	6.2868	6.48711	6.50884	6.51714	6.32397	6.61003	6.30673	80263	1	117455212	117465934	-	TRIM45	tripartite motif-containing 45
GC01M118124	6.18217	5.90507	6.13045	5.69009	5.75897	6.08964	6.06416	6.11691	6.11691	6.25058	5.93764	6.11373	5.96374	5.82893	6.41539	6.20308	6.31523	6.74721	6.16759	6.39536	7.09403	6.21369	6.24619	6.33253	54834	1	118213562	118273729	-	GDAP2	ganglioside induced differentiation associated protein 2
GC01P119966	8.18513	7.96257	8.16274	7.88129	7.64551	7.95764	8.97713	8.70667	8.75399	7.50793	7.33916	9.80364	9.0202	9.51809	8.55898	8.28247	9.05284	6.63592	6.82018	6.63199	6.97364	7.04529	7.11585	6.06568	26227	1	120056032	120088359	+	PHGDH	phosphoglycerate dehydrogenase
GC01M120100	8.28908	8.42673	8.22688	8.17201	8.3166	8.74656	7.45009	7.4605	7.49693	7.91757	7.49588	8.20425	8.21741	8.47179	8.66607	8.70295	9.36365	10.2639	8.57745	8.95411	10.0984	9.34232	9.0941	9.38393	4853	1	120255700	120413799	-	NOTCH2	Notch homolog 2 (Drosophila)
GC01P142699	9.03207	8.66383	10.1777	10.5607	10.4987	10.0125	7.40668	7.84762	7.89879	9.3237	8.93801	9.41352	9.16302	10.8901	9.38726	8.94849	11.0754	11.4787	9.07952	9.28431	10.538	11.3946	10.8644	11.3808	388677	1	143920470	144003011	+	NOTCH2NL	Notch homolog 2 (Drosophila) N-terminal like
GC01P142927	10.4771	10.5944	10.1214	9.27307	9.68828	11.4884	10.4845	10.1787	10.6303	10.9749	10.9722	11.3364	10.5191	11.2852	11.7376	11.0801	11.7072	12.2542	8.38374	9.7253	13.2374	12.4669	12.4546	12.3722	10628	1	144149938	144153880	+	TXNIP	thioredoxin interacting protein
GC01P142996	7.1111	7.76515	8.14664	7.93279	7.90677	8.09574	7.44305	7.40126	7.20389	7.41553	7.24068	7.75572	7.60534	6.92791	7.62051	7.28156	7.21829	7.27451	7.19843	7.41313	7.40345	6.70493	6.52392	7.28417	9939	1	144218989	144222801	+	RBM8A	RNA binding motif protein 8A
GC01P143005	7.99268	8.20695	8.49414	7.75933	7.82262	8.52974	8.29034	7.51526	7.67203	8.01897	7.63994	8.10114	8.46364	7.88952	7.74634	7.98477	7.89447	7.83816	7.47994	7.7298	7.00073	6.70583	6.35872	7.82746	8799	1	144227739	144235088	+	PEX11B	peroxisomal biogenesis factor 11B
GC01P143014	6.75006	6.09141	6.29807	6.00651	6.2433	6.23295	6.05036	6.12241	5.63985	6.16377	6.49272	6.04495	6.0197	5.76604	6.29372	6.26493	6.20481	6.47804	6.7126	6.81666	6.57526	7.10009	7.30362	6.35202	8515	1	144236346	144255224	+	ITGA10	integrin, alpha 10
GC01P143065	6.5993	6.62349	7.20374	7.23892	7.48947	7.14833	6.41232	6.47278	6.51423	7.14992	6.95486	6.71475	6.17534	6.65785	6.57174	6.62892	6.9411	6.83199	5.82363	6.08335	6.38093	6.36388	6.23424	7.16677	10401	1	144287388	144297903	+	PIAS3	protein inhibitor of activated STAT, 3
GC01M143081	7.74028	7.61438	7.87395	7.39887	7.6624	7.79699	8.61136	8.39918	8.74431	6.56584	6.35314	7.93012	8.08932	7.83308	7.58401	7.80425	7.58586	7.32138	7.26639	7.07682	5.88845	6.21145	6.0897	7.41766	10623	1	144303962	144322294	-	POLR3C	polymerase (RNA) III (DNA directed) polypeptide C (62kD)
GC01P143100	8.32133	8.35199	7.57732	7.65381	7.49334	7.7422	8.83952	8.94651	9.24236	8.12184	8.04894	8.16007	7.80045	7.28638	8.01844	7.4294	6.78562	6.82036	7.90153	7.27256	6.29851	6.44867	6.98146	7.61222	27246	1	144322392	144400083	+	ZNF364	zinc finger protein 364
GC01P143939	8.78877	8.84284	8.67271	8.39944	8.86354	8.72135	8.78236	8.47528	8.45714	8.84268	8.37743	8.45173	8.6532	8.48866	7.47322	7.47443	7.75621	7.34641	7.5816	8.58652	6.5113	6.82416	7.02634	7.28544	9557	1	145180957	145234065	+	CHD1L	chromodomain helicase DNA binding protein 1-like
GC01P144237	6.23424	5.90406	6.44807	6.33357	6.25253	6.11189	5.90152	5.68445	6.0063	6.02762	5.96294	6.12378	6.02844	6.27862	6.2586	5.87282	5.89392	6.08161	6.0455	6.04892	6.56918	5.9936	6.28952	6.24351	607	1	145479805	145564637	+	BCL9	B-cell CLL/lymphoma 9
GC01M144343	7.86526	8.01821	8.13897	8.12079	8.22084	8.49559	6.98809	6.28214	6.33792	7.01264	7.2868	8.39085	7.43458	7.97908	7.34994	6.29158	6.98427	6.87058	7.10361	7.0226	7.40282	7.33539	7.54695	7.5272	51205	1	145585791	145609238	-	ACP6	acid phosphatase 6, lysophosphatidic
GC01P146567	5.94174	5.87438	6.59158	5.97688	7.98987	6.43316	5.8231	5.66678	5.91866	5.70454	5.78719	8.08845	7.12579	7.85388	9.90232	10.1031	10.3454	7.58396	11.1215	6.99663	10.7656	8.5382	7.98451	6.99399	2209	1	148020911	148030697	+	FCGR1A	Fc fragment of IgG, high affinity Ia, receptor (CD64)
GC01M146688	7.84839	7.69017	6.44557	7.11566	7.19534	8.04524	5.93458	5.49512	6.00992	9.48565	9.41637	7.23343	7.32972	7.75375	6.56967	6.93154	7.21089	6.20508	6.14555	5.81151	6.1884	6.45953	6.48171	6.01473	9900	1	148141863	148156054	-	SV2A	synaptic vesicle glycoprotein 2A
GC01P146935	7.54698	7.13306	8.47228	7.93268	7.97172	7.74482	5.53221	5.5022	5.7506	9.86771	9.61558	8.04414	8.09683	8.56773	8.42974	8.77503	9.55563	9.74431	9.36282	8.81007	9.49827	8.61115	8.86053	7.61545	51177	1	148388793	148398440	+	PLEKHO1	pleckstrin homology domain containing, family O member 1
GC01M147003	7.71943	9.12177	8.17626	8.44532	8.34109	7.88454	8.9139	8.99865	9.19806	7.91712	8.05854	9.11093	9.02842	8.63405	8.91154	8.17287	8.56575	7.49683	8.41965	6.33599	6.47356	6.58624	6.67862	8.4331	81611	1	148457348	148475084	-	ANP32E	acidic (leucine-rich) nuclear phosphoprotein 32 family, member E
GC01P147043	6.3878	5.96991	5.51726	5.83203	5.25996	5.78754	6.01588	5.53396	5.67831	6.21242	6.29655	5.76589	5.46561	4.99113	6.01718	5.49478	5.21552	6.72773	6.52751	6.41004	6.56833	6.72701	6.96486	5.79901	23632	1	148496841	148504100	+	CA14	carbonic anhydrase XIV
GC01M147051	7.07284	8.62283	8.55897	8.58808	8.46233	8.271	8.47391	8.52073	8.59585	9.04778	8.57666	8.5004	8.68352	8.48644	8.83763	8.5375	8.56026	8.54728	8.64864	9.24994	8.51726	7.0069	7.03898	8.69241	51107	1	148504428	148508024	-	APH1A	anterior pharynx defective 1 homolog A (C. elegans)
GC01P147059	6.91002	7.19976	6.68899	6.87618	6.66253	6.94416	6.03543	5.86362	5.88079	6.1405	5.79863	6.20377	6.20631	6.83416	6.76656	6.82074	8.0554	6.62548	7.95404	8.52424	6.07314	6.90797	6.48294	6.69505	79630	1	148511396	148519949	+	C1orf54	chromosome 1 open reading frame 54
GC01P147149	8.63945	8.47553	7.67243	8.16715	8.22549	7.84307	7.13306	7.51375	7.44778	8.03054	8.11188	7.64165	7.29803	7.60729	8.2562	7.57427	8.31059	8.55564	7.33341	7.47633	7.95704	7.75729	7.36082	8.32169	23248	1	148603803	148712809	+	KIAA0460	KIAA0460
GC01P147293	7.18357	6.74237	6.22011	6.64312	6.39308	6.6192	6.50411	6.22034	6.51594	8.58937	8.81027	6.55247	6.56642	6.47062	8.13886	9.1603	9.56	7.08069	8.39561	8.68875	7.28177	7.59306	7.51375	6.61148	1893	1	148747175	148752660	+	ECM1	extracellular matrix protein 1
GC01M147360	11.0823	10.9549	10.8265	10.6305	11.77	10.0526	8.85974	9.13393	9.20495	9.50948	9.26321	9.85491	9.21	9.36019	10.7758	10.2171	10.3815	11.7181	9.96864	9.08547	12.4128	11.7275	12.0375	11.5638	4170	1	148813660	148818760	-	MCL1	myeloid cell leukemia sequence 1 (BCL2-related)
GC01M147408	6.93972	7.23949	7.32088	7.0238	7.71517	7.01549	8.26172	7.87942	8.08282	7.83382	7.53277	6.51416	6.35773	6.22616	6.69646	6.44882	6.04314	6.29079	6.90107	7.14466	7.10638	6.66824	6.43513	7.53289	2029	1	148861224	148868722	-	ENSA	endosulfine alpha
GC01M147432	7.9468	8.56535	8.47882	7.593	8.02319	8.66291	8.82562	8.51287	8.80851	8.93215	9.09091	8.30371	8.583	8.96413	7.47394	7.60816	7.84513	6.79262	7.05329	7.40314	7.01709	7.1045	7.78676	6.5477	55204	1	148885324	148936257	-	GOLPH3L	golgi phosphoprotein 3-like
GC01M147581	6.21145	6.28822	6.43587	6.38289	6.51432	6.34793	6.12559	5.43687	5.46137	6.36683	6.22697	6.27918	5.49179	6.20271	7.16684	5.90013	6.83176	7.62912	8.555	8.73428	7.16523	7.28001	7.09174	7.25625	1513	1	149035310	149047436	-	CTSK	cathepsin K (pycnodysostosis)
GC01M147750	9.74476	10.0284	9.61556	9.93113	9.95198	9.93925	10.2762	10.3904	10.2918	11.4157	11.2225	9.93745	9.84736	9.34901	9.8862	9.80561	9.82444	10.349	9.24743	9.34179	10.2852	8.83421	9.46902	9.71962	29956	1	149204286	149213943	-	LASS2	LAG1 longevity assurance homolog 2 (S. cerevisiae)
GC01M147782	8.08903	7.91784	8.03782	8.17883	8.17527	8.22803	7.93156	7.69084	7.56265	11.5782	11.6301	7.64477	7.76219	7.80974	8.11578	8.06192	8.34061	8.49674	8.25015	8.50458	10.1562	9.73324	9.66502	8.88095	55793	1	149235925	149246849	-	FAM63A	family with sequence similarity 63, member A
GC01P147796	7.6379	7.7738	7.39374	6.94203	7.12497	7.54835	7.37491	6.98343	6.95771	10.4924	10.2902	6.93939	7.14958	6.97422	7.15162	6.9805	7.20621	7.45445	7.00453	6.98988	8.27456	7.09463	6.98601	7.44684	58497	1	149247577	149274813	+	PRUNE	prune homolog (Drosophila)
GC01M147837	7.94695	8.24582	9.2873	8.88088	9.28659	8.89313	7.48171	7.41	7.61203	8.70708	10.342	8.36894	8.28199	7.61786	8.7826	8.8473	8.62468	10.1444	8.95559	9.57649	11.2444	10.8188	11.128	10.1792	56882	1	149290070	149298749	-	CDC42SE1	CDC42 small effector 1
GC01M147918	7.12367	7.12256	6.0069	6.27285	6.14288	6.5825	6.74344	7.4914	7.47308	7.03526	7.46053	6.40827	7.44299	6.98014	6.55421	7.5073	7.65665	7.47989	7.03146	6.57582	7.69614	7.0114	6.92861	6.7023	10500	1	149370788	149385728	-	SEMA6C	sema domain, transmembrane domain (TM), and cytoplasmic domain, (semaphorin) 6C
GC01P147951	9.1108	8.98229	8.94026	8.98964	8.75468	9.01178	9.30183	9.38943	9.33005	9.1101	9.06796	9.29657	9.56884	9.29377	9.73075	10.1063	9.66165	9.44639	9.14895	9.10683	9.47737	9.45779	9.2234	9.24161	79005	1	149405140	149408236	+	SCNM1	sodium channel modifier 1
GC01M147963	8.73249	8.81146	8.66507	8.00611	8.41211	9.02471	9.2558	8.90288	8.97303	8.57279	8.50844	8.60316	8.83044	8.66156	8.09055	8.41733	8.21297	8.04558	7.98405	8.09996	7.77247	7.64407	7.34547	7.97032	6944	1	149415557	149429264	-	VPS72	vacuolar protein sorting 72 (S. cerevisiae)
GC01M148077	8.35459	8.52871	8.24813	8.55245	8.63026	8.67279	8.83569	8.77761	8.65664	8.58692	8.30271	8.74691	8.45529	8.46866	8.86433	8.34125	8.81346	9.14255	8.48462	8.34028	9.31828	8.53944	9.00722	9.3721	5298	1	149531036	149566815	-	PIK4CB	phosphatidylinositol 4-kinase, catalytic, beta polypeptide
GC01M148126	8.67062	8.73722	8.74368	8.85656	9.04408	9.20011	8.23205	8.2389	8.30029	7.43882	7.32903	8.33461	8.32001	7.86962	8.20049	8.02062	8.17361	8.42547	8.3942	7.08848	7.69299	7.67903	7.38002	8.14003	5993	1	149579740	149586393	-	RFX5	regulatory factor X, 5 (influences HLA class II expression)
GC01P148185	9.70015	10.3138	10.4616	10.5974	10.4782	10.2832	10.9442	10.5596	10.7415	9.72388	9.70737	10.2943	10.8121	10.8431	10.1989	10.3698	10.3175	9.85774	10.1414	9.48565	10.0131	9.30067	9.14875	10.1116	5692	1	149638664	149641036	+	PSMB4	proteasome (prosome, macropain) subunit, beta type, 4
GC01M148188	8.86287	9.01405	9.167	8.90846	9.03201	9.37165	8.93654	8.96436	9.24272	8.80344	8.65292	8.9362	9.17129	9.10348	8.48176	8.83819	9.49423	9.12421	8.12197	8.29621	9.15471	8.57132	8.5269	8.95838	23126	1	149641823	149698556	-	POGZ	pogo transposable element with ZNF domain
GC01P148397	7.05424	6.98925	6.92658	6.71883	6.49402	7.04391	6.59733	6.30776	6.50544	6.88773	6.92935	7.31763	6.5866	6.8313	7.87826	7.39354	7.84063	8.31132	8.33049	8.406	8.57708	8.25436	8.17776	7.02614	81609	1	149851164	149938183	+	SNX27	sorting nexin family member 27
GC01M148487	6.51048	6.60515	5.75039	6.07313	6.00618	6.2624	6.80444	7.52489	7.29964	6.54887	7.08743	6.53895	7.25649	7.05469	6.50082	7.1041	6.80006	6.99358	6.50226	6.34634	7.36644	6.83195	6.72957	6.18761	11189	1	149941453	149955914	-	TNRC4	trinucleotide repeat containing 4
GC01M148545	7.99855	8.64203	8.71456	8.86562	8.73344	8.70768	8.88683	9.29055	9.07325	7.49852	7.27635	8.48047	8.80286	9.06594	8.06782	8.3637	8.39761	7.06739	7.74496	7.33888	5.27373	6.27125	5.82712	7.86797	65005	1	149998748	150002664	-	MRPL9	mitochondrial ribosomal protein L9
GC01M148592	7.54554	6.96351	6.58369	6.6406	6.30394	6.84777	6.87426	6.42667	6.89375	7.11437	7.36305	6.86629	7.08798	6.94689	7.26724	7.12722	7.02545	7.39247	7.84664	7.93122	7.50695	7.88822	7.82801	7.23516	6097	1	150045172	150070972	-	RORC	RAR-related orphan receptor C
GC01M148818	7.94368	7.20782	9.23982	8.32723	9.90405	8.88179	8.04484	8.13339	7.96497	5.78807	5.37839	9.92235	10.3652	9.27015	11.2601	11.885	11.2232	11.7082	11.4154	11.9025	12.6023	11.4751	11.7884	10.6866	6282	1	150271607	150276135	-	S100A11	S100 calcium binding protein A11 (calgizzarin)
GC01P149664	7.22051	6.32482	6.12414	6.39956	6.10799	6.40037	6.08117	5.92592	5.60379	7.18714	7.23021	6.47571	6.04627	6.01515	6.47426	5.96276	5.88474	6.91238	7.02268	6.96538	7.0977	7.4429	7.38028	6.54704	4184	1	151117421	151124139	+	SMCP	sperm mitochondria-associated cysteine-rich protein
GC01P149787	6.12494	5.78392	5.74766	5.9849	5.89244	6.26199	5.877	5.64901	5.93111	6.66325	6.35788	5.93443	5.98517	5.92918	6.07117	5.69822	5.94302	6.44748	6.24149	6.79268	6.57496	6.62928	6.8641	5.89742	6707	1	151240848	151242955	+	SPRR3	small proline-rich protein 3
GC01P150143	7.66384	7.00407	9.98586	9.24232	11.1964	9.40779	5.48152	7.44428	7.31671	5.84526	6.27851	8.36013	9.21361	8.00965	11.6421	12.5189	11.313	12.3735	9.27482	9.72846	13.0545	13.3663	13.7684	11.6572	6280	1	151596971	151600121	+	S100A9	S100 calcium binding protein A9 (calgranulin B)
GC01M150330	10.4921	11.4541	10.415	10.6672	10.6691	10.8341	12.6112	12.6174	12.4635	11.3437	11.0702	11.1502	11.1419	11.1387	12.4594	12.1101	11.7751	12.1934	10.075	10.8458	11.4771	12.3292	12.4202	10.6463	6275	1	151782721	151784906	-	S100A4	S100 calcium binding protein A4 (calcium protein, calvasculin, metastasin, murine placental homolog)
GC01M150404	6.48681	6.51919	6.80018	6.5448	6.84101	6.51219	6.66042	6.36782	6.0228	6.61173	6.67152	6.2304	6.47278	6.52359	6.502	6.33884	5.94028	6.32644	7.65706	7.54983	6.30423	5.89567	5.96597	5.80334	6284	1	151857903	151873192	-	S100A13	S100 calcium binding protein A13
GC01P150420	8.89535	8.92302	9.08129	8.56806	8.66237	8.73301	9.45584	9.08545	9.04926	8.86131	8.56315	8.90596	9.19188	9.09849	8.74516	8.96564	8.93047	8.64346	8.66543	8.63546	9.14988	8.39982	8.35587	9.31763	26097	1	151873148	151885405	+	C1orf77	chromosome 1 open reading frame 77
GC01M150447	10.2881	10.3107	10.0287	9.89246	10.247	10.1211	10.769	10.5274	10.4373	8.32249	7.68779	9.86183	10.4095	10.1422	8.97996	9.46076	8.67348	7.93647	9.14177	8.47371	5.14191	7.0594	6.32909	8.90075	3608	1	151901138	151910103	-	ILF2	interleukin enhancer binding factor 2, 45kDa
GC01P150514	8.90052	9.09742	9.03561	9.34489	9.34732	9.07302	8.92199	8.77231	8.88241	8.36225	8.48196	8.4239	9.066	9.53243	8.58997	8.75376	9.24413	8.64113	8.35411	8.12476	9.44375	8.6847	8.69794	8.72582	65123	1	151967190	152013179	+	INTS3	integrator complex subunit 3
GC01M150744	6.9416	6.65891	6.92581	6.96283	6.93134	7.08207	6.82769	6.64837	7.2945	7.74883	8.15152	7.43737	6.91566	6.44867	7.68689	7.59403	7.21278	7.62313	8.10507	8.0704	7.45426	7.06515	7.18316	6.60083	27173	1	152198212	152206812	-	SLC39A1	solute carrier family 39 (zinc transporter), member 1
GC01M150759	10.9525	11.3079	10.7437	10.618	10.6732	10.732	10.6583	10.7599	10.7897	10.5274	10.6488	10.7752	10.9267	11.0141	10.4513	10.8657	10.7214	10.5478	10.5719	10.3061	10.3947	10.3485	10.3064	11.0429	10899	1	152213370	152217075	-	JTB	jumping translocation breakpoint
GC01M150767	9.35176	9.32669	9.22514	9.88289	10.6569	10.5545	10.0935	9.90571	10.1514	10.3834	10.4824	9.92985	9.73471	10.1113	10.7641	10.4739	11.0699	7.67995	9.83003	9.92326	7.09887	7.67311	7.69462	7.86004	5872	1	152220753	152225430	-	RAB13	RAB13, member RAS oncogene family
GC01P151113	6.38631	6.36741	6.36099	6.44043	6.50609	6.58847	6.48699	6.7891	6.31203	7.0694	6.82128	6.16333	6.18195	6.14788	6.08359	6.15653	5.84342	6.07944	5.68714	6.00624	6.34268	6.30754	6.47697	7.18549	57198	1	152564659	152590403	+	ATP8B2	ATPase, Class I, type 8B, member 2
GC01M151336	9.21825	9.33966	9.79669	9.6148	9.49119	9.7197	9.28811	9.1842	9.27608	10.4779	10.2203	9.64631	9.63424	9.69606	9.64367	9.99129	10.1198	9.59322	9.05328	8.92872	9.65159	8.52311	8.25877	9.99665	55585	1	152787674	152797744	-	UBE2Q1	ubiquitin-conjugating enzyme E2Q (putative) 1
GC01P151353	8.13776	7.96907	7.84039	7.57009	7.7169	7.87769	7.97939	7.96466	7.9329	8.08046	8.34417	7.89883	7.92524	7.9351	7.85919	7.68553	7.828	8.38414	7.90632	8.16427	8.10819	8.42235	8.60572	8.0513	1141	1	152806880	152815707	+	CHRNB2	cholinergic receptor, nicotinic, beta 2 (neuronal)
GC01M151367	10.09	10.2269	9.992	10.1755	10.4134	10.3831	9.38127	9.52547	9.62726	9.66577	9.40304	10.0446	10.2822	10.1811	9.66655	10.0379	10.6381	10.4168	9.88295	8.99014	12.5601	11.0422	10.8104	10.4229	103	1	152821158	152867061	-	ADAR	adenosine deaminase, RNA-specific
GC01M151711	7.62065	7.59987	7.83367	6.82068	7.11224	7.70089	7.25664	7.3327	7.23255	8.37321	8.52329	7.78855	7.83237	7.572	7.33724	7.71899	7.25467	6.98418	6.52054	6.38514	5.54099	6.78588	6.38448	6.02687	10654	1	153163831	153176091	-	PMVK	phosphomevalonate kinase
GC01M151729	8.26081	8.27547	8.57749	8.40677	9.6072	9.94644	7.08977	6.81271	7.18509	7.55021	7.89667	7.34395	7.54819	7.87585	7.56237	7.23647	7.86673	7.95949	7.18056	7.06042	9.64868	8.50277	9.03283	9.74116	57326	1	153183179	153195204	-	PBXIP1	pre-B-cell leukemia transcription factor interacting protein 1
GC01P151769	6.84513	7.28628	7.36147	7.09373	7.17355	7.21638	7.60339	7.42874	7.53767	6.69115	6.65921	6.98256	7.47276	6.88563	6.56031	6.91996	6.06508	6.65717	6.88647	6.66967	5.92473	6.38487	5.92349	6.91953	80308	1	153222440	153232211	+	FLAD1	FAD1 flavin adenine dinucleotide synthetase homolog (S. cerevisiae)
GC01P151779	6.66618	5.82962	5.3776	5.95867	5.90635	6.05657	6.05767	5.84107	6.25918	6.49827	6.19649	5.96857	5.70123	5.51936	5.94603	6.04445	5.83976	6.32583	6.78615	6.57907	6.09051	7.17188	6.97452	6.16189	55891	1	153232685	153233414	+	LENEP	lens epithelial protein
GC01P151836	7.14762	6.36096	6.23767	6.2455	5.84913	6.28897	6.67635	6.61691	6.00412	6.34923	6.71437	6.75427	6.9511	6.38543	6.95788	7.14753	6.40405	6.29224	6.27378	6.91322	6.05333	6.40844	6.36758	6.22922	8751	1	153290385	153301876	+	ADAM15	ADAM metallopeptidase domain 15 (metargidin)
GC01P151864	6.12438	6.55822	6.15486	5.85328	5.94885	6.31761	6.74145	6.87187	6.77716	6.98727	7.17633	5.98358	7.34531	7.4922	6.28924	6.56562	7.27681	6.5619	5.61941	6.12063	7.00599	6.8842	6.45954	6.00878	1944	1	153317971	153326630	+	EFNA3	ephrin-A3
GC01P151923	7.89145	8.03245	8.05839	7.65002	8.30566	8.25354	8.53762	8.70908	8.52255	9.29718	9.20561	8.16286	8.23527	9.1822	7.94471	8.22652	8.23252	7.08838	8.03052	7.61318	7.13374	6.64552	6.88909	7.42635	55974	1	153374949	153377952	+	RAG1AP1	recombination activating gene 1 activating protein 1
GC01M151925	7.99787	8.45908	6.78446	6.29018	6.5247	7.70987	8.40342	8.65713	8.65232	8.14846	7.50011	6.88256	7.98403	8.10133	6.8102	6.8131	6.99503	6.14989	6.3279	7.17062	5.82766	6.53988	6.21507	6.59361	54344	1	153378992	153379620	-	DPM3	dolichyl-phosphate mannosyltransferase polypeptide 3
GC01M151979	6.52442	6.70766	7.90285	7.58062	8.10892	7.79927	7.55204	7.04071	6.68082	6.56182	6.70388	7.08352	7.16186	7.18761	6.94102	6.8135	7.61282	7.23645	6.8378	8.09404	7.62052	7.2479	7.55751	7.20423	7059	1	153432004	153444314	-	THBS3	thrombospondin 3
GC01P151991	8.37333	9.02506	8.24733	8.33818	8.7026	8.64027	9.71859	9.43005	9.46959	7.82422	7.62934	8.86426	9.14341	9.22075	8.86287	9.60427	9.2002	8.72044	9.11912	9.36734	9.30555	8.79464	9.14333	7.74207	4580	1	153445113	153450246	+	MTX1	metaxin 1
GC01M152030	9.22177	9.04988	8.53903	9.45246	9.19179	9.27092	8.72111	8.62603	9.16595	10.3834	10.2602	9.04223	8.86744	9.01649	9.01812	8.78886	9.14359	9.14745	8.88337	8.68408	8.69152	8.82049	8.48166	8.58826	10712	1	153483620	153491898	-	C1orf2	chromosome 1 open reading frame 2
GC01M152038	8.81459	8.82267	8.93819	8.76058	8.8256	8.79851	9.13374	8.98303	8.88314	9.46273	9.52025	8.79966	9.19703	8.61425	9.04353	9.25635	8.88552	8.72837	9.28228	8.87167	8.32399	8.08674	7.84744	8.41852	10067	1	153492394	153498819	-	SCAMP3	secretory carrier membrane protein 3
GC01P152103	8.42958	8.45286	8.22159	8.21441	8.31633	8.2161	8.08577	7.49368	7.96441	8.25717	8.40104	8.3585	7.63228	7.35425	8.08489	7.76163	7.91964	8.59278	8.07973	8.10312	7.35558	8.11391	8.2349	7.83437	23623	1	153557310	153567527	+	RUSC1	RUN and SH3 domain containing 1
GC01M152119	6.67037	6.53866	5.93693	5.89013	5.77299	5.85089	5.43979	5.76548	5.2108	6.0926	6.32601	6.141	5.60835	5.13821	6.1753	5.69454	5.52386	6.47293	6.38405	6.66966	6.67808	6.74969	6.77919	6.14641	55870	1	153573367	153798777	-	ASH1L	ash1 (absent, small, or homeotic)-like (Drosophila)
GC01M152444	8.42941	8.81486	8.99995	9.86974	9.60769	9.09285	9.27132	9.37403	9.5934	9.21959	8.73412	9.15405	9.12323	9.62489	8.8845	9.50098	10.0568	9.25074	7.8042	7.76468	9.89229	8.57783	8.73327	9.51611	55249	1	153895869	153925415	-	YY1AP1	YY1 associated protein 1
GC01P152471	9.09061	9.48635	9.5786	9.6227	9.90801	9.67369	10.093	9.99792	9.87296	8.63787	8.29147	9.55711	9.89398	9.85665	8.97398	9.14913	9.1387	9.00941	8.75391	9.02573	7.91808	8.20901	8.20848	9.09189	7818	1	153925497	153974941	+	DAP3	death associated protein 3
GC01M152682	5.3583	6.27631	7.19495	6.71395	7.77973	6.59346	7.09341	6.27034	6.47256	8.89962	8.53057	6.11254	6.6906	7.17447	7.61285	7.63073	8.0736	7.08197	7.2214	8.09612	8.99798	7.47442	8.16991	8.08331	6016	1	154136514	154147750	-	RIT1	Ras-like without CAAX 1
GC01M152695	6.72229	7.73627	7.98075	7.95907	7.99841	8.63558	8.53983	8.4762	8.20685	8.40001	8.00029	8.08053	7.40732	8.69243	7.33342	7.03947	8.13937	7.43034	7.83218	7.9473	7.69864	7.25512	7.41051	8.00063	22889	1	154149459	154170814	-	KIAA0907	KIAA0907
GC01M152791	10.821	10.5583	10.1795	10.1278	10.4031	10.7368	10.6473	10.4033	10.2142	9.94012	9.51552	10.7242	11.0488	11.2615	10.2958	10.4528	10.4779	9.88579	10.2423	10.1016	9.82753	9.57746	9.61644	10.3199	6746	1	154245463	154257351	-	SSR2	signal sequence receptor, beta (translocon-associated protein beta)
GC01P152837	7.86114	8.45749	8.19257	8.36256	8.18478	8.15216	8.7015	8.81145	8.79855	8.46349	8.15684	8.92883	9.48194	9.18826	8.99281	9.45993	8.97806	8.22105	7.84928	8.29179	7.69562	7.30913	7.42764	7.37515	28956	1	154291228	154294923	+		mitogen-activated protein-binding protein-interacting protein
GC01P152897	8.17396	7.93014	7.02288	6.88151	8.73147	8.63206	9.47456	9.99705	9.63788	10.9865	10.3901	7.96536	8.48944	8.21877	9.82156	9.4704	9.00528	8.05039	7.38343	7.50021	7.57845	7.27907	6.96867	7.394	4000	1	154351121	154376495	+	LMNA	lamin A/C
GC01P152934	8.74682	8.34032	7.92038	8.12077	8.45869	8.42767	6.95934	7.16021	7.39757	8.46633	8.45962	9.3686	8.63192	8.66171	10.0103	9.93762	10.2413	10.9171	8.9317	8.19376	11.2209	10.1296	9.79251	9.49973	64218	1	154389992	154414158	+	SEMA4A	sema domain, immunoglobulin domain (Ig), transmembrane domain (TM) and short cytoplasmic domain, (semaphorin) 4A
GC01P152976	6.76241	7.20292	7.19857	7.36797	7.50131	6.84662	6.81659	7.5537	7.29128	7.51639	7.60712	6.93267	7.36326	6.40473	7.53821	7.70713	7.52269	7.80044	7.46569	7.09038	9.25386	8.45491	8.46082	7.75074	9673	1	154430522	154449210	+		KIAA0446 gene product
GC01M153026	6.52327	6.1756	6.70015	7.02754	6.87842	6.66313	5.76585	5.70387	6.00842	6.24955	6.75489	6.5315	6.13382	6.38248	6.4271	6.06822	6.42089	6.96666	6.71255	6.64421	8.01734	7.55834	7.71082	6.89545	79957	1	154479830	154484467	-	PAQR6	progestin and adipoQ receptor family member VI
GC01M153032	6.69151	6.92298	6.89295	7.39565	7.30617	6.99534	7.13619	7.46197	7.54208	6.96252	6.97407	6.77095	7.21348	7.18048	6.99403	7.2985	7.20763	6.97605	7.03753	6.80403	7.41208	6.6939	6.91382	7.42386	23381	1	154485640	154519240	-	SMG5	Smg-5 homolog, nonsense mediated mRNA decay factor (C. elegans)
GC01M153091	9.97188	10.2378	10.4981	10.4714	10.3057	10.2	10.8305	11.0342	10.8731	9.28237	8.74423	10.1589	10.8959	10.3704	9.56318	9.95136	9.23196	8.63986	9.54492	8.6625	5.76082	7.03028	6.38921	8.27747	7203	1	154545375	154574819	-	CCT3	chaperonin containing TCP1, subunit 3 (gamma)
GC01P153152	6.32264	5.86199	5.70749	5.8194	5.85788	5.59864	6.1672	5.99687	6.00754	6.37285	6.37091	5.98399	5.3899	6.13284	5.81819	6.04745	5.33903	6.40221	6.49994	6.29572	6.563	6.14934	6.78947	6.31479	57127	1	154605626	154621633	+	RHBG	Rh family, B glycoprotein
GC01M153188	6.59501	6.23221	6.02399	6.0922	5.99912	6.17113	5.97782	5.96223	6.0492	6.43045	6.83685	6.39548	5.78164	5.81227	6.28128	5.77507	5.82103	6.68531	6.89761	6.95271	6.64819	7.31484	7.34993	6.35011	10485	1	154640678	154665808	-	C1orf61	chromosome 1 open reading frame 61
GC01M153246	6.81583	6.88716	6.3579	6.44972	6.85891	6.39864	6.76169	6.57574	6.64238	7.42471	7.45215	6.69423	7.21095	7.21523	6.60502	6.95767	7.3397	7.2261	6.15387	6.09929	8.17848	6.90851	7.46473	7.49507	4209	1	154700143	154737172	-	MEF2D	MADS box transcription enhancer factor 2, polypeptide D (myocyte enhancer factor 2D)
GC01P153424	6.10456	5.69273	5.74319	5.62731	5.81501	5.7306	5.96247	5.72446	5.7068	6.22861	6.29011	5.95451	5.74465	5.57242	5.98171	5.54167	5.72135	6.24836	6.32942	6.69398	6.38952	6.5889	6.60999	5.88016	63827	1	154878363	154895942	+	BCAN	brevican
GC01M153451	6.50529	6.27534	5.95511	6.00872	5.68324	6.11455	5.95536	5.7161	5.97391	7.14773	7.37783	6.06919	5.68521	5.69961	6.27921	5.84859	6.03501	6.63702	7.17369	7.78487	6.72059	7.18221	6.87224	6.28168	10763	1	154905181	154913813	-	NES	nestin
GC01M153482	6.50418	6.1573	5.80245	6.15676	6.13018	6.01989	6.7085	6.98777	7.03911	6.41654	6.76189	6.21156	7.02597	7.24278	6.12366	7.5031	7.54301	6.79038	7.51834	11.5869	7.05074	6.84628	6.58487	6.51494	1382	1	154936029	154941999	-	CRABP2	cellular retinoic acid binding protein 2
GC01M153506	7.641	7.89225	6.92505	6.56977	6.60468	8.08846	7.06193	7.88094	7.59776	7.72269	7.41841	7.9392	7.58354	6.91646	7.817	7.42998	7.13451	7.89661	7.28092	6.98693	8.51596	7.66235	7.7723	7.48907	81875	1	154959036	154964329	-	ISG20L2	interferon stimulated exonuclease gene 20kDa-like 2
GC01P153512	6.8561	6.70463	7.02179	7.0094	7.19374	6.92333	7.12978	6.90525	7.49469	7.86646	7.89275	7.07936	7.14272	7.61421	7.03655	7.47403	8.0904	7.58261	6.64764	6.67904	7.5178	6.52446	6.50526	7.33188	51093	1	154964857	154973365	+	C1orf66	chromosome 1 open reading frame 66
GC01M153520	8.2679	9.16238	7.75171	7.1983	7.92462	8.43082	8.89401	8.93985	9.18085	7.81115	7.82518	8.22974	9.13126	9.07045	7.72311	8.67801	7.51953	7.74557	8.04698	7.85552	7.44454	7.28254	7.35871	6.94277	79590	1	154973717	154977547	-	MRPL24	mitochondrial ribosomal protein L24
GC01M153589	7.04473	6.44671	7.14915	7.52637	7.23321	7.04145	6.28285	6.06145	6.49223	7.44476	7.62886	7.19354	7.18789	6.8425	6.65095	6.2299	6.13334	6.63899	9.19211	7.50959	7.22414	8.19935	8.0725	8.27224	9047	1	155042659	155053226	-	SH2D2A	SH2 domain protein 2A
GC01P155072	6.58613	6.05846	8.92422	6.59492	5.82291	5.92377	6.35055	6.30902	6.65419	6.86269	6.72236	8.60331	9.36843	9.69171	9.83814	9.83497	9.02849	8.14425	6.97714	7.34576	6.48895	7.54066	7.63457	6.76072	911	1	156526427	156530021	+	CD1C	CD1c molecule
GC01M155110	6.59651	6.07536	5.93913	5.67624	5.6302	5.96484	5.74581	5.78832	5.57359	6.29305	6.49873	6.11034	6.02595	5.85571	7.17817	8.44661	8.67581	6.57808	6.9638	6.7682	6.63794	7.1881	7.07381	6.02072	910	1	156564402	156567882	-	CD1B	CD1b molecule
GC01P155782	8.98997	9.43547	10.4691	10.4801	10.1645	10.271	5.59411	5.80577	6.00952	8.12536	8.23104	9.95405	9.8042	10.0022	10.2871	10.6296	10.9823	9.60638	9.41445	7.71394	11.3911	10.0327	8.90251	8.3547	3428	1	157236381	157291562	+	IFI16	interferon, gamma-inducible protein 16
GC01P155986	5.95774	5.73575	6.12665	5.94839	5.71935	5.57875	7.60151	8.08588	8.30013	6.04581	6.18198	6.00938	5.70759	5.29242	6.09939	5.50962	5.82692	6.02024	5.97739	5.91916	5.9613	6.2695	6.42689	6.05416	2532	1	157441133	157442912	+	DARC	Duffy blood group, chemokine receptor
GC01M156656	5.64481	5.82481	5.36175	5.58024	5.63309	5.76146	5.94164	6.05312	5.86228	6.53925	7.11455	5.11745	5.81613	6.04445	5.49881	6.08581	5.87971	6.29189	5.47496	5.52015	8.32105	6.64888	8.26349	6.89767	25790	1	158108779	158136530	-	CCDC19	coiled-coil domain containing 19
GC01M156700	11.0683	11.0044	10.5398	10.1631	11.1973	11.7584	10.9583	10.6994	11.0148	12.3368	12.1206	10.8184	11.1485	11.0498	10.6597	10.9653	10.3664	10.6062	10.0533	9.60779	11.9251	10.3934	10.9171	11.2845	8407	1	158154526	158161908	-	TAGLN2	transgelin 2
GC01P156990	7.22733	6.99098	7.32405	7.15309	7.53681	7.6819	6.96668	7.05967	7.23166	8.33652	8.32973	7.80581	7.95942	7.34777	9.83009	9.90071	9.06167	9.39448	8.72611	9.24041	5.90303	7.47951	6.69221	6.62512	8682	1	158441750	158451784	+	PEA15	phosphoprotein enriched in astrocytes 15
GC01M156998	7.23937	7.22847	7.61959	7.84084	8.05976	7.54351	6.9699	6.53787	7.1485	7.28943	6.95259	7.14983	6.03821	7.20711	7.18407	6.5932	7.40027	7.38122	6.59644	6.54213	7.1474	7.19812	7.14563	7.40715	50717	1	158452128	158498839	-	WDR42A	WD repeat domain 42A
GC01P157126	8.03341	8.10776	8.08796	7.71572	7.73668	8.47667	7.69092	7.49387	7.90124	8.37112	8.04305	8.23444	8.28661	8.28959	8.82036	9.0563	9.14302	9.06322	8.58638	8.91337	9.14238	8.5217	8.37978	8.33497	23385	1	158579686	158595365	+	NCSTN	nicastrin
GC01P157149	7.02617	6.4898	6.51036	6.39893	6.03693	6.18367	6.61055	6.85242	6.49537	6.62585	6.73502	6.50013	6.64255	6.50537	6.61408	6.55301	6.70831	6.91471	6.84327	7.09062	7.28437	7.43406	7.12836	6.80465	4807	1	158603497	158609224	+	NHLH1	nescient helix loop helix 1
GC01M157328	6.61918	6.8351	5.24583	5.17614	5.12055	6.19529	5.85655	5.825	5.92602	8.14064	7.25552	6.66942	7.60032	6.02237	6.64901	7.48457	5.80116	6.19189	7.39576	9.03423	6.1804	6.82988	6.96655	5.77218	8832	1	158782418	158815918	-	CD84	CD84 molecule
GC01M157461	9.72872	8.98242	10.4039	9.2969	8.61637	8.19681	7.33559	7.2408	7.15448	7.07539	6.8838	10.2586	10.3883	11.2763	10.4816	10.5062	11.0899	10.6092	11.0834	9.7597	8.62555	10.8001	9.8111	11.175	962	1	158915161	158948217	-	CD48	CD48 molecule
GC01M157613	7.67033	7.73914	9.18025	8.4163	8.8652	9.20195	6.35387	5.90331	6.29085	7.32096	7.43994	8.05663	8.60604	8.88067	8.46904	8.64784	9.09469	9.15734	6.38149	6.59517	6.51896	8.22245	7.69382	9.02786	51744	1	159066573	159099269	-	CD244	CD244 molecule, natural killer cell receptor 2B4
GC01M157779	7.55495	7.54333	7.46831	6.91558	7.0734	8.69295	7.97686	7.34191	7.48743	9.88122	9.64589	7.79398	8.16702	7.60279	7.71696	7.36587	7.05282	7.50589	8.50899	9.05453	8.37551	8.27702	8.20245	8.5003	50848	1	159232607	159275358	-	F11R	F11 receptor
GC01M157883	8.78963	9.2392	9.16894	9.74928	9.50348	8.98357	10.0311	9.80538	9.8629	8.50872	8.10228	9.7087	9.72657	9.05618	8.8793	8.59857	8.17073	8.34513	8.84601	8.39786	7.60062	6.99306	7.08514	8.73896	5202	1	159336970	159354459	-	PFDN2	prefoldin subunit 2
GC01P157900	8.093	8.05681	8.27966	8.04769	8.47787	8.45477	8.18172	7.74669	7.70888	8.85193	8.9	8.16605	8.27446	8.44851	8.54577	8.69095	8.93298	8.64272	8.49998	8.45345	8.39419	7.785	7.8474	8.12679	4817	1	159354514	159361854	+	NIT1	nitrilase 1
GC01M157903	7.00265	6.84088	7.15719	6.637	7.11593	7.08632	7.64804	7.31445	7.56597	7.60749	7.15485	6.80191	7.4053	7.65471	7.03618	7.56474	7.46864	7.22881	6.85625	6.44699	7.64137	6.33294	6.12852	7.71634	9191	1	159357394	159369005	-	DEDD	death effector domain containing
GC01P157937	10.3579	10.7298	10.5669	11.068	10.621	11.028	10.7082	10.595	10.7736	9.79912	9.87302	10.4492	10.8124	10.8454	10.1779	10.2895	10.1107	9.44843	9.59768	10.0032	7.44543	8.13785	7.59326	9.67452	51506	1	159390172	159395269	+	UFC1	ubiquitin-fold modifier conjugating enzyme 1
GC01P157942	7.48747	8.1067	7.9077	7.80981	8.13863	7.91275	8.22756	7.32317	7.6083	8.37305	8.10433	7.3972	7.15877	7.09853	6.89214	7.15186	7.35697	7.7985	6.97881	7.21957	7.44108	7.46284	7.37249	7.65985	27005	1	159395877	159402139	+	USP21	ubiquitin specific peptidase 21
GC01P157949	6.79274	7.79646	7.55067	7.40365	7.88259	7.4612	9.75294	9.22462	9.52408	6.88843	6.82176	6.92169	7.21443	7.39271	6.28358	6.54606	7.12786	6.26124	5.66271	5.61657	5.6499	5.89635	6.22729	6.92815	5498	1	159402817	159407634	+	PPOX	protoporphyrinogen oxidase
GC01M157954	7.88135	8.22217	8.02634	8.21173	7.90111	8.08757	8.61205	8.23614	8.40538	8.51709	8.30597	8.13004	8.12422	7.9376	7.91051	8.01154	8.73942	7.79568	7.78794	7.47672	7.56865	7.55057	7.61589	8.2363	8703	1	159407724	159413938	-	B4GALT3	UDP-Gal:betaGlcNAc beta 1,4- galactosyltransferase, polypeptide 3
GC01P157983	9.79408	9.85478	9.73374	9.76547	9.65256	9.89505	10.1921	9.94766	9.94978	10.0466	9.73149	10.1772	10.2109	10.0411	10.2667	10.3363	10.4303	9.72555	9.5399	9.78685	8.77593	8.6032	8.32611	9.11097	4720	1	159435728	159450806	+	NDUFS2	NADH dehydrogenase (ubiquinone) Fe-S protein 2, 49kDa (NADH-coenzyme Q reductase)
GC01P157998	8.91527	8.55348	9.8493	9.1707	10.0124	8.59987	6.7489	7.38837	7.21223	11.1121	10.9925	9.68183	9.33747	8.6272	12.316	12.6546	12.1694	12.445	12.4979	11.5386	11.8329	11.0844	11.6536	9.73893	2207	1	159451710	159455662	+	FCER1G	Fc fragment of IgE, high affinity I, receptor for; gamma polypeptide
GC01M158087	6.42227	6.05394	5.75186	6.01973	6.02744	5.7694	5.59528	5.6037	5.5211	6.50546	6.31124	6.04585	5.71128	5.58539	6.08769	5.89344	6.11959	6.33325	6.2195	6.41398	7.25884	6.75493	6.56361	5.94302	4359	1	159541150	159546368	-	MPZ	myelin protein zero (Charcot-Marie-Tooth neuropathy 1B)
GC01P158097	8.93556	9.35658	8.99043	8.86477	8.60092	9.1857	9.6199	9.41889	9.41983	9.56647	8.86177	9.62397	9.2512	9.3387	8.60274	9.02909	8.98505	9.11052	8.98092	9.41213	8.41664	8.0117	7.91932	8.46355	6391	1	159550789	159601157	+	SDHC	succinate dehydrogenase complex, subunit C, integral membrane protein, 15kDa
GC01P158308	6.18154	5.9268	6.80645	6.07095	6.53553	5.99517	6.68518	6.91557	6.39252	6.40576	6.251	7.56709	6.44877	8.16965	9.8412	8.32296	10.3176	8.53953	6.16835	6.19712	11.0113	10.0229	9.36472	9.83424	3310	1	159760659	159763309	+	HSPA6	heat shock 70kDa protein 6 (HSP70B')
GC01P158772	6.66899	6.40205	6.56713	6.569	6.44833	6.41444	6.60597	5.85458	6.10004	6.98871	7.03665	6.4775	5.99031	5.97016	6.63351	6.06259	6.10175	6.8066	7.42654	7.36872	7.24418	7.71987	7.86303	6.74201	9722	1	160306204	160606437	+	NOS1AP	nitric oxide synthase 1 (neuronal) adaptor protein
GC01P159262	7.60884	8.18587	7.63026	7.73551	8.43122	8.30767	8.87539	8.68519	8.51576	6.48938	6.25138	8.40039	8.2034	8.57831	7.63403	7.30199	6.93311	5.41846	7.00583	6.70699	5.86419	5.58083	6.54872	8.09457	6675	1	160797946	160836250	+	UAP1	UDP-N-acteylglucosamine pyrophosphorylase 1
GC01P159333	6.69725	6.16034	5.91377	6.17079	6.00587	5.97154	6.34633	6.14273	6.4185	6.79413	6.34743	6.19771	6.39249	6.00593	6.1296	6.06192	6.08228	6.4204	6.32351	6.35107	6.91919	6.62262	6.33913	6.25442	4921	1	160868851	161016861	+	DDR2	discoidin domain receptor family, member 2
GC01P162332	9.55774	9.85465	8.64857	9.06865	8.66803	9.48368	10.9378	10.5031	11.2103	9.86449	9.59835	9.78686	9.60563	9.71433	9.86434	9.08559	9.46462	8.73523	9.75843	10.9189	6.94521	7.792	8.04247	8.22498	4259	1	163867073	163891477	+	MGST3	microsomal glutathione S-transferase 3
GC01M162363	8.09826	8.55972	8.04441	8.12856	7.95611	8.48136	8.01886	7.63783	8.2545	6.82709	7.25784	8.22566	8.07862	7.95136	8.41156	8.06192	8.29088	8.57845	8.22911	8.93374	8.24914	8.28208	7.93376	8.03055	223	1	163898076	163934724	-	ALDH9A1	aldehyde dehydrogenase 9 family, member A1
GC01M162429	8.36709	8.32405	8.00519	7.26018	7.80768	8.20342	8.5238	8.51851	8.57029	8.21689	7.68609	8.2946	8.64933	8.52366	8.12391	7.9941	7.61829	7.24655	8.4751	8.12169	7.28406	7.80664	7.86062	7.66201	54499	1	163963131	164004712	-	TMCO1	transmembrane and coiled-coil domains 1
GC01P162528	8.19243	8.09423	7.48189	7.83208	7.63022	7.64539	9.15256	9.24784	9.29749	6.87376	6.46457	8.3245	9.06989	8.7235	7.31923	8.08324	6.90593	6.55922	7.8146	7.58285	5.53806	5.76701	5.9335	5.98602	7371	1	164063513	164143961	+	UCK2	uridine-cytidine kinase 2
GC01P163540	7.92683	8.12909	8.0464	8.50853	7.71771	8.43555	6.97527	7.2674	7.40068	7.78012	7.43904	8.11267	7.96568	7.37057	7.71981	8.37497	7.92938	8.154	7.96284	8.14515	6.0028	6.54529	6.22882	7.70944	57645	1	165075347	165092205	+	POGK	pogo transposable element with KRAB domain
GC01P163921	7.1664	7.0756	7.41182	7.60503	7.56757	7.37634	6.67145	7.33694	6.89142	6.61472	6.59989	6.90085	7.05449	7.8434	6.47332	7.04491	7.49362	7.37586	6.89086	6.65562	7.4585	7.5568	7.87264	7.78156	5451	1	165456755	165651941	+	POU2F1	POU domain, class 2, transcription factor 1
GC01M164241	9.93404	10.2262	9.62959	10.3384	10.5039	10.6171	10.2775	10.0885	9.9141	9.96219	9.97229	10.4101	9.94225	10.2017	11.116	10.8979	11.1526	9.91236	11.2835	11.2854	9.20142	9.14321	8.4883	9.61799	8804	1	165776876	165789680	-	CREG1	cellular repressor of E1A-stimulated genes 1
GC01M164619	8.90942	9.94246	8.4473	8.82336	9.12175	9.58798	11.0973	11.2669	10.9623	9.2077	8.84032	9.10907	9.91766	10.0954	8.02597	8.1617	8.82371	6.58904	8.06584	8.60439	7.73242	7.73012	8.37982	8.62143	25874	1	166153934	166171857	-	BRP44	brain protein 44
GC01P164637	7.12412	7.75706	7.92695	8.12738	7.97979	7.75611	9.31856	9.05337	9.5052	8.4003	8.30124	7.74446	7.55872	7.78646	7.89408	7.63554	8.31672	7.10628	6.17391	6.6613	7.12158	6.4333	6.51559	7.55186	55827	1	166172531	166311703	+	IQWD1	IQ motif and WD repeats 1
GC01P164880	6.66877	7.31065	7.37627	6.54782	6.33401	6.6492	6.27797	6.69211	6.86241	6.27695	6.52344	7.73592	6.92047	6.53812	6.74869	6.5712	5.71315	5.44205	6.73349	5.82572	5.18249	5.93764	5.85616	5.86708	261726	1	166414794	166437973	+	TIPRL	TIP41, TOR signalling pathway regulator-like (S. cerevisiae)
GC01P164927	6.46433	6.9819	6.4702	6.32654	6.63573	6.18871	6.07285	5.67744	6.51883	6.67646	6.53259	6.81734	6.47863	6.18762	7.36455	7.39738	6.9527	6.92042	7.89647	8.13339	6.61435	6.89184	7.11158	6.68994	375035	1	166461869	166479001	+	SFT2D2	SFT2 domain containing 2
GC01M165833	7.2851	7.96502	7.86947	8.1419	8.18804	8.26774	9.03165	8.94967	7.9655	7.72932	7.54223	7.55582	7.30255	7.56109	6.4846	6.4652	6.59893	6.14354	6.51518	6.1888	5.93008	5.9456	6.14742	5.83055	29922	1	167368394	167603810	-	NME7	non-metastatic cells 7, protein expressed in (nucleoside-diphosphate kinase)
GC01M166290	7.74902	8.85894	7.20806	6.80293	8.0536	8.59895	5.85118	6.04428	6.20493	12.6689	12.4996	6.28275	6.86388	6.45245	6.61409	7.62258	6.46234	6.8244	6.86208	7.20954	7.50335	7.51734	7.64411	7.21604	6403	1	167824713	167866031	-	SELP	selectin P (granule membrane protein 140kDa, antigen CD62)
GC01M166494	5.88234	6.64695	7.07691	6.24768	6.4315	7.61522	6.82144	6.87301	6.35222	6.28933	6.24464	6.73546	6.88044	7.22345	6.11548	6.34454	6.39798	5.59205	6.08854	5.80213	5.50083	5.78603	5.77595	6.39941	92342	1	168028295	168030655	-	C1orf156	chromosome 1 open reading frame 156
GC01M166554	5.25351	5.75714	7.31103	6.39526	6.90009	6.73144	5.85822	5.36976	5.55166	5.57603	5.56078	5.73091	6.08563	6.01916	5.78542	6.07191	6.32255	5.70456	5.576	5.6708	7.07322	6.06191	5.66915	6.38912	57147	1	168088839	168129661	-	SCYL3	SCY1-like 3 (S. cerevisiae)
GC01M166622	7.10553	8.19502	7.39808	7.455	8.22037	8.58351	8.4994	7.74564	7.96225	9.40333	8.7626	6.90777	7.62767	7.43356	6.75708	7.01193	6.56305	6.13798	6.9021	6.6357	4.93864	6.15664	6.44888	7.35877	22920	1	168157094	168310503	-	KIFAP3	kinesin-associated protein 3
GC01P168015	7.4959	7.31793	7.18611	6.90344	6.90243	7.12746	5.93056	5.70683	5.52778	7.00415	7.50402	7.01414	5.5714	5.86258	7.20426	6.07607	6.37885	7.11956	7.79782	7.74803	7.15709	7.58415	7.84919	6.55589	2329	1	169550109	169577846	+	FMO4	flavin containing monooxygenase 4
GC01P168187	7.07309	7.95719	8.26939	8.84115	8.1661	7.66479	7.49467	8.66093	7.92563	6.60316	7.23191	7.9268	8.66926	8.47001	7.72916	8.58694	7.96762	6.84919	7.65484	7.23203	7.94471	8.11662	8.40198	8.20065	23215	1	169721289	169829272	+	BAT2D1	BAT2 domain containing 1
GC01M168400	6.18368	6.45394	6.85267	6.46355	7.11953	6.85719	7.22983	6.92041	6.73704	6.47181	6.14437	5.98681	6.36318	6.55816	6.39287	6.70427	6.30801	6.38283	5.83681	6.23892	6.09899	5.84839	5.88383	7.12373	8674	1	169935932	169977837	-	VAMP4	vesicle-associated membrane protein 4
GC01P168483	8.21645	8.41244	7.93461	7.60625	8.0452	8.19798	9.62615	9.67727	9.24835	7.25721	7.1391	8.07957	7.98743	7.64975	7.46118	7.18701	7.06972	7.25337	7.8626	7.72294	6.49692	6.7663	6.69881	6.50484	51603	1	170017383	170033478	+	KIAA0859	KIAA0859
GC01P169233	7.36735	7.65069	7.40462	8.00032	7.99885	6.93603	7.55438	7.3041	7.22917	6.37153	6.1346	6.78725	6.93182	6.71326	6.20663	5.99475	6.17201	6.43089	5.58975	5.39119	7.19154	6.36566	7.8138	7.48354	51430	1	170768111	170847594	+	C1orf9	chromosome 1 open reading frame 9
GC01P170178	9.41492	9.63085	10.2722	10.3446	10.3166	10.1526	9.54023	9.4246	9.55117	10.1785	10.0848	9.89527	9.61235	9.34701	9.20347	8.82331	8.89821	8.7434	8.9394	10.239	7.6135	7.81149	7.46821	8.26302	9588	1	171713108	171724570	+	PRDX6	peroxiredoxin 6
GC01P170416	6.17759	6.51271	6.87625	5.80078	6.01835	6.42094	6.90668	6.60893	7.10629	6.06317	6.36371	6.23336	6.33645	5.7132	6.12632	5.94768	5.87731	6.2896	6.12743	6.14978	5.892	6.33055	6.26349	6.89704	27252	1	171950702	172022461	+	KLHL20	kelch-like 20 (Drosophila)
GC01P170526	7.36336	7.42552	6.71666	6.46448	6.29906	6.88534	7.64326	7.55762	7.91623	7.02729	6.99782	7.49429	8.09142	7.15449	7.09509	7.3401	6.92509	6.96176	7.05116	7.69115	6.4969	6.82753	7.19017	5.7489	55157	1	172060440	172094305	+	DARS2	aspartyl-tRNA synthetase 2 (mitochondrial)
GC01P170860	5.95068	6.76562	7.6408	7.6957	7.35758	7.41191	7.0072	6.40514	6.4489	9.58741	9.40158	5.86523	5.86366	6.62592	5.35117	6.18433	6.36246	8.41271	6.24102	6.33854	9.04291	8.30035	9.03915	9.13065	9910	1	172395170	173231067	+	RABGAP1L	RAB GTPase activating protein 1-like
GC01M171714	8.55636	9.1865	8.18382	8.08899	8.10161	8.81835	9.37793	9.11419	9.21243	8.88435	8.7054	8.75664	9.08002	8.93513	8.23378	8.32157	8.1916	7.68742	8.74968	8.52668	7.02619	7.79171	7.27105	7.16918	63931	1	173249752	173259184	-	MRPS14	mitochondrial ribosomal protein S14
GC01M171857	6.18699	6.25902	7.02903	6.4603	6.5188	6.4978	5.82572	5.46394	5.42701	6.23733	5.6867	6.20754	5.92072	5.92963	6.82247	6.52308	6.9029	7.1313	7.00372	6.12624	9.4092	7.66162	7.76188	6.31776	9674	1	173392745	173428552	-	KIAA0040	KIAA0040
GC01P173163	6.55126	5.7813	5.91786	6.14203	5.85611	5.83442	5.96556	6.02029	5.8506	6.22037	6.32406	6.00435	5.68051	5.5573	6.11151	5.694	5.72011	6.30647	6.39163	6.78068	6.5202	6.75496	6.72491	5.98553	60676	1	174698929	175078591	+	PAPPA2	pappalysin 2
GC01P175726	8.22797	7.78568	7.61369	8.18963	8.27982	7.63785	8.42487	8.79128	8.62865	7.58343	7.37466	8.23301	8.06354	6.91668	7.68594	6.79931	7.01261	6.93885	6.58437	6.77631	5.72869	5.54652	5.62084	6.63153	9917	1	177261696	177312316	+	FAM20B	family with sequence similarity 20, member B
GC01P175782	7.81202	7.85144	7.72676	7.6501	7.80584	7.62613	7.57152	7.87792	8.34972	7.1565	7.02704	8.32603	8.43934	7.89224	8.15454	8.3161	7.94363	8.81674	8.04826	7.77906	6.94261	7.30318	7.25015	7.28993	64222	1	177317845	177333780	+	TOR3A	torsin family 3, member A
GC01M175804	6.15725	5.62284	6.23972	6.11479	6.45265	5.63686	5.80311	5.61865	5.74792	6.24733	6.11432	6.15851	5.5067	5.50097	6.66463	5.57963	5.85602	5.95134	6.26101	7.03841	6.38095	6.71978	7.238	5.9449	27	1	177339824	177465359	-	ABL2	v-abl Abelson murine leukemia viral oncogene homolog 2 (arg, Abelson-related gene)
GC01P176583	8.20353	8.28006	7.72267	6.53639	7.16893	7.78434	7.22872	7.04877	7.01989	7.07806	6.6143	8.08189	8.11677	7.32708	7.87528	8.08833	7.36353	7.85129	7.43179	7.57216	8.3522	6.85758	6.39003	7.90771	26092	1	178117799	178155834	+	TOR1AIP1	torsin A interacting protein 1
GC01P176656	6.66519	7.00253	7.36815	7.07213	6.67353	6.51059	6.12017	7.38388	7.45447	6.78206	6.80838	6.84125	6.8387	6.87474	6.97451	6.97046	7.1508	7.02113	7.89885	7.97708	7.17455	7.88905	8.35534	7.33359	9857	1	178190746	178349138	+	CEP350	centrosomal protein 350kDa
GC01P176855	8.08935	7.79748	7.66693	8.22704	8.03095	7.98481	7.15348	6.59406	6.71636	7.44641	7.44722	8.65553	8.58421	8.90723	9.30003	9.68679	9.3684	8.85733	7.90025	8.61961	8.50516	8.21164	8.30301	8.46003	5768	1	178390590	178436052	+	QSCN6	quiescin Q6
GC01M177644	6.08258	6.43233	6.78714	6.40688	6.49791	6.3878	6.00885	5.84177	5.95512	7.00616	6.64176	6.58602	5.57495	6.3345	7.47483	6.70577	6.78744	7.43659	6.5239	7.33663	7.07475	6.69525	6.63206	7.07172	10228	1	179179797	179258669	-	STX6	syntaxin 6
GC01P177734	6.15036	6.0663	5.89666	5.70934	5.67443	6.12439	6.51587	6.33598	6.41454	6.37945	6.41999	6.25693	6.59887	6.95338	6.78589	6.96561	6.80791	6.44742	7.23321	7.43055	6.88228	6.44857	6.25569	6.36292	3140	1	179269758	179292310	+	MR1	major histocompatibility complex, class I-related
GC01P177789	7.15967	7.7258	8.82379	9.50453	9.70756	7.99635	8.77662	7.91864	8.45592	7.74645	7.75628	8.72826	8.31581	9.22588	9.51551	9.81817	9.80701	9.77894	7.98999	8.5009	9.63695	9.06458	9.21882	10.1565	51278	1	179324260	179326595	+	IER5	immediate early response 5
GC01M179083	10.6393	10.6318	10.6441	11.0375	11.0829	10.5547	10.9985	11.1299	11.3393	11.5295	11.7049	11.6847	11.3353	11.9318	11.8491	11.2898	11.4464	10.732	11.2852	11.0256	12.1507	11.9092	12.5057	12.2632	2752	1	180618291	180627573	-	GLUL	glutamate-ammonia ligase (glutamine synthetase)
GC01M179274	6.57841	6.87828	6.15057	6.16116	6.19619	6.33003	6.55009	5.87092	6.27812	6.59434	6.47264	6.31016	6.43144	5.90467	6.47557	6.85599	5.881	6.75225	7.19956	7.31886	7.72203	7.11651	7.37593	6.68672	6041	1	180809394	180825014	-	RNASEL	ribonuclease L (2',5'-oligoisoadenylate synthetase-dependent)
GC01M179299	6.36217	5.80969	5.61901	5.93966	5.86961	5.5325	6.7071	6.31012	6.34096	7.20641	7.22009	6.50284	8.27522	8.75884	6.11083	6.20432	5.90992	6.34959	7.62492	6.4232	6.65413	6.46734	6.95362	7.07669	6004	1	180834381	180840166	-	RGS16	regulator of G-protein signalling 16
GC01P180173	6.6435	6.3052	5.7538	5.57912	5.34807	6.04712	6.09847	6.23074	5.36495	6.29449	6.33858	6.01917	5.83109	5.34649	6.23678	5.60364	5.50663	6.14998	6.55478	6.60342	6.3735	6.36977	6.65605	5.91908	9887	1	181708256	181789948	+	SMG7	Smg-7 homolog, nonsense mediated mRNA decay factor (C. elegans)
GC01M180326	10.6993	10.7248	10.1404	9.98609	10.3697	10.8838	9.94729	9.91281	10.0394	11.3525	10.9971	11.0502	11.0004	11.0074	11.7331	11.5975	11.4516	11.36	10.9183	11.6084	11.9992	11.188	11.2787	11.0214	10092	1	181861956	181871620	-	ARPC5	actin related protein 2/3 complex, subunit 5, 16kDa
GC01P180336	6.68696	6.28835	6.17368	6.42037	6.49251	5.91246	5.57827	5.52991	6.08508	6.65567	6.67394	7.04252	6.28174	6.8131	9.70507	9.14231	9.79129	7.31366	8.64655	7.96247	6.80752	7.4927	7.65341	6.70445	23179	1	181871842	182164288	+	RGL1	ral guanine nucleotide dissociation stimulator-like 1
GC01M181491	7.78749	7.76388	6.48161	6.58617	7.57093	7.0821	7.5183	8.46608	9.26916	6.93136	6.75216	8.93398	8.28709	7.59651	9.36442	8.98132	8.82396	8.14211	8.43028	7.4914	11.5035	10.9858	11.7504	8.88415	116496	1	183026790	183210305	-	C1orf24	chromosome 1 open reading frame 24
GC01M181997	6.78832	8.01371	8.09063	7.37366	8.31821	7.89729	7.58549	7.13793	7.59516	8.72175	8.3306	8.03409	7.68769	8.59626	8.0168	8.82695	8.65648	8.21331	7.82667	8.64957	9.43178	9.20172	10.5064	9.59605	10625	1	183532146	183553084	-	IVNS1ABP	influenza virus NS1A binding protein
GC01P189761	8.75606	9.04151	9.23483	9.85024	9.0695	9.50705	9.44517	10.1574	10.0915	9.25097	9.2667	8.8483	9.63057	9.59305	8.76094	9.2016	9.30015	8.41258	8.24192	7.69335	8.97386	8.52797	8.78744	9.07661	6738	1	191295786	191327527	+	TROVE2	TROVE domain family, member 2
GC01M189797	6.84286	7.24924	7.27785	6.99416	6.91648	7.23488	8.48501	8.83177	8.78611	7.49056	7.47826	7.67008	8.1186	7.13714	7.66312	7.73912	7.33226	6.3702	8.14121	8.45786	6.51171	6.28853	6.34156	7.15949	51022	1	191332220	191341867	-	GLRX2	glutaredoxin 2
GC01P189823	6.68558	7.06472	6.82655	6.26551	6.84175	6.74124	7.33302	6.64914	6.79382	6.66374	6.63634	6.83148	6.59373	6.7143	7.31287	6.7919	6.38669	6.86388	6.88457	6.92517	7.49361	7.02613	7.00018	7.1062	79577	1	191357783	191487679	+	CDC73	cell division cycle 73, Paf1/RNA polymerase II complex component, homolog (S. cerevisiae)
GC01P195339	8.34986	8.52711	9.95685	9.31878	10.1005	9.91822	6.45006	6.88481	7.12488	7.9165	7.1126	9.57177	9.21883	9.43309	10.4835	10.3607	10.4022	10.586	9.37697	9.53545	11.2731	11.1299	11.1609	10.7245	5788	1	196551575	196992953	+	PTPRC	protein tyrosine phosphatase, receptor type, C
GC01M197107	5.86721	6.86497	8.18073	9.21345	8.25015	7.11651	6.14206	6.93474	5.75086	6.33497	6.91852	6.20593	6.12012	6.03893	5.94898	5.69049	5.55298	7.34991	5.75409	5.79946	8.49059	7.19871	7.01601	8.90793	23528	1	198642049	198645789	-	ZNF281	zinc finger protein 281
GC01M198166	6.59946	6.33606	6.48545	6.53319	6.42035	6.51023	7.22058	6.88309	7.23084	6.89484	7.18893	6.63103	6.48176	6.88107	6.39315	7.33852	6.79855	7.00977	7.26674	8.42487	7.13374	7.67325	7.16551	6.58102	23612	1	199701245	199704922	-	PHLDA3	pleckstrin homology-like domain, family A, member 3
GC01M198184	8.58356	8.95952	8.27256	8.20387	8.82478	8.9618	9.26422	9.34791	9.06394	9.64553	9.85645	8.60515	8.91471	8.66746	9.22703	9.55874	9.05421	8.50114	8.73683	8.92808	6.73222	7.82418	7.48366	8.53087	1465	1	199719282	199742873	-	CSRP1	cysteine and glycine-rich protein 1
GC01P198529	8.39917	8.57156	7.94403	7.92943	7.96649	8.9417	8.34418	8.99788	8.86843	7.93469	7.91191	8.75287	8.78514	8.81437	8.14992	8.72937	8.40286	7.67344	7.84427	7.59431	5.7948	6.87391	6.27217	6.77397	55705	1	200102633	200112477	+	IPO9	importin 9
GC01M198586	5.72197	5.4627	5.533	5.39955	5.42436	5.36961	5.54765	5.53751	5.64412	5.94943	6.1256	5.61205	5.44463	5.4494	5.72546	5.43469	5.52189	6.0468	5.88587	6.03723	6.29591	6.28356	6.27717	5.62739	25802	1	200132204	200182288	-	LMOD1	leiomodin 1 (smooth muscle)
GC01P198656	7.65912	8.77312	8.44939	8.81947	8.6703	8.17208	8.98598	9.34799	8.91157	7.8501	7.76911	8.66338	8.74143	8.33278	8.44386	8.36396	7.67777	7.40887	9.02263	8.91851	6.0678	7.13752	6.67924	8.12553	10440	1	200191270	200206410	+	TIMM17A	translocase of inner mitochondrial membrane 17 homolog A (yeast)
GC01P198683	8.2553	8.12219	8.24788	8.29811	7.97341	8.17769	8.30693	8.24492	8.06618	6.86961	6.71709	9.0811	9.35265	9.37559	9.45554	9.99673	10.0167	10.241	9.16836	10.0605	8.96741	8.44787	8.59014	8.75306	6051	1	200218388	200241897	+	RNPEP	arginyl aminopeptidase (aminopeptidase B)
GC01P198823	5.9124	5.99198	5.40638	5.58414	5.64622	5.48126	6.06299	6.20067	6.15469	6.13318	5.91857	5.97183	6.26497	6.50495	5.62473	6.32972	6.60407	5.92476	5.81373	5.73773	6.39097	6.81928	6.43269	5.72117	9283	1	200358651	200365256	+	GPR37L1	G protein-coupled receptor 37 like 1
GC01M198847	8.53009	8.66875	8.64814	8.87468	8.69389	8.70497	9.16986	9.50139	9.52001	9.02437	9.12465	9.25643	9.24493	8.77319	8.28077	8.73273	8.42861	7.2922	9.38376	8.08667	7.50219	7.741	7.79687	9.2663	5778	1	200382763	200397332	-	PTPN7	protein tyrosine phosphatase, non-receptor type 7
GC01M199428	8.21897	8.79735	9.08266	9.52052	9.37966	9.52977	8.06643	8.01981	7.9348	9.28842	8.80868	8.35757	7.91511	8.90726	7.00038	6.79357	8.09776	6.99894	6.9485	7.19589	8.88156	7.66001	7.65474	8.10564	10765	1	200963155	201044172	-	JARID1B	Jumonji, AT rich interactive domain 1B (RBP2-like)
GC01M199591	6.7657	6.97546	6.70524	6.10954	6.79887	7.12735	7.75119	7.29316	7.20083	7.3215	6.84153	6.94071	7.17982	7.52993	6.69259	6.93474	6.74411	6.90752	6.63888	6.56795	6.86286	6.07878	5.81288	6.6806	59349	1	201126852	201162994	-	KLHL12	kelch-like 12 (Drosophila)
GC01M199641	8.16966	8.73043	8.54529	9.12576	8.9217	8.57348	9.40942	8.73286	9.09202	9.31164	9.28413	8.80084	8.3199	8.724	9.51589	9.1661	9.60436	9.56803	9.08012	8.95615	10.7088	9.65791	9.68311	9.72159	51094	1	201176575	201194034	-	ADIPOR1	adiponectin receptor 1
GC01M199663	7.62628	8.01325	8.66039	8.46965	8.7381	8.75367	8.3667	8.10049	8.11053	8.69974	8.70903	8.18292	8.09669	8.57879	8.93287	8.97746	9.16805	8.92036	8.31124	8.08833	8.01058	7.79632	8.06192	8.54058	51706	1	201197626	201203027	-	CYB5R1	cytochrome b5 reductase 1
GC01M199783	6.35576	6.59925	5.31943	6.03083	5.73185	6.08538	6.48244	6.79025	7.05936	6.33751	6.82873	6.43714	7.42091	6.71215	6.09191	6.97657	6.88081	6.81307	6.3201	6.33609	6.99929	6.96603	6.92532	5.89361	4656	1	201318882	201321789	-	MYOG	myogenin (myogenic factor 4)
GC01M199868	6.28096	6.07146	5.43627	5.77874	5.72026	5.81841	5.88541	6.64762	5.58254	6.19387	6.21104	6.08922	6.00438	6.20352	6.37374	6.22724	6.85412	6.29697	6.72914	6.81037	6.76896	6.73247	6.99311	6.01168	4608	1	201403561	201411565	-	MYBPH	myosin binding protein H
GC01M200041	6.57127	6.49445	6.12018	6.45735	6.35395	6.03241	6.33007	6.31522	6.50858	6.72531	6.96354	6.43923	6.38438	5.89839	6.32739	6.33667	6.31807	6.99707	6.86377	7.19658	7.47846	7.53343	7.04126	6.55255	2331	1	201576375	201586912	-	FMOD	fibromodulin
GC01P200176	6.653	6.06894	5.61304	5.84789	5.64824	5.64867	6.0309	5.68483	5.89279	6.24579	6.2857	5.86115	5.74713	5.43306	6.21155	5.75218	5.62533	6.68895	6.68413	7.17731	6.96554	6.83369	7.27744	6.29487	5549	1	201711505	201727100	+	PRELP	proline/arginine-rich end leucine-rich repeat protein
GC01P200327	8.53781	8.57068	7.98542	8.6111	8.80301	9.39909	7.94204	8.03803	7.95778	5.91436	5.78143	8.41168	7.94199	8.33692	8.02914	7.65857	8.19807	8.19023	7.06723	8.53714	8.45242	7.83813	8.35196	7.2967	493	1	201862550	201979830	+	ATP2B4	ATPase, Ca++ transporting, plasma membrane 4
GC01P200774	6.04544	5.68366	5.27659	5.70193	5.56857	5.62509	5.58512	5.5847	5.48981	6.078	5.98465	5.64309	5.56731	5.63022	5.71593	5.81553	5.56748	6.1587	6.71418	6.8116	6.46582	6.6156	6.6112	5.93189	9580	1	202308849	202363492	+	SOX13	SRY (sex determining region Y)-box 13
GC01M200832	6.22242	5.9582	5.45269	5.78641	5.79181	5.9833	5.64348	5.81548	6.34766	6.15871	6.3491	5.91696	6.60792	5.5907	6.11036	5.8815	6.31702	6.10527	6.28449	7.18541	6.60566	6.11519	6.40502	5.68162	55224	1	202366813	202387754	-	ETNK2	ethanolamine kinase 2
GC01M200919	6.28506	5.58034	5.49096	5.46723	5.29355	5.36219	5.66122	5.66645	6.02624	6.40906	6.06572	5.92064	5.25546	5.60087	5.35925	5.74121	5.6493	5.80965	5.71292	6.36662	5.98125	6.51813	6.10331	5.64804	22874	1	202454604	202595667	-	PLEKHA6	pleckstrin homology domain containing, family A member 6
GC01M201123	7.52777	7.26318	9.01113	8.68254	7.98391	7.27475	6.22132	5.55687	5.70927	6.05045	6.36741	7.21981	6.30414	6.87568	7.31127	6.48456	6.97471	7.16424	7.2182	7.44145	7.24489	7.06116	7.38565	7.33556	5287	1	202658390	202726097	-	PIK3C2B	phosphoinositide-3-kinase, class 2, beta polypeptide
GC01P201743	7.12157	6.43942	6.34697	6.53383	6.30579	6.24517	6.33327	6.10383	6.75626	7.10831	6.96071	6.57705	6.73067	6.63007	6.461	6.66585	6.55065	6.81192	6.98789	6.96932	7.07115	7.88747	7.12379	6.76681	6900	1	203278962	203313759	+	CNTN2	contactin 2 (axonal)
GC01P201929	6.58159	5.78313	6.60309	6.94856	6.84349	6.30743	7.34362	7.04308	6.83367	8.37605	7.71392	5.93677	6.67393	6.48901	5.93649	6.37503	6.11426	6.52824	6.56641	6.43864	6.96049	6.85238	7.16051	6.7273	9911	1	203463660	203509090	+	TMCC2	transmembrane and coiled-coil domain family 2
GC01M202038	6.09019	5.98884	5.66374	5.71499	5.71077	5.65831	6.23758	6.92769	7.02413	6.06888	5.9475	5.79168	5.67637	6.11657	5.74081	5.92366	5.89019	6.16962	5.95815	6.03593	6.53486	6.00436	6.57065	6.04896	55220	1	203572270	203592662	-	KLHDC8A	kelch domain containing 8A
GC01M202419	9.98524	10.0237	9.27369	9.57503	9.01329	9.72931	9.15083	10.3683	10.0082	9.1738	9.97448	10.3805	9.94952	9.20333	9.98158	9.36582	9.04344	8.24414	8.38527	8.13498	6.06118	7.5505	6.63372	8.02115	64710	1	203953739	203985823	-	NUCKS1	nuclear casein kinase and cyclin-dependent kinase substrate 1
GC01P202767	6.95274	6.59765	6.2846	6.60043	6.33144	6.32221	6.50748	6.19267	6.36694	6.87405	7.03103	6.32951	5.98004	6.08734	6.5733	6.1038	6.26203	7.1269	7.42889	7.17773	7.19	7.64379	7.71515	6.34048	553	1	204390566	204398254	+	AVPR1B	arginine vasopressin receptor 1B
GC01P202860	5.8603	5.98309	6.15317	6.1603	6.16591	6.18942	5.90194	5.77572	6.03053	6.68923	6.36578	6.0099	5.86847	5.32598	6.2128	5.52389	5.67173	6.07867	6.18173	6.82362	6.53737	7.30279	6.63684	6.08566	1510	1	204484081	204498726	+	CTSE	cathepsin E
GC01M203153	9.05141	9.45751	9.70259	9.80247	9.72718	9.86531	9.80199	9.69885	9.57435	8.55129	8.51171	9.33111	9.59061	9.52848	8.67741	8.62574	9.05042	8.60867	8.77121	8.52474	6.83744	7.39062	7.15362	7.94633	1939	1	204831599	204852527	-	LGTN	ligatin
GC01M203467	7.70417	7.27993	9.47027	7.58177	6.90742	7.2738	6.31332	5.92292	5.65765	6.59258	6.33211	6.53183	6.00008	6.4104	6.65372	6.13551	6.53407	7.51902	8.99991	11.056	8.85264	7.96154	8.11578	9.70858	9214	1	205144353	205161966	-	FAIM3	Fas apoptotic inhibitory molecule 3
GC01M203335	6.94423	6.26105	5.97846	6.26838	6.09012	6.20586	6.03218	6.06354	5.89874	6.69884	6.89974	6.42811	5.67205	6.06338	6.29038	5.8501	6.08175	6.75908	7.20735	7.40906	6.80646	7.33325	7.16284	6.29983	5284	1	205168494	205186430	-	PIGR	polymeric immunoglobulin receptor
GC01P203666	6.51664	6.07236	6.12249	6.03302	6.12922	6.00317	6.08483	5.67916	5.94458	6.21069	6.17521	6.00084	5.29323	5.64623	6.19373	5.38294	5.68889	6.47288	6.47801	6.90306	9.72609	7.15873	7.21829	6.5515	722	1	205344229	205384931	+	C4BPA	complement component 4 binding protein, alpha
GC01P203883	6.6972	7.40866	8.54291	8.71859	9.06232	8.31747	7.5893	7.67694	7.78401	9.92407	9.71798	7.82891	7.55407	8.08029	8.96101	8.41459	9.00699	9.80335	7.27927	6.42246	10.6805	9.70246	9.85961	10.5747	1604	1	205561487	205600469	+	CD55	CD55 molecule, decay accelerating factor for complement (Cromer blood group)
GC01M204432	9.49485	9.20291	9.06876	9.79243	9.45687	9.97603	5.67224	5.72908	5.59762	5.99106	6.11474	6.7139	6.28084	6.73669	5.67153	5.76904	5.63109	5.98177	6.01385	6.89513	6.26022	6.37194	6.43413	5.85955	947	1	206126506	206151306	-	CD34	CD34 molecule
GC01M208307	6.09063	7.43652	8.06523	7.94043	8.08081	7.63247	6.25753	6.28457	6.47368	7.40753	6.60047	7.11643	6.1739	6.83358	7.70383	7.47183	8.49682	8.52067	6.39113	7.67458	9.35389	8.96877	9.37126	9.78918	9926	1	209984951	210070737	-	LPGAT1	lysophosphatidylglycerol acyltransferase 1
GC01P208847	8.61268	8.79932	9.42602	8.96011	9.26726	9.11931	8.38681	8.34547	8.27764	10.1455	9.8359	8.79875	8.18075	8.5106	8.95216	8.78585	9.10515	9.91134	8.46753	8.99823	10.8285	9.89669	10.0758	10.6816	5525	1	210525501	210601827	+	PPP2R5A	protein phosphatase 2, regulatory subunit B (B56), alpha isoform
GC01P208996	8.39501	8.48384	8.071	8.11175	8.43456	8.61048	8.75892	8.5322	8.52517	8.52731	8.6328	8.03117	8.34768	8.47204	7.67647	7.89595	7.84263	7.35301	7.86967	8.2914	7.2292	7.65307	7.45512	6.96434	29937	1	210672902	210686342	+	NENF	neuron derived neurotrophic factor
GC01P209170	7.81746	8.00699	7.85228	9.3967	11.2409	8.4415	7.61916	7.11063	8.19555	7.03132	6.79266	7.71502	6.0652	6.7271	9.65812	6.71412	6.95053	8.99895	10.275	11.2748	8.11295	7.60856	7.21648	8.11801	467	1	210848616	210860737	+	ATF3	activating transcription factor 3
GC01M209248	6.93668	6.32365	6.81666	6.54727	7.02422	6.8241	6.69452	6.18048	6.4022	6.83742	6.90677	6.94369	7.28717	7.19063	6.99912	7.16267	6.9352	7.11967	8.46677	6.61929	7.49091	7.06573	7.64771	6.58568	55509	1	210926382	210939950	-		Jun dimerization protein p21SNFT
GC01M209300	7.3688	8.36655	8.18397	6.63197	7.37779	8.09037	7.90152	7.80416	7.81451	7.14231	7.28019	8.18598	8.09772	7.9243	8.33977	8.01874	7.88805	7.16318	7.44996	7.12451	7.36001	7.45915	7.16801	7.20758	25936	1	210977583	211031747	-	C1orf48	chromosome 1 open reading frame 48
GC01M209555	6.76245	7.43097	8.05544	7.86212	7.49402	7.58534	7.00667	6.44813	6.35457	7.45083	7.43767	7.25906	6.80811	7.04199	6.99638	6.18177	7.02612	7.00696	6.64867	6.37791	6.66799	6.83512	6.76606	7.71074	90806	1	211232147	211255791	-	ANGEL2	angel homolog 2 (Drosophila)
GC01P209612	7.31162	7.35029	7.25658	7.29963	8.03957	8.04095	7.27273	6.90518	6.9641	8.06066	7.89512	6.85573	6.76887	6.59953	7.4905	7.00643	7.28106	7.78499	7.07767	6.50135	6.28996	6.63527	5.88438	6.48015	26750	1	211291219	211513430	+	RPS6KC1	ribosomal protein S6 kinase, 52kDa, polypeptide 1
GC01M216530	8.09176	8.31752	7.84332	7.88686	7.77754	8.00026	8.87338	9.94251	9.76993	7.57358	7.66682	8.75494	8.84137	8.05298	8.18798	8.1806	6.7684	6.85133	8.59904	8.24844	5.91194	6.82889	6.85034	6.70872	2058	1	218208566	218286623	-	EPRS	glutamyl-prolyl-tRNA synthetase
GC01P216656	8.96222	9.51988	9.29187	9.53287	9.27296	9.35357	9.49685	9.14803	9.10892	9.11732	8.70111	9.70984	8.7621	9.81675	9.34155	8.60063	9.67943	9.26501	9.06549	9.32161	7.2243	7.5271	7.11284	8.69591	55699	1	218334077	218387999	+	IARS2	isoleucine-tRNA synthetase 2, mitochondrial
GC01M216712	7.61322	7.95202	8.1451	8.47384	8.49881	8.30991	8.13457	8.19017	8.19601	8.14172	7.73924	8.01585	8.1034	8.77231	7.4748	7.96492	8.44204	8.05617	8.039	7.69294	8.0181	7.14407	7.1021	8.21432	25782	1	218390349	218512375	-	RAB3GAP2	RAB3 GTPase activating protein subunit 2 (non-catalytic)
GC01P217349	8.61166	8.08447	7.56332	7.63611	7.39107	7.44457	7.21789	6.67746	6.56927	7.87057	8.05435	7.74964	7.66574	7.66517	7.59504	6.67755	6.95292	9.07284	8.189	8.37566	9.07659	9.12841	8.9376	7.86659	64757	1	219026877	219054358	+	MOSC1	MOCO sulphurase C-terminal domain containing 1
GC01M218263	7.74826	8.06094	7.82761	8.75483	9.38506	8.72948	6.87656	6.41472	6.76804	6.66344	5.92942	7.64827	7.2584	7.68091	8.51753	7.08865	7.21217	8.13933	7.51519	7.59097	6.06403	6.00814	5.90264	7.9902	11221	1	219941388	219982084	-	DUSP10	dual specificity phosphatase 10
GC01M219767	6.64278	6.19136	5.99757	6.24536	5.8599	5.99618	6.05344	5.84959	6.03905	6.58715	6.42437	6.15498	5.52725	5.4856	6.34383	5.84823	6.04278	6.44863	6.82166	6.79328	6.36892	7.25026	7.00502	6.36311	55061	1	221460784	221604097	-	SUSD4	sushi domain containing 4
GC01M220274	7.31813	7.98199	7.79394	8.40006	8.38027	7.70324	8.59421	8.95823	9.04875	7.16346	7.20902	7.54435	7.38355	7.19581	7.75217	8.18188	8.14844	7.8019	7.07814	7.41702	8.08014	6.4731	6.82311	7.87045	7159	1	222034412	222100255	-	TP53BP2	tumor protein p53 binding protein, 2
GC01P220678	7.35263	7.73309	7.60002	7.12514	7.15938	7.51488	7.64395	7.67282	7.7599	7.53129	7.46622	8.38085	8.61293	8.67598	8.87316	8.80458	9.00201	7.49323	6.69206	7.33513	8.03721	6.4024	6.54385	8.32561	8560	1	222437550	222447763	+	DEGS1	degenerative spermatocyte homolog 1, lipid desaturase (Drosophila)
GC01M220721	6.89781	7.04727	7.47188	6.88789	7.17563	7.04384	7.91459	7.87892	7.73184	6.32341	6.14414	7.05354	7.45187	7.63161	6.62766	6.87274	7.10462	6.89161	6.6782	6.76117	5.799	6.36657	5.96331	6.83614	4931	1	222481659	222584495	-	NVL	nuclear VCP-like
GC01P220852	5.91095	7.07569	6.32384	5.31534	6.00568	5.84621	8.27395	7.94264	8.60343	6.06374	5.77049	7.24779	8.12317	8.13365	6.44197	7.80541	7.8086	5.95311	7.82266	7.86444	6.20132	6.60149	6.63857	8.11959	29097	1	222611217	222630314	+	CNIH4	cornichon homolog 4 (Drosophila)
GC01M220881	8.68701	8.86531	9.04877	9.22277	9.01463	8.77386	9.16065	9.02809	9.19092	10.0802	9.86628	8.76296	8.82495	8.95498	9.51054	9.72991	10.2197	9.82478	8.95997	9.54806	11.2091	9.70633	9.86377	10.1354	80232	1	222639473	222688360	-	WDR26	WD repeat domain 26
GC01M221895	9.84751	10.4349	10.0792	10.257	9.97974	10.077	10.7924	11.0115	11.0336	10.0802	10.1025	10.7229	9.99701	9.98708	10.5454	10.2778	10.4964	9.98682	9.38533	9.71943	11.3364	10.8347	11.6621	10.1654	3930	1	223655827	223682407	-	LBR	lamin B receptor
GC01P222272	10.2643	10.5986	10.5304	10.6526	10.2708	10.6834	10.5218	10.6095	10.7751	10.151	10.2916	10.605	10.367	10.4493	10.0927	10.166	9.79114	9.05866	10.237	9.91003	7.68467	9.02813	8.64657	9.88143	6726	1	224032153	224044788	+	SRP9	signal recognition particle 9kDa
GC01P222304	6.93731	6.18323	5.65536	5.47765	6.26044	5.98326	7.74086	7.1675	6.97136	7.15704	6.82382	5.951	6.03675	5.9917	6.45849	6.0329	6.4632	7.91773	7.20437	7.4317	5.77694	6.83339	6.4214	5.76935	2052	1	224079598	224099883	+	EPHX1	epoxide hydrolase 1, microsomal (xenobiotic)
GC01M222432	5.83637	5.78842	5.96911	6.2145	5.81289	5.85142	5.6464	5.61489	5.81654	6.09764	5.96318	5.76732	5.59743	5.66125	5.86452	5.70003	5.56864	6.331	6.13581	6.22241	6.2963	6.41949	6.32469	5.75283	7044	1	224190926	224195543	-	LEFTY2	left-right determination factor 2
GC01P222557	11.4454	11.4434	11.9994	12.3535	11.3322	11.7186	11.398	11.6115	11.6787	11.735	12.1337	11.4668	11.3185	11.2589	11.3745	11.6222	11.2811	11.1936	10.9382	10.7573	12.0417	12.2539	12.3897	11.6649	3020	1	224317043	224326325	+	H3F3A	H3 histone, family 3A
GC01M222855	9.71931	10.2956	9.88147	10.0955	9.94189	9.95868	9.8619	9.83753	9.71866	9.08585	8.8932	10.2395	9.99147	9.81043	9.12416	9.39633	9.08957	8.76713	8.86659	7.99556	6.18421	8.06506	6.91312	8.17337	142	1	224615128	224662414	-	PARP1	poly (ADP-ribose) polymerase family, member 1
GC01M223126	7.19035	7.47386	8.12535	7.9409	7.57548	7.63137	6.52036	6.24945	6.44956	9.54049	9.24177	6.5314	6.00268	6.73151	6.33145	6.43366	6.62804	8.03814	8.0647	8.57053	8.4969	7.74973	7.7392	8.69792	3707	1	224886014	224991818	-	ITPKB	inositol 1,4,5-trisphosphate 3-kinase B
GC01P223434	8.6997	8.90363	9.16022	9.52474	9.42211	9.45346	8.91994	8.45389	8.21347	7.11577	7.35587	8.79861	8.31275	8.99213	7.82163	7.71801	7.98556	8.73943	7.24392	7.55337	8.90372	8.71235	8.239	9.25566	56997	1	225194611	225241867	+	CABC1	chaperone, ABC1 activity of bc1 complex like (S. pombe)
GC01M224226	6.6579	5.99889	6.06092	5.5863	6.64632	6.12327	6.40372	6.50395	5.87961	6.03745	5.9707	5.77032	6.07458	5.60471	5.6546	5.97874	5.39194	5.87516	6.0299	6.34785	6.0012	5.73264	6.00686	5.61227	65094	1	225985557	225989735	-	JMJD4	jumonji domain containing 4
GC01P224577	11.1689	11.1678	11.0513	11.2886	11.1031	11.2116	11.2831	11.1824	11.4466	12.0691	11.825	11.3629	11.3539	11.1356	11.4084	11.4442	11.3093	11.2795	11.1764	11.1555	11.7752	11.2936	11.5206	11.5093	375	1	226337473	226353535	+	ARF1	ADP-ribosylation factor 1
GC01M224595	7.56348	7.2835	7.60802	7.39969	7.62215	7.26623	8.36683	8.39437	8.19204	7.19254	6.93308	7.26325	8.06721	8.10302	6.48236	7.54353	7.78703	7.41149	6.55312	6.88856	6.78713	6.88466	6.75604	7.78906	79169	1	226355049	226359735	-	C1orf35	chromosome 1 open reading frame 35
GC01P224634	7.98903	8.28497	8.62111	7.79578	8.40671	8.28996	9.5514	9.65774	9.85077	8.9548	8.63722	8.01926	8.81472	9.25919	7.94824	9.1229	9.12051	7.66021	8.62762	8.33453	8.5257	8.66894	8.49548	9.59515	2987	1	226394604	226403274	+	GUK1	guanylate kinase 1
GC01P224644	7.18519	6.84757	6.79989	7.00781	6.91464	6.69008	6.94666	7.47904	7.45865	6.8382	7.25272	6.95906	6.83965	7.46237	6.69488	6.99709	7.07361	7.13908	6.63556	6.81587	7.53435	7.31815	7.34251	6.97663	57165	1	226404175	226414148	+	GJA12	gap junction protein, alpha 12, 47kDa
GC01P224702	6.38866	6.32194	6.44862	6.3141	6.34447	6.39185	6.66156	6.74188	6.57638	6.59288	6.25128	6.42927	6.6146	6.45092	6.36096	6.12607	6.42648	6.36592	6.61261	6.29523	6.25482	6.60235	6.33184	6.30921	84033	1	226462483	226633198	+	OBSCN	obscurin, cytoskeletal calmodulin and titin-interacting RhoGEF
GC01M224951	8.33759	8.09052	7.27281	7.33938	8.57462	9.2268	8.94702	9.51662	9.78612	7.21371	7.40788	7.89455	7.561	9.00912	7.23483	7.15845	8.04074	7.2812	7.04603	7.24716	6.91098	7.17897	7.26047	7.2081	92815	1	226711688	226712183	-	HIST3H2A	histone 3, H2a
GC01M225883	7.15374	8.81193	8.61004	8.71138	8.08453	8.60916	8.95863	8.97039	8.84343	7.89572	8.18598	8.63371	8.32389	8.30305	7.98683	8.13895	8.17634	7.63789	7.20091	7.52591	6.21337	6.57137	6.34831	6.9498	55746	1	227643667	227710711	-	NUP133	nucleoporin 133kDa
GC01M226035	7.39981	7.49939	7.86734	7.73918	7.63709	7.36134	7.9327	7.56966	7.7233	7.87765	7.77841	7.75136	7.20022	7.28263	7.67819	7.25575	6.99479	7.82877	7.93023	7.8765	7.64318	7.89417	7.85675	7.75276	27097	1	227795486	227828417	-	TAF5L	TAF5-like RNA polymerase II, p300/CBP-associated factor (PCAF)-associated factor, 65kDa
GC01P226068	6.88525	7.71102	7.13291	6.87816	6.77437	6.54912	7.91947	8.1085	7.45588	5.71189	5.97432	6.49046	7.0614	5.97343	6.17651	6.26503	5.77981	6.6104	6.77149	6.9618	6.24382	6.4411	6.71377	6.64624	9816	1	227828603	227862569	+	KIAA0133	KIAA0133
GC01P226509	7.4035	7.59965	8.03136	7.60683	7.89156	7.65795	8.20457	8.27235	7.97134	7.55129	7.15587	7.38388	7.53948	7.54054	7.1758	7.43242	7.27607	6.91516	6.68606	6.41737	5.72273	5.74918	5.48772	6.39664	2590	1	228269650	228484569	+	GALNT2	UDP-N-acetyl-alpha-D-galactosamine:polypeptide N-acetylgalactosaminyltransferase 2 (GalNAc-T2)
GC01P227084	7.95304	8.12858	8.04447	7.6368	7.61789	7.84459	8.27654	8.20706	8.04465	7.36025	6.96843	7.89807	8.09272	7.24817	7.78678	7.81754	7.37472	8.27427	7.75954	7.6252	6.66686	7.00772	6.80238	7.65681	22796	1	228844880	228896350	+	COG2	component of oligomeric golgi complex 2
GC01P227683	9.17856	9.60809	9.74031	9.2707	9.36455	9.65683	9.62968	9.48716	9.4377	8.90096	8.76561	9.01243	9.87469	9.95143	8.85362	9.62922	9.77966	8.81497	8.87946	8.9255	7.67493	7.56025	7.28705	8.72368	8443	1	229443604	229480158	+	GNPAT	glyceronephosphate O-acyltransferase
GC01P227971	6.96683	8.06157	8.67159	7.77608	8.03521	7.76181	8.08623	7.83502	8.02312	7.92635	8.06367	8.38375	8.28302	8.76625	8.72788	8.04739	8.53564	7.62635	7.64479	7.54247	7.41785	8.0462	8.18357	9.05122	7257	1	229731021	229768890	+	TSNAX	translin-associated factor X
GC01M230833	9.27446	9.50185	10.3155	10.6233	10.3552	9.79628	8.74528	8.70961	8.73202	7.47942	6.35292	8.92769	8.8347	9.52744	7.51375	7.89453	8.39467	7.48787	7.33287	7.15883	6.5145	6.13672	6.24716	7.93665	6894	1	232593683	232681472	-	TARBP1	Tar (HIV-1) RNA binding protein 1
GC01M231598	9.71361	10.1398	10.4526	10.9446	10.6559	10.317	10.3296	10.0807	10.0271	9.51293	9.40512	10.5223	10.2892	10.6493	9.76137	9.48812	10.0605	9.02015	8.14014	7.79876	7.29644	7.2507	7.01658	8.81192	9804	1	233339282	233358754	-	TOMM20	translocase of outer mitochondrial membrane 20 homolog (yeast)
GC01M231621	7.15175	8.14442	9.25729	9.61078	9.48069	8.72214	7.34167	7.33182	7.60246	7.27086	7.27277	7.63793	7.9684	8.48908	8.11677	7.49977	8.59815	8.16682	7.05202	6.78064	9.81512	9.14933	9.1022	9.72276	51742	1	233396834	233558155	-	ARID4B	AT rich interactive domain 4B (RBP1- like)
GC01P231856	6.8857	7.16151	7.55002	7.11173	7.40681	7.35669	7.92433	8.17651	7.59569	6.71049	6.38228	7.55235	7.61727	7.4771	6.90906	6.79725	6.49021	6.25117	6.65293	6.88589	5.67916	6.11318	5.89598	6.25398	6905	1	233597393	233678903	+	TBCE	tubulin-specific chaperone e
GC01P233007	7.5867	7.93878	7.70411	7.283	7.65859	7.81867	8.82085	8.34217	8.84253	8.33266	7.33791	8.50221	8.67226	8.98291	8.61377	8.99843	9.15041	8.01902	8.30969	8.08942	8.05985	7.08793	6.43865	8.25364	3964	1	234753361	234779619	+	LGALS8	lectin, galactoside-binding, soluble, 8 (galectin 8)
GC01M233039	8.33338	8.67894	7.98028	8.29349	8.05875	8.25849	8.66382	9.1092	8.9344	7.28423	7.16113	8.68013	8.72822	8.49463	7.78698	7.67016	7.51988	7.48028	8.06707	7.54817	6.34364	6.23613	6.18928	6.84841	55127	1	234778929	234834437	-	HEATR1	HEAT repeat containing 1
GC01P233175	6.1636	5.59652	5.36535	5.4475	5.40137	5.55146	5.56225	5.40604	5.54528	5.9749	6.19848	5.70878	5.44488	5.42596	5.69242	5.58891	5.55596	6.06222	6.49333	6.25797	6.38647	6.43017	6.72087	5.60471	88	1	234916430	234993863	+	ACTN2	actinin, alpha 2
GC01M238082	8.87738	9.13628	9.27832	8.70379	8.43576	8.83696	7.89361	6.72494	6.69235	6.1969	6.13021	10.1058	9.95	10.5027	10.0705	9.72852	10.4005	9.16535	8.04933	10.443	5.39242	7.20158	6.41539	7.64342	23596	1	239823075	239870324	-	OPN3	opsin 3 (encephalopsin, panopsin)
GC01M239615	7.10053	8.20376	8.39115	9.08185	8.7381	8.2516	6.97442	7.03135	6.98558	7.8818	7.93741	8.37698	7.29273	7.91793	8.10052	7.83762	8.12964	7.48102	7.72359	8.27436	6.56245	7.44061	7.30642	7.67661	9859	1	241354353	241455246	-	CEP170	centrosomal protein 170kDa
GC01M240897	7.67208	8.8081	8.95831	8.82758	8.91129	8.75525	7.83131	8.15948	8.11498	7.33031	6.70731	8.35789	7.91972	7.81248	8.13548	7.77312	7.26623	8.62658	8.42523	8.79496	8.04894	8.42456	7.6761	9.21487	159	1	242638419	242682036	-	ADSS	adenylosuccinate synthase
GC01M242239	8.0227	8.57422	8.53998	8.94251	8.81086	8.9392	8.34761	7.41642	7.42778	8.67306	8.77786	8.79534	8.63805	9.34743	7.68462	7.20477	7.95603	6.1751	6.59949	6.47022	5.70055	6.03415	6.22479	7.88731	64754	1	243979267	244737237	-	SMYD3	SET and MYND domain containing 3
GC01P243214	8.62041	8.68002	8.30275	8.52146	8.38824	8.38202	8.43597	8.30164	8.28095	8.2298	8.17282	8.22419	8.00402	8.35425	7.03107	7.38373	7.3914	6.80643	7.22245	8.16636	6.2905	6.91353	6.83148	7.24572	51097	1	244954000	244998060	+	SCCPDH	saccharopine dehydrogenase (putative)
GC01M243590	6.12886	5.82856	6.04278	6.0967	6.14823	6.19905	5.35974	5.63357	5.9068	5.56513	5.6914	5.714	5.05982	5.65747	5.77071	5.63129	5.26753	5.52618	5.76983	5.90871	5.83793	6.17107	6.55419	5.54166	79862	1	245328028	245334286	-	ZNF669	zinc finger protein 669
GC01M243645	6.55999	7.19334	6.73756	5.69734	5.9218	6.27606	5.86614	6.54708	6.21804	6.15843	6.12498	7.22069	6.56366	5.97708	8.89105	7.95051	6.65124	6.01549	6.50749	7.12875	5.62277	6.42992	6.74776	5.53861	7678	1	245385825	245401941	-	ZNF124	zinc finger protein 124 (HZF-16)
GC01P245343	8.07295	8.11561	7.642	7.77321	7.81894	7.94117	8.34897	8.24251	8.21025	9.01154	8.69528	7.79923	8.15152	7.87215	7.92672	7.99063	8.19456	8.30211	7.90309	7.75576	8.15261	7.58697	7.55676	8.14007	79894	1	247099152	247110336	+	ZNF672	zinc finger protein 672
GC01M245354	7.94202	7.81349	8.60239	8.33573	8.42922	7.77349	7.80739	7.80365	7.56119	7.2044	7.40919	7.99676	7.98735	8.48726	7.2384	7.13427	7.29887	7.1803	7.23305	7.05293	7.58391	7.69044	7.68474	7.77666	55657	1	247110827	247119907	-	ZNF692	zinc finger protein 692
GC10P000170	7.25669	7.84371	7.72632	7.54432	7.77266	8.16553	7.53408	7.70867	7.80087	7.58957	7.04489	7.45924	7.60472	7.57002	7.45535	7.38501	7.49668	6.72397	6.98765	7.61784	5.27015	6.21659	5.87042	7.75054	10771	10	170642	290566	+	ZMYND11	zinc finger, MYND domain containing 11
GC10M000850	7.90671	8.00216	6.99047	6.7887	7.15505	7.65835	7.66198	8.15881	7.82841	7.28751	6.91601	8.14798	7.98986	7.92678	7.82845	8.1163	7.81308	7.86487	7.85203	7.85558	8.18748	6.74289	6.56851	7.62615	23185	10	845483	921702	-	LARP5	La ribonucleoprotein domain family, member 5
GC10M001075	8.48822	8.97644	9.16424	9.35194	9.52455	9.13829	10.3425	10.5947	10.3421	10.2487	10.1556	9.8209	9.76901	10.2932	9.70472	9.42234	9.68469	8.38997	9.01531	9.27361	10.2296	9.77851	10.3255	10.1552	3422	10	1075965	1092644	-	IDI1	isopentenyl-diphosphate delta isomerase 1
GC10P001085	7.03899	7.55939	8.19456	7.83739	8.03893	7.74385	7.59044	7.54884	7.39761	8.28176	7.93948	8.3333	7.97467	8.55868	8.35192	8.77295	9.21716	8.16669	7.557	8.34151	8.05117	7.9382	7.72923	8.27533	22884	10	1092775	1168237	+	WDR37	WD repeat domain 37
GC10P003099	8.66227	8.84368	9.22756	9.28691	10.0526	9.37982	9.20147	9.30325	8.93855	10.6952	10.4792	9.60492	9.81373	10.8437	9.30554	10.0107	11.0195	7.5778	9.30691	8.34919	5.42656	6.69892	6.66281	7.67164	5214	10	3099711	3168995	+	PFKP	phosphofructokinase, platelet
GC10M003169	8.60439	8.79719	8.92122	8.63404	8.93344	8.66774	8.89893	8.65924	8.78525	8.59285	8.36146	8.50001	8.6296	8.57643	8.41004	8.44019	8.12566	8.32753	8.51167	7.75933	6.02555	7.12961	6.06437	7.91535	10531	10	3169918	3205003	-	PITRM1	pitrilysin metallopeptidase 1
GC10M003812	10.149	9.81353	10.5377	10.2472	10.7674	10.4224	8.94181	8.6081	7.86509	7.16599	7.13428	9.44343	8.19636	8.50523	10.7292	9.20202	8.85244	10.5817	7.87888	8.05305	10.5482	8.73666	8.68918	9.90753	1316	10	3808188	3817455	-	KLF6	Kruppel-like factor 6
GC10M005720	7.68791	7.80871	7.8021	6.99479	7.65954	7.58888	7.56034	7.53126	7.14106	6.48681	6.63523	7.64622	7.66751	6.78644	7.63004	7.61367	6.57057	7.74504	7.07986	7.54118	6.06833	7.06954	6.74851	6.00381	79754	10	5720836	5748547	-	ASB13	ankyrin repeat and SOCS box-containing 13
GC10M005848	11.1819	11.1304	10.9988	10.5518	10.7492	11.2428	11.2447	11.1817	11.0058	9.64969	9.06462	11.2326	11.685	11.6675	11.2791	11.5466	11.5832	11.0767	10.9944	10.8467	9.95666	8.81943	8.89606	10.1863	2665	10	5847192	5895379	-	GDI2	GDP dissociation inhibitor 2
GC10M006034	6.6235	6.34694	7.3073	6.85293	7.11873	6.73227	7.23241	7.29795	7.03994	6.13997	6.16479	6.79144	6.53473	6.58575	6.31806	6.56476	6.56377	7.62512	8.87944	7.18265	7.35971	7.32722	7.39188	6.67725	3601	10	6034340	6060148	-	IL15RA	interleukin 15 receptor, alpha
GC10P006226	7.18181	7.1832	7.99216	8.40292	9.20465	7.89759	7.03379	7.87698	7.62371	7.43871	7.49877	8.81191	8.46414	9.07446	9.76008	8.85183	10.2442	10.3155	8.24638	8.20473	9.94791	9.84086	10.707	8.97492	5209	10	6226886	6317500	+	PFKFB3	6-phosphofructo-2-kinase/fructose-2,6-biphosphatase 3
GC10M006509	8.73604	8.6865	9.04	8.92239	8.78516	9.14748	8.15654	7.93653	8.21834	10.6414	10.2663	7.89521	7.9577	8.17597	6.58323	6.56502	5.67005	6.69294	8.03522	6.8726	6.53235	7.66556	7.5105	8.14598	5588	10	6509110	6662244	-	PRKCQ	protein kinase C, theta
GC10P011099	8.46743	8.64759	9.56811	9.73412	9.41165	9.30105	5.80657	6.35052	7.50162	8.92506	8.99628	8.82619	8.63293	8.52131	8.93772	8.54913	8.29395	8.71113	7.91215	7.06879	9.93116	10.1013	10.12	9.64963	10659	10	11087289	11418676	+	CUGBP2	CUG triplet repeat, RNA binding protein 2
GC10P011824	6.4721	6.57022	7.3904	7.08053	7.31009	6.86996	5.54098	5.62533	5.5369	6.2939	6.43837	6.94696	6.72487	7.23353	6.95872	6.994	7.43085	7.62524	7.46823	7.6118	7.29189	7.79943	7.76671	9.29216	79746	10	11824388	11846072	+	ECHDC3	enoyl Coenzyme A hydratase domain containing 3
GC10M012002	7.25441	8.22762	8.39203	8.78648	8.6068	8.2774	8.30577	8.64179	8.77547	7.43591	7.23176	7.99993	8.08093	8.51125	7.25197	7.41322	7.65715	7.47664	7.06423	6.92899	8.65927	7.76252	8.10101	8.19107	26019	10	12002027	12125029	-	UPF2	UPF2 regulator of nonsense transcripts homolog (yeast)
GC10P012150	5.96625	5.9158	7.59391	7.71509	6.97297	6.22034	6.03845	5.82612	5.10612	5.80046	5.60903	6.26921	6.02049	6.32391	5.43988	5.87092	6.18777	5.90319	5.65445	5.69227	6.62127	6.09608	6.27861	6.5527	55526	10	12150976	12205229	+	DHTKD1	dehydrogenase E1 and transketolase domain containing 1
GC10P012277	9.18948	9.37036	8.87417	9.23863	9.19557	9.31364	9.73921	9.92527	9.65344	8.56539	8.49771	9.7465	10.0822	9.79995	9.02425	9.78365	8.83791	8.23194	8.98149	8.25175	9.53399	8.74665	9.09984	8.86232	8872	10	12277970	12332593	+	C10orf7	chromosome 10 open reading frame 7
GC10P013181	5.7977	6.04273	7.03542	6.70138	7.79601	7.68006	6.73074	7.01305	7.59738	7.29766	7.18414	5.97205	5.49018	6.30827	6.29162	5.15318	6.00451	5.50649	8.07991	7.20553	5.70426	6.36925	6.18684	6.78349	10133	10	13182087	13220282	+	OPTN	optineurin
GC10M013400	7.33138	7.85311	7.92734	7.82095	7.74973	7.41339	7.36312	7.68813	7.52515	6.84538	6.47532	7.25493	7.42959	6.20333	6.90508	6.93089	5.89625	6.41827	6.55609	6.03315	5.90925	6.99561	7.29256	6.36671	22929	10	13400088	13430286	-	SEPHS1	selenophosphate synthetase 1
GC10P013669	6.48283	7.53121	7.84576	8.13	8.18092	7.55491	7.6776	7.66585	7.6705	6.48742	6.25628	7.41022	7.33197	7.71254	7.87888	7.55727	7.78539	7.22539	6.82818	7.32279	7.73371	6.95934	6.60715	8.11483	8559	10	13669020	13712728	+	PRPF18	PRP18 pre-mRNA processing factor 18 homolog (S. cerevisiae)
GC10P014920	7.74501	8.53876	8.00037	8.07637	8.45423	7.98706	8.97014	9.32243	9.08819	6.5631	6.56373	8.51346	9.00396	8.80449	7.71886	8.35984	7.78763	6.94209	7.73415	7.13121	6.45139	7.30179	6.87942	7.71106	51182	10	14920266	14953744	+	HSPA14	heat shock 70kDa protein 14
GC10P015179	7.55675	7.53029	7.34701	6.93065	6.97898	7.32948	8.0254	7.80691	7.88893	6.84935	6.69562	7.41835	7.7255	7.4003	7.23448	7.29234	7.1275	7.41617	7.30913	7.43703	6.95159	6.84029	7.3373	6.53606	10557	10	15179403	15186253	+	RPP38	ribonuclease P/MRP 38kDa subunit
GC10M015293	6.8853	6.75424	6.15814	6.41658	5.48395	6.09091	8.18937	7.95238	8.39711	7.46826	7.96822	7.18642	6.45084	8.19607	5.67214	5.44974	5.45619	6.09382	6.72359	6.32377	6.64191	6.64345	6.89961	6.10258	221061	10	15293652	15453064	-	C10orf38	chromosome 10 open reading frame 38
GC10M015860	5.3844	6.01038	6.29142	6.0364	5.8471	5.81497	6.12365	6.457	6.30981	5.84283	6.04319	5.80709	5.1499	5.8615	5.59825	5.46959	5.85298	5.69782	6.52315	6.1697	5.76253	5.70234	5.83572	6.04133	80013	10	15860180	15942525	-	C10orf97	chromosome 10 open reading frame 97
GC10M016672	7.52113	8.39318	7.98955	7.97012	8.01875	8.35316	8.46602	8.22365	8.53222	10.3266	10.677	7.79375	8.23427	7.4476	8.00152	8.4658	7.90105	7.43559	8.46497	8.63839	6.18643	6.32363	6.45314	7.39151	6251	10	16672624	16899459	-	RSU1	Ras suppressor protein 1
GC10M017224	6.64796	6.19946	6.87132	6.36765	6.82458	6.70017	6.23652	6.26372	5.86141	5.92695	5.62544	6.13612	6.26196	5.94166	6.55616	6.14542	6.32149	6.30885	5.8405	5.99476	6.42799	5.94494	6.12906	5.93178	1787	10	17224276	17283687	-	DNMT2	DNA (cytosine-5-)-methyltransferase 2
GC10P017310	12.6054	12.3414	12.5997	12.7026	13.0897	12.9558	8.8675	8.82313	9.37171	10.3273	9.46073	12.4962	12.1222	12.1292	13.3595	13.2312	13.4543	13.5113	12.8997	13.4215	12.2453	11.612	11.9866	12.0355	7431	10	17311303	17319598	+	VIM	vimentin
GC10P017726	7.12595	8.10802	8.40563	9.10616	9.5521	8.76177	8.8417	8.51123	8.7239	8.97801	8.98714	8.23799	8.17642	8.33933	7.75136	7.51669	7.69704	7.1782	7.51079	7.60553	7.06489	7.02985	7.18004	8.18083	8027	10	17726129	17797913	+	STAM	signal transducing adaptor molecule (SH3 domain and ITAM motif) 1
GC10M022085	7.37305	7.45343	7.57815	7.62171	8.44326	8.05614	8.06291	7.46498	8.25885	7.20333	7.45809	7.38014	8.05432	7.96003	6.74784	7.60326	7.93521	7.29302	6.92197	6.56647	7.69501	6.68601	6.6468	6.89533	64215	10	22085483	22332656	-	DNAJC1	DnaJ (Hsp40) homolog, subfamily C, member 1
GC10P022645	9.16267	9.5693	8.78534	8.38057	8.83243	9.56164	9.81234	9.83992	9.78805	8.17501	8.10343	8.37109	9.33163	9.99934	8.01386	9.17755	9.27657	7.97547	8.94038	8.75248	6.87315	7.99822	7.50692	8.35257	23412	10	22645304	22649242	+	COMMD3	COMM domain containing 3
GC10M022865	5.91181	6.30033	6.45783	6.29341	6.25387	5.79667	6.9285	6.43658	6.37648	7.79063	8.32164	5.96554	6.20164	6.13127	5.92684	5.99471	5.53951	6.30348	6.09943	6.41751	6.95436	6.69989	6.66243	8.1723	5305	10	22865828	23043490	-	PIP5K2A	phosphatidylinositol-4-phosphate 5-kinase, type II, alpha
GC10M027075	7.56916	8.24518	8.99964	8.64877	8.60375	8.74464	7.72798	7.39933	7.54061	9.67042	9.45233	7.81275	7.36918	8.02744	8.59485	8.28113	8.54532	7.94768	7.9922	8.221	8.78554	8.14325	8.06732	9.10123	10006	10	27075532	27189965	-	ABI1	abl-interactor 1
GC10M027439	9.03581	9.41954	9.28803	9.56536	9.4279	9.36744	9.75965	9.83025	9.78846	9.18633	9.08025	9.78651	9.64291	9.30749	9.45302	9.49966	9.35736	8.98014	9.10954	8.68347	8.53252	8.26217	8.11934	9.07849	10730	10	27439390	27483327	-	YME1L1	YME1-like 1 (S. cerevisiae)
GC10M028141	6.27454	6.33482	6.36741	6.25791	6.08375	5.99828	6.23637	5.87917	5.93079	6.61472	6.53612	6.23964	5.82303	6.13569	6.3281	5.62139	5.47565	6.56331	6.71486	6.48912	6.7505	6.95065	6.97004	6.34165	55130	10	28141099	28327985	-	ARMC4	armadillo repeat containing 4
GC10M030641	7.43066	7.62873	7.85641	7.20685	7.55313	7.60818	7.91456	8.52796	8.37941	6.15706	6.31646	7.95551	7.60088	7.42291	6.99783	6.71838	6.85489	7.19718	7.44328	6.8549	5.50018	5.68465	6.22713	7.33664	55149	10	30641764	30703376	-	PAPD1	PAP associated domain containing 1
GC10M035338	6.8046	7.70359	8.19841	7.83554	8.37249	7.64233	8.47083	7.94226	7.95374	7.67351	7.28474	7.38019	8.38283	8.14702	7.60521	8.00504	7.79009	7.12369	7.97466	8.49572	7.17714	7.0823	6.92065	8.06546	8453	10	35338813	35419300	-	CUL2	cullin 2
GC10P042892	6.36352	6.31955	6.07349	6.03723	5.95766	6.05609	6.10857	5.9068	5.95695	6.69776	6.53399	5.81192	5.65628	5.63647	5.99744	5.47212	5.94408	6.51333	6.88596	6.624	6.58974	6.90683	6.9158	6.31187	5979	10	42892532	42944955	+	RET	ret proto-oncogene (multiple endocrine neoplasia and medullary thyroid carcinoma 1, Hirschsprung disease)
GC10M043201	9.39071	9.05946	9.11176	8.81035	9.01063	9.25448	9.86134	10.3182	10.3937	8.88637	8.38889	9.80429	10.4508	10.1076	9.01285	9.76441	9.50327	9.04432	8.24586	7.55728	9.36149	7.4469	7.36503	8.79753	3185	10	43201070	43224620	-	HNRPF	heterogeneous nuclear ribonucleoprotein F
GC10M043459	7.26188	8.05641	7.50388	7.71168	7.82955	8.036	6.47876	7.0165	6.9107	6.12678	6.61796	7.21969	7.31074	7.58822	6.84569	7.16979	7.30567	6.4272	6.82724	7.35592	5.32431	6.16992	5.74255	7.35854	7580	10	43459313	43464158	-	ZNF32	zinc finger protein 32
GC10P044815	8.77166	9.101	9.16016	8.61619	9.0266	9.47124	8.361	8.09639	7.95965	7.45672	6.86701	8.74891	8.51605	8.51905	7.32974	7.34269	6.89338	6.36832	6.78517	5.84939	5.40162	5.87087	5.81231	6.61298	7570	10	44815927	44820779	+	ZNF22	zinc finger protein 22 (KOX 15)
GC10P046413	6.98208	6.62791	6.46013	6.8289	6.49447	6.63197	6.70644	6.74597	6.7282	6.90145	7.11625	6.78728	6.70551	6.63609	6.96073	6.61158	6.58366	7.25787	7.28887	7.01684	7.12043	7.60299	7.6666	6.87784	9721	10	46413551	46420573	+	KIAA0514	KIAA0514
GC10M048001	5.87525	5.95326	5.35702	5.7829	5.42563	5.68145	5.94548	6.08534	6.54849	5.67606	5.9761	5.82472	6.22179	6.35519	5.69804	6.16544	6.21781	5.92994	5.58233	5.72176	5.65679	5.54945	5.8437	5.64196	5949	10	48001494	48010997	-	RBP3	retinol binding protein 3, interstitial
GC10M048033	6.71525	6.44039	6.06926	6.08426	5.7623	6.31244	7.02927	7.56423	6.93228	6.63293	6.7528	6.33131	7.50053	7.33789	6.04829	7.1298	6.79752	6.63858	6.44505	5.93551	7.18163	7.01331	6.88056	6.05108	2658	10	48033097	48036859	-	GDF2	growth differentiation factor 2
GC10M050612	5.64301	5.53052	5.94931	5.9876	5.5129	5.40504	5.3031	6.10607	5.55544	5.81884	5.67907	5.66644	5.76839	5.83846	5.47477	5.65223	5.70045	5.60937	5.58954	5.25936	5.93651	5.71798	6.17457	5.77909	55753	10	50612716	50640375	-	OGDHL	oxoglutarate dehydrogenase-like
GC10P051293	6.63821	6.86825	6.89074	7.19604	7.22357	7.03059	7.20207	6.69261	6.80904	6.17711	6.30781	6.59253	6.68151	6.56224	6.83263	6.56652	6.51815	6.58597	6.47246	6.44312	6.20132	6.48906	6.37884	6.59352	8505	10	50696332	51041337	+	PARG	poly (ADP-ribose) glycohydrolase
GC10P051235	11.5372	11.5429	11.9025	11.8324	11.9579	12.1901	11.3922	11.5756	11.5868	12.2701	12.0349	11.8621	12.021	12.0397	12.1031	11.8237	11.9173	12.261	11.6018	11.1914	13.0763	12.5053	12.8073	11.8461	8031	10	51235232	51260739	+	NCOA4	nuclear receptor coactivator 4
GC10M051262	8.15302	8.32046	7.98411	7.77209	7.82989	7.74784	8.78612	9.15239	9.26358	7.16857	6.8315	8.44777	8.68721	7.97031	7.44833	7.9948	7.12398	6.85613	7.63734	7.0937	5.76644	5.97997	5.53643	7.02115	10431	10	51262095	51293342	-	TIMM23	translocase of inner mitochondrial membrane 23 homolog (yeast)
GC10M053125	7.20093	7.84666	7.83305	7.94708	7.75529	7.92697	7.05348	7.20678	7.2209	6.22325	6.36936	7.25204	7.02741	6.47337	6.9123	6.91567	6.24545	6.63357	6.79049	6.90846	6.6348	6.20962	6.26041	6.30771	23283	10	53125252	53129361	-	CSTF2T	cleavage stimulation factor, 3' pre-RNA, subunit 2, 64kDa, tau variant
GC10M057787	9.16634	10.3229	8.23315	8.2716	8.22295	8.10276	10.1706	10.2834	10.3691	9.25072	9.24349	10.178	10.3723	9.98326	9.70002	9.82359	9.50279	5.20398	9.01319	7.13257	4.57686	5.81225	5.89207	6.60008	11130	10	57787204	57791040	-	ZWINT	ZW10 interactor
GC10P059815	7.2756	7.90438	6.96084	6.81127	6.99883	6.99204	8.52592	8.9572	8.52877	6.3493	6.14747	8.09898	8.59593	8.04102	7.04916	7.6052	7.00987	7.13051	7.13495	6.38911	7.31423	6.47001	5.90833	6.51336	7019	10	59815181	59825902	+	TFAM	transcription factor A, mitochondrial
GC10M061458	6.11685	5.99837	6.53422	6.26523	6.25843	6.30511	6.35013	5.94429	6.1317	6.52905	6.83979	6.18175	6.03605	6.01457	6.26633	5.97102	5.76806	6.26333	6.87938	6.33913	6.53983	6.46924	7.07575	6.33769	288	10	61458165	62163254	-	ANK3	ankyrin 3, node of Ranvier (ankyrin G)
GC10M064597	6.96342	7.29239	7.70323	9.10826	8.78645	7.8363	6.98286	6.94287	7.38285	6.07739	6.06019	7.15416	7.13698	7.58076	7.45608	6.65929	7.2563	7.63185	5.52211	6.49446	9.54022	8.70895	9.69449	8.41521	221037	10	64596995	64698988	-	JMJD1C	jumonji domain containing 1C
GC10P069314	6.49214	7.21951	7.85221	7.32376	7.89244	6.91635	7.42559	7.51015	7.49444	6.21354	6.09278	6.95235	6.85419	6.24226	7.5798	6.67321	7.22655	7.53629	6.57212	6.35437	7.54097	6.51227	6.16143	8.06605	23411	10	69314432	69348147	+	SIRT1	sirtuin (silent mating type information regulation 2 homolog) 1 (S. cerevisiae)
GC10P069761	8.69642	9.04904	9.62513	10.2681	10.0121	9.10376	9.31149	9.5685	9.32881	7.83591	7.59224	8.94424	8.73649	9.09024	8.01108	8.25374	8.4419	8.43171	7.70698	7.6461	9.62068	8.2485	8.5507	9.59608	3189	10	69761843	69772955	+	HNRPH3	heterogeneous nuclear ribonucleoprotein H3 (2H9)
GC10P070331	9.42094	9.72006	9.87691	9.79052	9.77586	9.84041	9.43374	9.13442	9.09721	7.97817	7.61157	9.32823	9.48872	9.8221	8.39054	8.52196	9.06047	8.70896	7.69963	7.2907	7.45806	7.81595	7.67381	9.08238	79009	10	70331039	70376608	+	DDX50	DEAD (Asp-Glu-Ala-Asp) box polypeptide 50
GC10P070385	9.41344	9.46179	10.6108	11.435	10.8698	9.07463	9.88301	9.98102	9.43973	8.67415	7.89144	10.0752	8.89958	7.77957	8.97812	8.14558	6.60401	9.87628	10.7021	9.63095	9.0961	9.42987	10.1394	10.7892	9188	10	70385897	70414285	+	DDX21	DEAD (Asp-Glu-Ala-Asp) box polypeptide 21
GC10P070418	5.70219	6.67591	7.31512	6.30015	6.64252	6.55157	8.38908	8.0514	8.07937	6.75222	6.97334	6.64573	7.41603	6.56655	6.56914	7.45933	6.5513	5.96307	7.1975	7.7281	5.6062	5.57552	5.87149	6.1514	26128	10	70418498	70446740	+	KIAA1279	KIAA1279
GC10P070517	12.291	12.0699	10.4916	11.0445	11.1263	11.1271	10.291	10.7035	10.6476	11.3171	11.1595	12.002	12.6462	12.438	11.0574	12.0559	11.8682	11.5583	11.241	11.0187	12.596	12.5306	12.7507	12.7151	5552	10	70517833	70534571	+	PRG1	proteoglycan 1, secretory granule
GC10P070556	9.54634	10.1127	9.9074	10.1237	9.97	10.1098	10.3713	10.1987	10.4488	9.99957	9.78586	10.1036	9.97867	9.59768	10.4049	10.2261	10.1908	9.60893	9.68843	10.4324	9.41559	8.5563	8.73395	9.55901	9559	10	70553913	70602620	+	VPS26A	vacuolar protein sorting 26 homolog A (yeast)
GC10P070609	7.58984	7.87783	7.80863	7.75663	7.78923	7.44525	8.32634	8.29491	8.45608	6.56977	6.9775	7.57412	7.93446	8.01717	6.91318	7.26483	6.94776	6.95394	7.29917	7.15985	6.22546	6.31288	6.19348	7.11335	6832	10	70609998	70638855	+	SUPV3L1	suppressor of var1, 3-like 1 (S. cerevisiae)
GC10P070699	9.79757	10.648	9.90166	10.0425	10.0519	9.84659	11.6646	11.6965	11.7933	11.0783	10.7776	10.3274	10.5507	10.7356	10.5414	10.9193	10.9951	11.3221	10.0119	9.98306	10.0131	10.1036	9.48692	10.3593	3098	10	70699761	70831641	+	HK1	hexokinase 1
GC10P071482	6.72222	6.95797	6.82694	6.66471	6.97071	6.70697	6.55773	6.08602	6.65379	6.70053	6.56354	6.93593	7.10214	6.99112	6.99134	7.16645	7.012	6.89436	6.12021	7.72284	7.21483	6.41362	7.0833	6.54455	55506	10	71482622	71542015	+	H2AFY2	H2A histone family, member Y2
GC10M071728	7.10878	6.39764	5.90707	5.86731	5.91578	6.08613	6.24981	6.40311	6.47256	6.52902	6.58785	6.57671	6.5649	5.94776	6.19598	6.05502	5.73866	6.06701	6.36243	6.40405	6.163	6.09567	6.15938	5.69452	55222	10	71728734	71811420	-	LRRC20	leucine rich repeat containing 20
GC10M072314	7.66616	7.38863	7.4737	7.51167	7.52378	7.77858	7.49209	7.75953	7.07269	6.65656	6.42258	7.58264	7.78297	8.10549	7.63231	8.11156	7.76589	6.82733	7.69564	7.93209	6.4012	6.55374	6.52121	6.08618	5092	10	72312045	72318547	-	PCBD1	pterin-4 alpha-carbinolamine dehydratase/dimerization cofactor of hepatocyte nuclear factor 1 alpha (TCF1)
GC10P072749	7.95911	7.42071	7.38259	7.27269	7.04472	7.45878	6.69925	6.58179	6.59071	7.34483	7.51382	7.37016	6.85339	6.62528	7.94651	8.15177	8.30031	8.02134	9.65876	10.5739	7.26225	7.99015	7.78726	6.71413	55315	10	72749015	72793146	+	SLC29A3	solute carrier family 29 (nucleoside transporters), member 3
GC10M073246	10.2092	10.2212	11.0271	10.2046	10.708	10.4408	10.1573	9.99492	9.85089	11.774	11.5059	10.891	10.3506	10.5673	12.2509	11.9296	12.2065	13.1937	12.8571	13.0385	12.215	12.0432	11.6622	11.5278	5660	10	73246061	73281036	-	PSAP	prosaposin (variant Gaucher disease and variant metachromatic leukodystrophy)
GC10P073394	6.21418	5.63454	5.42482	5.60799	5.65306	5.64388	5.7438	5.58616	5.60594	6.14209	5.99745	6.04991	5.31247	5.51598	5.93607	5.52756	5.52665	5.93718	6.17093	5.98138	6.29845	6.57669	6.37006	5.57761	9469	10	73394125	73443318	+	CHST3	carbohydrate (chondroitin 6) sulfotransferase 3
GC10M073488	6.91533	6.52784	7.18522	7.54588	6.54096	6.79338	6.01108	6.27663	6.27408	6.51678	6.80073	6.52394	6.37969	6.77826	6.27282	6.60927	6.35143	7.08968	7.08724	6.63555	7.6061	7.83403	7.86708	9.13811	9806	10	73488798	73518773	-	SPOCK2	sparc/osteonectin, cwcv and kazal-like domains proteoglycan (testican) 2
GC10M073526	6.74452	7.45471	7.75784	7.03979	7.22917	7.39297	7.33388	7.57427	7.54402	7.46594	7.40254	7.48878	7.46482	7.91291	7.1252	7.18111	7.47516	6.96146	6.41562	6.57152	6.51967	5.89971	5.88338	7.14341	51008	10	73526283	73646039	-	ASCC1	activating signal cointegrator 1 complex subunit 1
GC10P073703	8.44207	7.50497	7.56785	7.79072	9.08692	7.91996	11.0483	10.786	11.1538	8.60814	8.42492	9.50535	8.95549	10.6488	8.08893	8.77848	9.76279	8.67337	6.0837	5.09813	9.7857	9.95062	9.93301	10.3261	54541	10	73703682	73705803	+	DDIT4	DNA-damage-inducible transcript 4
GC10M073797	8.28643	8.33894	8.16923	7.87841	8.38599	8.22619	8.30244	8.1242	8.38171	9.86994	10.3626	7.86071	8.18945	8.60679	8.58375	8.57358	8.83889	9.4375	8.68202	8.32882	9.05008	8.71023	8.38978	9.0481	10367	10	73797103	74055867	-	CBARA1	calcium binding atopy-related autoantigen 1
GC10M074436	7.51255	8.20146	8.33773	7.80182	7.47835	7.99938	7.34567	7.54154	7.7274	9.81427	9.54642	9.97797	9.20065	10.7584	10.039	9.52163	10.8756	8.4542	8.1166	8.29253	7.8311	7.50394	7.46523	8.93844	5033	10	74436987	74526630	-	P4HA1	procollagen-proline, 2-oxoglutarate 4-dioxygenase (proline 4-hydroxylase), alpha polypeptide I
GC10M074564	6.80369	6.8563	7.27087	7.23716	7.39042	7.45278	8.03903	8.23682	8.1449	7.32011	6.96357	7.59391	8.02493	7.85538	7.13515	7.65124	7.18036	7.03831	6.59978	6.82681	7.2024	6.23526	6.49654	7.11761	11319	10	74564288	74597823	-	ECD	ecdysoneless homolog (Drosophila)
GC10M074805	8.86196	9.77283	9.80127	9.52158	9.99075	10.1321	9.75438	9.57808	9.63925	9.94507	9.79433	9.5932	9.60629	9.32617	9.701	9.48155	9.22123	9.5509	9.53894	9.21149	9.41588	8.62407	9.00127	9.34282	310	10	74805209	74843809	-	ANXA7	annexin A7
GC10M075061	6.70805	6.35039	6.10118	5.78157	5.89683	5.96957	6.14321	6.34603	5.97291	6.64688	6.59858	6.32136	5.57043	5.78242	6.37753	5.88409	6.12073	6.73143	7.01884	7.77068	6.82268	7.20735	7.10801	5.9087	58529	10	75061420	75071521	-	MYOZ1	myozenin 1
GC10P075174	8.81083	8.39525	9.01961	8.86433	8.99947	8.88538	8.63829	8.67987	8.87987	9.52033	9.15371	9.12352	9.17221	9.61357	9.25713	9.46224	9.72201	9.44548	8.59079	8.40043	9.23511	8.27991	8.20455	9.42288	9632	10	75174137	75201923	+	SEC24C	SEC24 related gene family, member C (S. cerevisiae)
GC10M075231	7.82137	7.51217	7.72236	7.63083	7.80965	7.59401	7.53378	7.32067	7.15323	7.61353	7.54834	7.14143	6.98018	7.04558	7.57864	7.53497	7.53385	8.3446	7.61167	7.47314	8.27675	8.13526	8.28599	7.94851	8509	10	75231674	75241348	-	NDST2	N-deacetylase/N-sulfotransferase (heparan glucosaminyl) 2
GC10M075242	7.59997	7.37255	8.17615	8.51416	8.45911	8.37404	6.86719	6.57572	6.51978	7.7278	7.75267	7.74451	7.39688	7.79901	7.1895	7.31327	8.33491	8.34626	6.39954	6.43746	9.48223	8.26677	8.37774	9.64109	818	10	75242264	75304349	-	CAMK2G	calcium/calmodulin-dependent protein kinase (CaM kinase) II gamma
GC10P075340	6.25025	5.93712	5.72795	6.58357	6.69384	6.2031	5.73391	6.72399	6.36346	5.58127	6.33604	7.09459	7.86561	7.83088	8.55911	9.42726	8.89814	5.60982	6.99871	6.47365	7.90692	5.81594	6.74115	5.49926	5328	10	75340895	75347260	+	PLAU	plasminogen activator, urokinase
GC10P076256	7.99184	7.90942	7.08784	6.75538	6.91987	7.64634	6.90872	6.56614	6.5746	6.24579	6.36887	7.20167	6.98958	6.95856	6.51323	6.30887	6.38881	6.80442	6.80532	6.85866	6.82649	6.86155	6.80349	7.11674	23522	10	76268463	76462056	+	MYST4	MYST histone acetyltransferase (monocytic leukemia) 4
GC10P080591	9.93695	10.1995	10.5087	11.0012	11.0854	10.6892	7.93752	8.11268	8.54482	9.76982	9.68747	10.1113	9.89654	10.5785	10.1502	10.5801	10.6266	10.3831	8.84779	10.2092	10.7197	9.65109	10.1286	10.0637	57178	10	80591875	80746279	+	RAI17	retinoic acid induced 17
GC10P080777	9.17997	9.54105	8.66395	8.39539	8.85066	8.4933	9.08784	9.51508	9.30603	11.5138	11.3446	9.85517	9.8253	9.61726	10.5233	9.66892	8.80386	9.3018	9.11149	8.08174	9.86453	8.15206	8.66959	8.25809	10105	10	80777225	80785098	+	PPIF	peptidylprolyl isomerase F (cyclophilin F)
GC10M080812	6.14284	6.39519	6.622	6.77811	6.08456	5.92245	6.04239	6.12704	5.72954	6.71267	6.59841	6.42968	6.15137	5.87987	6.59738	6.75186	6.93549	7.68105	6.25222	6.09833	6.69439	6.37321	6.57504	6.9167	219654	10	80812091	80875386	-	C10orf56	chromosome 10 open reading frame 56
GC10M081904	8.03356	8.32751	8.64424	8.73052	8.55814	8.40088	7.77678	7.61496	7.29994	8.28385	7.88462	8.33025	8.31837	7.94732	8.68605	8.96945	8.9814	9.17027	9.20669	9.97178	10.4863	9.75656	10.0708	10.3361	311	10	81904859	81955308	-	ANXA11	annexin A11
GC10P082205	8.40428	8.36365	8.45448	7.97068	8.11835	8.16219	8.65472	8.23271	8.58076	9.88936	9.7026	8.20118	8.44727	8.03759	9.23283	9.09102	8.95684	9.1817	8.97534	8.82402	9.32701	8.91409	8.48957	8.9091	81619	10	82204046	82271495	+	TSPAN14	tetraspanin 14
GC10P085889	10.2517	10.6403	10.1937	10.3719	10.3467	10.4053	11.3238	11.3296	11.5338	10.4205	10.3598	10.7279	10.8614	10.6832	10.7609	10.6568	10.4908	10.1938	10.8029	11.018	10.2956	9.90513	10.0038	10.2716	27069	10	85889291	85902910	+	GHITM	growth hormone inducible transmembrane protein
GC10M088800	8.30451	8.93978	9.65704	9.24743	9.34685	9.16211	8.65234	8.42064	8.51342	8.84915	8.72699	9.00281	9.0295	8.90747	9.48358	9.44066	9.14159	9.77434	8.55728	9.20839	7.62902	8.03247	7.68316	8.93484	2746	10	88800222	88844603	-	GLUD1	glutamate dehydrogenase 1
GC10M090684	6.85221	6.98855	7.3731	7.27877	7.30585	7.96072	5.92775	4.93068	5.98237	7.2276	7.24848	7.48905	6.67265	7.26557	7.6684	7.01146	7.6573	6.89809	6.87572	7.11273	8.27703	6.92753	6.71219	7.17698	59	10	90684812	90702491	-	ACTA2	actin, alpha 2, smooth muscle, aorta
GC10M090963	9.81138	9.88116	10.2534	9.75013	9.65332	10.3045	9.10153	9.31866	8.93893	11.5878	11.4053	10.164	9.62181	10.2149	11.0001	11.9106	12.0863	11.1533	13.1494	13.7984	5.93921	8.63095	8.01721	9.58327	3988	10	90963311	91164362	-	LIPA	lipase A, lysosomal acid, cholesterol esterase (Wolman disease)
GC10P091077	6.63128	6.65565	7.19105	6.79929	7.59906	7.17623	6.75027	6.06964	6.80408	6.94657	6.92675	6.57176	6.41648	6.77278	6.58058	6.40988	9.13326	7.72075	10.5796	7.58895	11.7827	9.91579	9.39431	8.64525	3437	10	91077732	91090294	+	IFIT3	interferon-induced protein with tetratricopeptide repeats 3
GC10P091451	6.8086	7.34739	6.51689	6.7324	6.40408	6.69795	7.67277	7.96435	7.83774	6.76974	6.69574	7.50925	7.3422	7.40945	6.83092	6.6767	6.81032	6.31954	6.663	6.12624	6.16907	6.44519	6.53317	6.17759	9585	10	91451346	91524680	+	MPHOSPH1	M-phase phosphoprotein 1
GC10P092621	8.74248	8.7125	8.50058	8.4856	8.37017	8.35213	9.70065	9.50823	9.66407	8.23645	7.80914	8.8119	9.40104	9.19298	8.72022	8.56755	8.817	8.09933	8.75903	8.33963	7.13785	7.23069	7.48702	8.03662	10556	10	92621254	92651926	+	RPP30	ribonuclease P/MRP 30kDa subunit
GC10P093548	7.28056	8.25106	8.73078	8.71589	8.06038	7.32505	8.53035	7.99633	8.23594	8.2823	8.55596	8.11548	7.16958	7.86968	8.55142	8.18515	8.19268	7.88367	8.07292	7.75636	8.47152	7.93402	7.84177	8.89368	80351	10	93548048	93615012	+	TNKS2	tankyrase, TRF1-interacting ankyrin-related ADP-ribose polymerase 2
GC10P093673	7.074	7.97024	8.06397	8.71975	8.39713	7.63399	7.71546	7.64711	7.75642	6.93602	6.74562	7.72738	7.40694	8.60747	7.09764	7.20279	8.39053	7.37207	6.46513	6.87504	6.28729	6.50916	6.26703	7.97525	9044	10	93673715	93780058	+	BTAF1	BTAF1 RNA polymerase II, B-TFIID transcription factor-associated, 170kDa (Mot1 homolog, S. cerevisiae)
GC10P094041	8.08193	8.44171	8.32743	8.16669	8.42984	8.2765	8.00118	7.63416	7.88401	8.04454	7.63773	8.08653	7.37303	8.00066	7.91649	7.49043	8.1507	7.79162	7.25004	7.32821	8.42012	7.1413	7.41343	8.10272	54708	10	94040899	94103701	+	38781	membrane-associated ring finger (C3HC4) 5
GC10M094201	7.85891	7.7223	7.33868	7.44587	7.38215	7.78754	8.21445	8.12516	8.07127	7.4594	7.20178	7.61905	8.17346	6.98792	7.52382	7.66951	7.13201	7.94631	7.9238	8.09157	6.5567	6.94401	6.43058	7.17899	3416	10	94204020	94323813	-	IDE	insulin-degrading enzyme
GC10P094439	8.53964	8.37539	9.87425	9.37749	9.34013	9.56869	7.85146	7.97254	8.0596	8.22185	7.75487	8.69964	7.89341	8.19405	8.17367	8.11144	8.14632	8.75219	5.64703	6.31036	8.18079	6.98972	6.03516	8.17811	3087	10	94439679	94445386	+	HHEX	homeobox, hematopoietically expressed
GC10M097355	9.65336	9.7401	9.44793	9.45712	9.06615	9.41605	9.89565	9.57649	9.59759	8.46426	7.57955	9.36819	10.1874	9.77812	7.82182	8.04752	7.57974	6.83956	7.61596	6.63658	6.43317	6.81852	5.97718	7.04123	5832	10	97355676	97406557	-	ALDH18A1	aldehyde dehydrogenase 18 family, member A1
GC10P097793	5.97212	7.14594	6.75936	7.24477	6.8006	6.52655	6.18835	6.60585	7.02164	7.24689	7.17483	6.7841	6.60907	5.83034	6.07501	5.84831	5.57108	6.30009	5.60156	5.88274	5.03164	5.53403	5.62511	5.5993	54619	10	97793143	97810613	+	CCNJ	cyclin J
GC10M098270	7.99266	8.70698	8.50969	8.79626	8.40184	8.73815	9.3941	9.39051	9.4839	9.03629	8.85766	9.49786	9.04548	8.65471	9.40592	9.20941	8.83637	8.70104	8.43158	8.60091	7.74724	7.86021	7.55476	8.08468	56889	10	98270419	98336799	-	TM9SF3	transmembrane 9 superfamily member 3
GC10M098971	6.50124	7.23849	6.4732	6.80725	6.34089	6.18496	7.60137	7.52232	7.85289	7.68041	7.27938	7.89928	7.74687	8.45852	7.537	7.41522	8.42383	7.04886	6.03621	5.6099	7.84014	6.85717	7.75554	7.05651	84986	10	98902793	99042403	-	ARHGAP19	Rho GTPase activating protein 19
GC10P099069	7.1604	7.26072	7.42588	7.17876	7.48378	6.68347	7.07066	6.46329	6.81714	8.59113	8.28693	6.97874	6.92269	6.5612	7.32056	7.43429	7.72498	8.59439	5.75839	5.89049	9.86947	8.57062	8.95151	8.82752	10023	10	99069011	99071662	+	FRAT1	frequently rearranged in advanced T-cell lymphomas
GC10M099082	7.35022	7.32931	7.68455	7.34948	7.80784	6.67106	8.00767	7.67251	7.21111	5.8348	6.3296	7.65945	7.25216	6.47869	8.21161	7.93591	8.17029	8.63315	6.2399	7.22643	10.6739	9.6331	10.1807	9.2068	23401	10	99082244	99084448	-	FRAT2	frequently rearranged in advanced T-cell lymphomas 2
GC10M099106	7.20079	7.08122	7.27054	7.01364	7.57364	6.6613	7.24357	7.49342	7.03879	6.0444	5.78075	7.09217	7.1073	6.25257	6.68332	6.65869	6.1952	7.66751	6.80493	6.55743	8.57669	7.44613	8.69848	7.50354	23223	10	99106448	99151055	-	KIAA0690	KIAA0690
GC10M099208	8.12596	7.96357	8.00191	8.53121	8.05172	8.10676	8.52473	8.28911	8.16161	7.72398	7.31919	8.39785	8.11245	8.41932	7.58492	7.57511	8.03963	7.34998	7.25684	7.57022	6.115	6.66314	6.55785	7.83182	64210	10	99208070	99248503	-	MMS19L	MMS19-like (MET18 homolog, S. cerevisiae)
GC10P099390	6.61127	6.6423	6.4657	6.81022	6.71838	6.77099	8.30853	8.27653	8.21414	6.67351	6.94927	6.91637	6.8888	6.37534	8.00966	7.83483	7.61722	7.70262	8.21102	9.08751	7.6147	7.31764	7.69246	6.79303	55361	10	99390432	99426177	+		phosphatidylinositol 4-kinase type II
GC10M099427	7.29065	6.89548	6.2385	6.82289	6.6334	6.83121	8.15418	8.11007	8.0274	6.81974	6.883	6.93591	6.73798	7.06643	8.34009	8.39226	8.6227	8.25946	8.44607	9.0391	7.48021	7.90746	7.58036	7.31343	60370	10	99427172	99436960	-	AVPI1	arginine vasopressin-induced 1
GC10M099614	6.41489	6.00433	6.28053	7.11634	5.99823	5.95766	5.74482	6.50429	5.72205	6.40395	6.67523	6.1861	5.92885	6.12949	6.20277	5.94811	6.16139	6.09618	6.1777	6.13331	6.36224	6.21346	6.32446	6.00303	55118	10	99614747	99780575	-	CRTAC1	cartilage acidic protein 1
GC10M100165	7.35506	7.48406	7.29735	7.39852	7.42492	7.25702	8.3591	8.42813	8.85278	7.591	7.42607	7.64775	7.70909	7.86912	7.83141	8.01817	7.72834	7.80316	7.31309	7.60652	7.77527	7.42856	7.22095	8.30797	3257	10	100165945	100196699	-	HPS1	Hermansky-Pudlak syndrome 1
GC10M101146	6.93993	6.91008	7.33138	6.81981	6.88475	7.21898	8.83947	8.82466	9.70973	7.52949	7.08206	7.51959	7.9913	7.24068	7.28046	7.82291	7.20143	6.19866	7.35768	7.11252	5.32668	6.2615	6.68592	6.14956	2805	10	101146617	101180336	-	GOT1	glutamic-oxaloacetic transaminase 1, soluble (aspartate aminotransferase 1)
GC10M101360	8.09942	8.00322	8.11517	8.53538	8.56791	8.54028	7.63137	7.20628	7.37894	7.0556	6.85249	7.71528	7.84533	7.87219	7.25585	7.75946	7.80401	8.27007	7.448	6.50736	9.06015	7.62038	8.23226	9.49243	81894	10	101360264	101370151	-	SLC25A28	solute carrier family 25, member 28
GC10P101409	5.79735	6.17801	5.52286	5.33586	5.50043	5.59095	6.41759	5.53074	5.46621	6.05319	5.5876	6.12864	6.41876	5.26794	5.94834	5.82644	5.15329	5.73037	6.00094	5.81505	5.91331	6.14794	6.10366	5.77153	57089	10	101409252	101455451	+	ENTPD7	ectonucleoside triphosphate diphosphohydrolase 7
GC10M101461	6.65748	7.15057	7.31663	6.98491	6.7946	7.25946	7.58707	7.07198	7.43523	7.23358	6.86898	7.56849	7.22292	7.58351	7.40473	7.04908	7.71232	6.75317	6.30959	6.30214	6.48443	5.86186	5.96685	6.26643	1355	10	101461595	101481890	-	COX15	COX15 homolog, cytochrome c oxidase assembly protein (yeast)
GC10P101481	7.7777	8.03548	8.19594	7.81704	8.14329	7.95992	7.6091	7.54036	7.21861	6.43356	6.13957	8.06718	7.81369	7.94313	7.47501	7.1818	7.39023	7.14809	6.64132	6.67271	7.96929	7.347	6.69588	7.87637	51076	10	101481992	101505878	+	CUTC	cutC copper transporter homolog (E. coli)
GC10M101625	6.62205	6.30648	6.84807	6.86199	6.38298	6.58447	5.95748	5.38722	6.11673	6.43562	6.63257	5.94203	5.75135	6.43175	6.33145	6.21074	6.73529	7.59906	6.20208	6.35786	7.66984	6.91992	6.99728	6.09983	23268	10	101625323	101759666	-	DNMBP	dynamin binding protein
GC10M101901	9.34638	9.05259	8.62401	8.15114	8.87683	9.35899	8.77956	8.18091	8.37427	7.87443	7.34908	9.17519	9.36819	9.10986	7.65624	8.20752	8.11506	7.60074	8.19681	7.96451	8.25986	7.40031	7.47009	7.94464	10613	10	101899841	101935393	-	SPFH1	SPFH domain family, member 1
GC10M101938	4.75966	6.03234	6.2335	6.83623	6.41906	6.00192	5.87417	6.1524	6.29973	5.82408	6.20941	5.70931	5.63458	4.85622	6.47612	6.06778	6.20118	6.07717	6.98167	6.06059	6.97136	6.62874	6.42281	6.41617	1147	10	101938114	101979334	-	CHUK	conserved helix-loop-helix ubiquitous kinase
GC10M101982	7.9104	7.84997	7.2683	6.88635	6.90591	7.76017	8.23386	7.93857	7.98379	7.58217	7.33051	7.96694	8.09102	7.80965	8.01746	7.92086	7.41303	7.68122	7.99243	7.89248	7.45992	7.93448	8.04404	7.44993	55280	10	101982044	102017369	-	CWF19L1	CWF19-like 1, cell cycle control (S. pombe)
GC10M102037	6.44612	6.18578	6.34365	6.18971	6.00395	6.12761	6.67022	6.24805	6.3167	6.3532	6.57323	6.18467	6.22871	6.44927	6.31688	6.33957	6.50223	6.56839	7.00886	6.70892	6.8257	6.45337	6.45314	6.32498	9033	10	102037892	102080233	-	PKD2L1	polycystic kidney disease 2-like 1
GC10P102096	7.05753	7.07896	7.48377	7.75447	7.44939	7.8027	11.26	10.9765	10.6729	10.4938	10.2925	9.57384	9.49933	9.45022	8.79854	8.68733	8.8267	6.22127	9.15636	9.54202	6.30993	6.76377	6.70629	6.4426	6319	10	102096761	102114577	+	SCD	stearoyl-CoA desaturase (delta-9-desaturase)
GC10M102273	9.52224	10.2346	9.7331	9.77824	9.53966	9.81224	10.7799	10.8892	10.6782	9.53087	9.68814	9.94742	10.5407	10.6867	9.52366	10.3317	10.3089	8.95345	9.6664	9.89765	7.99922	8.63644	8.48528	9.55185	4714	10	102273487	102279626	-	NDUFB8	NADH dehydrogenase (ubiquinone) 1 beta subcomplex, 8, 19kDa
GC10P102285	6.51589	6.80764	6.78947	6.74169	6.8021	6.78843	7.07631	7.19947	7.16282	7.02833	7.03854	6.8863	6.85178	6.54197	6.84812	7.03581	7.09623	6.94966	7.07758	7.03866	7.13315	6.80407	6.64061	6.7659	55662	10	102285685	102299750	+	HIF1AN	hypoxia-inducible factor 1, alpha subunit inhibitor
GC10P102662	6.27978	6.86716	7.07598	6.32819	6.77853	6.67031	7.19158	6.92199	7.29574	5.87183	5.95505	6.61575	7.05779	7.03013	6.38929	6.87583	7.25622	6.59868	6.37622	6.76291	5.58056	5.9677	5.69086	6.91421	55719	10	102662315	102714879	+	C10orf6	chromosome 10 open reading frame 6
GC10P102719	6.53527	6.17067	5.70354	5.49652	5.56484	5.86586	6.09758	5.68135	5.79197	6.32929	6.39795	6.22321	5.62706	5.69783	6.11574	5.69195	5.95379	6.51983	6.6105	6.36927	6.73499	6.79352	7.19183	6.07009	57715	10	102719269	102735362	+	SEMA4G	sema domain, immunoglobulin domain (Ig), transmembrane domain (TM) and short cytoplasmic domain, (semaphorin) 4G
GC10P102737	6.97186	7.63782	7.64244	7.1553	7.34063	7.08464	7.81431	8.37727	8.03783	5.8605	5.9941	7.45505	7.90573	7.14387	5.98498	6.47847	5.64936	5.93147	6.47429	5.91239	5.96563	6.10825	6.07821	5.70548	56652	10	102737301	102744148	+	PEO1	progressive external ophthalmoplegia 1
GC10P102781	6.77343	6.78968	7.82589	7.75475	8.74128	8.48796	6.50917	6.38766	6.65352	8.00432	8.42321	7.08485	6.582	7.8052	8.54083	8.48687	8.84647	8.37553	7.16734	8.0882	7.18368	6.96267	7.00091	8.36623	81855	10	102780985	102790987	+	SFXN3	sideroflexin 3
GC10P103103	6.5027	6.29605	6.67247	6.67868	6.53816	6.2437	8.36482	7.73204	7.50486	6.29561	6.49027	6.41587	6.23513	6.21183	6.57972	5.95731	6.01822	6.20382	6.81035	6.86057	6.52132	6.74789	6.70626	6.78278	8945	10	103103814	103307058	+	BTRC	beta-transducin repeat containing
GC10M103328	7.20857	6.58895	6.82122	6.74762	6.96331	6.80569	7.21277	7.1675	7.18398	7.56717	7.00176	6.71433	6.97786	7.43356	6.80182	7.10885	7.4575	6.69643	6.16057	6.42232	6.13376	6.76341	6.39617	6.85903	27343	10	103328628	103338004	-	POLL	polymerase (DNA directed), lambda
GC10M103532	7.45989	7.9995	7.32359	7.55331	8.17956	7.45432	8.81128	7.98154	8.32068	6.82195	6.93656	7.85536	7.7506	7.60873	6.72495	6.35391	6.02473	6.3456	7.28046	6.94853	6.79792	6.4898	6.69568	6.63895	10360	10	103531072	103533148	-	NPM3	nucleophosmin/nucleoplasmin, 3
GC10M103534	7.96061	8.64366	9.16073	9.03913	9.45741	9.24001	9.02214	8.64481	8.7831	7.98155	7.74247	8.5296	8.13543	9.59291	8.12262	7.79266	9.2639	8.63291	7.39839	7.5772	10.2181	9.66574	9.78684	10.3448	10724	10	103534198	103568170	-	MGEA5	meningioma expressed antigen 5 (hyaluronidase)
GC10M103575	5.96518	5.56908	5.62945	5.54966	5.37125	5.49934	5.84936	6.02945	5.36892	6.02621	5.99041	5.52875	6.22801	5.59743	5.66198	5.54412	5.64509	5.64148	5.62108	5.91758	5.7583	5.7639	6.08245	5.82061	30819	10	103575721	103593667	-	KCNIP2	Kv channel interacting protein 2
GC10P103815	7.40711	7.35897	7.22643	7.53439	7.29822	7.35181	7.99863	7.55195	8.06061	7.85048	7.78154	7.4763	7.47349	7.39348	7.66739	7.83973	7.5116	8.14386	8.13983	8.20968	7.46314	7.37611	7.16446	7.19978	79803	10	103815136	103817782	+	HPS6	Hermansky-Pudlak syndrome 6
GC10M103857	7.53482	8.1299	6.75841	7.20879	7.05807	7.1651	8.48749	9.07443	8.74023	7.66124	7.88349	7.55974	8.16648	8.06722	7.31388	7.71793	7.62265	7.57632	7.33305	7.13742	8.09021	7.50262	7.50262	6.8381	8861	10	103857316	103864692	-	LDB1	LIM domain binding 1
GC10P103882	7.78265	8.43276	7.84163	8.08899	8.15162	7.09326	8.06486	8.56054	8.06816	5.5948	5.74738	7.65788	7.70241	6.65616	6.59679	6.94537	5.89497	6.83053	6.80803	6.01931	5.80934	5.72323	5.59682	6.66536	23082	10	103882776	103900078	+	PPRC1	peroxisome proliferative activated receptor, gamma, coactivator-related 1
GC10P103902	8.43479	8.65941	7.26783	7.24749	7.53927	7.8436	9.12253	9.11513	8.93462	6.54952	6.21064	8.44672	8.86288	8.00406	6.53467	7.48035	5.71892	7.26366	7.59902	6.44148	6.35294	6.2144	6.26377	6.67133	9221	10	103902106	103913611	+	NOLC1	nucleolar and coiled-body phosphoprotein 1
GC10M103979	6.30244	6.34441	5.70733	5.74902	5.90463	5.75704	6.7388	6.6678	7.08677	6.77877	6.65868	6.03997	6.24562	7.03801	6.03639	6.76166	6.95262	6.4026	5.96264	6.40628	7.11563	6.21519	6.24869	5.66005	5309	10	103979935	103991221	-	PITX3	paired-like homeodomain transcription factor 3
GC10P103995	7.7986	7.10902	6.39792	6.47291	6.72601	7.11713	6.79703	6.87051	6.98785	7.30999	7.92527	6.69706	6.86268	7.31698	7.04738	7.16011	7.59021	7.84636	7.26303	6.8589	7.77103	7.36689	7.43387	7.08667	8729	10	103995277	104132642	+	GBF1	golgi-specific brefeldin A resistance factor 1
GC10P104144	5.46236	5.55841	6.01015	4.99686	5.64208	6.3328	5.43527	6.21117	6.24895	5.54076	5.99843	5.77112	6.04084	5.82911	6.44997	7.21521	5.52524	6.66865	6.43749	5.7117	7.31907	6.39214	6.5323	6.00361	4791	10	104144319	104152270	+	NFKB2	nuclear factor of kappa light polypeptide gene enhancer in B-cells 2 (p49/p100)
GC10P104169	6.17294	6.57602	6.88519	5.98614	6.9561	6.72548	7.04596	6.54024	6.86294	6.63364	6.35928	6.54092	6.91059	7.08946	6.22051	6.9928	7.32862	6.50081	6.03904	6.10782	6.03853	5.53334	5.99838	6.8183	79176	10	104169578	104172883	+	FBXL15	F-box and leucine-rich repeat protein 15
GC10M104172	8.80314	9.028	8.58172	8.55373	8.76954	8.70263	8.83911	8.74852	8.51123	8.87737	9.00787	8.93968	8.82248	9.25936	8.6656	9.02661	8.79299	8.06592	8.17708	8.00559	7.19023	8.13955	7.38307	7.64256	79004	10	104172997	104182319	-	CUEDC2	CUE domain containing 2
GC10P104211	6.40028	6.19216	5.9663	6.00628	6.33225	6.34758	6.11033	5.58842	5.76207	7.0886	7.13548	6.35203	5.92118	5.13629	7.27793	6.36129	6.58675	6.96154	6.95464	6.78163	7.08078	6.94396	6.97987	6.67617	79847	10	104211159	104226790	+	C10orf77	chromosome 10 open reading frame 77
GC10M104228	8.23392	8.18061	8.60954	8.84266	8.38165	8.24636	8.22832	7.86711	8.36527	9.23915	9.00403	7.93687	7.59196	7.80149	8.52754	8.37865	8.37706	8.87785	8.30792	8.3055	9.05792	8.00045	7.67826	8.99259	10121	10	104228976	104252452	-	ACTR1A	ARP1 actin-related protein 1 homolog A, centractin alpha (yeast)
GC10P104395	7.37548	7.5938	8.42183	8.48876	8.39467	8.16204	6.85639	6.6131	6.60681	7.3655	7.552	7.65544	6.96246	6.55857	8.73888	7.82208	8.21185	9.05295	7.20926	7.90248	9.33941	8.85202	9.06554	7.62154	81603	10	104394355	104408064	+	TRIM8	tripartite motif-containing 8
GC10P104525	7.76053	8.27868	8.58664	8.28928	8.22354	8.46577	9.57577	8.65111	8.37794	10.067	10.0109	8.23456	8.35455	8.58729	8.88031	9.05005	9.24856	9.71378	7.67071	8.16336	9.61491	8.87909	9.16713	8.89089	54838	10	104525995	104565310	+	C10orf26	chromosome 10 open reading frame 26
GC10P104668	6.563	6.49401	6.03064	6.26246	6.61095	6.48914	6.49098	6.61027	6.98455	6.9267	7.19107	6.2708	5.92824	5.94555	6.38352	5.71725	5.94555	6.61416	6.84616	7.04178	6.2953	7.00587	6.66473	6.28305	54805	10	104668103	104828228	+	CNNM2	cyclin M2
GC10M104837	7.05584	7.19367	8.66181	8.59536	7.8673	8.2517	6.68565	7.2819	6.98626	6.3376	6.511	7.62246	7.761	7.71746	7.46593	7.90803	8.20023	7.35783	6.67069	5.77153	8.85431	8.02143	7.44312	8.44129	22978	10	104837903	104943006	-	NT5C2	5'-nucleotidase, cytosolic II
GC10P105117	6.59518	7.17314	7.17916	6.79213	6.51848	6.3471	7.58981	7.99188	7.80765	6.68085	6.60165	7.42755	7.27077	7.0097	6.56914	7.24692	7.1039	7.25086	6.62558	6.33015	6.845	6.7038	6.69746	7.39902	6877	10	105117713	105138810	+	TAF5	TAF5 RNA polymerase II, TATA box binding protein (TBP)-associated factor, 100kDa
GC10M105196	6.90148	6.72131	7.35909	6.56274	7.1588	7.2485	5.6843	5.75209	5.90045	6.76661	6.4429	7.20988	6.6087	6.76024	8.75373	8.69943	8.99061	8.86925	7.2081	8.82213	6.32319	6.91372	6.58634	6.3811	51063	10	105196536	105202065	-	FAM26B	family with sequence similarity 26, member B
GC10M105632	7.33453	7.42961	8.19484	7.95095	8.18318	8.51211	7.29605	7.21167	7.13496	7.32197	7.40634	8.14615	7.90416	9.12123	7.63388	7.74758	8.33307	7.0691	6.65686	6.60671	8.83536	7.05367	6.97405	8.835	79991	10	105632290	105667956	-	OBFC1	oligonucleotide/oligosaccharide-binding fold containing 1
GC10M111614	8.30322	8.56706	8.6118	8.7185	8.64501	8.76204	8.45213	8.12354	8.45687	9.78106	9.35793	9.02842	9.09181	9.38022	8.65157	9.16396	9.20161	8.13353	8.48078	8.40691	5.62855	7.02111	6.58013	7.48561	7511	10	111614513	111673192	-	XPNPEP1	X-prolyl aminopeptidase (aminopeptidase P) 1, soluble
GC10P111755	9.14268	9.14064	9.62093	8.7675	8.03455	9.34543	9.14923	9.13323	9.19153	10.2064	9.56469	9.66729	9.30941	10.1376	10.0531	9.13268	10.4889	10.015	7.77836	8.54734	9.99383	9.19433	9.7003	10.18	120	10	111757700	111885310	+	ADD3	adducin 3 (gamma)
GC10P111957	8.22298	8.48593	8.49908	8.5482	8.4374	9.0846	10.1132	10.1303	10.3573	9.55297	9.42495	8.96832	8.13692	9.9545	9.70574	9.03928	11.0599	9.53623	7.43838	8.9715	10.3561	9.6681	9.43858	10.2525	4601	10	111957352	112037111	+	MXI1	MAX interactor 1
GC10M112042	6.9771	8.31608	8.91107	9.23663	8.83183	8.44421	8.63217	8.64406	8.29259	8.48252	8.51879	8.8758	8.41297	7.60352	8.80217	8.08628	8.23313	8.24561	7.32511	7.45264	8.44665	7.94392	8.0809	8.43108	10285	10	112042788	112054687	-	SMNDC1	survival motor neuron domain containing 1
GC10P112618	7.54648	8.72399	8.60782	8.52806	8.67748	8.5083	9.35667	8.63959	8.91933	5.66637	5.90994	8.00912	8.42432	8.4443	7.02328	7.42383	7.75922	6.98106	5.94503	7.03772	8.49882	6.84321	7.32937	9.61354	27250	10	112621585	112649753	+	PDCD4	programmed cell death 4 (neoplastic transformation inhibitor)
GC10P112669	8.28102	8.58671	8.54479	8.75335	8.70332	8.67277	8.18165	8.12446	8.38151	8.67072	8.41276	8.24685	7.55426	8.28014	8.67001	8.0779	8.74023	8.78194	7.50947	7.93285	9.99519	8.98308	9.46744	8.91084	8036	10	112713902	112763412	+	SHOC2	soc-2 suppressor of clear homolog (C. elegans)
GC10P114123	7.62834	8.23137	7.94883	8.00982	7.89805	8.42266	8.88009	8.74849	7.34504	7.9669	7.51697	7.9059	8.04317	7.81248	7.39078	7.56176	7.16862	7.78648	8.14164	7.3217	7.07497	6.59723	6.19501	7.37856	51703	10	114125012	114178127	+	ACSL5	acyl-CoA synthetase long-chain family member 5
GC10M114180	8.8283	9.05646	9.312	8.87387	9.10788	9.16611	9.72901	9.60454	9.45588	8.01817	7.80876	8.94148	9.242	9.33444	8.92099	9.35095	9.19965	8.70576	8.68596	8.98378	8.50407	8.50654	8.11187	9.13357	64429	10	114180049	114196662	-	ZDHHC6	zinc finger, DHHC-type containing 6
GC10M119754	6.56506	6.55651	6.74745	7.10304	6.84836	6.84348	5.79769	5.78288	6.06408	5.70464	5.78609	6.72743	6.17851	6.19218	6.92081	6.42439	6.63249	6.64592	5.982	5.99876	6.67932	6.32309	6.38965	7.23209	22841	10	119754418	119796104	-	RAB11FIP2	RAB11 family interacting protein 2 (class I)
GC10M120784	9.62187	9.88139	8.7511	9.66116	9.76439	9.5581	9.93964	10.2129	10.0388	7.74794	7.64273	9.87136	9.9051	9.81769	9.06682	9.01554	8.95572	9.3506	9.28418	8.93117	6.99696	7.86384	7.66431	8.42886	8661	10	120784531	120830324	-	EIF3S10	eukaryotic translation initiation factor 3, subunit 10 theta, 150/170kDa
GC10M120917	10.4178	10.7085	9.90845	9.89379	9.48725	10.1644	10.569	10.6754	10.69	9.44075	9.35076	10.6202	10.6809	10.768	10.1425	10.3517	10.5171	9.26244	10.3484	10.1726	8.11235	8.92554	7.98676	8.02224	10935	10	120917205	120928335	-	PRDX3	peroxiredoxin 3
GC10M121249	8.54487	8.78016	9.14844	9.72188	8.79297	9.44286	10.4161	10.2467	10.257	11.6391	11.5815	9.94139	9.94006	10.4461	10.3234	10.372	10.4676	8.79137	8.88701	8.67688	6.38015	8.66524	8.2505	8.5378	6001	10	121249329	121292212	-	RGS10	regulator of G-protein signalling 10
GC10M121324	8.89535	9.41186	9.41212	9.67872	9.5553	9.21158	9.49471	9.49951	9.51605	9.00313	8.955	9.21476	9.50865	10.2474	8.9543	9.16194	9.83655	8.92806	8.86696	8.21623	8.8416	8.70692	8.79765	9.76804	7073	10	121322969	121346531	-	TIAL1	TIA1 cytotoxic granule-associated RNA binding protein-like 1
GC10P121475	6.2481	6.43523	7.75359	7.428	7.72477	6.9295	7.38795	7.04945	7.29558	6.96095	6.87829	7.79524	7.58217	7.731	7.55618	7.17079	8.10668	6.51192	7.74953	8.56642	5.14355	6.29838	6.04934	7.01746	22876	10	121475598	121578648	+	INPP5F	inositol polyphosphate-5-phosphatase F
GC10M121578	6.69308	6.85732	6.95015	6.42679	6.43955	6.49868	6.92853	6.50587	6.50821	5.81576	5.50269	7.35535	7.37246	5.86313	7.38261	7.34308	6.66802	7.2225	6.77019	6.53455	7.17899	7.16613	6.94306	6.31706	79892	10	121578961	121622351	-	C10orf119	chromosome 10 open reading frame 119
GC10P121642	6.78747	7.28694	6.91537	6.73172	7.08962	7.09795	6.74724	7.0073	6.70694	6.38503	6.31469	7.09838	6.85685	6.87498	7.08273	7.00367	6.67428	6.88259	6.82099	6.36565	5.99387	5.65896	5.47667	6.11414	11196	10	121642212	121691235	+	SEC23IP	SEC23 interacting protein
GC10P122601	6.601	7.71451	8.27967	8.23713	7.76086	8.02914	7.5098	7.28525	7.49874	6.82642	7.16719	7.80853	7.39074	7.87949	8.47784	8.63854	8.9489	7.91626	7.04173	7.54211	5.30617	6.40112	5.96853	7.31677	55717	10	122600684	122659025	+	BRWD2	bromodomain and WD repeat domain containing 2
GC10M123708	6.90976	7.55994	7.92395	7.68069	7.93485	7.73995	7.51523	7.56252	7.59946	6.29869	6.45236	7.28499	7.94651	7.1674	6.87533	7.16212	6.5832	6.2775	6.76543	6.24627	4.40572	5.78447	5.48284	6.1956	54780	10	123706598	123724722	-	C10orf86	chromosome 10 open reading frame 86
GC10P124213	6.62532	6.33299	6.48761	6.44205	6.28673	6.10542	6.48991	6.33662	6.3864	7.04679	6.97926	6.32899	6.43207	6.15315	6.52671	6.14555	6.13457	8.23246	7.03086	8.41848	7.12685	7.49142	7.45172	6.71861	5654	10	124211046	124264413	+	HTRA1	HtrA serine peptidase 1
GC10P124310	6.54169	6.25659	6.49177	6.6285	6.22701	5.92337	6.50432	6.19465	5.9919	6.76974	6.80797	6.26097	6.13504	6.04202	6.60161	6.19102	6.08755	6.63379	6.71873	6.70377	6.81357	7.31146	7.11637	6.61532	1755	10	124310170	124393242	+	DMBT1	deleted in malignant brain tumors 1
GC10M124741	6.60233	6.69812	7.0512	6.93592	7.28337	6.7402	7.30244	6.72476	7.05749	5.81614	5.53282	6.26563	6.32777	6.52596	6.15124	5.79042	5.57315	7.0892	5.91427	6.14495	7.71056	6.39119	7.47245	8.3772	64376	10	124740313	124758179	-	ZNFN1A5	zinc finger protein, subfamily 1A, 5
GC10P124903	8.32914	9.11131	9.09418	8.94154	8.73606	8.98444	9.49003	9.75034	9.59057	8.9157	8.88695	9.36659	9.20308	9.29098	8.72424	8.58958	8.69084	7.8171	8.29785	7.803	6.87692	7.30819	7.14587	8.76427	9184	10	124903859	124914869	+	BUB3	BUB3 budding uninhibited by benzimidazoles 3 homolog (yeast)
GC10M126075	9.28599	10.138	9.25083	9.02602	9.52763	9.15247	11.4399	11.4099	11.8394	7.32357	7.31398	9.86806	10.0924	9.7049	9.06729	9.08283	8.62984	8.76261	7.77483	8.40079	9.26549	8.82053	10.0094	8.76312	4942	10	126075861	126097467	-	OAT	ornithine aminotransferase (gyrate atrophy)
GC10P126140	7.11005	7.32211	6.52187	6.36521	6.07154	6.59222	6.74831	7.01501	6.53535	6.6784	7.08616	6.4617	6.63648	6.58162	6.69153	6.61551	6.81419	7.25593	6.82746	6.90984	6.72578	7.18869	6.83223	6.39535	64077	10	126140401	126292699	+		phospholysine phosphohistidine inorganic pyrophosphate phosphatase
GC10P126480	7.25125	7.66362	7.77987	7.52077	7.47233	7.6846	8.11525	7.85527	7.83784	7.19243	6.94034	7.77313	8.03033	7.94183	7.96352	7.99209	7.85666	7.63446	7.64414	7.55441	7.07348	7.01792	6.93932	7.29919	23172	10	126480381	126515226	+	KIAA0157	KIAA0157
GC10P127398	6.3034	7.52429	7.91706	7.47497	7.28926	7.14849	8.4315	8.46314	7.95535	6.77744	6.70538	7.42282	7.49052	7.92535	6.57082	7.12662	7.45087	6.5808	6.61466	6.77601	5.94595	6.30078	5.84493	6.94845	26098	10	127398073	127442702	+	C10orf137	chromosome 10 open reading frame 137
GC10M127467	8.09641	8.50925	7.42603	7.55612	7.74332	7.45131	10.9007	10.8249	10.3175	8.00276	7.8802	7.87473	8.64605	8.40316	7.12426	8.00539	7.05822	6.67813	7.25669	7.2432	5.32272	6.12331	6.02571	6.24947	7390	10	127467141	127501757	-	UROS	uroporphyrinogen III synthase (congenital erythropoietic porphyria)
GC10M127515	8.28845	8.08561	7.96982	8.06814	7.92217	8.18105	8.69862	8.35842	8.32405	7.83382	7.88638	8.31387	8.11364	8.39168	7.90413	7.68861	7.68367	7.89234	7.92257	8.16446	7.06135	7.25122	7.30282	6.80276	55760	10	127514898	127575017	-	DHX32	DEAH (Asp-Glu-Ala-His) box polypeptide 32
GC10P128584	7.58879	7.34597	6.93347	7.54423	7.37913	7.88471	6.30024	6.03193	6.1012	7.64047	7.28168	6.75425	6.30898	6.26707	6.82289	6.69012	6.81664	6.94235	6.86893	6.98943	6.78976	6.88471	7.25469	6.29683	1793	10	128584012	129140764	+	DOCK1	dedicator of cytokinesis 1
GC10M129784	8.23011	8.39338	5.97356	5.68287	5.95482	5.94807	8.35766	9.03509	9.32865	7.10146	7.2051	8.65592	8.99945	9.14468	7.42465	8.25671	8.66986	5.82224	7.34047	6.19545	6.00621	6.14342	6.38724	5.80583	4288	10	129784913	129814458	-	MKI67	antigen identified by monoclonal antibody Ki-67
GC10P131155	6.89086	6.9853	7.38508	6.72188	6.62801	7.46741	7.6727	7.40592	6.57892	7.32437	7.03544	7.2581	7.34995	8.07687	6.77847	6.87699	7.69542	6.43762	5.89303	6.6751	6.10622	5.92753	5.26642	6.32404	4255	10	131155509	131455356	+	MGMT	O-6-methylguanine-DNA methyltransferase
GC10P131824	5.91644	6.13556	5.73986	5.88307	5.96318	5.74661	6.22023	5.99608	6.49259	6.11494	6.17622	6.04256	6.36228	5.99738	6.12084	6.07359	6.13873	6.14004	6.07599	6.41696	6.44238	5.97073	6.28145	6.19529	10539	10	131824671	131872774	+	TXNL2	thioredoxin-like 2
GC10P134201	7.5872	8.08439	8.56615	8.47596	8.15169	8.15024	6.57828	6.5522	6.53588	10.6169	10.5922	8.14863	7.81929	8.20561	7.99224	7.45779	8.17253	7.94401	5.90033	6.59976	8.86351	8.39812	8.5588	9.44282	3632	10	134201342	134446968	+	INPP5A	inositol polyphosphate-5-phosphatase, 40kDa
GC10P134941	5.74929	5.58429	6.11896	5.69798	5.79412	5.3511	5.60668	5.4573	5.5673	5.90812	5.96384	5.72271	5.41033	5.78871	6.17762	5.87977	6.26064	7.04768	6.4149	6.26651	6.03512	6.59697	6.59764	6.46792	27287	10	134901397	134905423	+	VENTX	VENT homeobox homolog (Xenopus laevis)
GC10M135064	9.60001	9.78245	9.45092	9.67336	9.49866	9.66142	9.89616	9.77757	9.75947	9.04259	8.93312	9.90679	10.1698	10.2408	9.54479	9.8673	9.34772	9.15935	9.35312	9.30067	6.9924	8.08428	7.4303	8.43629	1892	10	135025979	135036898	-	ECHS1	enoyl Coenzyme A hydratase, short chain, 1, mitochondrial
GC10P135081	6.13828	6.04139	6.92193	6.24782	6.73605	6.57599	6.16882	5.91886	6.26818	7.13436	7.36199	5.92606	6.48763	6.44213	5.94672	6.41218	6.59009	6.55677	6.19998	6.59259	6.16509	5.99148	5.86939	5.7293	196743	10	135042730	135055187	+	PAOX	polyamine oxidase (exo-N4-amino)
GC10P135099	8.02182	8.37642	8.06275	7.5578	7.88418	7.86602	8.41477	8.29411	8.22534	6.9625	7.30379	7.76971	8.62507	8.05287	6.62705	7.34695	7.17152	7.39541	7.90841	7.26724	7.56227	7.54791	7.03294	7.53555	92170	10	135057689	135084813	+	MTG1	mitochondrial GTPase 1 homolog (S. cerevisiae)
GC11P000200	9.05798	9.38549	9.05716	9.12032	9.17787	9.15965	9.57684	9.33479	10.1259	9.51712	9.32295	9.04757	9.05856	8.72888	8.97231	9.34996	9.25177	9.50565	8.91955	8.9216	9.41033	8.8394	8.98635	9.46749	60626	11	198529	205108	+	RIC8A	resistance to inhibitors of cholinesterase 8 homolog A (C. elegans)
GC11M000206	7.83609	7.48648	7.96282	7.79996	7.99161	7.80795	7.41457	6.99145	7.20548	7.77583	8.01353	7.59041	6.74098	7.09578	7.62174	6.88273	7.00037	7.90328	8.03698	7.96112	7.78281	8.38098	8.37826	7.5062	23410	11	205030	226361	-	SIRT3	sirtuin (silent mating type information regulation 2 homolog) 3 (S. cerevisiae)
GC11P000226	7.49673	7.80805	7.79098	7.29927	7.60135	7.908	8.51663	8.6691	8.83602	7.50776	7.51081	8.02442	8.9302	8.62957	7.79922	8.5972	8.12366	7.63047	7.64239	7.46242	8.0265	7.50991	7.5105	7.68602	5719	11	226976	242981	+	PSMD13	proteasome (prosome, macropain) 26S subunit, non-ATPase, 13
GC11P000280	6.06773	5.81193	7.85149	8.21202	7.56663	7.0844	6.17403	6.12378	6.38499	6.34652	6.13774	6.38095	6.24604	7.16476	5.82325	6.54407	6.69386	6.86683	5.99828	5.71505	10.124	8.57536	8.46206	8.75603	80162	11	280681	285675	+	ATHL1	ATH1, acid trehalase-like 1 (yeast)
GC11P000303	7.32984	8.53805	10.0459	9.57575	9.84577	9.53157	9.61229	9.48268	9.88999	9.62072	9.81802	9.84888	8.69141	9.1454	8.73971	7.07375	8.56974	8.12223	9.50102	5.58184	12.8212	12.2545	12.3134	11.156	8519	11	303852	305271	+	IFITM1	interferon induced transmembrane protein 1 (9-27)
GC11M000395	7.48196	7.38878	8.20227	7.8475	8.16895	8.07633	7.0755	6.89937	6.87845	7.43878	7.41057	7.3701	7.45049	8.14178	7.39417	7.43992	8.06008	7.88711	6.46011	6.45316	7.18863	7.38052	7.44528	8.70785	59307	11	395715	407397	-	SIGIRR	single immunoglobulin and toll-interleukin 1 receptor (TIR) domain
GC11P000440	6.70366	6.19099	6.67033	6.76932	6.8822	6.58296	7.3657	7.06799	7.22795	6.73368	6.95399	6.34228	7.02314	7.00977	6.50526	6.84595	7.09114	6.40658	6.08432	6.15241	6.58729	6.24563	5.96078	6.56077	81490	11	440279	481386	+	PTDSS2	phosphatidylserine synthase 2
GC11M000522	6.32042	6.42323	6.63217	6.13746	6.42553	6.25804	7.34454	7.05172	7.2182	6.28452	6.01393	6.31375	6.72131	6.43269	6.27555	7.14403	6.66802	5.97792	6.29219	6.43706	5.28581	5.52301	5.5071	6.40155	3265	11	522242	525550	-	HRAS	v-Ha-ras Harvey rat sarcoma viral oncogene homolog
GC11M000602	7.74718	7.34268	8.12275	7.22289	8.17055	6.81306	5.91082	5.45967	5.79015	6.21276	6.24763	6.54019	6.42396	7.79952	7.53706	7.7168	9.71734	9.14532	8.19973	5.36504	11.0033	9.31861	8.3842	9.60942	3665	11	602555	605927	-	IRF7	interferon regulatory factor 7
GC11M000634	8.19651	7.50756	7.65299	7.8119	7.82862	7.95826	8.23557	7.91843	8.07352	8.43928	8.41441	8.19488	8.09546	8.23755	7.36877	7.38628	7.47763	7.52171	6.39217	6.48674	6.79915	6.55634	6.0114	6.92507	10522	11	634224	685740	-	DEAF1	deformed epidermal autoregulatory factor 1 (Drosophila)
GC11P000696	6.25653	5.67207	6.21568	5.754	5.91879	5.88824	5.63789	5.66548	5.56792	6.16839	6.01314	6.13811	6.23428	7.18058	5.68533	5.52343	5.76637	5.59615	5.99583	6.00284	6.49571	6.024	5.95197	6.2132	64787	11	696122	717726	+	EPS8L2	EPS8-like 2
GC11P000737	11.2871	11.3456	11.2268	11.4612	11.7126	11.6722	11.3786	11.2457	11.2427	11.8691	11.4456	11.1493	11.7324	11.4111	11.5714	11.7608	11.6611	11.7969	11.7148	12.0313	12.7217	11.9415	12.4116	11.9088	6888	11	737427	755023	+	TALDO1	transaldolase 1
GC11M000777	6.94351	6.76083	6.688	6.8117	6.77996	6.66228	6.87086	7.24754	6.92791	7.10736	6.95239	6.77939	7.35818	7.25301	6.68767	7.30199	6.92673	6.98557	7.13619	6.9495	7.22013	7.04861	7.4331	6.72675	51286	11	777109	780123	-		BM88 antigen
GC11M000785	7.32349	7.02332	7.3138	7.16671	7.14145	7.10257	7.09045	7.32442	6.95812	6.85834	7.05276	7.00984	6.6772	6.49923	6.67927	6.7271	6.77341	7.06578	7.10215	6.49099	6.65277	6.7962	6.72357	6.98555	79751	11	780475	786221	-	SLC25A22	solute carrier family 25 (mitochondrial carrier: glutamate), member 22
GC11P000822	7.20158	7.45412	6.72359	6.84976	7.90871	7.36699	8.08748	8.17204	8.48893	9.17486	9.06495	7.58379	8.15407	8.01047	8.10757	8.78451	8.48389	7.62733	7.84772	7.69402	6.87359	7.34081	6.83084	7.29436	977	11	822985	828834	+	CD151	CD151 molecule (Raph blood group)
GC11M000829	7.89312	8.11106	7.2285	7.48766	7.46047	7.69551	8.80498	8.90052	8.97067	7.89744	7.79777	7.95737	8.75125	7.98652	7.8825	8.29062	7.32529	7.87367	7.0936	7.57967	6.98426	7.13728	7.15165	7.4136	5441	11	829721	832529	-	POLR2L	polymerase (RNA) II (DNA directed) polypeptide L, 7.6kDa
GC11P000833	6.82436	6.9367	6.8031	6.51157	6.60305	6.89383	7.31978	6.839	6.98407	7.89172	7.94482	7.75303	7.25768	7.51108	7.35906	7.69012	7.86383	7.47498	7.1505	6.81684	5.74635	6.17226	6.11442	5.55843	7106	11	832901	857116	+	TSPAN4	tetraspanin 4
GC11P000915	8.1657	8.0936	8.3433	8.65545	8.66941	8.54888	8.38944	7.97965	8.06099	7.50598	7.49384	8.23476	8.08221	8.35115	9.22077	9.57831	9.92835	9.25563	7.58508	7.80047	8.30966	8.18119	7.86645	8.53736	161	11	915840	1002239	+	AP2A2	adaptor-related protein complex 2, alpha 2 subunit
GC11M001252	7.45684	6.89844	6.49856	6.34978	6.5002	7.01853	7.40446	6.73316	7.19977	8.08986	8.20474	7.32636	6.99154	6.78839	8.025	7.6916	7.61924	7.91332	7.57267	7.93469	7.39184	7.51261	7.49885	7.36052	54472	11	1252177	1287425	-	TOLLIP	toll interacting protein
GC11M001730	7.28215	7.15163	6.82574	6.34749	7.3002	7.1223	7.03298	6.85495	6.95504	8.20011	8.50836	7.3725	7.05031	7.42643	9.06114	9.22242	9.41804	9.20723	10.8044	11.5299	8.00399	8.12727	8.2111	8.96642	1509	11	1730560	1741798	-	CTSD	cathepsin D (lysosomal aspartyl peptidase)
GC11P001830	8.95415	8.01205	8.60348	8.14993	8.3225	8.08922	6.48259	6.47139	6.4086	6.18814	7.11255	8.93327	9.18576	9.77573	9.96692	9.60503	9.999	10.605	9.78802	10.6453	11.476	10.8184	11.0084	10.3921	4046	11	1830775	1870068	+	LSP1	lymphocyte-specific protein 1
GC11P002118	6.22098	5.92568	5.48813	5.40596	5.30265	5.55394	6.04559	6.69211	6.44733	6.1113	6.20689	6.03671	6.38844	6.20333	6.02792	6.39376	6.50175	6.23792	5.8222	5.62052	6.44866	6.03678	6.35764	6.02443	51214	11	2118449	2126459	+	IGF2AS	insulin-like growth factor 2 antisense
GC11P002280	8.18029	8.15965	9.07007	8.77108	7.9725	8.49018	8.35748	8.17115	7.87643	9.6978	9.81129	7.66053	7.64309	8.04506	7.07064	7.25122	7.53477	8.43902	7.52271	7.86123	7.97174	8.12893	7.50402	7.94052	10077	11	2279818	2296006	+	TSPAN32	tetraspanin 32
GC11P002355	10.6561	10.537	10.7976	10.8205	10.7607	10.5698	9.41702	9.22721	9.26783	9.14755	9.14342	10.3299	9.76234	9.75696	11.0669	11.0207	10.9976	9.26241	11.3843	11.2956	6.74159	8.42811	7.90243	10.7786	975	11	2355122	2375225	+	CD81	CD81 molecule
GC11P002378	7.66636	7.11595	7.34376	7.39154	7.38865	7.14844	7.86899	7.66622	7.9285	7.14251	7.01935	6.93428	7.1926	6.6543	6.9478	7.2011	6.40215	7.67201	7.16849	6.65417	8.08433	7.28667	7.88383	7.92031	10078	11	2380098	2381681	+	TSSC4	tumor suppressing subtransferable candidate 4
GC11P002422	6.96522	6.19304	6.916	6.70958	6.24406	6.35233	6.65831	6.13863	6.41141	6.82623	7.02898	6.65238	6.19915	6.97926	7.49967	7.40077	7.60437	7.98177	7.31914	7.0004	7.86604	7.83186	7.74554	7.9817	3784	11	2422796	2826915	+	KCNQ1	potassium voltage-gated channel, KQT-like subfamily, member 1
GC11P002847	6.25801	6.31573	5.47372	5.41837	5.50444	6.02341	6.48991	6.82709	6.72709	6.56284	6.42732	5.94682	6.33058	6.49985	5.97447	6.90405	6.99051	6.51164	6.11656	6.30615	7.14518	6.36961	6.6334	5.74029	55539	11	2847868	2849909	+	KCNQ1DN	KCNQ1 downstream neighbor
GC11M002866	7.06703	6.53576	6.66603	6.54613	6.74576	6.41892	6.84621	6.60895	6.72519	6.94409	7.06493	6.63138	6.55942	6.19741	6.88783	6.77989	7.04032	7.45287	7.69762	7.90584	7.38724	7.69796	7.60946	6.80199	5003	11	2865903	2881546	-	SLC22A18AS	solute carrier family 22 (organic cation transporter), member 18 antisense
GC11P002877	6.91311	6.29282	6.94386	6.59768	6.63507	6.79919	6.26355	5.94756	6.09908	9.33039	8.89685	7.1575	6.16783	7.00567	8.13432	7.85949	8.5516	8.43824	8.22686	8.26956	8.78416	8.29816	8.29387	7.62376	5002	11	2877526	2903051	+	SLC22A18	solute carrier family 22 (organic cation transporter), member 18
GC11M002922	8.95942	8.87117	8.5777	8.4232	8.58741	8.8663	9.43729	9.36343	9.59364	8.59868	8.32577	8.73935	9.10874	9.28722	8.17857	8.41962	8.5225	8.0979	7.68172	7.35347	7.70374	7.70346	7.79833	8.51862	4676	11	2922236	2970183	-	NAP1L4	nucleosome assembly protein 1-like 4
GC11M002978	7.44354	7.92619	8.2983	7.95236	8.26404	8.0092	9.32535	9.39327	9.53494	8.46359	8.11771	8.78721	8.57169	9.01798	8.68374	8.49961	9.34073	8.82558	8.3244	7.93954	9.30221	8.38332	8.72589	8.6303	833	11	2978735	3035247	-	CARS	cysteinyl-tRNA synthetase
GC11M003652	7.44697	8.00541	7.55058	7.90305	8.18998	8.18675	7.84859	8.37758	8.20828	7.60334	7.16093	8.05985	8.31467	8.33144	7.39979	7.86862	7.92386	7.33298	7.41248	7.15146	9.05155	7.68582	7.49882	7.82973	4928	11	3652816	3775468	-	NUP98	nucleoporin 98kDa
GC11P003775	8.02546	7.94629	7.74768	7.98064	7.50281	7.86889	7.7933	7.37595	7.51493	7.08923	7.11985	7.6425	7.29492	7.86562	7.55938	7.04021	7.44279	7.31243	7.57331	7.51639	7.31656	7.26056	7.38309	6.89825	27315	11	3775718	3804159	+		FGF receptor activating protein 1
GC11M003804	10.1114	9.90092	9.80335	10.5911	10.4644	10.1582	9.74405	9.5267	9.5851	9.89933	10.2662	10.4881	10.1495	9.98885	10.9505	10.831	10.7895	11.2981	9.47084	9.50624	12.0603	11.1804	11.4017	11.0145	391	11	3804787	3818760	-	RHOG	ras homolog gene family, member G (rho G)
GC11P003833	7.04686	6.91841	6.94913	7.42287	7.14519	6.96395	6.63364	6.50368	6.81383	8.99596	8.65737	6.75074	7.16439	7.18242	6.93685	7.02556	7.38396	7.78925	6.81376	6.92518	7.94336	7.22621	7.24594	7.63185	6786	11	3833508	4071015	+	STIM1	stromal interaction molecule 1
GC11M004363	7.13809	7.47217	7.50917	6.78727	7.07357	7.65592	7.99619	7.60175	7.48202	7.77946	7.74403	7.56728	7.7515	7.79406	7.96719	8.07368	8.17909	7.80041	8.68547	7.83104	10.1043	8.52879	8.18773	8.28665	6737	11	4362702	4371502	-	TRIM21	tripartite motif-containing 21
GC11M004577	7.0603	7.53251	8.38775	8.1827	7.93939	8.07471	7.53976	7.38682	7.38991	6.92224	6.70739	7.15068	7.1868	7.12703	6.92353	7.1871	7.19884	6.69426	6.07466	6.58571	6.09974	5.73215	5.94919	7.06753	55128	11	4576477	4586013	-	TRIM68	tripartite motif-containing 68
GC11M004657	5.65705	5.6416	5.60649	5.78987	5.59459	5.53196	5.99325	5.4997	5.84053	5.94678	5.7738	5.53015	5.72445	5.52556	5.75222	5.59929	5.9969	5.52456	5.74381	6.28049	5.684	6.26814	6.15673	5.6218	81285	11	4657976	4675645	-	OR51E2	olfactory receptor, family 51, subfamily E, member 2
GC11M005247	6.23393	5.83012	5.67307	5.84585	5.47843	5.4647	7.81265	7.95283	6.4022	7.08902	6.57268	7.80958	9.71479	8.45482	6.20258	7.67373	5.69545	5.99076	6.12131	6.01954	6.42299	7.11112	7.13825	5.95536	3046	11	5246155	5247949	-	HBE1	hemoglobin, epsilon 1
GC11M006355	6.48915	6.37808	5.86193	6.10679	6.24662	6.27394	6.0188	6.26689	6.39277	6.24325	6.64029	6.19904	6.31104	6.33757	6.21566	6.27761	6.56866	6.48713	6.81005	6.52712	6.845	6.80757	6.58885	6.19269	322	11	6372930	6397220	-	APBB1	amyloid beta (A4) precursor protein-binding, family B, member 1 (Fe65)
GC11M006408	7.08668	6.39162	6.01998	6.26693	6.3017	6.49474	6.64304	6.44414	6.2238	6.86016	7.17165	6.6243	6.1359	6.15464	6.63174	6.1873	6.23973	7.07133	7.31449	7.25109	7.04871	7.41198	7.4026	6.50773	3263	11	6408857	6418830	-	HPX	hemopexin
GC11M006453	8.68908	8.4403	7.93979	7.96682	8.39213	8.2888	8.6386	8.42573	8.92468	8.59002	8.66447	8.31307	8.22052	8.00976	8.20553	8.12168	8.03631	8.15132	8.58218	8.30846	7.38815	7.66327	7.89166	7.84807	23647	11	6453503	6459171	-	ARFIP2	ADP-ribosylation factor interacting protein 2 (arfaptin 2)
GC11P006460	7.22354	7.55789	7.30436	6.53733	7.44298	7.21413	8.17694	8.16179	7.50286	7.96086	7.57703	7.24648	7.5023	7.25825	6.7343	7.06252	6.61099	6.11666	6.95044	7.32832	6.14224	5.89534	5.97501	7.28449	26515	11	6459265	6461127	+	FXC1	fracture callus 1 homolog (rat)
GC11M006588	10.4734	10.3634	9.91416	9.85437	9.65364	9.99598	10.1727	9.89373	9.91315	11.0822	11.366	9.66996	10.0732	9.7651	10.02	10.5987	10.5151	10.4989	9.85992	9.81079	10.6176	10.3757	10.3262	10.428	6881	11	6588648	6590021	-	TAF10	TAF10 RNA polymerase II, TATA box binding protein (TBP)-associated factor, 30kDa
GC11M006591	9.75353	9.32241	8.98296	8.75761	9.29038	9.77448	8.46195	8.40193	7.54783	9.82559	9.75963	9.19936	8.84121	9.18333	10.2168	10.1584	10.5856	10.8758	9.82802	10.6135	9.52569	8.15619	7.5468	9.53756	1200	11	6590575	6597236	-	TPP1	tripeptidyl peptidase I
GC11M006659	7.37118	7.91664	6.52215	5.99147	6.56088	7.00321	9.09822	9.31618	9.55373	8.50982	8.24798	8.04256	9.16525	9.52446	7.10605	8.44967	8.42062	6.08506	7.84208	7.66143	5.75757	5.87624	5.55573	6.0044	63875	11	6659455	6661150	-	MRPL17	mitochondrial ribosomal protein L17
GC11P008016	6.08793	5.69994	5.30007	5.62193	5.49553	5.45544	5.76095	5.74301	5.86235	5.97896	6.06475	5.77515	5.5252	5.59048	6.00889	5.71837	5.5477	6.18373	6.19196	6.47237	6.37434	6.41529	6.80444	5.9571	7275	11	8016755	8084228	+	TUB	tubby homolog (mouse)
GC11M008671	5.74122	5.62337	5.41738	5.51041	5.19305	5.41655	5.58239	5.33605	5.64535	5.92174	5.92071	5.57077	5.74464	5.42603	5.73318	6.15851	5.55936	5.90727	5.91311	6.3371	6.01887	6.22027	6.34145	5.83195	6764	11	8671475	8889074	-	ST5	suppression of tumorigenicity 5
GC11P008889	6.52725	6.53498	6.73616	6.34941	6.6766	6.61356	7.37589	6.68898	7.13875	6.963	6.71163	6.97734	7.14622	7.2813	7.03258	7.35423	7.04266	6.47601	5.92202	6.62514	6.29283	6.35081	6.71564	5.45284	56672	11	8889276	8898200	+	C11orf17	chromosome 11 open reading frame 17
GC11M008898	7.86187	7.52291	6.99967	7.15119	6.98265	7.31661	7.31755	6.84004	7.13696	7.4557	7.83676	7.57219	7.27592	6.98663	7.494	7.73348	7.36752	7.84075	7.44831	7.70535	7.98438	7.70012	8.08874	7.05135	56673	11	8898199	8911111	-	C11orf16	chromosome 11 open reading frame 16
GC11M008926	8.04736	8.43385	8.48305	8.0774	8.2437	8.18404	8.98095	8.90705	9.16462	8.80997	8.45325	8.4152	8.34889	7.39905	8.8626	8.66826	8.76166	9.19033	8.80721	9.06142	8.07112	8.14316	7.63712	9.41931	56674	11	8925415	8942578	-	TMEM9B	TMEM9 domain family, member B
GC11M009116	9.13542	9.07144	9.84725	10.3691	10.3301	10.0247	7.87363	7.14338	8.35527	7.90218	7.76777	9.59894	9.14278	10.1916	10.0366	9.58876	10.6853	10.5024	9.20165	9.25155	11.9978	10.816	11.2869	10.067	23258	11	9116948	9243447	-	RAB6IP1	RAB6 interacting protein 1
GC11M009259	7.25418	7.96936	7.96822	7.92823	8.37271	7.90717	8.48015	8.27082	8.85071	9.61288	9.6336	8.41102	8.2569	8.84224	8.21894	8.02561	8.81478	7.16353	8.26504	8.1886	7.91074	7.59645	7.63318	8.09994	440026	11	9258779	9292872	-	TMEM41B	transmembrane protein 41B
GC11P009362	9.45132	9.72687	9.56312	9.8582	9.67838	9.95283	9.61686	9.97938	10.0279	9.25268	8.95692	10.0051	10.0109	9.43158	9.21928	9.45096	8.80498	8.77025	9.36674	9.47542	5.5512	6.33257	5.82734	7.46351	10527	11	9362779	9423650	+	IPO7	importin 7
GC11P009550	8.93923	9.23571	8.18219	7.71901	8.24903	8.37727	8.92971	9.05978	8.93755	7.01937	6.99812	8.53763	8.51148	8.19813	7.61457	7.3691	7.17965	6.17017	7.17944	6.52112	6.4492	6.65739	6.60124	7.71653	7465	11	9550915	9567874	+	WEE1	WEE1 homolog (S. pombe)
GC11P010283	5.11899	4.58873	7.55841	6.14939	9.48163	5.69191	6.71114	5.85572	5.77608	5.73244	5.2438	8.00674	7.48446	10.2821	9.27953	9.32691	10.4036	7.90795	7.78544	6.99569	11.2316	10.3193	11.303	5.87655	133	11	10283217	10285499	+	ADM	adrenomedullin
GC11M010489	6.17588	6.36118	6.33859	5.85992	6.10778	5.99492	6.67962	6.23984	6.26662	6.81414	6.22757	6.42468	6.40105	6.96188	6.47027	6.94397	6.99182	6.96339	5.78224	6.7429	8.50583	7.36377	7.5812	7.27111	50862	11	10489800	10519350	-	RNF141	ring finger protein 141
GC11P010729	6.84143	7.69934	7.49003	7.15685	7.6379	7.60208	7.55396	7.53902	7.70139	9.67236	9.71328	7.80466	6.98476	7.24576	7.5638	7.42948	7.49183	7.14642	7.13694	6.91017	6.87462	6.50678	6.11236	6.98719	9646	11	10729386	10757866	+	CTR9	Ctr9, Paf1/RNA polymerase II complex component, homolog (S. cerevisiae)
GC11M010830	7.50795	8.64812	9.48982	9.45549	9.33548	9.52464	8.16865	8.38395	8.25248	7.61312	7.22812	8.10305	8.78931	8.65179	8.39556	8.68641	9.17052	7.84332	7.15404	7.88889	7.62869	7.19603	6.98452	8.16181	58486	11	10830920	10836190	-		transposon-derived Buster1 transposase-like protein gene
GC11P011819	8.42839	8.86857	8.52478	9.21494	9.0102	8.56072	8.26445	8.48617	8.46798	9.59116	9.4495	8.65184	8.53388	8.44686	8.47293	8.33134	8.44749	8.29413	7.91012	8.13512	7.30601	7.59933	7.48067	8.62841	55031	11	11819545	11937446	+	USP47	ubiquitin specific peptidase 47
GC11P012088	6.44267	7.53499	6.95385	7.79624	7.88559	7.53476	8.47528	8.47316	8.53583	6.18484	6.44718	7.96154	7.54211	7.81438	8.31275	8.06701	7.26391	9.408	7.52021	7.14508	9.29513	8.59257	8.83618	6.45432	9645	11	12088713	12241905	+	MICAL2	microtubule associated monoxygenase, calponin and LIM domain containing 2
GC11P013255	5.99702	5.72086	6.76228	5.9486	5.74992	5.9443	5.50805	5.51434	6.02615	5.85757	5.85641	6.03151	6.09004	6.24762	6.7966	7.10579	7.10613	7.14979	7.02784	6.76972	8.47018	7.30691	7.25636	8.62989	406	11	13255900	13365386	+	ARNTL	aryl hydrocarbon receptor nuclear translocator-like
GC11M014435	9.53683	9.98621	10.0982	10.1407	9.9132	10.136	10.1872	9.78243	9.88585	10.3085	10.1169	10.1528	9.89209	10.0163	10.2545	10.3075	10.238	9.68572	10.0203	10.2155	9.32101	8.93733	8.53518	9.63691	1315	11	14435628	14477974	-	COPB	coatomer protein complex, subunit beta
GC11M014482	10.6986	11.2991	10.6935	11.2582	10.8319	11.1399	11.2579	11.3477	11.1805	10.2847	10.2138	11.0556	11.5407	11.5281	10.775	11.1558	10.8758	10.193	11.0889	10.8868	8.97061	9.41575	8.9665	10.0173	5682	11	14482998	14621739	-	PSMA1	proteasome (prosome, macropain) subunit, alpha type, 1
GC11P014621	7.43238	6.80373	6.85732	7.22299	6.50003	6.25448	6.76664	6.64033	6.58575	6.34765	6.46843	7.24335	6.64079	6.31674	6.99335	6.75606	6.41148	6.89385	7.53742	8.76336	8.09457	7.41152	7.26351	8.05346	5140	11	14621906	14848926	+	PDE3B	phosphodiesterase 3B, cGMP-inhibited
GC11P016716	9.80399	10.3261	10.2538	10.1095	10.0811	10.2223	10.1015	10.271	10.4628	9.74848	9.53902	10.101	10.147	10.2201	9.89856	9.6943	9.80251	9.12379	9.47657	9.23196	8.18869	8.11705	7.70864	9.62422	10944	11	16716769	16734149	+	C11orf58	chromosome 11 open reading frame 58
GC11M017055	12.8229	12.8906	12.4105	13.0105	12.3738	12.8298	12.8457	12.8366	12.8792	12.1397	11.858	12.7995	12.8279	12.8472	12.7355	12.3233	12.3567	12.5675	12.6668	12.0135	9.42148	12.1361	11.4796	12.3448	6207	11	17052515	17055796	-	RPS13	ribosomal protein S13
GC11M017373	6.55555	5.98126	5.37588	5.73598	5.83188	5.76262	6.1266	5.60054	5.69078	6.34692	6.00368	5.88463	5.33868	5.46032	5.8226	5.58288	5.25154	6.28762	6.22922	6.74058	6.3131	6.72706	6.65545	5.8775	6833	11	17371008	17455025	-	ABCC8	ATP-binding cassette, sub-family C (CFTR/MRP), member 8
GC11P017697	6.49438	6.37148	5.90376	5.59292	5.86454	5.98723	6.54192	6.53258	6.51605	6.43992	6.50393	6.05552	6.41994	6.13733	6.06844	6.44776	6.6288	6.58636	6.24317	6.55749	6.5205	6.88571	6.7612	6.09453	4654	11	17697685	17700253	+	MYOD1	myogenic differentiation 1
GC11P018300	7.09388	7.84597	8.044	7.06109	7.55731	7.8295	8.30594	8.65857	8.58876	6.9003	6.4244	7.8701	8.04154	8.29258	7.69769	7.82927	8.01554	7.30427	7.27361	7.33067	6.375	6.37444	5.84808	6.79217	2965	11	18300718	18345152	+	GTF2H1	general transcription factor IIH, polypeptide 1, 62kDa
GC11P018372	11.8233	11.8963	11.9426	11.982	12.0474	11.9115	11.677	11.8786	12.1204	12.754	12.7409	12.6734	12.5051	12.6826	12.5386	12.823	12.724	11.0924	11.7861	11.0188	10.1688	9.75506	9.23319	11.787	3939	11	18372686	18385969	+	LDHA	lactate dehydrogenase A
GC11P018390	5.49298	5.91511	5.5519	6.30271	5.98223	5.51836	6.4201	5.18543	6.15951	6.12032	6.08377	5.72165	5.60173	5.78885	5.82835	5.5753	5.2569	5.79643	5.53287	5.68664	5.8024	5.66361	5.3294	5.77075	3948	11	18390428	18429366	+	LDHC	lactate dehydrogenase C
GC11M018458	8.63116	8.98292	9.2374	8.79439	9.25514	9.32195	9.72173	9.33715	9.82282	9.23953	9.03754	9.01931	9.12454	9.27806	9.22041	9.41818	9.09731	9.11315	9.07997	9.43733	9.81281	9.4124	9.48565	9.44291	7251	11	18458434	18505065	-	TSG101	tumor susceptibility gene 101
GC11P020341	5.51035	6.56154	6.74845	6.39595	6.83057	7.25501	4.95195	5.49418	5.66522	7.72795	7.72877	6.35843	6.49628	7.19442	7.18331	7.30279	7.79735	7.17285	8.17462	8.43813	8.07685	7.36526	7.57072	7.42658	10553	11	20341923	20361904	+	HTATIP2	HIV-1 Tat interactive protein 2, 30kDa
GC11P020365	6.45644	7.27655	6.94279	7.16867	7.02433	6.77948	7.10579	7.54436	7.49138	5.72503	5.63992	6.84703	6.77832	6.40203	5.94048	5.67003	5.33314	5.6859	6.51826	6.33395	4.99783	5.57075	5.50993	5.69314	10196	11	20365678	20487349	+	PRMT3	protein arginine methyltransferase 3
GC11P020577	6.08028	5.93781	5.93089	5.82092	5.54976	5.4796	5.48793	6.14029	5.67913	5.94325	6.07682	6.18703	6.0025	5.66031	6.08254	5.88256	5.92811	6.05977	6.27022	6.49427	6.19162	6.46609	6.247	6.10999	9152	11	20577526	20633039	+	SLC6A5	solute carrier family 6 (neurotransmitter transporter, glycine), member 5
GC11M022600	6.11901	6.71215	6.99602	6.26743	6.73675	7.30379	6.68783	6.6409	6.23934	5.70119	5.69149	6.41269	6.30028	6.90623	5.70024	6.19511	5.41968	5.96303	6.02404	5.87134	5.61215	5.92117	6.1504	5.70034	2188	11	22600655	22603963	-	FANCF	Fanconi anemia, complementation group F
GC11P031348	6.56505	6.97615	7.29822	7.01068	6.70458	7.59836	6.74758	7.21304	6.63335	6.3787	6.63875	6.77189	6.89611	6.31766	7.02624	6.70981	6.38557	6.51622	6.60145	6.76843	5.4779	6.22669	6.29078	6.73364	120526	11	31347962	31409971	+	ZCSL3	zinc finger, CSL-type containing 3
GC11P031487	6.60869	6.84838	6.91857	6.33097	7.01512	7.63256	8.07069	7.32696	7.67098	6.85183	6.44449	6.91965	7.0306	7.15766	6.74741	6.8881	6.87152	6.49252	6.55318	6.85567	5.36454	5.98888	5.80454	6.31376	26610	11	31487895	31761903	+	ELP4	elongation protein 4 homolog (S. cerevisiae)
GC11P032562	9.35307	9.46104	9.68246	10.614	9.5853	9.88734	9.45687	9.94819	9.54493	8.39409	8.32412	9.99805	9.74067	9.93195	9.57867	9.02571	9.24193	8.80439	8.60313	8.09845	5.10063	7.49471	6.4197	8.41922	10480	11	32561966	32580588	+	PCID1	PCI domain containing 1 (herpesvirus entry mediator)
GC11M033062	8.15667	8.80881	8.90533	8.04356	8.23679	8.19651	8.87512	8.51125	8.25807	7.96058	7.69727	8.48391	8.29411	8.38508	7.65899	7.87832	8.00375	7.25794	7.98287	7.56576	6.66834	7.31699	7.2082	7.13534	1479	11	33062708	33139613	-	CSTF3	cleavage stimulation factor, 3' pre-RNA, subunit 3, 77kDa
GC11M033681	9.14853	9.41643	8.92862	8.49199	9.07343	9.40475	9.99211	9.52999	9.46546	8.3073	7.95081	8.64784	9.47564	8.81737	9.02317	9.15864	8.56728	6.5417	8.92289	9.24482	9.11766	7.91946	7.96405	8.90943	966	11	33681133	33714600	-	CD59	CD59 molecule, complement regulatory protein
GC11M033836	10.4272	10.6188	10.8245	11.2917	11.5333	11.4089	11.6574	11.7438	11.951	10.5507	10.384	10.5189	10.5538	11.1366	10.722	10.8206	11.2203	10.1005	7.97787	8.59489	10.2532	9.12491	8.89223	9.8055	4005	11	33836698	33870412	-	LMO2	LIM domain only 2 (rhombotin-like 1)
GC11P034030	10.0926	9.92462	9.3291	9.32287	9.38482	10.0234	10.0107	10.0915	10.0982	9.60313	8.73128	9.76394	9.89951	9.54096	8.9884	9.5626	9.3782	9.40791	9.06318	9.27345	8.70156	7.44625	6.87057	8.22424	4076	11	34029805	34080733	+	GPIAP1	GPI-anchored membrane protein 1
GC11P034083	9.24464	9.45143	9.19227	9.39218	9.27549	9.12733	9.22823	9.53377	9.24143	8.3757	8.03698	9.69601	9.37239	9.71398	8.2122	7.99387	8.30841	8.03465	8.35302	7.93057	6.81847	7.30533	7.63271	7.0493	55226	11	34083724	34125033	+	NAT10	N-acetyltransferase 10
GC11M034129	6.68587	6.37682	6.15429	6.21783	6.3615	5.97804	6.47382	5.96701	6.28212	6.77289	6.73379	6.35579	6.29504	6.05717	6.23581	6.56374	6.35464	6.93938	7.3186	6.82515	7.72357	7.26201	7.4092	8.0476	25841	11	34129110	34335378	-	ABTB2	ankyrin repeat and BTB (POZ) domain containing 2
GC11P034417	11.9416	11.8076	10.9546	10.6917	11.3899	11.7822	11.8192	11.5497	11.5798	9.15917	8.74476	11.2152	11.7395	11.7535	10.3437	11.0292	11.2785	10.7939	8.95519	10.3312	10.8036	10.044	10.0627	12.8835	847	11	34417053	34450179	+	CAT	catalase
GC11M034861	7.71681	8.35751	8.0885	7.86228	7.92458	8.29646	8.12574	7.96177	7.89087	7.07102	7.46966	8.36645	8.1145	8.57198	8.16226	7.42603	8.04481	6.98556	7.8303	8.19257	6.07781	6.58856	6.54434	6.82409	51074	11	34860420	34894484	-	APIP	APAF1 interacting protein
GC11P034894	7.37328	8.27095	8.45993	7.8635	8.04345	8.32343	8.00582	8.29931	8.00835	7.26292	7.35693	8.40943	8.094	8.25111	8.05086	7.69469	8.03898	7.41029	7.81157	7.69354	5.39142	6.0102	5.78226	6.98389	8050	11	34894740	34974092	+	PDHX	pyruvate dehydrogenase complex, component X
GC11P035116	9.77069	8.94026	9.6206	9.94202	10.1975	10.0991	8.70962	7.80561	8.08495	5.58296	5.61363	9.68147	8.92815	9.28386	10.7384	10.5046	11.0162	10.2504	10.2594	10.4027	9.0751	8.40181	8.29925	9.27489	960	11	35116992	35210522	+	CD44	CD44 molecule (Indian blood group)
GC11M035409	7.09322	6.45861	6.47941	6.49726	6.21993	5.72427	6.31445	5.10366	6.01713	7.24085	6.69274	6.41614	5.62594	5.65884	6.69475	5.75132	5.66598	6.85384	7.0812	7.28911	7.24489	7.58638	7.54227	6.59131	25891	11	35409951	35503752	-		regeneration associated muscle protease
GC11P035596	5.87829	6.10694	6.11949	5.86101	5.84884	5.51542	6.71142	6.65056	6.48193	6.15516	5.88936	6.03816	6.59272	6.18716	6.5303	6.08476	5.6317	5.89255	6.02948	6.08429	6.11747	6.54367	6.03766	5.6125	24147	11	35596630	35598988	+	FJX1	four jointed box 1 (Drosophila)
GC11P035640	7.94468	8.40581	9.04451	9.76745	9.65744	8.95433	7.887	7.9518	7.90888	7.43252	7.12854	8.43085	7.92777	8.09553	8.19584	7.65766	8.07171	8.93992	8.0622	7.95073	6.07779	7.8102	7.10431	8.53567	54765	11	35640928	35786333	+	TRIM44	tripartite motif-containing 44
GC11M036251	8.74075	8.60921	8.3507	8.6933	8.41199	8.48968	8.60714	8.48477	8.69174	7.79753	7.5788	8.88349	8.85151	9.0819	9.40201	9.38446	9.61782	9.52329	8.7507	9.20983	7.25231	7.73706	7.70357	8.3038	29099	11	36252085	36267555	-	COMMD9	COMM domain containing 9
GC11M036467	6.66495	6.9751	7.30764	7.41828	6.96656	6.88456	6.87395	6.76725	6.71476	7.7623	7.72028	7.00294	6.50641	6.53455	7.52974	6.39902	6.78373	7.68263	6.94958	7.09091	7.92165	7.24766	7.00882	7.96009	7189	11	36467298	36488398	-	TRAF6	TNF receptor-associated factor 6
GC11P043290	7.03309	7.36689	7.14814	7.27132	7.25093	6.94505	7.43641	7.34521	7.51869	6.58148	6.40975	7.21379	7.09616	7.08068	7.00137	6.89435	6.52228	6.68893	6.75569	6.61346	5.24466	5.99873	5.57202	6.77613	8539	11	43290108	43322655	+	API5	apoptosis inhibitor 5
GC11P043337	7.7305	7.82856	8.06737	8.86871	8.32762	8.27835	7.14651	6.73333	7.02088	7.20071	6.8618	7.38529	6.96732	6.86354	7.54256	6.67318	6.78562	8.51966	7.55901	7.43667	8.30654	7.94887	7.85391	7.90042	55761	11	43337066	43473053	+	TTC17	tetratricopeptide repeat domain 17
GC11P043658	9.58843	9.90534	9.93779	9.74333	10.0071	9.86618	9.86826	10.4866	10.3598	11.1462	11.1338	10.1777	9.86188	10.0291	9.88706	9.87559	9.94781	8.97995	9.96795	9.75693	7.80718	8.35946	7.32817	8.09179	51144	11	43658824	43834736	+	HSD17B12	hydroxysteroid (17-beta) dehydrogenase 12
GC11P044073	7.00391	7.4677	7.50879	7.72365	7.57708	7.4292	7.20217	7.04161	7.14707	8.09629	8.1235	7.00176	7.26526	7.06891	7.32572	7.02285	7.51657	7.59041	7.40766	7.71242	6.41544	6.40902	6.5314	7.63368	2132	11	44073674	44223555	+	EXT2	exostoses (multiple) 2
GC11P045072	6.35554	5.97338	5.82131	5.96005	5.90901	5.92209	6.30809	6.09081	5.83305	6.11899	6.49769	5.83707	6.04824	5.70443	6.11749	6.18	5.72368	6.46691	6.97268	6.33775	6.62782	7.03173	6.5679	6.18712	56981	11	45072139	45203478	+	PRDM11	PR domain containing 11
GC11P045783	7.22581	6.82044	6.8773	6.62236	6.93196	6.78348	6.86855	7.02987	6.92803	6.91303	7.08135	6.94744	7.21709	7.09471	6.71894	7.17031	6.88843	7.22704	7.04977	7.05482	6.8025	6.90286	6.40111	6.72705	55343	11	45783275	45791142	+	SLC35C1	solute carrier family 35, member C1
GC11P045825	6.9777	6.46169	6.46958	6.69248	6.67074	6.28117	6.81394	6.60844	6.49275	6.96715	6.88194	6.48329	6.09378	6.43816	6.65748	6.52505	6.45203	7.05949	6.89354	7.25257	7.25172	7.40263	7.60103	7.37951	1408	11	45825604	45861372	+	CRY2	cryptochrome 2 (photolyase-like)
GC11P045863	5.78855	5.78304	5.35179	5.88461	5.85643	5.57376	5.65001	5.70582	5.91635	5.91388	6.41539	5.67531	5.71643	6.17256	5.35486	5.80394	5.85711	5.6506	5.44639	5.8559	6.14682	6.58255	6.25179	5.67528	9479	11	45863777	45884591	+	MAPK8IP1	mitogen-activated protein kinase 8 interacting protein 1
GC11M045911	7.32087	7.67272	8.59849	8.78588	8.82407	8.08841	7.25167	7.22387	7.44184	7.757	7.62742	8.00421	7.41813	8.62256	8.52903	8.55819	9.59746	8.88667	6.47297	6.70563	10.1371	9.06213	9.44889	8.98678	51317	11	45910692	46099305	-	PHF21A	PHD finger protein 21A
GC11P046311	9.33211	9.53805	9.45728	9.38814	9.87058	9.70824	8.43731	8.41933	8.48806	8.47914	8.44803	8.99165	8.85722	8.9182	7.93907	9.08264	8.79541	9.57275	8.02919	8.42364	8.63788	8.99463	9.12127	9.7714	8525	11	46311314	46358680	+	DGKZ	diacylglycerol kinase, zeta 104kDa
GC11M046363	6.68316	6.38905	6.40862	6.73786	6.33484	6.51772	6.62774	6.29619	6.18884	6.89919	6.90938	6.34566	6.41913	6.05432	6.5441	6.15278	6.09597	6.5144	6.89192	7.16466	6.27584	7.09555	7.05381	6.41805	1132	11	46363215	46364683	-	CHRM4	cholinergic receptor, muscarinic 4
GC11M046374	6.11521	6.5951	6.99788	7.49006	7.10642	6.80904	6.78033	6.73697	7.15827	6.46821	6.48674	6.43788	6.30566	6.30877	6.45296	6.42732	6.2918	6.23696	6.14894	6.36325	6.60741	6.12203	5.80798	6.86494	55626	11	46374539	46572145	-		hypothetical protein FLJ20294
GC11P046595	8.36325	7.8671	7.36225	7.19346	7.55072	7.87742	8.27225	7.98168	8.33073	7.9695	8.06011	7.96212	7.92796	7.32232	8.03983	7.91757	7.62979	8.12131	8.27057	8.30453	8.79344	8.38423	8.41522	8.16014	9776	11	46595702	46652643	+	KIAA0652	KIAA0652
GC11P046678	7.46414	7.05774	7.29652	7.86386	7.00389	7.18211	7.46459	7.1441	7.52029	7.5009	7.93023	7.0742	7.2756	7.13479	7.27272	7.28055	7.33553	7.71351	7.28563	6.89609	7.72955	7.57447	7.39074	7.47345	79797	11	46678943	46684037	+	ZNF408	zinc finger protein 408
GC11P046697	6.05537	5.67633	5.38347	5.602	5.50026	5.59617	5.86996	6.12333	5.79914	6.50012	6.41252	5.7568	6.66147	6.07354	5.47435	5.95748	5.97398	6.27248	5.74161	5.77193	6.38112	6.36228	6.31511	5.53727	2147	11	46697350	46717634	+	F2	coagulation factor II (thrombin)
GC11M046722	9.01051	9.29734	8.19384	8.24353	8.46238	8.67848	9.4752	9.77252	9.72219	9.91435	9.67314	9.44212	9.48998	9.71862	8.76143	9.164	9.31242	7.91043	8.3957	8.19284	7.20703	7.67596	6.98227	7.23795	9793	11	46721659	46824419	-	CKAP5	cytoskeleton associated protein 5
GC11P046915	7.91311	7.57072	8.0338	8.02136	7.99607	8.32899	8.16348	7.75794	7.57339	8.29133	8.15751	7.35888	7.87966	7.88619	7.34664	7.71896	7.60209	6.93578	6.84711	7.30583	6.528	7.21461	6.83725	6.4849	79096	11	46914826	47142505	+	C11orf49	chromosome 11 open reading frame 49
GC11M047142	8.98951	8.5447	9.74154	9.39587	9.59725	9.35433	9.36944	8.80533	9.37411	9.42758	8.98366	9.37598	9.35034	9.35287	9.08439	8.94631	8.93969	9.45189	8.40162	8.2505	8.62095	8.69417	8.67555	9.55404	84364	11	47142429	47154995	-	ZNF289	zinc finger protein 289, ID1 regulated
GC11M047155	5.74534	5.65787	5.41649	5.92437	5.57719	5.3434	5.18464	5.8907	5.65998	5.90207	5.86087	5.98561	6.00972	6.0505	5.65505	6.46546	5.41769	5.79708	5.81319	5.45252	5.94878	5.62947	5.63136	5.60443	29763	11	47155660	47164534	-	PACSIN3	protein kinase C and casein kinase substrate in neurons 3
GC11P047193	7.28419	7.48507	7.40103	7.05445	7.39973	7.3067	8.58285	7.93637	8.65054	8.37674	8.196	8.70671	8.70232	9.89592	7.86831	8.30931	9.36991	7.2765	8.06021	7.15964	6.0844	6.69229	6.35945	7.76683	1643	11	47193088	47217339	+	DDB2	damage-specific DNA binding protein 2, 48kDa
GC11M047218	7.19815	7.08364	7.24941	6.9651	7.59599	7.75935	6.88338	6.89556	7.16294	7.80522	7.61919	6.60307	7.23929	6.36125	8.04325	9.2353	8.05053	8.26402	9.58762	9.55154	6.74237	6.97892	6.22734	6.62695	53	11	47217428	47226939	-	ACP2	acid phosphatase 2, lysosomal
GC11P047247	7.8119	7.71688	8.17624	8.33459	8.3828	8.4463	7.3219	7.21799	7.14032	8.91611	8.94584	7.81032	7.85138	8.26405	7.95051	8.15355	8.28958	8.37386	8.231	8.10982	7.50622	7.78929	7.70766	8.85803	8567	11	47247534	47308158	+	MADD	MAP-kinase activating death domain
GC11M047332	7.91273	6.77214	6.7229	6.59006	6.3543	6.91499	5.54918	6.37032	6.3378	6.07111	5.27078	7.02849	7.82751	7.81248	8.97168	9.17271	8.75265	9	7.67068	7.6362	9.34122	9.22255	9.23263	8.04822	6688	11	47332987	47356674	-	SPI1	spleen focus forming virus (SFFV) proviral integration oncogene spi1
GC11M047444	7.50911	7.56261	7.83437	8.42439	8.28625	7.45054	7.18864	7.63707	7.66691	6.85763	7.09183	7.46981	7.2756	7.39362	7.04436	7.08346	6.99135	7.71657	7.99677	7.90439	7.54635	8.10494	8.08793	8.23151	10658	11	47446521	47531264	-	CUGBP1	CUG triplet repeat, RNA binding protein 1
GC11M047550	6.62481	6.86894	7.31707	7.44576	7.2075	7.33756	6.73185	6.61508	6.81455	6.97181	6.98386	7.16298	6.8842	7.05706	6.95584	6.76542	6.66644	6.35696	6.59267	6.54877	7.01841	6.37312	6.60026	7.45343	55709	11	47550325	47557078	-	KBTBD4	kelch repeat and BTB (POZ) domain containing 4
GC11M047595	9.29291	9.9637	9.41979	9.27263	8.91769	9.17088	10.5837	10.7454	10.7441	9.13744	8.78425	10.0851	10.619	9.97077	9.62858	10.0594	9.16771	9.1384	9.79739	9.84503	5.98686	7.1897	7.43092	8.40138	23788	11	47595443	47620640	-	MTCH2	mitochondrial carrier homolog 2 (C. elegans)
GC11M047694	8.17683	8.35381	9.3046	9.28061	9.67135	9.05254	7.86618	7.9147	7.34201	7.63537	7.10391	8.69548	7.64393	8.89446	7.92219	7.31842	8.36376	8.81015	8.05216	7.8822	7.50254	7.70889	7.42368	9.02435	23360	11	47694645	47745605	-	FNBP4	formin binding protein 4
GC11M056850	9.29678	9.26843	8.71349	9.1959	8.80718	8.80159	9.6613	9.88352	10.1055	7.57093	7.37283	9.41156	9.72013	9.48544	8.52768	9.07271	8.82399	7.98993	8.13302	7.22283	6.07363	6.51152	6.4509	7.51331	6749	11	56850035	56859927	-	SSRP1	structure specific recognition protein 1
GC11M056900	6.13454	6.07659	5.88566	5.6912	5.96719	5.76466	5.66592	6.12378	5.81266	5.79064	6.3982	6.68971	9.81986	9.34195	6.08162	5.73571	5.96871	6.11842	6.23684	6.3128	6.20726	6.487	6.42376	6.10088	10394	11	56900818	56905199	-	PRG3	proteoglycan 3
GC11M056911	12.3893	11.4974	7.24235	8.4008	8.23074	8.27858	11.8834	11.8125	10.4963	7.07223	6.39105	12.0314	13.2424	13.3009	6.57654	8.86648	8.07299	6.15779	6.10301	6.54952	5.90596	6.15597	6.53316	6.47343	5553	11	56911410	56914706	-	PRG2	proteoglycan 2, bone marrow (natural killer cell activator, eosinophil granule major basic protein)
GC11M056931	8.57911	8.81321	7.7729	7.51291	7.71272	7.77121	10.2004	10.1966	9.81123	8.81885	8.78035	8.92157	9.19997	8.97289	8.98152	8.93332	8.53652	8.51434	9.37789	9.14974	6.75991	7.35437	6.90866	7.38844	29015	11	56931004	56951099	-	SLC43A3	solute carrier family 43, member 3
GC11M057008	7.94391	7.9876	7.40885	7.83834	7.92874	7.76427	9.12132	8.97561	9.17527	7.04834	7.37749	8.00453	8.41781	8.00593	7.07739	6.96182	7.13505	6.7943	6.4688	6.41019	6.55684	6.49536	6.64354	6.78383	8501	11	57008583	57039735	-	SLC43A1	solute carrier family 43, member 1
GC11M057052	8.01814	8.33748	7.24591	7.14857	7.61733	7.85875	9.54716	9.40142	9.38214	7.45846	7.32365	8.08109	9.02892	8.2934	7.49256	7.85307	7.52668	6.75481	8.18298	7.99946	7.79734	7.12917	7.06274	6.99033	26519	11	57052511	57054790	-	TIMM10	translocase of inner mitochondrial membrane 10 homolog (yeast)
GC11M057075	9.04241	9.43631	9.75089	9.93507	9.49537	9.88222	9.62655	9.49982	9.0588	8.82972	8.89692	9.335	9.32364	9.77064	8.62163	8.46383	9.53955	9.7812	10.7507	8.99484	11.569	9.76388	9.5074	9.58181	9246	11	57075704	57091756	-	UBE2L6	ubiquitin-conjugating enzyme E2L 6
GC11P057181	7.50825	7.76603	7.69029	8.35169	7.66938	7.47524	8.31403	8.42534	8.3945	8.25768	7.88262	8.43498	8.17564	7.59994	8.40302	8.15984	8.1394	8.49621	8.61885	8.50152	9.57811	8.98303	9.25688	8.75716	10978	11	57181205	57185912	+		ATP/GTP-binding protein
GC11M058052	8.47091	8.35886	9.03947	8.16791	7.80446	8.02197	6.60201	6.47882	7.22471	7.15439	6.98699	10.5668	10.3634	10.5299	11.1321	10.977	10.8289	10.2086	10.8474	11.2983	8.02018	8.79494	8.02177	9.12132	9404	11	58050921	58099910	-	LPXN	leupaxin
GC11P058668	9.23917	9.31059	9.40633	9.37045	9.11791	8.9641	8.61057	8.57329	9.25233	7.82715	7.87464	9.31089	9.78937	9.83431	9.17861	9.74686	9.89663	9.42175	8.25068	7.59976	9.92051	8.72746	8.49055	8.6389	63901	11	58668827	58679085	+	FAM111A	family with sequence similarity 111, member A
GC11M059330	9.07989	9.69127	9.0868	9.39497	9.61658	10.0959	10.3049	10.0826	9.82688	8.11024	8.07487	9.33295	9.64606	9.53888	8.61436	8.95134	8.77203	7.75615	8.73936	8.09758	6.62838	7.57143	7.29522	7.70972	54948	11	59330183	59334921	-	MRPL16	mitochondrial ribosomal protein L16
GC11M059695	7.59487	8.31904	9.12475	7.10291	7.99454	6.75838	6.49245	6.44175	6.06925	6.40882	6.04711	10.2645	9.87061	9.99819	11.2564	11.5666	11.5249	11.5836	6.5138	6.48518	8.13374	10.1407	9.00723	7.8965	64231	11	59695656	59708467	-	MS4A6A	membrane-spanning 4-domains, subfamily A, member 6A
GC11P060366	7.8165	8.0247	7.52131	7.7181	7.22068	7.58282	8.07873	8.91553	8.19683	6.77578	7.4788	7.92712	7.95312	6.81666	7.21443	7.50914	6.0588	7.46562	8.42166	7.21726	5.73962	7.17396	7.10829	6.59924	79080	11	60366119	60375129	+	CCDC86	coiled-coil domain containing 86
GC11M060415	9.60547	9.37822	9.57706	9.70838	9.50818	9.45734	9.9312	10.0169	10.0767	9.1944	9.34114	9.93694	9.95006	8.84727	9.39368	9.09708	8.53275	8.66808	7.81037	7.61031	6.84684	7.4059	7.24161	7.93146	27339	11	60414782	60430632	-	PRPF19	PRP19/PSO4 pre-mRNA processing factor 19 homolog (S. cerevisiae)
GC11P060439	9.27302	8.89286	8.48858	8.93897	8.79669	8.92682	8.77952	9.12389	8.79447	8.78909	8.73275	9.39328	9.53545	8.81223	9.3191	9.71278	9.34924	8.94306	9.12866	8.26516	7.86261	7.78245	7.30994	7.99553	79073	11	60438252	60447489	+	TMEM109	transmembrane protein 109
GC11P060448	6.59424	6.39554	6.11402	6.50371	6.32805	6.29754	6.65161	6.72969	6.78197	6.60496	6.87345	6.49138	6.41091	7.17227	6.25825	6.91553	6.89228	6.56705	6.67909	6.47626	6.57992	6.57257	6.6558	6.34739	54972	11	60448521	60461206	+	TMEM132A	transmembrane protein 132A
GC11M060461	6.64813	5.96779	7.25331	6.67863	6.84209	6.21794	6.43532	5.95831	6.25539	6.38816	6.6546	6.93853	6.39421	7.11871	9.19556	9.24263	9.3878	9.95566	10.7989	10.5097	10.4277	8.81949	8.88957	7.36399	51296	11	60461135	60475833	-	SLC15A3	solute carrier family 15, member 3
GC11P060626	7.32384	6.78548	6.65569	6.78117	6.50524	6.61182	6.90855	6.60577	6.92791	7.17195	7.36556	6.67814	6.39244	6.7895	6.97952	6.32712	6.25802	7.52857	8.02774	7.90091	7.53077	8.14634	7.97435	8.049	921	11	60626542	60651897	+	CD5	CD5 molecule
GC11M060655	6.80822	7.20197	7.12097	6.78352	6.91947	6.86253	7.8362	7.99804	8.13715	8.87147	8.7695	7.27008	7.30836	7.44165	8.19788	8.65556	8.72533	8.23696	8.1871	8.59262	8.92496	7.6743	8.25384	7.27069	55048	11	60654303	60685492	-	VPS37C	vacuolar protein sorting 37 homolog C (S. cerevisiae)
GC11M060823	9.70326	9.70183	9.03253	9.86487	9.36493	9.60304	9.83113	9.8417	9.8693	9.35209	9.42824	9.72209	9.72396	9.39638	9.22747	9.65848	9.53788	9.63727	9.65642	9.29285	7.42435	8.27201	7.46865	8.54687	1642	11	60823499	60857125	-	DDB1	damage-specific DNA binding protein 1, 127kDa
GC11P060858	6.2859	5.92598	6.20358	6.17263	6.57036	6.35486	6.84291	6.64315	6.65947	6.04341	6.32693	6.01764	6.48503	6.60422	5.54677	6.21148	6.49281	6.26073	6.30733	6.03054	5.46102	5.56116	5.7143	5.66795	26007	11	60858725	60870967	+	DAK	dihydroxyacetone kinase 2 homolog (S. cerevisiae)
GC11M060926	9.26485	8.90798	7.8591	7.68826	8.50734	8.5897	8.15807	8.00702	7.92267	8.02721	7.96114	8.13357	8.09925	8.26683	8.27806	8.14992	8.57729	9.04535	8.78528	8.38094	9.50154	8.44382	8.91268	8.87231	79869	11	60926778	60953849	-		pre-mRNA cleavage factor I, 59 kDa subunit
GC11M061313	10.9513	11.1744	10.1382	11.1014	10.3892	10.9684	10.627	10.3226	10.4382	10.4458	9.98583	11.4774	10.9885	10.8126	11.1034	10.2978	9.84531	10.4299	10.1478	9.68083	9.27086	9.64845	9.02183	10.228	746	11	61313180	61316661	-	C11orf10	chromosome 11 open reading frame 10
GC11P061316	8.33528	9.02816	7.59768	8.0019	8.16854	7.92274	9.5905	9.77224	10.033	7.77918	7.85118	9.17301	9.4358	8.60481	7.78897	8.5363	7.77229	5.86102	7.93349	6.07725	6.05429	5.82451	5.89486	6.83637	2237	11	61316725	61321283	+	FEN1	flap structure-specific endonuclease 1
GC11M061323	9.22483	7.83621	8.15304	8.93831	8.03364	9.27686	10.1623	10.8698	10.883	10.873	10.8615	9.96362	9.87603	10.1342	9.68802	10.1749	10.7656	7.83018	8.05508	8.58252	5.79925	5.71702	5.24101	6.12984	3992	11	61323678	61341028	-	FADS1	fatty acid desaturase 1
GC11P061340	7.85253	9.21607	8.2109	9.02714	8.48461	8.92565	10.0733	10.5032	10.5765	11.4532	11.6119	9.50961	9.75973	10.066	9.42885	9.47792	10.1455	7.81877	7.71253	7.72969	7.48545	7.4438	7.32788	7.07617	9415	11	61340324	61391401	+	FADS2	fatty acid desaturase 2
GC11M061422	7.61336	7.75661	6.30493	7.07469	6.51113	7.18904	7.62766	7.1579	7.41952	7.82219	8.05503	7.44788	6.86668	6.76772	7.58795	7.22449	7.22271	8.1921	8.24063	8.7577	8.27129	8.6608	8.72777	7.11012	5866	11	61421349	61444317	-	RAB3IL1	RAB3A interacting protein (rabin3)-like 1
GC11P061648	6.48468	6.66373	6.05642	6.03022	6.06042	5.94153	7.29549	6.55015	6.32297	6.53399	6.35256	6.44879	6.55471	5.82538	6.61088	5.97552	6.33035	6.05169	6.4197	6.64523	6.15963	6.78335	6.36173	6.40996	3619	11	61648020	61676800	+	INCENP	inner centromere protein antigens 135/155kDa
GC11P061861	8.22103	8.3218	7.23404	7.17404	7.244	7.92579	7.01874	6.75356	6.55182	7.31767	7.60528	7.80889	8.71007	7.78486	8.24324	7.7793	7.83371	8.57657	8.2795	8.23671	6.6437	7.47038	7.26549	9.38084	80150	11	61861524	61917458	+	ASRGL1	asparaginase like 1
GC11M062083	13.1201	13.2166	13.246	13.1207	13.1372	13.3137	12.748	12.613	12.637	12.7155	12.6811	13.1155	13.0106	12.9895	12.8499	12.6463	12.8453	12.5436	12.3061	12.0216	9.75693	11.6383	11.0521	12.4932	1937	11	62083648	62098036	-	EEF1G	eukaryotic translation elongation factor 1 gamma
GC11M062098	6.48699	6.36476	5.88445	6.65841	5.983	6.54699	6.90586	7.72352	7.5425	6.44164	6.52472	6.33519	7.65318	7.78485	6.19525	7.84706	7.56028	6.86938	6.05811	6.17916	6.80551	6.16081	6.35509	6.16444	64852	11	62099096	62115592	-	RBM21	RNA binding motif protein 21
GC11M062127	7.64646	7.56037	8.27563	7.80338	8.4509	7.95819	7.14445	7.15473	7.2398	8.01289	8.11931	7.65187	7.73994	7.55673	7.69481	8.13144	7.9146	8.14405	7.55255	7.54942	7.63693	8.30744	8.03724	8.5662	256364	11	62126266	62136597	-	EML3	echinoderm microtubule associated protein like 3
GC11P062137	5.64596	5.80976	5.99041	5.61978	6.00598	5.68989	5.98336	6.5165	6.29696	6.02489	6.05513	6.15465	6.78898	6.88289	5.53319	6.46412	6.55326	6.06791	5.46268	5.63535	6.22113	5.77598	5.72929	5.5657	6094	11	62137198	62139162	+	ROM1	retinal outer segment membrane protein 1
GC11M062148	9.21177	9.1397	8.84128	9.45122	9.0989	9.51035	9.30143	9.54288	9.27793	9.80429	9.82344	9.51264	9.68032	9.55267	9.24636	9.56183	9.34307	9.19611	8.07403	7.9612	8.11958	8.33082	7.4427	8.52161	23193	11	62148876	62170680	-	GANAB	glucosidase, alpha; neutral AB
GC11M062187	7.33818	8.02387	7.87727	7.86971	7.4626	7.93674	8.31447	8.75851	8.36246	7.66166	7.75747	7.84912	8.64225	7.66983	7.69536	8.11248	7.49616	7.06203	8.03851	7.53716	7.06765	7.09753	7.20309	7.86257	79081	11	62186864	62195817	-	C11orf48	chromosome 11 open reading frame 48
GC11P062231	6.41023	6.07567	6.61787	6.47193	6.10652	5.90375	6.62798	6.60779	6.39901	6.3028	6.6419	6.27607	6.35503	6.15636	6.50624	6.24271	5.84805	6.40042	7.14951	6.40013	6.78579	6.7044	7.07565	6.5699	2785	11	62231708	62233246	+	GNG3	guanine nucleotide binding protein (G protein), gamma 3
GC11P062285	9.7669	10.1323	9.82693	9.88691	9.48225	9.95477	9.97901	10.1983	10.1695	9.72325	9.50791	9.97156	10.1633	10.1356	9.90646	9.88678	9.54184	9.3582	9.59875	9.66586	8.48468	9.33786	8.88025	9.94693	5436	11	62285590	62290757	+	POLR2G	polymerase (RNA) II (DNA directed) polypeptide G
GC11M062316	8.99722	9.27227	9.8001	10.0523	10.6278	9.52663	9.24944	9.0282	8.81165	8.69998	8.52224	8.94092	8.96405	8.31424	9.14978	9.53066	9.74602	10.3013	8.23286	8.12123	9.9951	9.74665	9.99854	10.4585	10482	11	62316219	62329529	-	NXF1	nuclear RNA export factor 1
GC11M062330	7.29719	7.2134	6.43045	6.39662	6.72116	7.19543	6.77305	7.06308	7.39572	6.52813	7.20272	6.51851	6.98362	7.23774	7.504	7.14493	7.59407	7.64374	7.20414	6.96028	7.68584	7.0968	7.1327	7.89739	6811	11	62330945	62356116	-	STX5	syntaxin 5
GC11M062357	7.22405	7.14763	7.10621	6.95963	7.0843	6.88598	8.01157	8.03741	7.80531	6.18587	6.01978	7.00564	7.34451	7.33532	6.32225	6.38208	6.01528	6.76526	7.00019	6.36932	6.25358	6.23297	6.17448	6.78828	54663	11	62356959	62364204	-	WDR74	WD repeat domain 74
GC11P062380	8.60151	8.4503	8.47753	8.28415	8.74853	8.31608	9.59496	9.54271	9.95351	9.32183	9.1702	9.31676	8.90756	8.60658	9.40981	9.15066	8.89601	8.95414	9.50649	9.17378	8.3031	7.49939	7.68778	8.97573	6520	11	62380093	62412928	+	SLC3A2	solute carrier family 3 (activators of dibasic and neutral amino acid transport), member 2
GC11P063060	7.03589	7.52467	7.84272	8.67035	8.17645	8.75888	5.70413	5.66325	5.3682	6.81044	5.84741	6.62776	7.13077	7.63743	5.85574	6.23594	6.7396	7.74118	10.6047	5.82684	9.5813	7.64554	7.11471	9.15322	5920	11	63060855	63070505	+	RARRES3	retinoic acid receptor responder (tazarotene induced) 3
GC11M063099	6.02437	5.67224	5.95984	5.51331	5.84429	5.74449	5.23312	6.07284	5.58046	6.19217	5.87112	5.46396	5.70508	5.59286	5.89131	5.36766	6.53187	6.97429	7.06376	6.59798	5.93804	7.24732	6.38356	6.81626	11145	11	63098824	63138469	-	HRASLS3	HRAS-like suppressor 3
GC11P063205	10.1007	10.0457	10.1416	10.3618	10.4448	10.4028	10.0812	9.52723	10.0043	10.8683	10.6826	10.2704	10.3533	10.1032	10.6989	10.5515	11.0178	11.1503	8.63323	8.93711	12.2534	10.9392	10.9146	10.8336	10313	11	63205497	63283933	+	RTN3	reticulon 3
GC11P063463	6.23641	6.85713	7.4719	7.31929	7.44301	7.11738	6.30713	6.03597	6.39853	6.30661	6.26394	6.81606	6.49969	6.52652	6.2648	6.05525	6.04757	5.69544	5.76615	5.5054	5.12855	5.55077	5.55958	6.52712	79829	11	63463043	63481020	+	NAT11	N-acetyltransferase 11
GC11P063498	10.4171	11.0157	9.51964	9.97562	9.99912	10.3176	11.1911	11.1012	11.4929	11.1374	11.0223	11.4046	11.5575	11.3721	11.3799	11.3738	11.2857	10.6733	11.0806	10.9948	10.3632	9.96314	9.7627	9.87477	1351	11	63498654	63500590	+	COX8A	cytochrome c oxidase subunit 8A (ubiquitous)
GC11P063627	6.44256	6.36639	6.01685	5.86276	5.76622	6.03129	6.07874	5.96706	5.55298	6.22643	6.27005	6.07433	5.88152	5.37734	6.27727	5.68011	5.89387	6.67223	7.0893	7.47729	6.57399	7.08914	7.63958	6.15115	23769	11	63627937	63643221	+	FLRT1	fibronectin leucine rich transmembrane protein 1
GC11P063758	7.07425	6.34041	6.69798	6.01821	6.32838	6.2383	6.39711	5.89085	6.04653	6.43015	6.86467	6.36717	6.33341	6.81971	6.43278	5.95611	6.90216	5.62441	7.36374	7.34723	5.74879	5.65371	5.96933	6.66391	7423	11	63758645	63762834	+	VEGFB	vascular endothelial growth factor B
GC11P063775	6.45125	6.39627	6.34328	6.65187	6.42655	6.34009	6.74238	6.4541	6.46147	7.17271	7.2202	6.24998	6.60666	7.15395	6.27767	6.84848	7.42849	6.73704	5.69167	6.38904	6.71809	5.89556	5.62894	6.8635	5331	11	63775570	63791969	+	PLCB3	phospholipase C, beta 3 (phosphatidylinositol-specific)
GC11M063793	6.15615	6.7544	6.27832	5.32	6.18981	6.46078	7.46581	6.9314	6.96544	6.34734	6.7238	6.19647	6.81822	6.63841	5.987	6.60503	6.58435	5.89141	6.14772	6.10845	6.40188	6.24198	6.34611	6.30617	572	11	63793877	63808657	-	BAD	BCL2-antagonist of cell death
GC11P063810	7.55794	7.35445	6.64082	6.85374	6.83513	7.21839	6.9973	7.16422	7.35366	7.64524	7.95106	7.13027	7.30703	6.69917	7.40495	7.1338	6.92474	7.59732	8.04025	7.87352	7.48569	7.80502	7.75962	6.86191	56834	11	63809304	63813541	+	GPR137	G protein-coupled receptor 137
GC11P063815	6.47107	6.05079	5.47389	5.61058	5.65837	5.60667	6.36527	5.5462	5.94603	6.14268	6.12709	5.96185	5.70842	5.38656	6.02743	5.68917	5.87372	6.34545	6.50544	6.46864	6.15332	7.20891	7.35061	5.85551	50801	11	63815769	63828817	+	KCNK4	potassium channel, subfamily K, member 4
GC11P063884	8.743	8.44505	8.084	7.64109	7.87295	7.93854	7.6519	7.67655	7.3228	8.0107	8.56713	8.32196	8.22268	8.18965	8.8791	8.75691	8.96053	9.62991	8.32531	8.26122	7.84039	8.46028	8.23087	7.82465	8986	11	63883195	63896262	+	RPS6KA4	ribosomal protein S6 kinase, 90kDa, polypeptide 4
GC11M064250	8.59856	8.77684	9.44634	9.30744	9.58077	8.82379	6.17641	6.25204	6.07927	9.32562	9.21638	7.90121	7.80985	7.32331	6.80975	7.2394	7.19169	8.00762	5.29837	5.57517	8.76365	8.27461	8.44653	9.7019	10235	11	64250959	64269504	-	RASGRP2	RAS guanyl releasing protein 2 (calcium and DAG-regulated)
GC11M064313	6.4362	6.39075	7.47748	7.23583	6.93916	6.85351	6.63084	6.46121	6.72555	7.81184	7.5708	6.72917	6.88744	7.40608	6.43468	7.20601	7.65627	6.50753	5.88737	6.0589	7.13455	6.14737	6.32868	7.13227	5871	11	64313185	64327289	-	MAP4K2	mitogen-activated protein kinase kinase kinase kinase 2
GC11M064327	8.69115	8.37274	8.5368	8.49068	8.71132	8.79082	8.25396	7.9498	7.71493	8.60412	8.34255	8.18513	7.54121	7.68274	7.6224	7.73422	7.82688	7.87751	7.50697	7.51503	6.39142	7.19764	6.8696	7.54114	4221	11	64327571	64335342	-	MEN1	multiple endocrine neoplasia I
GC11M064376	7.5941	7.47958	7.94907	7.36042	7.63164	7.60885	7.83691	7.7014	7.58556	7.92874	8.16485	7.42113	7.49142	7.25216	7.18094	6.83526	6.7841	7.92195	7.70718	6.8787	9.56778	8.41187	8.84046	10.2914	10938	11	64376783	64402767	-	EHD1	EH-domain containing 1
GC11M064418	7.58023	7.82104	8.23021	8.23195	8.39321	7.96064	8.11474	8.08796	8.36189	7.75461	7.59234	7.38164	7.72942	7.56721	7.68241	8.04405	8.47338	8.90849	7.87581	7.76383	11.983	10.3373	11.6774	11.0207	23130	11	64418594	64441254	-		hypothetical protein LOC23130
GC11P064448	6.7123	6.57634	6.55611	6.71671	6.66809	6.51933	7.90373	8.06483	8.30534	7.11687	7.33462	6.60108	6.86508	7.06484	6.6504	7.27609	7.37183	7.41423	6.36761	6.42876	7.5829	7.04076	6.96591	8.59851	5526	11	64448755	64458521	+	PPP2R5B	protein phosphatase 2, regulatory subunit B (B56), beta isoform
GC11P064608	6.76151	6.50543	6.08745	5.86704	5.93563	6.50971	7.1909	6.92149	7.30223	6.53112	6.7868	6.57024	7.04442	6.47889	6.58844	7.1434	6.59365	6.06603	6.27174	6.25502	6.91017	5.99588	6.10216	6.47216	7542	11	64608269	64612450	+	ZFPL1	zinc finger protein-like 1
GC11P064620	9.95581	10.0451	10.7953	10.633	10.9146	10.8488	10.0736	9.3586	9.63334	9.56264	9.46228	10.0125	9.50012	9.7079	9.66316	9.08772	9.5628	9.71881	8.79266	8.92062	8.19079	8.73176	8.44916	9.87742	738	11	64620258	64635758	+	C11orf2	chromosome 11 open reading frame2
GC11P064635	6.55407	6.63513	6.65647	7.17322	6.70079	7.21735	7.68109	8.40872	8.22946	9.22979	9.31823	7.41355	7.85494	7.97626	6.8437	7.19458	7.43614	6.41432	5.88892	6.09067	6.14679	6.25472	5.93289	6.15735	7108	11	64635931	64640282	+	TM7SF2	transmembrane 7 superfamily member 2
GC11M064640	6.92844	6.55546	5.86604	5.45296	6.02809	6.12839	7.00419	6.58491	6.52532	6.80343	6.81259	6.41026	6.67674	6.33201	6.0688	6.76994	6.77273	6.77972	6.42783	6.66412	6.81202	6.64758	6.72433	5.95327	741	11	64640451	64641746	-	ZNHIT2	zinc finger, HIT type 2
GC11P064646	8.86648	9.22677	8.98372	8.47039	8.93471	9.37978	10.2629	10.4031	10.1626	9.96585	9.92162	9.30535	9.42094	9.2655	8.59554	9.10912	8.62203	8.69283	9.30603	8.69905	8.77753	8.54802	8.70565	9.44137	740	11	64646303	64651417	+	MRPL49	mitochondrial ribosomal protein L49
GC11P064705	8.39284	8.05953	7.47105	7.61819	8.33017	8.31194	8.33695	8.26739	8.5613	9.47009	9.57855	7.92792	7.97093	8.13903	8.25246	8.05157	8.42841	8.85065	7.32864	7.11773	8.10348	7.36448	7.38111	8.30347	823	11	64705918	64736052	+	CAPN1	calpain 1, (mu/I) large subunit
GC11P064786	7.70496	7.86805	6.99616	6.90419	7.09389	7.00262	8.13022	8.2275	8.72561	7.33237	7.01547	7.7018	8.55289	7.91509	7.34494	8.30045	7.62783	6.95092	7.51158	6.44869	6.82875	6.39091	6.3566	6.53549	23649	11	64786007	64821663	+	POLA2	polymerase (DNA directed), alpha 2 (70kD subunit)
GC11P064838	6.14251	5.84157	5.8814	5.81505	5.69481	5.64524	5.80633	6.14236	6.07104	6.00593	6.05068	5.96798	5.90997	6.01181	5.93387	6.13478	5.94989	7.00889	6.33289	6.12447	8.61416	6.96511	6.80996	5.71574	10435	11	64838906	64846475	+	CDC42EP2	CDC42 effector protein (Rho GTPase binding) 2
GC11P064858	8.09101	8.32716	9.41626	9.0798	9.21024	9.14766	8.9135	8.87795	8.70791	8.76477	8.31394	8.51015	8.75059	8.75397	8.23495	8.39991	8.83864	8.59363	7.39184	7.63646	9.39532	7.87711	8.0024	8.64786	5977	11	64857921	64877026	+	DPF2	D4, zinc and double PHD fingers family 2
GC11P065094	7.3107	7.97144	7.23031	6.96477	6.80277	7.26658	8.92549	8.64898	9.02556	6.51691	6.30529	7.26367	8.17633	7.29489	6.80855	7.37317	6.69789	6.94058	7.49206	6.09453	7.35587	6.87317	7.20642	7.09338	10534	11	65094518	65095808	+	SSSCA1	Sjogren's syndrome/scleroderma autoantigen 1
GC11P065097	8.64876	8.60763	8.29201	8.22445	8.60528	8.70909	8.37482	7.85621	8.09155	8.48682	8.8151	8.22464	7.73824	7.65657	8.71438	8.54013	8.63573	8.87049	8.69157	8.74726	9.01747	8.58473	8.73525	8.56989	23625	11	65095906	65098237	+	FAM89B	family with sequence similarity 89, member B
GC11M065116	5.74585	5.44955	5.06829	5.68755	5.50159	5.36951	5.71813	5.87913	5.73686	5.58767	5.80644	5.5408	5.7048	5.71545	5.47109	5.67365	6.14815	5.89243	5.8514	5.75166	7.27528	6.4201	6.84794	6.39393	10089	11	65116902	65120043	-	KCNK7	potassium channel, subfamily K, member 7
GC11M065121	8.34848	7.96053	7.71033	7.96247	8.35504	8.27191	7.48588	7.36798	7.55624	8.69293	8.6697	7.85902	7.48234	7.47702	8.54445	8.49637	8.46549	9.47716	8.64802	8.44635	9.90903	8.9951	9.41915	8.43451	4296	11	65121802	65138296	-	MAP3K11	mitogen-activated protein kinase kinase kinase 11
GC11P065162	7.44472	7.06728	7.62767	7.71391	7.94187	7.87179	6.91136	6.23475	6.24043	6.87476	6.7924	6.98904	7.08268	6.94792	7.44274	7.61239	7.81429	8.47538	6.84684	5.74231	9.5363	8.56346	8.99156	8.95621	6494	11	65162184	65174958	+	SIPA1	signal-induced proliferation-associated gene 1
GC11P065236	8.51389	8.35146	8.31437	7.69315	8.12624	8.22474	8.57145	8.40446	8.43638	8.24965	8.06896	8.55617	8.54432	8.36047	8.56892	8.51183	8.42071	8.99308	8.07123	8.20724	8.85771	7.95133	7.97852	8.98024	10524	11	65236064	65243650	+	HTATIP	HIV-1 Tat interacting protein, 60kDa
GC11P065311	6.4086	5.78187	5.97085	5.70357	5.59678	5.62098	5.97436	5.44872	5.45405	6.28774	6.03874	5.94995	5.82643	5.73067	5.89466	5.52047	5.86317	5.99139	6.39266	6.72969	6.37607	6.22785	6.48627	5.98579	5017	11	65311104	65321259	+	OVOL1	ovo-like 1(Drosophila)
GC11P065384	8.11506	8.32938	8.24089	8.25215	8.30265	8.51542	9.02598	8.67981	8.95494	8.42235	8.391	8.19748	8.31262	8.82655	7.80013	8.66247	8.74699	8.06381	7.55025	7.45468	7.6891	6.77447	6.87515	8.51593	80198	11	65384524	65390482	+	MUS81	MUS81 endonuclease homolog (S. cerevisiae)
GC11M065390	6.23153	5.9164	6.31073	6.15607	6.09683	6.24764	6.06481	5.96039	5.79628	7.05281	6.97474	6.84088	6.46841	7.88828	6.36433	6.14536	7.70576	6.33946	6.05466	5.85625	6.6841	6.48912	6.5724	6.42162	30008	11	65390494	65396793	-	EFEMP2	EGF-containing fibulin-like extracellular matrix protein 2
GC11P065405	9.77737	9.54946	8.87422	8.72627	9.50819	9.18179	7.52999	7.07801	6.70827	10.317	10.3904	7.92011	7.9374	8.96782	6.922	6.50959	6.86278	6.30093	8.55935	6.62683	6.75662	8.35815	8.09291	9.01652	1521	11	65403859	65407786	+	CTSW	cathepsin W (lymphopain)
GC11M065407	9.82718	9.53692	9.423	9.577	9.38406	9.33874	9.53383	9.46723	9.3977	9.69811	9.65374	9.44531	9.88252	9.68088	9.26153	9.61777	9.20942	9.17341	9.26532	9.30795	7.74522	8.49063	8.26656	8.79703	9158	11	65407787	65412586	-	FIBP	fibroblast growth factor (acidic) intracellular binding protein
GC11M065440	8.59923	8.15619	7.86153	7.56645	8.12985	8.2926	8.39551	7.75935	8.07615	8.76072	8.98612	7.9506	7.33024	7.38837	7.82913	7.15843	7.65296	8.24448	7.75319	8.14452	8.64053	8.27747	8.14632	7.91754	83638	11	65440859	65443107	-	C11orf68	chromosome 11 open reading frame 68
GC11P065485	7.47543	7.56774	7.53817	8.03338	8.17567	7.58154	7.94236	8.27444	8.49156	7.25356	7.02132	7.63337	8.18668	8.25084	7.34669	8.12866	8.32568	7.66229	6.20422	6.42888	8.38046	6.73216	6.64336	8.08083	9092	11	65485775	65504182	+	SART1	squamous cell carcinoma antigen recognised by T cells
GC11P065576	9.50178	9.72586	9.65531	10.0028	9.67397	9.69062	9.88991	9.88822	9.91187	9.37913	9.4057	9.94396	9.89008	9.89263	9.4897	9.75216	9.77941	10.0225	8.85804	8.68768	10.0869	8.88549	8.78826	9.67561	10992	11	65576391	65592958	+	SF3B2	splicing factor 3b, subunit 2, 145kDa
GC11P065792	9.13651	8.81614	8.73234	8.41585	8.85947	8.97563	8.76475	8.80348	8.84915	10.4449	10.7752	8.77877	8.50195	8.47898	9.47655	9.0935	8.91529	9.7449	9.4388	9.20004	10.0396	9.49168	9.47194	9.25335	81876	11	65792680	65801537	+	RAB1B	RAB1B, member RAS oncogene family
GC11M065809	7.91287	7.88473	7.47064	7.16903	7.53215	7.59435	9.07187	8.54992	8.98716	7.84945	7.64737	7.41784	8.30622	7.77649	7.73448	8.39225	7.64269	7.27467	7.75416	7.86118	6.24085	6.48748	5.7735	6.45988	10897	11	65808627	65813196	-	YIF1A	Yip1 interacting factor homolog A (S. cerevisiae)
GC11M065839	7.19134	7.12738	7.13909	7.57542	6.91963	6.93105	6.99453	6.85391	6.9826	7.25574	7.21885	6.96279	6.95448	6.74534	7.19544	7.18907	6.86993	7.17355	7.04721	7.32793	7.02738	7.92263	7.62673	7.08485	57124	11	65838533	65841091	-	CD248	CD248 molecule, endosialin
GC11M065856	6.41906	6.31102	5.37696	5.96953	5.96019	6.28005	6.45155	7.31506	6.45894	6.56209	6.92763	6.33652	6.74116	6.98729	6.63544	8.15927	8.15937	7.30394	5.94218	6.04226	6.95796	6.40883	6.40065	5.60783	9610	11	65856117	65860576	-	RIN1	Ras and Rab interactor 1
GC11M065861	8.05498	7.66968	7.8385	7.5526	8.15104	7.85485	8.11308	8.38694	8.32708	7.45931	7.25928	7.9567	8.04083	7.11368	8.09387	8.411	7.83341	8.17773	8.0382	7.613	8.13208	8.26982	8.45954	8.42077	25855	11	65861379	65869158	-	BRMS1	breast cancer metastasis suppressor 1
GC11M065869	6.82658	7.0125	7.01035	7.34671	7.12334	7.24922	7.52866	6.71717	6.83604	6.89508	6.42628	7.73141	7.00266	7.36106	7.12533	7.21521	7.54663	6.64851	6.43866	7.2711	6.52634	6.58492	6.52999	6.30797	11041	11	65869419	65871671	-	B3GNT1	UDP-GlcNAc:betaGal beta-1,3-N-acetylglucosaminyltransferase 1
GC11M065959	9.00551	9.22845	8.65121	8.08025	8.42562	8.93526	9.82812	9.61703	9.45146	7.72756	7.68078	8.7531	9.47636	9.47792	8.32356	8.76594	8.02609	7.33897	8.72226	8.30777	6.95176	8.08286	7.7929	7.48438	65003	11	65959881	65962880	-	MRPL11	mitochondrial ribosomal protein L11
GC11M066064	8.84064	8.03235	7.73699	6.99838	7.60901	7.93094	7.45756	7.10993	6.96646	8.30566	8.20536	7.93429	7.5733	7.5897	7.81116	7.63647	8.0007	7.49247	8.17448	8.56671	7.22521	7.10398	7.70014	7.17648	254359	11	66063310	66070247	-	ZDHHC24	zinc finger, DHHC-type containing 24
GC11M066088	6.66244	6.41669	6.67368	6.79762	7.50103	6.96563	6.00101	6.35978	5.70793	5.94936	6.07609	6.14652	5.63262	6.41566	6.36102	5.80481	6.90777	6.29984	6.0603	5.71841	6.29608	6.0125	6.25636	6.39855	8722	11	66087509	66092623	-	CTSF	cathepsin F
GC11M066114	6.17406	6.02724	5.8079	5.83407	6.11088	5.98703	6.10223	6.01748	6.03867	6.54093	6.70678	6.15377	6.02148	6.1039	6.30287	5.94765	5.87524	6.76929	7.0622	7.16473	6.43874	7.30655	7.13119	5.94302	55231	11	66114226	66117110	-	CCDC87	coiled-coil domain containing 87
GC11P066117	6.89512	7.0633	8.09282	7.29057	8.02816	8.2797	8.43769	7.77655	7.56597	8.44277	8.24944	7.18675	7.75579	8.14185	7.27673	7.95088	8.53654	7.52497	6.22874	6.52716	7.15358	7.18126	7.0548	8.07948	9973	11	66117265	66130065	+	CCS	copper chaperone for superoxide dismutase
GC11P066140	8.80474	9.24103	8.75564	9.40384	9.18256	8.81133	8.73773	8.80966	8.69522	8.58539	8.4399	8.64034	8.7324	7.95885	8.38304	8.24659	7.8111	8.34018	8.36325	7.48302	7.30988	7.05939	7.01081	7.87831	10432	11	66140672	66151387	+	RBM14	RNA binding motif protein 14
GC11M066190	7.39881	7.31058	7.92237	6.96004	7.32173	8.13327	6.95212	6.71495	6.83478	7.44471	7.31008	7.16751	6.78607	7.00209	7.01901	6.37473	6.93639	6.80553	7.05227	7.14651	7.00715	7.26394	6.8244	7.13825	83759	11	66189046	66201851	-	RBM4B	RNA binding motif protein 4B
GC11M066209	6.26785	6.2497	5.29655	5.94376	5.56884	5.77069	6.41324	6.29351	6.11636	5.63517	5.53399	5.33295	6.6114	6.12406	5.22306	6.243	5.86997	5.8325	5.42226	5.71748	6.17043	5.39708	5.91152	5.66023	6712	11	66209298	66245446	-	SPTBN2	spectrin, beta, non-erythrocytic 2
GC11P066367	6.6977	7.2341	6.51302	6.47536	6.56284	6.97224	7.28492	7.42585	7.4105	6.91755	7.02511	7.4741	7.16396	6.98819	6.8784	7.31044	7.20983	7.47006	6.69891	7.16712	7.67767	6.63836	6.79906	7.03005	9986	11	66367458	66370579	+	RCE1	RCE1 homolog, prenyl protein peptidase (S. cerevisiae)
GC11M066372	6.57129	6.19577	5.91554	6.24247	5.89782	5.93412	7.37872	7.12991	7.01999	6.93432	6.48997	6.29718	6.08387	5.86965	6.98349	7.11615	7.20273	7.0024	6.83295	7.52231	6.67761	6.82396	6.92428	6.28643	5091	11	66372572	66478456	-	PC	pyruvate carboxylase
GC11P066381	7.4404	7.37825	7.40838	7.40722	7.76566	7.3439	8.09705	7.98315	7.77114	6.59871	6.43749	7.41852	7.3533	6.90292	6.55404	7.10979	6.4581	6.75609	6.68512	7.54474	6.61046	5.97413	6.22247	6.3771	78999	11	66381548	66384521	+	LRFN4	leucine rich repeat and fibronectin type III domain containing 4
GC11P066827	7.68232	7.32922	7.49709	7.23302	7.58659	7.56535	7.03072	6.71006	6.35417	7.36918	7.6249	7.5996	7.3554	7.24303	7.61177	7.42672	7.82779	7.73987	7.52785	7.56028	8.58331	7.9524	8.1861	9.19864	54961	11	66827576	66836652	+	SSH3	slingshot homolog 3 (Drosophila)
GC11M066875	7.96723	7.92429	8.12292	7.23427	7.59859	8.22518	8.36507	7.81481	8.33488	8.64797	8.67634	8.26827	8.80836	9.02221	8.58306	9.40275	9.44689	8.34769	8.11667	8.70796	8.43496	8.34515	8.13958	8.14478	57804	11	66875596	66877593	-	POLD4	polymerase (DNA-directed), delta 4
GC11M066890	7.12862	6.63317	6.48771	6.71997	6.5727	6.43456	6.85083	7.11475	7.0897	6.90074	6.99107	6.6426	7.20441	7.03106	6.67126	7.42336	7.24475	7.22425	6.91786	7.03258	7.49724	7.05423	7.40017	8.83256	23529	11	66888216	66897782	-	CLCF1	cardiotrophin-like cytokine factor 1
GC11P066915	7.49933	7.14875	7.67889	7.2807	7.79876	7.43956	7.51539	7.06257	6.71686	7.1485	7.35703	7.39591	6.50312	6.7811	7.03568	6.43636	6.93609	7.33174	6.95832	6.5603	7.54682	7.32442	7.34038	8.05009	5883	11	66915998	66922458	+	RAD9A	RAD9 homolog A (S. pombe)
GC11M066922	9.59853	9.94023	9.752	9.47394	9.49397	9.71632	10.4312	10.3961	10.5488	9.75816	9.56262	10.2629	10.8117	10.8692	9.96995	10.7103	10.0723	9.63258	9.79537	10.1064	9.31884	9.14654	9.08859	10.1992	5499	11	66922227	66925952	-	PPP1CA	protein phosphatase 1, catalytic subunit, alpha isoform
GC11P066952	7.7433	7.80823	7.58685	7.25225	7.27523	7.44558	8.39155	8.57544	8.94619	7.8714	7.99007	7.6534	8.78709	8.40874	7.59683	8.89193	8.25095	7.89004	7.25535	7.05353	7.82731	7.08133	7.47253	8.01911	6199	11	66952510	66959454	+	RPS6KB2	ribosomal protein S6 kinase, 70kDa, polypeptide 2
GC11M066959	8.39982	7.76942	9.29941	8.66762	8.53304	8.70922	6.82282	6.29651	6.68497	6.21276	6.40674	7.69275	8.30169	8.66685	5.95946	6.62436	6.75481	6.13212	7.46076	5.85304	6.64991	7.1188	7.11455	8.62628	5790	11	66959556	66961729	-	PTPRCAP	protein tyrosine phosphatase, receptor type, C-associated protein
GC11M066988	7.24143	7.50999	8.09018	7.53515	7.74235	7.86059	6.58528	6.51191	6.56486	7.50642	7.4896	7.06764	7.20534	7.9006	6.89236	6.81037	7.70512	7.23493	6.79185	7.45219	6.84976	6.65542	6.78377	8.25972	80194	11	66988400	66993319	-	TMEM134	transmembrane protein 134
GC11P067007	8.39087	8.032	8.34775	7.4285	8.23777	8.54768	8.17386	7.85732	7.95262	8.42403	8.22777	8.51696	8.80503	9.25518	8.38862	8.71091	8.79871	8.1943	8.31248	8.15202	7.89736	7.98977	7.84334	8.63017	9049	11	67007096	67015150	+	AIP	aryl hydrocarbon receptor interacting protein
GC11M067015	6.22884	5.58361	6.3159	6.04439	6.16868	5.89721	6.59161	6.49727	6.3013	6.87423	6.87774	6.69736	6.58414	7.00644	7.24856	7.71312	7.9207	8.22397	6.73684	7.13988	8.19282	7.60405	8.09179	8.91329	9600	11	67015815	67029412	-	PITPNM1	phosphatidylinositol transfer protein, membrane-associated 1
GC11P067107	10.6994	10.1884	9.35319	9.46522	9.10643	10.092	9.3475	9.07558	9.36194	9.96652	9.66563	10.5449	10.2522	10.3717	10.2833	10.3451	10.114	10.4995	9.65473	9.81927	7.56219	9.12204	8.60286	7.71736	2950	11	67107861	67110699	+	GSTP1	glutathione S-transferase pi
GC11P067130	9.72538	9.9976	10.2077	9.70876	9.99115	9.51493	10.6343	10.3808	10.192	9.09998	8.62242	10.1641	10.5114	10.4824	9.41085	9.77293	9.65025	9.07082	9.03607	9.02045	7.26127	7.96037	7.70822	9.46644	4723	11	67130982	67136581	+	NDUFV1	NADH dehydrogenase (ubiquinone) flavoprotein 1, 51kDa
GC11P067554	7.7217	8.34333	7.59418	7.60938	7.66716	7.70629	9.61795	9.31182	9.44023	8.4653	8.5923	8.01296	9.45785	8.50578	8.05456	8.9729	8.28287	7.23452	7.63092	7.84818	4.83595	5.8812	5.47719	6.6268	4728	11	67554684	67560690	+	NDUFS8	NADH dehydrogenase (ubiquinone) Fe-S protein 8, 23kDa (NADH-coenzyme Q reductase)
GC11P067563	7.38682	7.18912	8.5272	7.8314	8.56102	7.30432	7.08644	7.22387	6.83358	8.25982	8.01092	8.18537	8.0721	8.98248	9.58132	10.3978	10.2415	10.1833	10.0416	10.9093	11.0681	10.4934	10.7821	10.9118	10312	11	67563058	67574941	+	TCIRG1	T-cell, immune regulator 1, ATPase, H+ transporting, lysosomal V0 subunit A3
GC11M067576	6.96802	7.28249	7.4703	7.52855	7.51414	7.34082	7.84152	8.32927	7.81044	7.3036	6.97733	7.48749	7.65985	7.67159	7.51833	7.46862	7.69934	6.92776	6.47366	6.73659	6.21497	6.45418	6.41446	7.5617	1119	11	67576903	67645434	-	CHKA	choline kinase alpha
GC11M067680	7.43196	7.84852	8.18154	7.68766	7.33791	7.95393	7.12627	7.69468	7.95331	7.32971	7.15785	6.98403	6.30916	6.77146	7.23941	7.49979	7.01353	7.58842	7.0403	7.58089	7.72799	7.37175	7.53455	7.33534	51111	11	67680082	67737360	-	SUV420H1	suppressor of variegation 4-20 homolog 1 (Drosophila)
GC11M067787	6.85668	6.85725	6.9539	6.26503	6.67841	6.59665	7.0995	7.55924	7.51354	8.0181	7.9497	7.10993	7.61775	7.46483	7.35787	7.67695	7.95486	6.9804	6.63923	6.76892	6.21103	6.47586	6.36481	6.3973	53838	11	67785382	67795997	-	C11orf24	chromosome 11 open reading frame 24
GC11M068231	6.23614	6.2343	7.43995	7.61996	7.1024	6.62197	6.03805	5.82096	5.46632	5.95957	5.81985	5.89789	6.33364	6.74792	5.72531	5.38112	5.91704	6.05701	5.65573	6.08436	6.93928	6.20827	6.65427	6.90286	9633	11	68231485	68275531	-	MTL5	metallothionein-like 5, testis-specific (tesmin)
GC11P069726	7.14505	7.45566	7.15071	6.73493	7.18609	7.79837	8.48941	9.1824	8.72444	8.64962	8.42958	8.0709	8.9654	8.75838	7.81539	8.89042	8.77724	7.16021	7.72399	7.89324	7.79481	7.2301	6.673	6.88981	8772	11	69726916	69731134	+	FADD	Fas (TNFRSF6)-associated via death domain
GC11M070823	7.21675	7.06422	7.24304	7.18308	7.20594	7.53969	8.49057	9.31797	8.99895	10.5772	10.2866	8.76672	8.08603	8.06337	8.39108	7.49239	8.02857	5.75688	6.71916	7.14052	5.49898	5.54608	5.41144	6.59978	1717	11	70823110	70837047	-	DHCR7	7-dehydrocholesterol reductase
GC11P070841	6.95524	7.52381	8.3781	8.2531	8.55856	7.66206	7.70843	7.6754	7.87358	7.34878	7.12347	7.67124	8.22586	8.57308	7.38385	8.09073	8.38929	7.57951	6.217	6.73336	7.80984	6.96178	7.29623	8.67702	55191	11	70841864	70890227	+	NADSYN1	NAD synthetase 1
GC11P071317	6.41639	6.90292	7.13812	6.84129	7.06359	6.61778	7.51226	7.19935	7.74654	6.9556	7.05892	6.63711	6.87289	7.10072	6.23344	6.84923	7.24182	7.13403	6.6401	6.33613	7.20544	6.75589	6.89975	6.89722	55298	11	71317730	71386289	+	RNF121	ring finger protein 121
GC11P071387	7.17062	6.65427	6.35855	6.68426	6.38088	6.46463	6.70261	6.65221	6.47256	6.65894	7.27181	6.49735	6.72709	6.4548	6.51832	6.51963	6.92608	6.96444	6.72603	6.83099	7.30309	7.15621	6.9882	6.68307	10068	11	71387586	71394408	+	IL18BP	interleukin 18 binding protein
GC11M071498	8.38855	8.59491	7.98067	7.81004	7.71718	7.86632	8.67595	8.55915	8.56027	7.69303	7.59418	7.99415	8.72162	8.31614	8.15423	8.80561	8.05707	8.06805	8.10248	8.31204	7.40163	8.11612	7.98961	8.52098	25906	11	71498282	71501474	-	C11orf51	chromosome 11 open reading frame 51
GC11P071524	5.81661	5.66824	5.66974	6.81198	5.67369	5.35225	5.93222	6.38078	5.71578	6.21288	5.98228	5.61961	6.27157	5.69623	6.36998	7.60523	6.78176	7.38751	6.14819	6.77844	7.55512	7.4759	9.38722	7.3913	2352	11	71524636	71528582	+	FOLR3	folate receptor 3 (gamma)
GC11P071605	6.83686	6.60723	6.28534	6.15995	5.83366	6.30487	6.54174	6.31606	6.5124	6.84559	7.19756	6.29976	6.52284	5.78532	7.06757	7.76926	8.09337	7.54553	6.93093	7.13441	7.08691	7.79694	7.65104	6.37374	2350	11	71605490	71610635	+	FOLR2	folate receptor 2 (fetal)
GC11P071613	7.10471	7.60564	8.23234	8.26935	8.1118	8.03082	7.5995	7.21251	7.52302	8.71669	8.58998	8.10822	8.35015	8.41174	8.29432	8.37414	8.86328	8.7538	7.5217	7.80932	8.29539	7.93659	7.52215	8.98777	3636	11	71613472	71627796	+	INPPL1	inositol polyphosphate phosphatase-like 1
GC11M071627	5.65156	5.54245	5.3281	5.59715	5.33371	5.3559	5.79608	5.536	6.10124	5.91646	5.74716	5.37842	5.67629	5.6663	5.61561	5.63783	5.63475	5.70729	5.53358	5.65809	5.8832	6.16581	5.8299	5.66673	401	11	71627769	71632852	-	PHOX2A	paired-like (aristaless) homeobox 2a
GC11M071682	6.99873	6.72415	6.12742	6.19735	6.18761	6.2514	7.17479	6.77476	6.83247	7.04586	6.63521	6.89868	7.09029	7.5492	6.75933	7.55296	7.63609	7.14982	6.49956	7.07215	5.87756	6.45493	6.6693	6.2706	81570	11	71681119	71823226	-	CLPB	ClpB caseinolytic peptidase B homolog (E. coli)
GC11M072060	7.07429	7.23338	7.51462	7.44417	7.82854	7.28446	6.8031	7.18688	7.31731	8.55575	8.35924	7.82627	7.66133	8.46785	8.37142	8.85357	8.93048	9.2864	8.26157	8.93942	10.1158	8.95418	9.44035	9.7572	116985	11	72073762	72182292	-	CENTD2	centaurin, delta 2
GC11M072225	7.56977	7.97986	7.84099	7.97003	7.74597	7.91954	6.36216	6.37799	5.88612	5.63318	5.86606	7.47888	6.87883	7.30666	7.58735	6.86338	7.64575	8.05494	6.41114	5.96215	8.51668	7.63035	7.55519	8.5152	9873	11	72225438	72530739	-	FCHSD2	FCH and double SH3 domains 2
GC11P072606	7.56668	6.66959	5.32931	5.71165	5.59893	5.67974	5.99213	5.85346	5.7055	6.30684	5.78002	7.44963	7.57172	6.84912	6.51602	6.84964	6.14112	8.26026	6.56673	6.3882	6.97274	7.30042	7.14197	10.3737	5029	11	72606991	72625041	+	P2RY2	purinergic receptor P2Y, G-protein coupled, 2
GC11P072697	7.30982	7.0837	7.37301	7.49524	7.48183	7.1529	6.33877	6.68435	6.04926	7.22284	6.96786	6.67015	6.76451	7.20301	6.31376	6.64851	6.81855	6.94259	6.54647	6.80443	6.91709	7.08586	7.19806	6.3532	9828	11	72697316	72757783	+	ARHGEF17	Rho guanine nucleotide exchange factor (GEF) 17
GC11P073176	8.04877	8.48403	7.43467	7.64997	7.4995	7.89573	9.34008	8.72277	8.32879	6.81162	7.16033	7.43237	8.00945	7.7834	6.98463	7.04753	6.50175	6.69147	7.85596	7.73491	5.58199	7.51991	6.75328	6.95515	51642	11	73176008	73253303	+	MRPL48	mitochondrial ribosomal protein L48
GC11M073262	7.8006	8.23507	7.62077	8.05106	7.52786	8.07025	8.64852	9.09138	9.1501	7.38069	7.57898	7.97522	9.29184	9.10419	7.42763	7.90708	7.20611	7.08196	7.39025	7.24528	5.71306	6.05681	6.10861	6.79566	51287	11	73261362	73265538	-	CHCHD8	coiled-coil-helix-coiled-coil-helix domain containing 8
GC11P073266	8.25432	8.64176	8.17099	8.21347	8.18376	8.25292	8.87723	8.63877	8.53177	8.39911	8.32998	8.48285	8.98509	9.48172	7.78629	8.39993	8.63898	7.29852	6.97898	6.94875	6.23857	6.52288	6.25479	7.18809	80227	11	73265680	73316427	+	WDR71	WD repeat domain 71
GC11M073363	10.6514	10.1887	10.6652	9.68073	10.3672	10.8829	10.9465	11.1654	10.7165	10.8058	11.4098	10.0837	9.80537	9.73494	11.1294	10.8069	10.6607	11.3518	10.1389	11.5	8.67048	9.50446	9.31651	10.3925	7351	11	73363363	73371537	-	UCP2	uncoupling protein 2 (mitochondrial, proton carrier)
GC11M073401	6.98833	6.71854	6.98196	7.07138	7.25675	6.69765	6.38054	6.37593	6.91045	6.70711	6.49755	6.36954	6.45768	5.85055	6.40895	6.54803	6.19816	6.38233	6.42996	6.985	6.98956	6.95552	7.09466	7.13485	26005	11	73423126	73559526	-		hypothetical protein
GC11P073560	8.04153	8.00945	7.22062	7.29188	7.7374	7.78967	9.19994	9.12531	9.3639	8.54236	8.37861	7.93159	7.89863	8.52591	7.61928	7.5437	8.10091	7.34304	7.70969	8.02485	7.48882	7.5492	7.50779	7.30102	51400	11	73560004	73643395	+	PPME1	protein phosphatase methylesterase 1
GC11P073981	7.99153	8.81901	8.00746	7.73029	7.82159	7.77363	8.55086	8.40101	8.45899	6.57644	7.05289	8.34866	8.84311	8.28777	8.08242	8.5817	8.80035	8.27327	7.18136	7.06073	8.20065	7.12369	7.27838	7.02801	10714	11	73981276	74031413	+	POLD3	polymerase (DNA-directed), delta 3, accessory subunit
GC11P074376	6.40548	5.76754	5.79158	5.61507	5.42051	5.83021	6.20967	5.75296	5.55648	6.00566	6.09975	5.97754	5.87899	5.46502	5.98647	5.58972	5.71522	6.24433	6.60665	6.74747	6.27265	6.86129	6.86839	6.12869	10825	11	74376826	74396387	+	NEU3	sialidase 3 (membrane sialidase)
GC11M074654	6.99945	7.55563	7.6131	6.75704	7.48099	7.49667	7.22588	6.88851	6.4593	8.08194	7.73534	7.39348	7.58855	8.03803	7.41575	7.59642	7.81119	7.95467	7.57633	7.47204	7.50321	6.50452	7.13245	7.87534	408	11	74654129	74740521	-	ARRB1	arrestin, beta 1
GC11M074824	7.46329	6.93566	6.63912	6.94079	7.04099	6.90629	7.99357	7.5837	7.43526	7.09761	7.05288	7.19321	6.94333	7.03032	6.99369	6.76983	6.88282	8.20616	7.48938	7.37452	7.34776	8.28054	7.88654	9.08929	81544	11	74823333	74914515	-	GDPD5	glycerophosphodiester phosphodiesterase domain containing 5
GC11P074950	7.66584	7.27557	7.43453	7.74962	7.33753	7.52355	9.10087	8.79758	7.88044	8.69119	8.63936	7.71781	8.17709	8.41708	7.02966	7.62532	7.80511	6.95997	6.65561	6.8517	6.93901	6.6871	6.88273	6.18941	871	11	74950817	74961492	+	SERPINH1	serpin peptidase inhibitor, clade H (heat shock protein 47), member 1, (collagen binding protein 1)
GC11P075106	5.97872	5.73554	5.65962	5.82668	5.65217	5.79525	5.72712	5.69409	5.97128	5.98134	6.29099	5.67733	5.81889	5.63355	6.2726	5.78793	5.77121	6.28255	6.19151	6.58518	6.4071	6.7575	6.963	6.00658	80168	11	75106581	75121651	+	MOGAT2	monoacylglycerol O-acyltransferase 2
GC11P075203	8.13522	7.95404	7.99275	8.08101	7.92111	7.76851	7.48553	7.34305	7.67406	7.22687	6.89926	7.71507	7.8884	8.29605	7.78341	7.88453	8.60696	8.36751	7.43184	7.14897	8.41376	7.14315	7.42135	8.00477	7405	11	75203922	75531342	+	UVRAG	UV radiation resistance associated gene
GC11M075575	6.2241	5.76318	5.41116	5.43342	5.58519	5.68719	6.24696	5.93789	5.69799	7.28166	7.3995	5.64005	6.1065	5.86739	5.73447	5.74308	5.71533	6.22257	6.08345	5.9814	6.15332	6.53828	6.61071	5.7941	7481	11	75575018	75599451	-	WNT11	wingless-type MMTV integration site family, member 11
GC11M075738	8.62849	9.28457	9.59703	8.92024	9.06505	9.26226	9.24085	9.29539	9.01345	8.81526	8.88609	8.98108	8.48199	7.67685	9.04861	8.39356	8.38232	8.95712	8.83289	8.77588	8.1446	8.08078	8.03893	8.50686	5612	11	75738651	75769528	-	PRKRIR	protein-kinase, interferon-inducible double stranded RNA dependent inhibitor, repressor of (P58 repressor)
GC11M076047	6.21988	6.0744	6.14322	5.56938	6.14539	6.12382	5.58503	5.41625	5.67913	9.62557	10.0979	6.10017	5.93677	5.38623	6.19489	5.70273	5.47827	6.38438	7.0262	6.71441	6.15075	7.12674	7.06767	6.05142	2615	11	76046216	76059436	-	LRRC32	leucine rich repeat containing 32
GC11P076173	7.74191	7.16869	6.93477	7.00067	6.87353	6.97279	7.12609	8.14528	7.71571	7.15499	7.34153	7.28167	6.94859	6.73612	6.94815	6.98085	6.92001	7.30869	7.36839	7.36434	7.22634	7.47205	7.39746	6.56536	25987	11	76171932	76186845	+	LRRC54	leucine rich repeat containing 54
GC11P077209	6.38405	6.72223	6.93503	7.20818	6.95597	7.04009	7.02498	7.08804	6.86443	6.44963	6.47157	6.6186	7.00096	7.3252	6.6311	7.00661	6.95194	6.0675	5.73391	6.01351	6.10884	6.03189	5.9062	5.89478	28971	11	77209844	77307110	+	C11orf67	chromosome 11 open reading frame 67
GC11M077457	9.91653	10.4143	9.24816	9.66593	9.09357	9.6069	10.3238	10.3689	10.4862	10.0788	9.90118	10.7831	10.5679	10.18	10.4251	10.3139	9.64322	9.31473	9.9852	10.5281	7.85843	8.63096	8.26439	8.39058	4718	11	77457048	77468579	-	NDUFC2	NADH dehydrogenase (ubiquinone) 1, subcomplex unknown, 2, 14.5kDa
GC11M077489	8.16187	8.86442	8.42353	8.63502	8.44547	8.3983	8.38536	8.69329	8.1889	8.17936	8.06913	8.99113	9.26592	8.48094	8.27647	8.45781	8.06354	7.64064	8.31053	8.59649	5.35465	6.62511	5.63225	6.64934	79053	11	77489638	77528343	-	ALG8	asparagine-linked glycosylation 8 homolog (S. cerevisiae, alpha-1,3-glucosyltransferase)
GC11M077603	8.28347	8.47766	8.6323	9.44676	9.02987	8.6984	6.21849	5.79749	6.38463	6.82246	6.76558	8.66281	7.90586	8.51859	9.05159	8.10375	9.22611	9.66198	8.05239	7.68288	10.6588	9.66045	9.76973	8.19135	9846	11	77603990	77806414	-	GAB2	GRB2-associated binding protein 2
GC11M082213	8.51216	8.67989	9.04138	8.77393	9.08022	9.33427	8.59653	7.94481	7.88747	7.93113	7.78056	8.98238	9.00725	9.02436	9.72399	9.88742	10.0802	9.96979	8.83129	9.89293	9.81958	9.35863	9.06319	8.93423	5547	11	82213057	82289205	-	PRCP	prolylcarboxypeptidase (angiotensinase C)
GC11P082545	6.62789	7.16644	7.11306	8.08719	7.53148	6.99945	7.7212	7.16613	7.52809	5.68962	5.85905	7.43486	6.58866	6.8418	6.99573	6.71886	7.03499	6.69203	5.9578	6.0262	8.14629	6.79127	7.34248	7.63058	51585	11	82545860	82574481	+	PCF11	PCF11, cleavage and polyadenylation factor subunit, homolog (S. cerevisiae)
GC11M082650	8.05716	8.67748	8.35635	8.45658	8.38486	8.56969	8.57759	8.08062	7.89351	7.46076	7.62045	8.32863	8.08952	8.76509	7.97754	7.42256	8.08554	6.60898	7.63827	7.4905	6.48537	6.78554	6.70034	7.88541	60492	11	82650150	82675062	-		hypothetical protein MDS025
GC11P085017	8.37961	9.45014	8.60673	8.34114	8.69535	9.00892	9.37718	9.548	9.41491	7.72731	7.36259	8.81395	8.78405	8.89726	8.26292	7.92544	7.86394	6.8353	9.60051	9.38335	6.70087	7.62048	6.85726	8.32569	55863	11	85017288	85025183	+	TMEM126B	transmembrane protein 126B
GC11M085049	6.48007	6.56876	6.58193	7.04099	6.83493	7.05156	6.41916	6.57169	6.3831	6.21245	5.82722	6.53967	6.17226	6.82949	5.88533	5.44827	6.31086	6.0245	6.21659	5.87692	6.54218	5.6268	6.09033	7.1242	58487	11	85049760	85053794	-		HCF-binding transcription factor Zhangfei
GC11M085346	7.22065	7.70633	7.53305	7.13273	8.016	7.91469	8.4739	8.31086	8.90325	7.23115	6.83766	7.81516	7.7943	7.96869	8.33636	8.5299	8.72093	8.90307	7.55799	7.97761	9.5092	8.667	8.69154	7.75896	8301	11	85346133	85457756	-	PICALM	phosphatidylinositol binding clathrin assembly protein
GC11M085829	7.96922	7.89776	7.83018	8.14083	9.00528	8.05153	6.0642	5.83952	6.14803	6.85718	7.19589	6.18354	6.01456	7.35378	5.6609	4.66766	6.13129	5.9821	6.29855	7.45	6.22242	6.00373	5.97878	5.67207	10873	11	85829799	86060892	-	ME3	malic enzyme 3, NADP(+)-dependent, mitochondrial
GC11P086189	5.66486	5.57841	5.92395	5.48648	5.63013	5.71668	5.86004	5.90902	5.93896	8.06338	8.67787	5.5057	6.13088	6.43708	5.26544	5.49522	5.53849	5.6327	5.70534	5.38495	5.5853	5.88502	5.70592	5.77859	11098	11	86189210	86199919	+	PRSS23	protease, serine, 23
GC11M086334	6.7227	6.32818	6.62363	6.50831	6.41527	6.27784	6.29626	6.04184	6.03415	6.88018	6.95825	6.38392	5.63426	5.64826	6.49326	5.68086	5.75555	6.76253	7.12209	7.27323	6.69674	7.18671	7.3512	6.29951	8322	11	86334369	86344081	-	FZD4	frizzled homolog 4 (Drosophila)
GC11M087666	9.46262	9.48228	9.2417	8.97907	8.89441	9.03383	8.80775	8.99582	9.13145	9.17947	8.94993	10.303	10.2966	9.87722	11.1628	11.3895	11.3724	9.7926	10.1	8.09819	9.80814	9.01926	9.42369	9.24578	1075	11	87666408	87710586	-	CTSC	cathepsin C
GC11M092851	7.37586	7.47113	7.67135	6.77698	7.05559	7.28865	4.93564	5.74108	6.29422	5.95988	5.49862	8.39615	8.16138	8.40483	8.88899	8.95808	9.1878	9.16095	9.39415	9.56598	8.01363	8.11063	8.10094	6.00135	56935	11	92851286	92916162	-	C11orf75	chromosome 11 open reading frame 75
GC11M093131	9.32195	9.9153	10.322	10.8377	10.6271	10.4491	9.47189	9.73645	9.27114	7.98283	8.03698	9.68365	10.0781	10.2413	8.82605	8.54358	9.0858	8.70288	8.22743	7.61904	8.1798	7.61499	7.24842	10.7761	79101	11	93103016	93114308	-	JOSD3	Josephin domain containing 3
GC11P093157	7.20626	7.91699	8.88497	9.03111	9.10495	8.07405	7.72975	8.1474	8.07906	6.58876	6.66469	7.40199	8.24113	7.50626	7.30068	7.38448	7.59306	7.3199	6.96487	7.48515	7.15441	6.50424	6.33304	8.17269	9440	11	93157095	93186102	+	CRSP6	cofactor required for Sp1 transcriptional activation, subunit 6, 77kDa
GC11P093867	7.86365	8.56004	8.55324	8.5835	8.2456	8.91905	8.42404	8.5673	8.4881	7.65757	7.49714	8.37705	8.37215	8.94271	8.11138	8.0132	8.34319	7.90596	7.42377	7.81046	8.16429	8.0566	7.55182	8.75992	54851	11	93866800	93872388	+	ANKRD49	ankyrin repeat domain 49
GC11P093916	7.75479	7.78395	7.13671	7.26081	7.06912	6.92298	6.23457	6.13767	6.17797	6.45317	6.57528	8.12396	8.17671	7.68227	7.06263	7.12262	7.38564	7.66606	7.12374	6.96795	6.6871	6.61873	6.61161	7.51505	2526	11	93916774	93922711	+	FUT4	fucosyltransferase 4 (alpha (1,3) fucosyltransferase, myeloid-specific)
GC11P095165	7.26509	8.00052	8.36626	7.78443	7.97763	8.34098	9.29276	8.67337	9.21117	6.78174	6.37395	8.26425	8.56297	9.32427	7.29133	7.51839	8.41801	6.65709	6.4065	6.26761	6.30469	5.72191	5.89878	7.6631	9702	11	95163289	95205503	+	CEP57	centrosomal protein 57kDa
GC11P101723	8.01439	8.97911	9.67711	9.27747	9.61481	9.23554	8.30632	8.11032	8.26972	9.00415	8.68934	8.40792	8.32244	8.51124	8.94986	8.66932	8.92492	9.04674	8.26671	8.41318	9.07822	8.57559	8.44496	9.54756	329	11	101723175	101754604	+	BIRC2	baculoviral IAP repeat-containing 2
GC11M101773	8.67044	9.48028	10.0544	10.1595	9.92841	10.217	7.79117	7.17363	7.33884	9.26219	9.95928	9.67206	9.00729	9.06719	10.0005	9.33368	9.5472	9.16388	9.21991	9.51175	9.92701	9.57804	9.84708	9.55153	114908	11	101772275	101828780	-	TMEM123	transmembrane protein 123
GC11P105453	7.61243	8.73125	8.68033	7.7825	8.23895	8.66943	8.93447	9.17231	8.93071	8.25644	8.05661	8.71542	8.64002	8.264	8.43411	8.04009	7.72226	7.60846	7.69227	7.34332	6.09405	6.48949	6.51552	7.56962	60496	11	105453501	105474629	+	AASDHPPT	aminoadipate-semialdehyde dehydrogenase-phosphopantetheinyl transferase
GC11M107083	7.06203	6.28965	6.04438	6.11883	6.1924	6.2903	5.75151	5.73207	5.5118	7.13804	6.78914	6.28923	5.85478	5.7092	6.37515	5.55509	5.46043	6.75141	7.06735	7.1182	7.04032	7.26954	7.3154	6.28579	6588	11	107083318	107087992	-	SLN	sarcolipin
GC11M107166	7.21637	7.29781	7.64671	8.18919	8.01527	7.50673	5.66694	5.89463	5.69742	5.66598	5.77282	7.66606	7.57412	6.99695	6.7427	5.80732	5.81824	5.21391	7.28572	5.81928	5.6614	6.07495	6.02546	5.80993	54733	11	107166927	107304229	-	SLC35F2	solute carrier family 35, member F2
GC11P107499	9.22148	9.70074	9.1514	9.09788	9.31563	9.15818	10.6562	10.3222	10.339	7.5932	7.58227	10.2529	9.79843	10.1405	9.06226	8.79531	8.66317	7.77823	9.03649	9.51248	5.52871	7.25042	7.04527	7.88261	38	11	107497467	107523484	+	ACAT1	acetyl-Coenzyme A acetyltransferase 1 (acetoacetyl Coenzyme A thiolase)
GC11P108041	8.2065	8.60306	8.14281	8.70987	8.74952	8.4563	8.32101	8.39238	7.55404	7.08794	6.80507	8.14815	8.18007	7.44116	7.27641	6.89127	6.7207	7.69656	7.66762	7.27661	6.17093	6.97014	7.03877	6.86776	1662	11	108041025	108316856	+	DDX10	DEAD (Asp-Glu-Ala-Asp) box polypeptide 10
GC11P110979	6.2615	6.4061	6.69569	6.60339	6.31698	6.37298	6.24122	6.27787	6.57099	6.39269	6.36948	6.17671	6.38146	6.54282	6.36033	6.56605	6.60914	6.70776	6.03693	6.53529	6.28381	6.27939	5.88785	6.14968	23235	11	110978379	111102840	+	SNF1LK2	SNF1-like kinase 2
GC11M111102	6.72669	6.95542	6.27818	5.70862	6.20495	6.40183	7.8935	7.41751	7.60012	6.37312	6.02136	6.77492	7.31051	6.30008	6.23398	6.48311	5.54959	6.07334	6.74145	7.13444	5.60989	5.93531	6.10313	5.83886	5519	11	111102849	111142313	-	PPP2R1B	protein phosphatase 2 (formerly 2A), regulatory subunit A (PR 65), beta isoform
GC11M111284	6.27164	5.53719	5.48188	5.42597	5.46124	5.4199	5.63386	5.04983	5.69797	5.79579	6.13608	5.84358	5.02793	5.46738	5.75155	5.15488	5.45607	6.05653	6.04079	6.01021	6.14066	6.48315	6.40493	5.44784	1410	11	111284559	111287683	-	CRYAB	crystallin, alpha B
GC11P111450	7.51755	8.06876	7.64222	7.72324	7.81783	8.14021	8.59314	7.81879	8.19726	7.2256	7.27923	7.94738	7.58431	7.79147	8.01079	7.39946	7.80111	7.6521	6.85682	6.8018	7.04687	7.12127	6.90231	7.14435	55216	11	111450220	111461082	+	C11orf57	chromosome 11 open reading frame 57
GC11M111461	10.0089	10.898	8.94695	8.0724	8.62236	9.81384	10.8755	11.2465	11.246	9.29992	9.07631	9.46368	10.2125	9.67097	8.72179	9.66089	9.01106	8.01506	10.4152	9.93491	7.90092	9.14459	8.91511	8.8787	26521	11	111461081	111462679	-	TIMM8B	translocase of inner mitochondrial membrane 8 homolog B (yeast)
GC11P111462	7.67806	8.38681	7.54194	7.43449	7.66299	8.27672	8.33211	8.45995	8.43025	6.7649	7.05946	8.32499	8.59093	8.67283	8.2269	8.34033	8.52001	7.71153	8.76832	8.72533	7.26962	7.32636	7.17434	7.36424	6392	11	111462831	111471727	+	SDHD	succinate dehydrogenase complex, subunit D, integral membrane protein
GC11P111602	7.3224	7.73581	7.98786	7.35075	8.18792	7.01806	8.67886	8.51503	8.53831	6.54485	6.58071	6.67275	6.57724	6.59366	6.69203	6.45798	6.41715	6.88914	7.28912	7.58544	7.36767	7.34896	7.74106	8.38136	5805	11	111602308	111609903	+	PTS	6-pyruvoyltetrahydropterin synthase
GC11M112785	6.45348	6.13795	6.13375	6.3328	6.22044	6.19484	6.78914	6.65123	6.65862	6.35776	6.69585	6.37067	6.94046	6.17063	6.4212	5.97676	6.26211	6.73919	7.10777	7.09433	7.0103	7.35902	7.29733	6.35984	1813	11	112785527	112851091	-	DRD2	dopamine receptor D2
GC11M113063	7.16135	6.73327	6.89044	6.86837	6.89403	6.62038	6.78717	6.7603	7.03434	7.09465	7.10444	6.53766	6.64044	6.70588	6.85512	6.57368	6.6983	7.26539	7.35618	7.46852	7.67243	7.47691	7.87934	7.23472	80975	11	113063482	113082305	-	TMPRSS5	transmembrane protease, serine 5 (spinesin)
GC11M113110	7.71895	7.61512	7.66068	7.44563	7.79843	7.54431	8.30286	7.86457	8.23237	7.41749	7.20006	7.58394	7.61264	7.33569	7.49312	7.62197	7.23089	7.74428	7.93404	7.83599	6.97242	7.54835	7.72578	7.09668	9183	11	113109120	113149635	-	ZW10	ZW10, kinetochore associated, homolog (Drosophila)
GC11M113775	5.90726	6.23946	7.68104	7.21256	7.86099	7.75225	5.49763	4.93623	6.34227	6.04526	6.1037	6.08763	6.18338	6.56035	6.2879	5.75813	5.90707	6.27875	6.1724	6.25212	6.25173	6.12797	5.69828	5.86141	54494	11	113767379	113776440	-	C11orf71	chromosome 11 open reading frame 71
GC11P113776	7.52288	8.00587	8.14804	8.01431	8.26441	8.44048	8.55149	8.35631	8.31231	8.18015	7.99578	8.24999	8.28048	8.31026	8.21236	8.05714	7.88966	7.74394	7.99092	7.92836	7.92862	7.67965	8.05126	8.01652	10179	11	113776547	113784856	+	RBM7	RNA binding motif protein 7
GC11P113816	9.66272	10.8767	9.48934	9.56494	9.99339	10.1155	11.8198	11.8212	11.5838	8.64241	8.60284	9.25404	10.0642	9.79201	7.66526	7.53157	7.21657	7.14275	8.22871	7.90471	6.12311	6.5009	6.44869	8.20785	25996	11	113815361	113826208	+	REXO2	REX2, RNA exonuclease 2 homolog (S. cerevisiae)
GC11M116154	7.16036	7.88743	7.80439	7.45172	7.87638	7.37545	8.28654	8.11027	8.01422	6.66292	6.78652	7.58387	8.03452	7.80113	7.08231	7.28968	7.23129	7.02323	7.33987	6.90695	6.24556	6.54274	6.0815	7.34182	8882	11	116154486	116163949	-	ZNF259	zinc finger protein 259
GC11M116219	6.65482	7.06634	7.24377	7.22349	7.69233	7.56374	6.34513	6.65592	6.68941	6.2317	6.19408	6.64838	6.67979	6.65869	6.92299	6.96977	7.68686	7.80128	6.59355	6.19333	8.47041	7.09385	6.97221	7.34226	23387	11	116219329	116474203	-		KIAA0999 protein
GC11P116521	6.17151	6.14952	5.78528	5.87691	5.83958	5.89703	6.19471	6.7239	6.618	6.35943	6.13416	6.17343	6.60141	6.11542	6.32755	6.64057	6.4592	6.42805	6.40809	6.61254	7.37281	6.00146	6.77716	6.28099	5049	11	116520249	116544024	+	PAFAH1B2	platelet-activating factor acetylhydrolase, isoform Ib, beta subunit 30kDa
GC11P116554	7.5058	7.96406	9.0627	8.31497	8.06226	8.0926	8.79035	8.23694	8.20853	6.98678	7.2529	8.06414	7.57366	7.89307	9.04306	8.73444	9.67719	10.1412	9.26332	9.66017	8.03669	9.0307	8.36156	8.26812	51092	11	116555148	116573367	+	SIDT2	SID1 transmembrane family, member 2
GC11M116581	7.69659	7.52903	7.56754	7.58415	7.36669	7.20385	8.05542	7.78404	8.38767	7.78665	7.66758	7.3535	7.53244	6.73879	7.43888	7.70662	7.40237	8.07163	7.73435	7.4492	7.49702	7.78125	7.50724	8.5266	9159	11	116580999	116608021	-	PCSK7	proprotein convertase subtilisin/kexin type 7
GC11M117212	6.44094	6.14197	8.08253	7.55386	6.4494	6.47643	5.68642	5.17947	5.95443	5.97639	5.9914	5.94375	6.33113	5.46696	6.75089	6.77229	6.97442	8.35708	8.59056	7.23109	6.17153	7.37644	6.4543	6.23518	53826	11	117212902	117252577	-	FXYD6	FXYD domain containing ion transport regulator 6
GC11M117714	6.31065	5.89124	7.12376	6.27541	5.57398	5.75396	5.98521	5.86916	6.06834	6.06959	5.90131	5.959	6.12149	6.22233	5.78522	5.84553	5.49295	6.59419	8.80404	6.21024	6.72632	8.21639	7.95624	10.1409	915	11	117714998	117718669	-	CD3D	CD3d molecule, delta (CD3-TCR complex)
GC11P117735	8.7783	8.81699	9.24932	9.51509	9.42907	9.27643	9.0184	9.23644	9.24329	8.52585	8.09258	9.38608	9.43609	9.37983	9.67037	9.82165	10.019	9.65003	8.5874	8.80347	9.45146	8.81353	8.65482	9.30729	9354	11	117735511	117775134	+	UBE4A	ubiquitination factor E4A (UFD2 homolog, yeast)
GC11P117777	7.33378	8.68405	8.68263	8.55502	8.22103	8.77741	7.98811	7.88698	8.10432	7.17322	7.07715	8.00304	7.59673	7.86977	7.99733	7.32854	7.34797	6.94916	7.33325	7.80396	6.35575	7.22465	6.86799	7.4469	10632	11	117777313	117785771	+	ATP5L	ATP synthase, H+ transporting, mitochondrial F0 complex, subunit G
GC11M117920	7.2717	6.88421	6.99823	6.70458	7.49136	7.39987	7.23132	7.39447	7.01645	6.2286	6.87039	6.94205	7.3463	7.44415	6.56888	6.98598	6.87246	6.70527	7.00667	6.74462	6.889	6.55785	6.52152	6.31178	56912	11	117920470	117941960	-	C11orf60	chromosome 11 open reading frame 60
GC11P117948	8.61461	8.93653	8.57866	9.02319	8.81906	9.00183	8.71839	8.72329	8.51458	9.49902	9.42785	9.2224	8.665	8.94003	9.58394	9.22334	9.36457	9.596	9.52463	9.44166	9.56358	8.2527	8.19166	9.10608	372	11	117948320	117978854	+	ARCN1	archain 1
GC11P118394	7.57055	8.09659	7.82576	7.98473	8.14489	8.46836	9.29115	9.10281	9.40981	8.32396	8.01993	8.63042	9.36835	8.50267	8.1039	8.93585	8.39467	7.07327	8.39164	7.74611	8.09557	7.55529	7.62184	8.66354	51399	11	118394450	118399592	+	TRAPPC4	trafficking protein particle complex 4
GC11M118420	10.4123	9.95284	8.98089	9.10747	9.82156	9.24426	9.21794	9.38221	9.09984	10.119	9.67949	9.66616	9.61971	9.16861	9.43306	9.2264	8.03806	9.42578	10.3806	9.37634	7.91151	8.57259	7.69307	8.64511	10525	11	118420109	118433122	-	HYOU1	hypoxia up-regulated 1
GC11P118460	8.29934	8.84579	7.93717	7.9718	7.89875	7.88356	11.6532	11.2622	11.7113	7.06199	7.06545	8.53394	9.16846	8.78142	7.81568	8.26685	7.73056	7.80114	8.07726	7.59984	7.05646	7.05806	7.06623	7.09089	3145	11	118460796	118469469	+	HMBS	hydroxymethylbilane synthase
GC11M118469	9.04471	8.83024	6.89432	6.89196	7.60573	7.59721	9.18339	9.69364	9.45727	8.01216	8.11281	8.64972	9.05589	8.86312	8.46726	8.68304	8.34319	7.28733	8.24027	7.06557	6.52722	6.79098	6.561	7.06031	3014	11	118469796	118471387	-	H2AFX	H2A histone family, member X
GC11M118472	7.53383	8.14212	8.41696	8.42343	8.08191	8.05893	7.93932	7.54718	7.78903	7.5428	7.5224	8.16722	8.63904	7.85058	7.74432	8.12161	7.93737	8.02186	8.09026	7.80227	5.60746	6.32961	6.32068	6.87227	1798	11	118472423	118477995	-	DPAGT1	dolichyl-phosphate (UDP-N-acetylglucosamine) N-acetylglucosaminephosphotransferase 1 (GlcNAc-1-P transferase)
GC11P118483	7.38303	7.14823	6.8407	7.14471	7.27493	6.7616	7.1501	6.81508	6.67673	7.8712	8.07286	6.86789	6.80368	6.47105	7.33956	7.42603	7.57145	8.442	7.85672	7.62599	8.13254	7.39027	7.42045	8.67348	9854	11	118483302	118493036	+	TMEM24	transmembrane protein 24
GC11P118497	6.52174	6.59218	6.96063	6.94285	7.37641	6.9442	7.28334	6.9255	7.00511	7.45196	7.44908	6.54985	6.96285	7.01559	6.35527	6.69359	6.89841	6.84832	6.20912	6.47561	6.20496	6.41591	6.24737	7.18117	25988	11	118497497	118510974	+	MIZF	MBD2-interacting zinc finger
GC11P118544	8.14877	8.32825	8.26929	8.18855	8.33137	8.34922	8.15306	7.90227	7.98394	9.48544	9.12409	8.18423	8.08904	8.13474	7.97793	8.29124	8.60696	8.40345	7.58728	8.06537	8.383	8.58813	8.42942	8.93852	79671	11	118544649	118559933	+		NOD9 protein
GC11P118559	6.50916	6.30915	6.62072	6.58098	6.51571	6.41637	6.67919	6.43897	6.64164	6.65527	6.67203	6.22953	6.32994	6.48917	6.27315	6.18711	6.52451	6.97354	7.02164	7.2232	7.04537	7.07334	7.52085	7.66965	79849	11	118561393	118566142	+	PDZD3	PDZ domain containing 3
GC11M119487	6.15064	5.58651	5.74666	6.08197	5.94881	5.43906	6.41566	6.0952	6.01173	6.1752	5.82807	5.65408	6.00597	5.98001	5.99311	5.93273	6.09601	5.91652	5.98083	6.66561	6.53634	6.66179	6.63074	6.05955	23650	11	119487204	119514073	-	TRIM29	tripartite motif-containing 29
GC11P120668	7.46699	7.94639	8.31945	7.67432	8.54158	8.16606	8.28649	8.45204	8.19103	10.4973	10.4286	7.83123	7.19243	7.8179	7.88929	7.22252	8.23176	6.11249	8.04095	8.97729	5.2867	6.03299	5.88765	7.57372	6309	11	120668818	120684578	+	SC5DL	sterol-C5-desaturase (ERG3 delta-5-desaturase homolog, fungal)-like
GC11P123491	6.37186	6.72225	7.29386	7.20564	7.48743	7.995	9.56638	9.46066	8.06478	10.1217	9.96959	7.93019	7.13556	8.36497	8.01899	8.25236	8.80846	6.49252	6.47748	8.41227	6.01507	6.09878	6.19594	6.10767	4013	11	123491320	123522826	+	LOH11CR2A	loss of heterozygosity, 11, chromosomal region 2, gene A
GC11P124114	7.94061	8.67476	8.69143	8.57794	7.93264	9.89832	6.67064	6.15611	6.52214	12.2315	12.4647	7.12183	7.1702	6.32836	8.35928	8.30588	8.60422	9.86247	6.07486	6.93165	6.56517	9.70638	9.05998	8.67105	4900	11	124114951	124122307	+	NRGN	neurogranin (protein kinase C substrate, RC3)
GC11P124240	6.82725	6.49485	6.69464	6.99249	7.26716	6.41673	5.63036	5.75618	5.4705	7.01526	7.01974	6.28101	5.73786	6.87808	5.49926	5.63409	5.45606	6.26021	5.97599	6.50807	6.47078	6.15831	6.34303	6.16872	64221	11	124240491	124256571	+	ROBO3	roundabout, axon guidance receptor, homolog 3 (Drosophila)
GC11P124968	7.84975	8.75442	8.40451	8.38716	8.52135	8.02481	8.99093	8.69077	8.63132	8.47106	8.78835	8.26151	8.85967	7.62071	8.23696	8.61746	6.61626	7.08038	7.8747	7.98739	6.66784	6.25457	6.46907	7.07584	3703	11	124967966	124996162	+	STT3A	STT3, subunit of the oligosaccharyltransferase complex, homolog A (S. cerevisiae)
GC11M125268	6.76912	7.47301	6.7746	6.88844	6.73971	7.50416	7.56591	7.33112	7.66954	6.74259	6.68143	7.11097	8.18505	7.49929	7.04113	7.99727	7.60468	7.32878	7.22142	6.68209	6.77492	6.35996	6.31148	6.6067	83480	11	125268590	125278315	-	PUS3	pseudouridylate synthase 3
GC11M125638	9.18811	8.82345	8.19888	7.64902	7.92271	8.60812	8.88677	8.90474	8.90175	8.29775	7.94112	8.56347	9.35851	7.76798	8.17936	9.08088	7.89347	8.28706	8.20547	8.23139	8.34842	7.60278	7.48637	8.41309	6734	11	125638049	125643960	-	SRPR	signal recognition particle receptor ('docking protein')
GC11P125678	7.63661	7.62455	7.38176	7.14686	7.50441	7.66804	8.02837	7.78737	7.71018	6.68343	6.73636	8.1009	8.89993	8.71504	7.22626	8.03281	7.64533	7.56659	7.12454	6.4462	6.00449	6.48538	6.10981	6.85685	28960	11	125678856	125720853	+	DCPS	decapping enzyme, scavenger
GC11P128069	9.01507	8.69841	9.01766	8.81799	8.53087	9.06289	5.46854	5.45633	5.448	9.83239	9.13754	8.2701	8.01191	8.28322	8.3438	8.32527	8.4734	9.08097	7.10817	7.53309	8.98301	7.26286	7.13933	8.6111	2313	11	128069192	128187520	+	FLI1	Friend leukemia virus integration 1
GC11P128266	6.05492	5.82844	5.52643	5.60621	5.57508	5.72038	5.89956	6.06712	6.22338	6.05651	6.35265	5.84586	6.24967	6.20838	5.752	6.02151	6.09698	6.40309	6.35342	6.6463	6.64262	6.56832	6.31634	5.66	3762	11	128266522	128293159	+	KCNJ5	potassium inwardly-rectifying channel, subfamily J, member 5
GC11P128751	6.37276	5.85846	5.83848	6.32921	5.96564	6.14453	6.2586	6.18304	6.09952	6.63191	6.08273	6.19661	6.21139	6.06563	5.99174	6.42548	6.15212	6.34162	6.3024	6.28918	6.78506	6.54729	6.74509	5.96653	8538	11	128751044	128827025	+	BARX2	BarH-like homeobox 2
GC11M129238	7.48968	7.20683	7.31997	7.47873	7.48058	7.5045	7.15589	7.11655	7.07265	6.80995	6.74223	7.16563	6.7871	7.50936	7.02669	6.6806	7.03534	7.23721	6.96891	6.81124	7.35259	7.0521	6.97056	7.53625	4798	11	129238885	129270643	-	NFRKB	nuclear factor related to kappaB binding protein
GC11P129445	10.8388	10.6204	9.40565	9.39756	10.0772	10.3627	11.0158	10.8052	10.5802	8.81466	8.78752	10.3952	10.1568	10.5137	10.88	11.0892	11.6524	11.8579	11.0684	12.0176	10.9207	10.1701	9.89428	10.2096	334	11	129445010	129519909	+	APLP2	amyloid beta (A4) precursor-like protein 2
GC11P129534	6.26367	6.10234	5.65951	5.35686	5.29829	5.53011	5.7339	5.61916	5.92937	5.8537	5.90082	5.68079	5.81266	5.61122	6.43908	7.04246	6.98426	7.52973	8.48485	8.83202	6.27811	6.81154	6.02492	7.01005	6768	11	129534891	129585466	+	ST14	suppression of tumorigenicity 14 (colon carcinoma)
GC11P133444	7.02439	7.21307	8.15829	8.22317	7.44581	7.85847	6.31918	6.36834	6.2021	9.43002	9.45302	6.70368	7.0193	6.77326	5.9619	6.17872	5.89419	6.11019	5.87966	5.96813	6.23107	5.95899	6.27816	6.92873	83700	11	133444029	133526859	+	JAM3	junctional adhesion molecule 3
GC11M133528	8.22391	8.43	7.38823	7.60155	7.57803	7.62729	8.54335	8.27594	8.66852	8.24666	7.98382	8.87147	8.50229	8.03725	7.70395	7.90013	8.13845	6.93466	7.57208	7.18704	6.25087	6.88749	6.89336	6.88453	23310	11	133527546	133599636	-		KIAA0056 protein
GC11M133624	8.42425	8.7776	8.12936	8.41081	8.31121	8.68856	9.15688	8.97431	9.15784	8.1975	7.91222	8.62941	9.00163	9.778	8.06207	8.3336	8.69124	6.97691	7.00873	6.8187	6.52916	7.0171	6.62439	8.23956	29087	11	133623384	133628470	-	THYN1	thymocyte nuclear protein 1
GC11P133628	6.41444	6.6407	6.88428	6.92853	7.27426	7.14314	6.41837	6.13953	6.73651	7.78131	7.20104	6.85865	6.7055	6.32041	7.24653	6.87436	6.96815	6.94136	5.65578	6.37092	6.29365	6.01224	5.89026	8.16989	27034	11	133628616	133640954	+	ACAD8	acyl-Coenzyme A dehydrogenase family, member 8
GC11P133707	7.89749	7.2418	7.08678	7.24557	7.4002	7.46336	7.05115	6.93331	6.94335	7.05248	7.6321	7.20682	6.85261	7.08848	6.9081	6.41646	6.54914	7.25216	7.51197	7.85387	7.64055	7.69993	7.56855	7.00997	89944	11	133707018	133751427	+		hypothetical protein BC008326
GC11M133753	6.45838	6.03209	6.15362	6.12332	5.98969	6.22202	6.30276	6.23914	5.97816	6.36282	6.4438	6.26526	6.09378	5.6555	6.39147	5.8058	5.85779	6.45578	6.8946	6.66945	6.35573	7.11834	6.85356	6.59298	27087	11	133753609	133787022	-	B3GAT1	beta-1,3-glucuronyltransferase 1 (glucuronosyltransferase P)
GC12P000057	6.30772	5.97666	6.15198	6.08243	6.12805	5.95974	5.77369	5.79511	5.72576	5.72744	5.69373	5.55007	5.84071	6.14784	5.61051	5.68049	5.5216	5.92249	5.78616	5.59784	6.18128	5.99686	6.34411	5.48154	440073	12	56802	150755	+	IQSEC3	IQ motif and Sec7 domain 3
GC12M000169	6.27155	5.88285	5.67935	5.56225	5.67712	5.52322	5.88468	5.49596	5.37819	6.05375	6.36176	5.84034	5.51267	5.20433	6.226	5.83038	5.84188	6.64632	8.72483	8.96295	6.74156	7.06222	6.96366	6.0335	6539	12	169512	192753	-	SLC6A12	solute carrier family 6 (neurotransmitter transporter, betaine/GABA), member 12
GC12M000200	7.34271	6.7551	6.55904	6.58496	6.5798	6.55946	6.60597	6.50773	6.63703	7.29461	7.72628	6.95903	6.98667	6.17942	7.14516	6.85352	6.63751	7.52857	7.77879	7.62115	7.62934	8.07869	7.99382	6.60806	6540	12	200051	242263	-	SLC6A13	solute carrier family 6 (neurotransmitter transporter, GABA), member 13
GC12M000543	7.63661	7.92733	7.57764	6.8665	6.23678	7.26774	6.44137	7.08847	6.95327	8.18501	7.75868	8.02002	8.37663	8.58138	7.79952	8.70884	8.3377	8.05656	6.09886	6.69228	9.49017	8.47551	8.34923	7.23418	4815	12	543723	643016	-	NINJ2	ninjurin 2
GC12P000733	8.5465	8.86436	7.545	8.11147	7.85533	8.78258	8.91126	10.1078	10.2781	8.95514	9.09015	9.18028	8.60497	8.57271	9.22669	9.23102	8.92095	8.93145	8.97429	8.72376	9.60388	9.24897	9.58036	8.04121	65125	12	732485	888219	+	WNK1	WNK lysine deficient protein kinase 1
GC12P000971	7.18746	7.14563	6.19901	6.32386	5.65275	6.93541	6.17129	6.9715	6.53058	6.90494	6.94212	6.87391	6.45075	6.74805	6.58678	6.62443	6.60166	7.14822	6.88752	6.9309	6.4522	6.63417	7.10891	5.77758	23085	12	970664	1472958	+	RAB6IP2	RAB6 interacting protein 2
GC12M001549	8.28251	8.27866	8.69092	8.58858	7.94741	7.91958	7.70156	7.29729	7.20339	7.15795	7.23989	7.7166	7.30018	7.23384	7.65464	7.01626	7.64103	7.91783	7.44279	6.86933	6.55423	6.52991	6.08639	8.10215	144699	12	1545420	1573592	-	FBXL14	F-box and leucine-rich repeat protein 14
GC12P001670	8.55577	8.95399	8.37411	8.94606	9.05018	8.59242	9.92482	9.61611	9.61007	10.3711	10.1937	9.19397	8.84786	8.90654	9.06345	8.84682	9.35325	8.80874	8.33457	8.02998	8.7084	8.18139	7.97056	10.1794	79602	12	1670507	1768105	+	ADIPOR2	adiponectin receptor 2
GC12P002774	9.1794	9.24844	9.14904	9.51748	8.99738	8.94895	9.80912	9.98974	9.62274	8.21944	8.33687	9.23991	9.51902	9.27966	8.28374	8.98502	8.16546	8.04147	8.30393	7.49269	7.87629	7.88384	7.82113	7.95586	2288	12	2774413	2783383	+	FKBP4	FK506 binding protein 4, 59kDa
GC12M002837	8.20505	8.46797	6.30639	6.57659	6.67779	6.15521	8.43924	8.43651	8.63015	8.15307	7.96795	8.01339	7.7396	7.83909	7.64065	7.75781	8.3709	5.64964	7.0665	6.21993	5.78202	6.17054	6.1576	6.10947	2305	12	2837110	2856564	-	FOXM1	forkhead box M1
GC12P002870	6.16602	6.37414	5.99897	5.98763	6.17005	6.31259	7.0376	7.41934	7.19888	6.32108	6.15729	6.29612	6.77635	6.73223	6.29135	6.70508	6.3804	6.23281	5.8159	6.11358	5.88782	5.96912	5.82925	5.70125	7289	12	2870330	2918930	+	TULP3	tubby like protein 3
GC12M004347	5.7353	5.56756	5.46343	5.67127	5.65741	5.37756	5.60751	5.47149	5.60465	6.24463	6.00327	5.72202	5.76385	5.55204	5.71677	5.6759	5.65673	5.87362	6.49545	6.2611	5.97982	6.20974	5.96155	5.76108	8074	12	4347653	4359155	-	FGF23	fibroblast growth factor 23
GC12M004413	6.71977	6.29746	6.19515	6.38322	6.32054	6.34166	6.47683	5.99251	5.90503	6.91463	6.68582	6.51272	6.63033	6.40822	6.56372	6.55359	6.31797	6.78633	6.93111	7.20363	6.80724	6.82612	7.00984	6.23183	2251	12	4413568	4425041	-	FGF6	fibroblast growth factor 6
GC12M004467	6.17584	6.72869	6.63823	5.82066	6.62471	6.93569	7.34572	7.36251	7.38267	5.90648	5.53666	6.86241	7.12808	7.17496	7.02274	7.36744	7.15769	6.30972	7.56169	7.52483	5.55457	5.64251	5.59694	5.91597	57102	12	4467171	4517898	-	C12orf4	chromosome 12 open reading frame 4
GC12P004569	7.78768	7.8261	7.87509	7.18295	7.54135	7.8483	8.02512	7.91465	7.7796	7.44126	7.2287	7.99531	7.79638	8.48951	7.69215	7.67858	8.35067	7.25625	7.81045	7.91581	6.55097	6.85913	6.82326	6.37485	8798	12	4569504	4593301	+	DYRK4	dual-specificity tyrosine-(Y)-phosphorylation regulated kinase 4
GC12P004628	8.88801	9.35085	8.46177	8.35691	8.36937	8.8855	9.87437	9.86829	9.8232	8.11295	8.24203	9.20693	9.8677	9.58222	8.94753	9.37758	8.92832	8.14043	9.63965	9.08921	7.10007	7.76897	7.25606	8.33634	4704	12	4628543	4666658	+	NDUFA9	NADH dehydrogenase (ubiquinone) 1 alpha subcomplex, 9, 39kDa
GC12P005473	5.67611	5.57216	5.70756	5.54975	5.53939	5.47328	5.95016	5.29373	5.55996	5.87811	5.77828	5.86577	5.44234	5.40565	5.77332	5.55402	5.49717	5.84995	5.76659	6.29214	6.04979	6.21106	6.58853	5.47843	4908	12	5473526	5474725	+	NTF3	neurotrophin 3
GC12P006179	8.04277	9.75093	9.02053	7.29057	8.96243	9.45247	5.56346	5.82477	6.29277	12.3313	12.3398	5.94489	7.44817	7.57273	9.62441	10.0506	9.74616	6.33645	10.2462	12.2871	7.10183	8.99443	7.31853	12.3084	928	12	6179815	6217688	+	CD9	CD9 molecule
GC12M006308	8.67153	8.79005	8.93366	9.0326	9.56572	9.72181	7.18703	7.11887	7.89578	8.67112	8.9615	8.82929	9.18091	9.03097	9.72655	10.2511	10.0492	9.96935	8.31825	8.48022	11.3291	9.86924	9.57939	8.87711	7132	12	6308184	6321522	-	TNFRSF1A	tumor necrosis factor receptor superfamily, member 1A
GC12M006326	6.8891	7.01151	6.57216	6.5899	6.22925	6.80006	7.30065	7.73482	7.7924	7.23328	7.25199	6.78821	7.7564	7.54507	7.05786	7.9969	7.70839	7.26905	7.08697	7.07247	7.53152	7.07305	7.04224	6.49595	6337	12	6326275	6354976	-	SCNN1A	sodium channel, nonvoltage-gated 1 alpha
GC12P006363	7.27902	7.17772	7.06939	6.90461	7.81734	7.32621	6.56697	6.43352	6.95582	7.80071	7.91493	7.52205	7.30441	7.18302	8.46791	8.6244	8.30942	8.83676	7.46155	7.2368	8.4112	7.51525	7.28151	6.22866	4055	12	6363617	6370993	+	LTBR	lymphotoxin beta receptor (TNFR superfamily, member 3)
GC12P006434	6.83702	7.14618	7.63681	6.81587	7.80136	7.46935	6.37552	6.11433	6.07715	6.46865	6.1473	6.47131	7.03191	6.98321	6.59891	7.0106	7.06982	7.78454	7.69158	6.79948	8.1485	7.19467	6.77786	7.65954	55080	12	6431510	6441721	+	TAPBPL	TAP binding protein-like
GC12M006425	6.53747	6.23695	6.82081	6.76897	7.21379	7.59252	5.88337	6.22418	5.83545	5.97685	6.22975	6.867	6.17404	6.88097	6.72277	6.06437	7.18659	6.46275	6.38215	6.32279	7.72825	7.13003	7.96376	9.19445	6843	12	6441666	6450104	-	VAMP1	vesicle-associated membrane protein 1 (synaptobrevin 1)
GC12P006472	7.8153	8.25547	6.34003	7.13104	6.74631	7.18541	8.36717	8.64382	8.77422	7.40931	7.09093	8.55909	8.7155	8.75028	8.02729	8.19051	8.93194	6.51936	6.52872	5.65073	6.27568	5.16174	6.25153	6.62566	9918	12	6473519	6511381	+		chromosome condensation-related SMC-associated protein 1
GC12M006517	7.58287	7.69872	8.56869	8.49029	8.52081	8.0602	7.26176	6.85429	6.6918	7.62889	7.71797	7.3454	7.18478	7.1973	8.11802	8.23454	8.40752	9.35262	7.7627	7.87101	8.60262	8.35514	8.29125	8.91561	25900	12	6517801	6535498	-		hypothetical protein LOC25900, isoform 3
GC12M006536	8.38349	8.48743	8.11872	8.18025	8.68898	7.98705	8.10515	9.09983	8.72821	7.46623	7.2004	8.38461	9.04471	7.81074	7.58834	8.23245	7.21633	7.80946	8.20104	7.63002	7.4776	7.29096	7.33784	7.47308	4839	12	6536297	6547741	-	NOL1	nucleolar protein 1, 120kDa
GC12M006549	8.70901	8.88002	7.99488	8.5002	8.5086	8.80767	9.00707	9.61964	9.26764	8.88091	8.59277	8.97211	9.25749	8.44915	8.62037	8.9816	8.26296	7.6893	8.71229	8.78188	8.15804	8.33987	9.44201	8.06688	1108	12	6549509	6586812	-	CHD4	chromodomain helicase DNA binding protein 4
GC12M006629	7.53887	7.65179	7.93221	7.62749	7.73392	8.00121	7.32542	6.85646	6.92499	7.73622	7.87897	7.58907	7.41999	8.27433	7.53289	7.40314	7.71514	7.57351	7.4858	7.72032	7.92182	7.67896	7.54381	7.68321	51147	12	6629706	6642565	-	ING4	inhibitor of growth family, member 4
GC12M006646	7.962	8.02958	7.56142	7.78386	7.45022	7.99228	7.82088	7.99536	7.99299	7.87919	8.08415	7.9082	8.02639	7.93045	7.80863	8.10338	8.42067	8.4144	7.80976	7.77403	8.76371	8.27156	8.4334	8.13045	171017	12	6646077	6668881	-	ZNF384	zinc finger protein 384
GC12P006703	8.11651	8.38738	7.99262	7.86083	8.07062	8.22835	8.08438	7.54197	7.86677	8.02483	8.12395	8.02301	7.94872	8.16966	8.63075	8.64882	8.49955	8.63949	8.29333	8.36951	7.87499	7.68015	7.69801	8.20853	50813	12	6703471	6711293	+	COPS7A	COP9 constitutive photomorphogenic homolog subunit 7A (Arabidopsis)
GC12M006727	8.59965	8.77562	8.14303	8.5529	8.65195	8.92433	8.50141	8.85759	8.63065	8.45842	8.7121	8.66752	8.68824	8.59645	8.63697	8.60605	8.84092	8.79944	8.53317	8.35657	10.0114	8.70962	8.97852	9.18994	8079	12	6727430	6732530	-	MLF2	myeloid leukemia factor 2
GC12P006819	6.87705	6.70375	6.42009	6.76445	6.36685	6.47898	6.85601	7.04919	6.80494	6.74736	6.62357	6.44637	6.74727	7.38724	6.60703	6.89359	6.63878	7.18949	6.76814	6.80494	7.69823	6.53207	7.37334	6.7769	2784	12	6819635	6826819	+	GNB3	guanine nucleotide binding protein (G protein), beta polypeptide 3
GC12P006831	8.12421	7.59929	6.69204	7.1086	7.04286	7.5401	7.66199	8.00952	7.94985	7.35086	7.51831	7.79859	7.63971	7.4693	7.50392	7.48679	7.41607	7.70005	7.33389	7.33355	7.57861	7.04348	7.32016	6.79195	8078	12	6831574	6846054	+	USP5	ubiquitin specific peptidase 5 (isopeptidase T)
GC12P006885	6.66591	6.24818	6.68173	6.4448	7.04395	7.14645	6.25907	6.20445	6.08265	7.03236	7.04301	6.86825	6.56888	7.01992	6.95731	6.85411	6.81553	6.45009	6.62045	6.45453	6.48622	6.33403	6.17391	6.20491	10233	12	6884212	6893666	+	LRRC23	leucine rich repeat containing 23
GC12P006898	6.40679	6.77035	7.18929	7.12783	8.19029	7.67918	7.83634	7.38181	7.9748	10.6208	10.1853	7.97852	7.42566	10.0861	7.7673	7.79105	10.2682	5.50886	7.0173	6.9874	5.83471	6.40735	5.95049	7.38992	2026	12	6893874	6903120	+	ENO2	enolase 2 (gamma, neuronal)
GC12P006904	8.11798	7.03743	6.76224	6.73328	6.87624	7.12032	6.96228	6.60578	6.81315	7.14508	7.74536	6.87776	6.56421	6.91401	7.1564	6.74724	6.87859	7.24502	8.02509	7.82785	7.0385	7.21054	7.48158	6.92198	1822	12	6903886	6921743	+	ATN1	atrophin 1
GC12P006911	8.84943	8.47444	10.2425	10.1482	10.5187	9.88795	9.34884	8.88731	9.1143	10.3455	10.2033	9.54291	9.82992	10.262	10.2422	10.6975	11.0823	10.6499	9.41783	9.7835	11.1562	10.3855	10.8469	11.0461	5777	12	6926000	6940740	+	PTPN6	protein tyrosine phosphatase, non-receptor type 6
GC12P007038	6.08296	6.11938	5.74076	5.95675	5.68659	5.66312	5.70787	6.042	6.09012	6.62407	6.57419	5.80698	5.93423	6.20333	5.71951	6.09212	5.84118	6.14754	9.14657	6.19691	6.08993	6.14652	6.44581	6.0345	716	12	7038277	7048594	+	C1S	complement component 1, s subcomponent
GC12M007058	5.7186	5.42817	5.77464	5.67501	5.76468	5.69002	5.30143	5.62709	5.87766	5.69975	5.65488	5.44021	5.17006	5.96188	5.28305	5.53032	5.67362	5.59085	6.6052	5.27542	6.15078	5.73822	5.63093	5.57541	715	12	7057771	7136184	-	C1R	complement component 1, r subcomponent
GC12P007174	6.15729	6.20185	6.07308	6.40603	6.28753	6.20859	6.33853	7.22719	6.84186	6.38877	6.6475	6.14612	7.1261	7.41418	5.88919	7.1361	6.79831	6.30111	6.03356	5.95914	6.93354	5.99244	6.61505	6.63183	9746	12	7174236	7202795	+	CLSTN3	calsyntenin 3
GC12P007236	7.60671	7.75222	8.74689	8.62303	8.29131	8.18254	7.80045	7.55457	7.84796	7.53143	7.32326	7.75336	8.08437	8.14792	7.35097	7.17167	7.70484	7.78614	7.1301	7.18322	7.93843	7.48679	7.57284	7.84415	5830	12	7233543	7255342	+	PEX5	peroxisomal biogenesis factor 5
GC12P008079	8.13645	8.30538	7.77528	8.1991	7.98256	8.00492	8.28864	7.97658	8.25093	8.80805	8.42896	7.58134	7.40016	7.56757	8.01331	7.97724	8.61161	8.87631	7.60025	7.66911	9.23996	8.16292	8.49577	9.03912	55810	12	8076625	8099384	+	FOXJ2	forkhead box J2
GC12M008102	6.77689	6.11613	7.01683	5.95762	7.25954	6.19557	6.36814	6.56577	6.77322	8.35965	8.02737	7.23178	8.9784	8.4646	9.66533	10.6791	9.76334	9.71934	8.94364	7.27741	9.27769	7.42432	7.67922	10.4237	719	12	8102185	8110222	-	C3AR1	complement component 3a receptor 1
GC12P008110	6.56914	7.03199	8.05935	8.8597	8.4649	7.79971	7.02152	6.79493	6.94559	7.09759	7.3117	6.73814	6.74987	6.87565	7.48261	6.77033	7.37929	8.14213	8.29054	8.33621	9.46671	8.95679	8.77277	10.1742	25977	12	8126150	8141634	+	NECAP1	NECAP endocytosis associated 1
GC12M008984	9.19732	9.23205	8.26902	8.18388	8.20011	8.77985	9.57039	9.71102	9.68247	9.68218	9.16316	9.71776	10.1154	9.64937	9.91508	10.3642	9.73554	9.32882	10.2905	10.3985	7.42516	7.75491	7.45662	9.21441	4074	12	8984231	8993519	-	M6PR	mannose-6-phosphate receptor (cation dependent)
GC12P009033	6.8886	7.42288	8.18993	7.00494	7.07205	7.57073	6.87615	6.60502	6.65924	6.90595	6.63313	7.03405	6.97231	6.65892	6.84679	6.84613	5.99035	6.37594	7.1578	7.25989	6.69823	7.44004	7.59273	7.47616	10219	12	9033483	9054605	+	KLRG1	killer cell lectin-like receptor subfamily G, member 1
GC12M009898	8.19855	8.87021	9.44221	9.46251	10.4816	10.6817	7.62575	6.19605	6.79201	5.93647	5.81702	8.7459	8.67289	10.7729	9.0552	8.58349	10.4134	8.69647	8.72445	8.79451	10.7484	11.5871	10.87	10.602	9976	12	9896238	9913725	-	CLEC2B	C-type lectin domain family 2, member B
GC12P010256	5.99331	6.12341	5.9781	7.32798	7.22957	6.57644	6.49652	6.94311	7.24523	6.38723	6.68492	6.59583	7.01155	6.68757	8.02973	7.77251	7.68393	7.68068	6.31597	7.0375	9.32954	8.03907	8.61058	9.75785	23710	12	10256755	10266989	+	GABARAPL1	GABA(A) receptor-associated protein like 1
GC12P010351	6.08559	5.76188	6.4757	6.25908	5.76763	5.73747	5.65294	5.45798	5.21593	5.88153	6.01897	5.80109	5.40851	5.60499	6.1674	5.52077	5.39962	6.02493	7.2329	6.10726	6.29074	7.00166	7.20695	7.70027	3824	12	10269934	10359225	+	KLRD1	killer cell lectin-like receptor subfamily D, member 1
GC12M010416	6.35073	6.15471	6.90122	6.30963	5.71101	5.73392	6.02385	5.65824	5.82215	6.80354	6.51543	6.67914	5.5652	6.25257	6.73709	5.64528	5.89625	6.54209	8.0552	6.82309	6.90693	8.40481	7.78182	9.07109	22914	12	10416219	10451632	-	KLRK1	killer cell lectin-like receptor subfamily K, member 1
GC12P011694	7.22601	7.15639	6.43257	6.24609	7.03952	6.77669	5.90744	6.13393	5.81256	6.95591	6.75058	6.81161	6.51486	6.85016	6.43506	6.36089	7.44316	6.16611	6.61266	6.26247	7.97501	6.50841	6.3568	6.9155	2120	12	11694054	11939590	+	ETV6	ets variant gene 6 (TEL oncogene)
GC12P012656	6.89039	6.87243	7.21636	6.4723	7.11706	7.2359	7.46512	6.55949	7.11306	6.99244	6.17631	6.82585	6.80006	6.53598	8.02152	8.25567	8.05642	8.17144	8.13543	8.01111	6.4307	6.46231	6.22042	7.58766	1389	12	12656097	12689308	+	CREBL2	cAMP responsive element binding protein-like 2
GC12P012761	7.0289	8.10679	8.4611	9.04819	9.62709	9.69127	9.11848	8.93083	9.1673	8.92314	9.05637	7.9196	7.55974	8.72049	7.94975	7.77745	9.18395	8.73048	6.69586	6.50344	9.35594	9.64012	9.69388	9.61024	1027	12	12761575	12766569	+	CDKN1B	cyclin-dependent kinase inhibitor 1B (p27, Kip1)
GC12M013019	9.03988	9.54804	9.23521	9.58807	9.85042	10.0914	11.0524	10.8953	10.8657	8.99973	8.68503	9.28837	9.18314	9.21992	9.70006	9.23486	9.55199	9.29671	9.16908	9.29923	8.39823	7.75413	7.2182	7.22719	50865	12	13019067	13044488	-	HEBP1	heme binding protein 1
GC12P014409	7.36846	8.09436	8.43991	7.63417	7.80475	7.58104	6.82023	7.04811	7.18764	7.40335	7.60593	7.07834	7.6022	7.27146	7.02356	7.54353	7.62081	7.68413	7.21	7.05674	8.19596	7.53156	7.88654	8.36737	55729	12	14409877	14542963	+	ATF7IP	activating transcription factor 7 interacting protein
GC12M014547	6.66267	5.72651	9.46258	8.10516	9.13105	7.59288	5.81976	5.49367	4.88217	6.31015	6.1295	7.9902	7.39326	7.15703	10.6498	10.3313	10.391	12.5116	10.0762	10.9101	11.8085	11.1028	10.8268	9.21748	79887	12	14547862	14612058	-		hypothetical protein FLJ22662
GC12M014986	11.7636	11.5998	11.7815	12.1339	11.5902	12.0908	10.0904	10.2727	10.3129	11.3472	11.4441	11.608	12.1318	11.8847	12.2335	12.4099	12.0804	12.0025	10.7467	11.4643	12.4445	12.0711	12.2013	12.0977	397	12	14986216	15005829	-	ARHGDIB	Rho GDP dissociation inhibitor (GDI) beta
GC12P015928	10.527	10.7194	10.6886	10.6313	10.3649	10.2933	10.7831	10.8214	10.8211	10.6683	10.4434	10.5412	10.5301	9.64774	10.2738	10.2149	9.25303	9.83625	10.1751	9.91181	9.3323	9.41052	10.2627	9.81381	11171	12	15926612	15947670	+	STRAP	serine/threonine kinase receptor associated protein
GC12P015956	7.21003	7.88049	7.42897	7.76693	7.97598	7.43033	7.82509	7.52747	7.96742	7.92166	7.65635	8.00048	7.67511	7.60378	8.09423	8.14973	7.59554	6.69837	7.38763	8.01319	4.60612	5.82297	5.79357	6.27792	51071	12	15955372	16081476	+	DERA	2-deoxyribose-5-phosphate aldolase homolog (C. elegans)
GC12P021481	5.69401	6.60739	7.00394	6.15641	5.92661	6.58411	6.55334	6.89244	6.55422	5.43234	5.95131	6.71873	5.9477	6.26569	7.41276	6.49778	6.58684	6.53424	7.31375	6.73117	5.01458	6.20549	5.64914	6.56909	79912	12	21481877	21514551	+		hypothetical protein FLJ22028
GC12P021547	5.82106	7.04972	6.72406	6.13443	6.35427	6.46219	7.33502	6.66905	7.17764	7.5623	7.25289	6.97152	6.95099	7.25986	6.98868	6.9395	6.76489	6.21285	7.50354	7.73973	5.50354	5.79782	5.40525	7.36728	51026	12	21546066	21562357	+	GOLT1B	golgi transport 1 homolog B (S. cerevisiae)
GC12P021574	6.81878	6.07251	5.66897	5.69341	5.49672	6.2162	6.1658	5.56491	6.01974	6.90153	6.80554	6.1408	5.91018	5.66644	6.25233	5.8782	5.71209	6.4644	6.54712	6.87499	6.67856	6.95891	6.62905	5.75206	80763	12	21570522	21575477	+	C12orf39	chromosome 12 open reading frame 39
GC12M022492	7.42294	8.47952	9.05376	8.77015	8.69591	8.35747	8.39299	8.48774	8.41991	6.94036	7.73539	8.12729	8.69661	8.70018	8.13189	8.86626	9.14849	7.93738	7.43089	7.57961	7.38368	6.95324	7.05968	8.50704	9847	12	22492792	22588719	-	KIAA0528	KIAA0528
GC12P025096	7.96069	8.12274	9.0052	8.74738	9.00068	8.78634	6.74339	6.20018	6.96375	8.20569	8.04286	8.54064	8.54295	9.76248	8.29449	7.99134	9.12013	8.7356	6.93922	6.87031	10.4522	9.54797	9.69443	10.7145	4033	12	25096507	25152535	+	LRMP	lymphoid-restricted membrane protein
GC12P027066	6.92328	7.61907	7.03442	6.52409	7.36399	7.63828	8.42792	8.13875	8.03603	7.05647	6.86953	6.97233	7.87157	7.29545	6.49324	6.66721	6.1494	6.05909	6.32229	6.52972	6.41503	5.507	5.65272	7.39762	9412	12	27066749	27073949	+	SURB7	SRB7 suppressor of RNA polymerase B homolog (yeast)
GC12P027288	6.10495	6.43845	6.75718	6.79	6.65944	6.63288	5.68051	5.52478	5.85744	5.84817	5.57885	7.06891	6.63065	6.63922	7.29409	6.51635	7.28448	6.71674	5.98835	5.77022	7.05071	6.83335	6.97766	6.82473	23012	12	27288374	27369794	+	STK38L	serine/threonine kinase 38 like
GC12P027754	8.72184	9.29009	9.21692	9.25683	9.01091	9.41388	9.41561	9.74405	9.47039	7.56284	7.95196	9.26292	9.58682	9.84928	8.83864	9.15124	9.16238	8.61424	8.79332	8.98541	6.14107	6.78417	6.77842	7.32561	60488	12	27754995	27800495	+	MRPS35	mitochondrial ribosomal protein S35
GC12P029194	8.2343	8.30656	8.53123	7.74072	8.41978	9.36521	7.61833	7.57771	7.42389	9.71981	9.08957	8.48424	8.50882	8.08061	7.42537	7.80227	6.92983	8.03713	7.8185	7.69198	9.65747	7.5891	8.29568	9.00426	55711	12	29193498	29378272	+	MLSTD1	male sterility domain containing 1
GC12M029382	6.09548	7.51097	8.358	7.82608	8.11099	7.26568	8.1182	7.67937	7.46039	6.31389	7.30925	7.29543	8.14439	7.34061	6.77342	7.75064	7.05556	5.80747	7.36051	7.40789	6.90374	7.24809	6.69895	7.88925	51290	12	29384845	29425410	-	ERGIC2	ERGIC and golgi 2
GC12M030753	6.99014	8.51029	8.17611	7.75854	8.39141	7.9581	9.32308	10.0159	9.57196	6.33198	5.95553	5.99801	6.37943	7.06285	6.24128	5.82322	6.96311	6.98615	6.71957	6.81666	6.84465	6.78067	6.90422	8.67867	65981	12	30753752	30798715	-	C1QDC1	C1q domain containing 1
GC12M031325	10.1242	10.1454	10.5382	10.2543	10.4815	10.5296	9.78139	9.56956	9.28407	9.5191	9.37899	10.4473	9.9501	10.2948	9.14514	9.14975	9.4777	8.61564	8.68698	7.64455	7.73352	7.90245	7.10958	8.74324	58516	12	31324793	31370388	-	FAM60A	family with sequence similarity 60, member A
GC12P032030	5.93864	6.69743	7.79421	7.38088	6.97415	6.86798	8.06808	7.94117	7.88054	5.55797	5.95359	7.34142	7.28159	7.18167	7.96822	7.67986	8.18527	7.86232	6.48595	6.63413	10.5644	9.98749	9.94523	7.59974	55196	12	32003619	32037306	+	C12orf35	chromosome 12 open reading frame 35
GC12P032151	6.88717	6.53868	6.33973	6.49722	6.03566	6.28554	6.2262	5.74573	6.23441	6.83247	6.64132	6.09745	6.58283	6.08702	6.39481	5.99849	5.95764	6.61872	6.55341	7.03655	6.73855	6.74763	6.66374	5.89729	636	12	32151451	32422407	+	BICD1	bicaudal D homolog 1 (Drosophila)
GC12M040839	6.18877	6.44635	6.87596	7.19551	7.44499	6.77267	6.43097	6.9013	6.95609	6.48502	6.12297	6.5855	6.32395	6.82094	6.32451	5.97552	6.29144	6.45295	6.37558	5.98305	7.30439	6.45106	6.54039	7.90628	10138	12	40837175	40918317	-	YAF2	YY1 associated factor 2
GC12P042439	6.6932	6.82579	7.24424	6.79318	7.44224	6.9128	6.50248	6.61548	6.25357	6.978	7.01275	6.89943	6.99928	7.33288	7.26264	6.92739	7.45053	7.14697	6.00936	5.99974	7.3408	6.57992	6.69777	8.01067	51135	12	42439029	42468164	+	IRAK4	interleukin-1 receptor-associated kinase 4
GC12M042473	5.23873	6.51866	6.87927	7.40225	7.12554	5.97039	5.91427	6.85787	6.14429	5.92095	6.21409	6.16319	5.88225	5.66509	7.15369	6.66819	6.60698	6.91762	7.41094	7.18984	6.76075	6.5177	6.16508	7.54539	5756	12	42473794	42486445	-	PTK9	PTK9 protein tyrosine kinase 9
GC12M044601	8.69845	8.90515	7.99508	8.31786	7.60509	7.97154	8.03953	9.30604	9.06728	7.11376	7.61354	8.4799	8.92067	7.52307	8.82271	8.57231	7.00265	7.52953	8.6942	8.8789	8.30108	8.7361	9.03551	8.22187	9169	12	44601458	44610015	-	SFRS2IP	splicing factor, arginine/serine-rich 2, interacting protein
GC12M044867	9.04399	8.8943	9.21903	9.77743	8.5878	8.50245	8.86092	9.86222	9.16669	6.79801	6.78199	9.69643	9.80121	9.38464	8.40687	7.72902	6.97305	6.10207	8.75407	6.56542	6.72051	7.37688	7.34543	9.83304	81539	12	44867850	44949021	-	SLC38A1	solute carrier family 38, member 1
GC12M045038	10.3982	10.8404	10.8213	11.2012	10.8895	10.8864	10.6244	10.686	10.934	11.3661	11.0065	10.9676	10.6749	10.8243	10.9913	10.6011	11.176	10.826	10.3188	10.5001	10.8871	9.65237	9.26327	11.0312	54407	12	45038238	45052821	-	SLC38A2	solute carrier family 38, member 2
GC12M046343	5.5265	6.64942	7.24968	7.28619	7.37305	6.99066	7.02695	6.80669	6.74891	6.10925	6.26641	6.92188	6.17842	6.59834	6.57185	5.94452	6.50829	5.71485	6.68419	6.35379	6.77353	6.01741	6.37945	6.82732	79657	12	46343341	46386041	-		hypothetical protein FLJ21908
GC12M046419	5.9272	5.54573	6.2588	6.71716	6.48948	6.20937	6.15286	6.16373	6.01764	6.05045	6.05159	5.84822	5.96886	5.75116	5.81637	5.83677	6.06021	5.97783	5.80837	6.68211	6.14702	6.07953	6.60544	6.06203	10411	12	46417293	46438888	-	RAPGEF3	Rap guanine nucleotide exchange factor (GEF) 3
GC12P046453	5.67941	5.95737	5.58058	5.71666	6.17321	6.21395	6.51417	6.86308	6.78406	6.46268	6.6126	5.75601	6.39088	5.82022	5.92269	6.14337	6.48484	5.8643	5.60175	6.82896	6.47093	5.34112	5.54129	5.50435	55652	12	46453257	46462800	+		hypothetical protein FLJ20489
GC12M046462	7.79889	7.7796	7.27387	7.99794	7.91993	7.79526	7.18979	8.35096	8.22948	7.18495	7.37608	7.38163	7.65358	8.21084	6.94668	7.52883	7.94972	7.85113	6.1831	6.25699	8.61718	7.48986	7.40707	7.11173	51564	12	46462774	46499924	-	HDAC7A	histone deacetylase 7A
GC12P046645	8.7359	9.06103	7.82849	7.61786	7.86643	7.98325	8.91634	8.70857	9.14592	8.45085	8.40198	8.6381	9.31834	9.41232	7.79368	8.60698	8.3432	7.1882	8.38268	7.64623	7.08207	7.63083	7.80713	7.39473	79022	12	46643656	46648927	+	TMEM106C	transmembrane protein 106C
GC12P046785	8.76567	8.87523	8.48576	8.69086	8.38936	8.82384	9.08559	8.11394	8.76873	8.70606	8.70208	8.69184	8.39247	8.65148	7.65347	7.55823	7.39444	7.24441	7.60758	7.17739	6.13117	7.07738	6.94294	7.5924	5213	12	46785972	46826154	+	PFKM	phosphofructokinase, muscle
GC12M046827	6.63107	6.51398	7.63175	7.57549	7.47907	6.78576	6.91266	6.21971	6.59471	7.67832	7.65601	6.31884	6.3765	6.48541	6.79516	6.42634	6.57181	6.93332	6.88351	6.80325	7.50593	6.92755	7.14406	8.65513	140461	12	46827841	46837644	-	ASB8	ankyrin repeat and SOCS box-containing 8
GC12M047338	7.94215	8.31625	9.13936	9.05238	8.541	8.18933	8.57011	8.50804	8.31388	7.7304	7.57492	8.35573	7.75242	7.84848	8.23358	7.6418	8.0391	7.96671	7.41049	6.9579	7.40806	7.26881	7.11799	8.91281	54934	12	47333451	47362270	-	C12orf41	chromosome 12 open reading frame 41
GC12M047372	7.7559	7.70936	8.17079	7.68337	7.59126	6.9229	6.96484	8.25602	7.77222	6.8553	7.48845	7.62217	7.14632	6.41669	7.323	6.64251	6.17533	7.264	7.5586	7.8273	7.71124	8.05133	8.44051	7.74514	904	12	47373018	47397048	-	CCNT1	cyclin T1
GC12M047446	7.37853	7.30835	6.97317	7.39546	7.34841	7.19281	6.07892	6.25404	6.13221	10.7973	10.4862	6.93613	6.39047	6.76147	6.8361	6.64738	7.37407	6.75395	7.14986	7.04926	7.00878	7.3677	7.05052	6.31646	112	12	47446247	47469087	-	ADCY6	adenylate cyclase 6
GC12M047509	7.62971	7.91229	7.6292	7.47832	7.97332	7.64339	8.32655	8.30996	8.50098	7.35335	7.2332	8.07451	7.92284	7.81203	7.64229	7.89186	7.67649	7.75703	7.59866	7.48527	7.8028	7.0257	6.94381	7.9944	9416	12	47509806	47532224	-	DDX23	DEAD (Asp-Glu-Ala-Asp) box polypeptide 23
GC12M047602	8.4523	8.84402	7.60901	8.05155	7.89946	7.82001	7.42348	7.01674	6.70112	6.4124	5.91782	7.41379	7.75409	7.47589	5.7365	5.90771	6.6175	6.23763	6.94504	5.52838	6.77229	6.53385	6.82536	7.83273	51303	12	47602009	47605560	-	FKBP11	FK506 binding protein 11, 19 kDa
GC12M047616	8.64427	8.78512	7.826	7.57692	7.93817	8.45374	8.156	8.04103	7.84232	9.31204	9.47404	8.49641	9.0672	8.68937	8.78679	9.47383	8.98408	8.63307	9.09624	8.99774	8.92867	8.43049	8.51186	7.92692	377	12	47616259	47637577	-	ARF3	ADP-ribosylation factor 3
GC12M047645	7.61118	7.24868	6.43124	6.81886	6.24112	6.86046	7.17255	6.98681	7.08008	7.41711	7.48713	7.26131	7.37847	7.11012	7.38567	6.91503	6.60857	7.60036	7.58435	7.61854	7.67321	8.09816	8.09087	7.08274	7480	12	47645390	47651810	-	WNT10B	wingless-type MMTV integration site family, member 10B
GC12M047675	6.82207	6.38498	6.27859	6.3858	6.47512	6.46536	7.61773	8.28597	8.51113	6.83792	7.1952	6.65323	6.89211	6.4807	6.61221	6.7833	6.25714	7.22278	6.79557	7.1515	7.35802	7.3938	7.26731	6.35616	23109	12	47675199	47679355	-	DDN	dendrin
GC12M047682	8.9071	8.78835	8.40714	7.74629	8.27043	8.73988	9.14663	9.06219	8.72603	8.20886	8.04151	8.7222	9.20106	9.26661	8.78388	9.20862	9.14294	8.59737	8.6996	8.72876	8.63705	8.5376	8.40477	8.41605	5571	12	47682322	47698859	-	PRKAG1	protein kinase, AMP-activated, gamma 1 non-catalytic subunit
GC12M047778	7.10573	7.00436	7.90883	7.56312	7.96892	7.50101	7.65052	7.20547	7.20492	7.27288	7.11342	7.11666	7.1837	7.52438	7.46716	7.55696	7.84182	7.81737	7.09084	7.13598	8.1647	7.67137	8.41056	9.20459	55716	12	47777191	47790915	-	LMBR1L	limb region 1 homolog (mouse)-like
GC12M047864	10.5631	11.0063	11.4964	11.3133	11.5763	11.331	11.206	11.1465	11.3939	10.5967	10.9699	11.1334	10.8201	11.1787	11.7645	11.8788	11.3461	10.3569	10.5905	11.3686	11.589	11.8158	12.3183	11.0325	7846	12	47864851	47869128	-		tubulin, alpha 3
GC12P047973	7.72551	7.30096	6.95188	6.87351	6.96248	6.81636	6.43834	6.16125	6.50147	7.24186	7.36826	6.73147	6.06814	6.44288	7.12408	6.17136	6.50519	7.75142	7.80142	8.22081	7.50639	8.47867	8.1968	7.28112	5630	12	47975175	47978747	+	PRPH	peripherin
GC12P048003	7.51074	7.66416	6.0722	6.25654	6.25865	5.99236	7.90727	8.07418	7.75706	7.52317	7.48806	7.74428	7.55516	7.58571	7.37289	7.32674	7.90416	6.52994	6.70358	6.10729	6.93378	6.63567	7.00001	6.04177	10024	12	48003328	48011780	+	TROAP	trophinin associated protein (tastin)
GC12M048238	8.0577	7.94176	7.90927	7.40097	7.98251	7.83988	8.41699	8.15273	8.26128	7.63454	7.48416	7.53169	7.88403	7.51309	7.91261	7.86243	7.4298	7.96925	7.73593	7.76271	7.60649	7.7423	7.47751	8.13562	10445	12	48238354	48248178	-	MCRS1	microspherule protein 1
GC12P048630	7.04478	6.72706	6.69019	6.86646	6.75116	6.72247	6.56503	6.43763	6.58971	7.21761	7.46183	6.72298	6.41399	6.01705	7.09935	6.48072	6.24974	7.26806	7.46365	7.29498	7.78452	7.69576	7.83789	7.18517	359	12	48630795	48638929	+	AQP2	aquaporin 2 (collecting duct)
GC12P048647	6.60571	6.32622	6.10966	6.21053	6.2343	5.99735	6.40206	6.284	6.34377	6.7809	6.73902	6.16814	6.35892	6.29065	6.22239	6.38949	6.57531	6.58989	6.93235	6.61513	6.78717	6.98095	7.00547	6.31614	363	12	48647243	48657189	+	AQP6	aquaporin 6, kidney specific
GC12P048737	7.12255	6.56074	6.24467	6.85601	6.21284	6.47675	6.17795	5.75756	6.53231	6.83059	6.69847	6.48681	6.55081	6.41823	6.72916	6.2262	5.88848	7.13748	6.93176	6.34881	7.33045	7.32539	7.20634	6.6372	41	12	48737753	48763660	+	ACCN2	amiloride-sensitive cation channel 2, neuronal
GC12P048768	7.90561	6.80877	5.94851	5.56783	5.46622	6.39451	6.15064	6.06465	6.22637	6.32571	6.65947	6.2456	5.87571	6.0702	6.5521	5.98637	5.85179	6.83566	6.56958	6.53446	6.88389	6.96775	6.58366	6.02069	6602	12	48765278	48780690	+	SMARCD1	SWI/SNF related, matrix associated, actin dependent regulator of chromatin, subfamily d, member 1
GC12P048784	5.78695	5.54129	5.11077	5.38653	5.5828	5.56508	6.29735	6.21355	6.05619	5.97822	6.27183	5.57531	5.78969	5.54946	5.59316	5.87353	6.034	5.96056	5.90375	7.26878	6.61661	6.35639	6.25756	5.48019	2819	12	48784067	48791360	+	GPD1	glycerol-3-phosphate dehydrogenase 1 (soluble)
GC12M048855	8.46072	8.5142	8.05817	7.79704	8.27456	8.83798	7.17948	6.5725	6.85466	8.587	8.56117	7.78738	7.23645	7.44842	8.0522	7.66212	7.11431	6.81233	8.89299	8.30194	6.56068	7.2033	6.60998	6.6357	51474	12	48855839	48963557	-	LIMA1	LIM domain and actin binding 1
GC12P049605	9.22963	9.73638	10.027	9.47179	9.21523	10.0155	9.76858	9.2617	9.80028	10.3866	10.6982	9.91442	9.59033	10.3123	10.0494	9.82193	10.558	10.0849	5.59648	8.0892	5.51939	8.42526	7.49994	9.73819	25840	12	49605083	49611761	+	METTL7A	methyltransferase like 7A
GC12M049661	6.09279	7.08613	7.04196	7.37274	7.47672	7.04007	7.95791	8.05072	8.31592	6.61213	6.08387	6.98102	5.86091	6.77688	7.74629	6.63561	6.96922	6.73672	7.7427	8.06029	5.44529	6.62628	5.85751	6.84645	4891	12	49659586	49706409	-	SLC11A2	solute carrier family 11 (proton-coupled divalent metal ion transporters), member 2
GC12P049729	8.45882	8.74743	9.19828	9.39196	9.39165	9.33905	8.98595	8.0301	8.4598	8.20321	8.18802	9.27674	8.71033	9.47981	8.76726	8.00633	9.15063	8.61565	7.69169	8.06728	7.15269	8.10781	7.44819	8.30059	25875	12	49728350	49740473	+	LETMD1	LETM1 domain containing 1
GC12M049741	5.74363	6.17051	6.53078	6.4018	6.55809	6.69056	5.47209	5.72385	5.88453	6.49991	6.59896	5.59246	5.81307	5.85121	5.79716	6.08026	6.23695	6.69655	6.89212	6.4964	6.50928	6.07537	5.98072	7.1084	81566	12	49741256	49763600	-	C12orf22	chromosome 12 open reading frame 22
GC12M049774	7.26615	7.57216	7.9645	7.20933	7.50464	8.0098	7.47218	7.69811	7.61683	6.99061	6.46006	7.59199	7.84117	7.66011	7.55733	7.79576	7.70093	8.1043	6.28135	6.5453	6.70138	5.9958	5.51084	7.08497	7024	12	49774874	50247449	-	TFCP2	transcription factor CP2
GC12M049925	7.18855	6.58266	7.27169	7.47285	6.52848	6.69831	5.63292	5.04466	5.65147	6.61592	6.65759	6.80343	6.31303	7.06265	6.08781	6.11845	5.76248	6.47904	6.509	6.79766	6.61926	6.91819	6.85215	6.59037	57228	12	49925406	49950249	-		small trans-membrane and glycosylated protein
GC12M050033	7.97599	7.81792	8.07963	7.53635	7.70822	8.37226	8.61335	9.40756	8.72263	5.90149	6.85661	7.81852	7.6265	7.94081	7.85407	7.91786	8.35106	8.77886	8.73046	8.37776	6.65323	7.25466	7.29065	8.61636	11226	12	50033429	50059832	-	GALNT6	UDP-N-acetyl-alpha-D-galactosamine:polypeptide N-acetylgalactosaminyltransferase 6 (GalNAc-T6)
GC12P050587	6.22893	5.85564	5.80425	5.92035	5.71418	5.96351	5.84	6.1302	5.47204	6.09053	5.93293	5.94313	5.2323	5.73548	5.97073	6.30244	6.10248	5.71485	5.87654	5.96052	5.75966	5.90249	5.66649	5.49466	94	12	50587468	50601120	+	ACVRL1	activin A receptor type II-like 1
GC12P050717	6.57481	6.26512	6.09173	6.54737	6.82056	6.37605	6.11612	6.38873	6.43613	6.30318	6.50223	6.17169	6.38064	6.4673	6.18128	6.70654	6.61833	6.7143	6.09525	5.98628	6.63977	7.47068	6.63355	6.81951	3164	12	50717765	50739552	+	NR4A1	nuclear receptor subfamily 4, group A, member 1
GC12P050751	7.54665	7.18716	7.63457	7.18336	7.77245	6.91077	8.07265	8.22825	8.22192	7.53885	7.40111	7.46111	7.97063	7.14524	7.57447	7.6725	7.57143	7.693	8.16592	7.77982	6.4175	7.52958	7.00987	8.17308	60673	12	50750072	50757545	+	C12orf44	chromosome 12 open reading frame 44
GC12M050965	6.5501	5.83519	5.45746	5.43547	5.27363	5.9212	6.13203	5.62668	5.86069	6.28904	5.92912	5.83021	6.07281	5.76756	5.70996	6.43046	6.0167	5.95886	5.87585	5.75427	5.86317	6.03087	6.04342	5.57862	3887	12	50965965	50971566	-	KRTHB1	keratin, hair, basic, 1
GC12M050994	6.36815	6.02796	5.76981	5.88873	5.61929	5.91371	6.26295	6.43719	6.42573	6.31347	6.5506	6.19162	7.09087	6.41134	5.89269	6.65803	6.38758	6.64451	6.13317	6.10961	6.55936	6.60693	6.37898	6.08087	3889	12	50994358	51001438	-	KRTHB3	keratin, hair, basic, 3
GC12M051040	6.39178	6.13906	6.12284	6.57799	6.03574	6.09662	6.31187	6.31152	6.21495	6.70296	6.73973	6.23383	6.1586	6.30077	6.45745	6.54282	6.11022	6.68899	7.55377	7.36362	6.78174	7.05166	7.45824	6.53956	3891	12	51040058	51047576	-	KRTHB5	keratin, hair, basic, 5
GC12P051686	11.2652	11.2713	11.0267	11.6113	11.2614	11.489	11.0029	10.8842	10.8602	10.2634	9.96396	11.0773	10.9133	11.1815	10.685	10.0391	10.63	11.186	9.34241	9.43582	9.43411	9.12522	8.96618	10.6732	1975	12	51686489	51722259	+	EIF4B	eukaryotic translation initiation factor 4B
GC12P051727	6.60827	5.99188	5.45677	5.52408	5.69152	5.74463	5.78591	5.72626	5.68973	6.36636	6.36787	6.04408	5.76504	5.73598	5.85594	5.5138	6.26243	6.14826	6.83111	6.38659	6.14044	6.26137	6.31462	5.74537	23371	12	51727076	51744427	+	TENC1	tensin like C1 domain containing phosphatase (tensin 2)
GC12P051777	7.11168	6.4296	6.523	6.24073	6.28729	6.40701	6.29844	6.30813	5.9667	6.53121	6.42313	6.20916	6.1816	6.36759	6.63184	6.42189	6.44809	6.22225	7.40028	7.83627	6.5281	6.62377	6.93539	7.51876	3489	12	51777702	51782395	+	IGFBP6	insulin-like growth factor binding protein 6
GC12M051871	7.24398	7.25627	7.39775	6.75972	6.62538	6.74631	6.78425	6.6227	7.12332	6.29497	6.58762	7.87226	8.26165	8.93083	8.0314	9.25246	9.80063	7.81157	7.56345	6.57072	7.33233	7.61051	7.01073	10.1738	3695	12	51871374	51887267	-	ITGB7	integrin, beta 7
GC12M051890	6.94977	6.49878	5.85458	6.07818	5.95056	6.23279	7.06328	6.59453	6.68128	7.01184	7.32169	6.44185	6.45629	6.39818	6.67014	6.63758	6.42684	6.76615	6.85311	6.86666	6.83004	6.98182	7.26635	6.10876	5916	12	51890620	51912247	-	RARG	retinoic acid receptor, gamma
GC12P051932	7.54861	7.31312	7.37709	7.38947	6.54651	6.85525	8.04516	7.5297	7.65191	7.88061	7.6994	7.5094	7.59561	6.55967	8.35791	8.09547	8.10052	8.65951	8.04312	7.8859	8.24479	7.34325	7.40527	8.61913	84975	12	51931703	51934456	+	MFSD5	major facilitator superfamily domain containing 5
GC12P051948	7.63088	7.87026	6.16186	6.58528	6.78367	6.60238	9.13099	8.89621	9.4488	7.97022	7.72886	8.24724	8.26041	8.61863	7.68992	8.06514	8.65196	6.32828	7.50341	6.88846	6.67233	7.00066	6.78194	6.48518	9700	12	51948383	51973697	+	ESPL1	extra spindle poles like 1 (S. cerevisiae)
GC12P051975	10.8536	11.4553	10.9838	9.89097	10.9831	11.5492	11.6192	11.276	11.247	9.18248	8.92731	10.2259	10.8994	11.3202	10.2598	11.0408	11.3357	10.0268	10.4032	10.7927	8.88048	10.5635	10.3732	11.231	5204	12	51975583	51979499	+	PFDN5	prefoldin subunit 5
GC12P051979	8.29692	8.10717	8.34739	8.03918	8.10668	8.80105	8.76765	8.39648	8.3946	7.05604	6.99056	8.45417	8.2354	8.42493	7.9695	7.95857	8.53215	8.1728	7.21279	7.09425	6.35076	6.83939	6.7909	6.86534	60314	12	51979748	51987229	+	C12orf10	chromosome 12 open reading frame 10
GC12M051987	8.36159	8.39225	7.77831	8.01875	8.10775	7.74971	8.61827	8.71077	8.85519	7.93976	8.02594	7.90424	8.25044	8.13013	7.75065	8.12557	7.82651	7.88525	7.71891	7.66943	7.73486	7.50258	7.46484	7.53555	8086	12	51987507	52001647	-	AAAS	achalasia, adrenocortical insufficiency, alacrimia (Allgrove, triple-A)
GC12P052103	6.8957	6.34798	6.15776	6.4673	6.10684	6.41315	7.90747	7.51369	7.35643	7.11131	7.14646	6.54131	6.09413	6.37106	6.47497	6.23011	5.88503	6.95136	6.61352	6.82539	6.95455	6.82889	7.11572	6.30275	269	12	52103907	52111579	+	AMHR2	anti-Mullerian hormone receptor, type II
GC12P052132	7.57126	7.43056	7.38634	7.61982	7.60399	7.81664	7.80816	7.65765	7.69794	7.44247	7.61417	7.81789	7.67256	7.45731	8.14539	7.80009	8.11574	8.35129	6.51054	6.5366	8.00358	6.94339	6.84036	7.6725	5094	12	52132152	52159877	+	PCBP2	poly(rC) binding protein 2
GC12M052160	6.80018	6.56394	6.80518	6.53316	7.18707	7.03555	6.71673	6.10044	6.18059	6.80804	6.97997	6.65407	6.16972	6.22273	6.83662	6.45808	6.76344	7.16482	7.00128	6.92049	6.92087	7.32137	7.14426	6.24959	7786	12	52160546	52179538	-	MAP3K12	mitogen-activated protein kinase kinase kinase 12
GC12P052183	7.59962	7.56795	7.74415	7.52054	7.69828	7.45807	8.12874	7.86911	7.5026	6.98474	6.86038	7.69668	7.45392	7.27308	7.45267	7.47657	7.13809	7.10071	7.08619	7.1169	6.6873	6.71307	6.87062	6.91094	6895	12	52180971	52186480	+	TARBP2	Tar (HIV-1) RNA binding protein 2
GC12M052345	11.1099	11.2462	11.1519	11.6541	11.1508	11.5727	11.1092	11.3659	11.0878	10.5565	10.3946	11.4654	11.7348	11.4897	11.1115	11.1007	10.9958	10.4243	9.29193	9.8997	8.39719	8.81736	7.79804	9.4604	517	12	52345211	52356779	-	ATP5G2	ATP synthase, H+ transporting, mitochondrial F0 complex, subunit C2 (subunit 9)
GC12M052392	8.03853	7.80533	7.81301	8.17235	8.11871	8.28858	7.45158	6.99215	7.90181	8.67476	8.62453	7.11228	6.86287	7.59043	7.88176	6.73542	8.02303	8.70711	7.70657	8.28356	9.92818	9.28327	8.98585	9.58074	57658	12	52391169	52407508	-	CALCOCO1	calcium binding and coiled-coil domain 1
GC12P052653	7.38831	6.85741	6.49109	6.9632	6.74631	6.76123	6.80612	6.62298	6.24418	6.91174	7.33705	6.9642	6.30112	6.2988	7.02153	6.3456	6.49272	7.47371	7.57674	7.48093	7.60169	7.85065	7.86563	6.88551	3227	12	52653176	52656468	+	HOXC11	homeobox C11
GC12P052713	6.54594	6.28285	6.5724	6.70965	6.52703	6.1385	6.16487	6.36911	6.53213	6.64738	6.76861	6.33076	6.51598	6.30946	6.52927	6.21174	6.06749	6.55851	7.05704	7.0225	6.73375	6.90824	6.92229	6.38514	3222	12	52713098	52715409	+	HOXC5	homeobox C5
GC12M052864	5.96949	6.1953	6.48361	5.83028	6.21481	6.55639	6.02001	5.48323	6.14123	5.92537	6.0304	6.2103	5.7844	6.0409	6.22432	5.81652	5.95899	5.95766	5.88379	5.59518	5.97988	6.2989	5.70562	5.7723	23583	12	52861518	52869024	-	SMUG1	single-strand-selective monofunctional uracil-DNA glycosylase 1
GC12M052921	6.59611	7.3552	7.04882	6.55689	6.6558	6.46519	7.89403	8.53093	7.62199	6.39352	6.84974	7.46641	8.16674	7.65756	7.07495	7.70662	7.32783	5.26648	6.28018	6.34542	5.52561	6.13109	5.67071	5.58674	23468	12	52921066	52960222	-	CBX5	chromobox homolog 5 (HP1 alpha homolog, Drosophila)
GC12P053005	8.62893	8.97583	9.03705	9.18279	9.16934	9.41255	9.1674	9.05746	9.15139	9.13139	9.15442	9.25421	9.42545	8.73104	9.26166	9.26635	9.11205	9.20174	8.55977	8.66586	7.91801	7.99167	7.70097	8.59223	22818	12	53005177	53031900	+	COPZ1	coatomer protein complex, subunit zeta 1
GC12M053075	8.40126	8.04059	7.98252	8.30563	8.82919	8.80678	7.43092	7.17691	7.13298	8.51475	8.60305	8.16693	8.15678	8.63397	9.15284	9.57315	9.94305	9.70872	8.24392	8.47807	10.0658	8.88449	9.16353	7.83334	3678	12	53075313	53099317	-	ITGA5	integrin, alpha 5 (fibronectin receptor, alpha polypeptide)
GC12P053178	8.83225	9.23773	8.39654	8.81546	8.9357	9.36001	8.45539	8.27663	8.24496	9.48622	9.12755	10.0825	9.85301	9.58176	10.4916	10.3965	10.0663	10.5702	9.14994	9.81422	8.71736	9.07697	8.00487	9.43527	3071	12	53177795	53223165	+	NCKAP1L	NCK-associated protein 1-like
GC12P053229	6.67856	6.42343	5.86886	5.99826	6.38777	6.25526	6.68976	6.48019	6.74507	6.72787	6.83651	6.45203	6.70854	6.87433	6.34754	7.07956	6.77821	6.78606	6.53348	7.25158	7.25899	6.86452	6.66852	5.89742	5153	12	53229670	53259290	+	PDE1B	phosphodiesterase 1B, calmodulin-dependent
GC12M054364	6.28069	6.00615	5.22607	5.55594	5.68396	5.51947	6.03699	5.58376	5.70751	6.28955	5.94707	6.3835	5.7261	6.35109	7.16584	6.50834	7.2414	6.08809	6.84328	6.23239	6.36778	6.28199	6.42984	5.79977	3679	12	54364622	54387894	-	ITGA7	integrin, alpha 7
GC12P054398	8.93435	9.17438	8.19316	7.68747	7.99008	8.02661	9.49722	9.42954	9.74528	8.36704	8.2872	8.30008	9.25445	9.45965	9.16204	9.80379	9.47437	8.64467	9.35335	9.33269	9.00021	9.04554	9.33889	9.24513	2647	12	54396087	54399754	+	BLOC1S1	biogenesis of lysosome-related organelles complex-1, subunit 1
GC12P054400	6.2678	6.05873	6.04569	5.97001	6.13939	6.08463	6.17389	5.93449	6.65937	6.29046	6.15806	6.50419	5.92464	6.19902	5.87114	6.49156	6.20176	6.2932	5.8687	6.03647	6.72061	6.56415	6.22522	6.31223	5959	12	54400487	54404754	+	RDH5	retinol dehydrogenase 5 (11-cis/9-cis)
GC12M054405	10.7159	10.6639	10.3353	10.7042	10.8825	10.8511	11.0302	11.1794	11.0864	12.3166	11.8273	11.0823	11.2219	10.9354	12.0904	11.8873	11.4082	10.9247	13.0824	13.1456	11.5207	10.8349	11.19	12.4434	967	12	54405519	54409076	-	CD63	CD63 molecule
GC12P054499	8.44411	8.50209	7.73407	7.6013	7.55239	8.13725	8.81191	8.91214	8.81791	8.65138	8.48531	8.15614	9.09267	8.28449	8.57138	9.11938	8.26317	8.37639	9.02863	9.16137	8.57057	8.13294	7.82783	8.13962	29095	12	54499048	54501224	+	ORMDL2	ORM1-like 2 (S. cerevisiae)
GC12M054515	6.66673	6.29038	6.04968	6.22197	6.14449	6.28399	6.39659	6.04708	6.34632	6.68817	6.89804	6.38624	6.00737	5.98775	6.94947	7.4809	7.29657	6.90983	7.24474	8.532	6.91355	7.61501	7.26673	6.25977	4327	12	54515481	54523002	-	MMP19	matrix metallopeptidase 19
GC12P054611	6.7965	6.93414	8.04094	6.86834	7.68022	7.43027	6.80634	6.40505	6.56175	7.04662	6.98428	6.86356	7.42235	7.71232	7.17347	7.81508	8.2377	7.0191	6.38553	6.0917	7.15604	6.66634	6.56184	8.73709	1606	12	54611237	54634072	+	DGKA	diacylglycerol kinase, alpha 80kDa
GC12M054634	5.85187	5.73497	5.5309	5.89687	5.75474	5.5889	5.74546	5.95504	6.26258	6.53976	6.28044	5.92997	5.33401	5.71816	5.76157	6.30387	6.17518	5.92432	6.02682	5.7655	6.1412	6.50214	6.46301	5.70166	6490	12	54634156	54646093	-	SILV	silver homolog (mouse)
GC12P054646	8.23791	7.95323	7.69411	7.34125	7.63378	7.91369	8.45762	8.05856	8.26301	8.05229	8.0234	7.76522	8.50864	8.10652	7.09599	7.26101	6.73018	6.48263	7.32569	6.42937	7.05292	6.58202	6.47769	7.00712	1017	12	54646825	54652834	+	CDK2	cyclin-dependent kinase 2
GC12P054654	7.42181	7.6273	7.70926	7.91971	7.9236	7.97461	7.15826	7.13673	7.53617	8.58805	8.51976	7.68009	7.34265	7.55481	8.25014	7.48679	8.06306	8.21426	7.85903	7.82842	9.1008	8.30494	8.33015	8.61991	5869	12	54654128	54674745	+	RAB5B	RAB5B, member RAS oncogene family
GC12P054677	7.69379	7.61238	7.31409	7.22862	7.71039	8.00517	7.75009	6.92666	6.81373	8.41657	8.3951	7.39034	7.71928	7.37312	7.3439	7.73968	7.98862	7.4542	7.11528	7.11803	7.13517	7.49973	7.2274	7.65199	6821	12	54677309	54685574	+	SUOX	sulfite oxidase
GC12P054704	5.97263	5.74308	5.48482	5.70401	5.50104	5.58571	6.23062	6.09494	6.11616	5.78975	5.90691	5.51524	5.99031	5.76858	5.72181	5.87823	6.05681	5.9829	5.88538	5.96887	6.19534	6.41657	6.37397	5.72004	64375	12	54699370	54718486	+	ZNFN1A4	zinc finger protein, subfamily 1A, 4 (Eos)
GC12P054784	9.10802	8.8136	7.99974	8.58023	8.18844	8.39224	8.23699	8.53137	8.87879	6.21714	6.26394	8.09022	8.3236	7.86852	7.36612	7.41865	6.32156	6.74278	7.26702	5.85738	5.46217	5.49471	5.57866	6.62897	5036	12	54784691	54793353	+	PA2G4	proliferation-associated 2G4, 38kDa
GC12P054809	9.41873	9.3566	8.95827	9.74194	9.57995	9.50004	9.2102	9.41264	9.68183	9.4698	9.38182	9.38807	9.72249	9.86598	9.06024	9.33657	9.75961	9.02543	8.9035	8.96175	7.07667	8.26468	7.71926	10.8988	23344	12	54808320	54824719	+	FAM62A	family with sequence similarity 62 (C2 domain containing), member A
GC12P054835	9.17558	9.08352	9.15569	9.23305	9.00536	9.21054	9.42815	9.2819	9.58584	9.40591	8.96382	9.03804	9.35053	9.79836	8.53085	8.8562	9.3603	5.2275	7.66966	6.85538	5.86873	5.83277	4.79868	6.15167	140465	12	54833922	54838027	+	MYL6B	myosin, light polypeptide 6B, alkali, smooth muscle and non-muscle
GC12M054843	8.14537	7.94991	7.4676	7.941	8.27395	8.68658	7.34844	7.81106	8.03175	7.36746	7.31548	7.2677	7.89629	7.70691	6.98041	7.88105	7.89177	8.0861	6.02974	6.82604	7.46287	6.8321	6.86101	8.00474	6601	12	54843033	54869618	-	SMARCC2	SWI/SNF related, matrix associated, actin dependent regulator of chromatin, subfamily c, member 2
GC12P054905	7.46643	6.98338	6.12208	5.91882	6.38168	6.72025	6.98909	7.37293	7.55158	6.69721	6.783	6.41416	6.83989	6.91494	6.51058	6.7343	6.733	6.15475	6.53313	5.418	5.84103	5.64461	5.79628	5.59335	79035	12	54904773	54909785	+	OBFC2B	oligonucleotide/oligosaccharide-binding fold containing 2B
GC12M054951	11.0593	10.7951	9.83788	10.0595	10.0573	10.5911	10.2637	10.5178	10.1155	10.0432	10.0773	10.7695	10.7209	10.5717	10.377	10.4759	10.5972	10.7287	9.99089	10.0347	9.41858	9.28921	8.93326	10.9883	1431	12	54951749	54980442	-	CS	citrate synthase
GC12M054990	8.57999	9.0302	8.40952	8.30301	8.71937	8.66378	9.29129	9.24599	8.96965	8.56717	8.21577	8.88884	9.58904	8.87779	8.11153	8.907	8.5456	7.377	8.44658	7.97991	6.00732	6.2506	6.09371	6.82318	10330	12	54990483	54996387	-	TMEM4	transmembrane protein 4
GC12M054996	6.78174	7.38296	7.91262	7.73874	7.77665	7.5662	7.16115	7.25786	7.36145	7.24075	6.93108	6.94851	6.85655	8.61981	6.79213	7.005	8.38657	7.71963	6.49104	6.59677	6.02414	6.48336	6.03896	7.73268	9924	12	54996987	55014017	-	USP52	ubiquitin specific peptidase 52
GC12P055021	5.74754	5.68783	5.33161	5.5187	5.16319	5.47429	5.8778	6.59929	5.84942	5.78746	5.85068	5.6016	6.12744	6.44643	5.5217	6.30794	6.18171	6.08222	6.2416	5.73969	6.13623	5.92144	5.98151	6.275	51561	12	55018929	55020460	+	IL23A	interleukin 23, alpha subunit p19
GC12M055275	7.31784	7.20707	7.03668	7.06878	6.79313	7.09244	6.88814	7.24265	6.89888	7.25777	7.38016	7.03465	6.99616	7.37788	7.03453	7.01201	7.40288	7.49191	7.30679	6.8927	7.3071	6.95678	7.36794	7.10351	11176	12	55275981	55316430	-	BAZ2A	bromodomain adjacent to zinc finger domain, 2A
GC12M055632	6.71743	6.22094	5.79662	6.14534	5.64717	5.82401	6.45207	6.17209	6.34083	6.40798	6.42478	5.99409	6.08708	6.42975	6.29632	6.55359	6.14715	6.62346	6.50039	6.3859	6.83812	6.6725	6.66302	6.02844	8608	12	55631485	55638370	-	RDH16	retinol dehydrogenase 16 (all-trans)
GC12M055690	6.61088	6.3367	5.85141	6.30138	6.17849	6.11481	6.96968	6.45184	6.20062	6.52618	6.84877	6.40738	6.02224	5.97878	6.34368	6.11321	5.89071	6.8654	7.30301	7.5224	7.09436	7.50726	7.56267	6.32275	6866	12	55690052	55696592	-	TAC3	tachykinin 3 (neuromedin K, neurokinin beta)
GC12M055775	8.46131	8.14535	8.83042	8.58393	8.89203	8.77334	7.59776	7.29224	7.30736	8.06109	7.89537	8.19829	7.80625	8.34874	8.99869	8.48899	8.81484	9.40253	8.69495	8.37328	10.0498	9.309	9.37774	9.31295	6778	12	55775461	55791428	-	STAT6	signal transducer and activator of transcription 6, interleukin-4 induced
GC12P055808	6.86848	6.44777	6.28786	6.28826	5.99164	6.29003	7.00374	7.09238	6.87611	6.68219	6.78411	6.50209	6.73336	6.96218	7.40902	8.10473	8.45359	8.4707	7.69592	8.80056	7.05853	7.67586	7.23156	6.55242	4035	12	55808542	55893390	+	LRP1	low density lipoprotein-related protein 1 (alpha-2-macroglobulin receptor)
GC12P055896	6.64439	6.1023	5.95845	5.95651	6.00823	5.95722	6.22032	6.62936	6.43951	6.85427	6.73683	6.1234	5.9204	6.7179	6.15499	6.11182	6.1312	6.69951	6.35382	6.50429	6.99637	6.2392	6.66425	6.39934	11247	12	55896920	55906498	+	NXPH4	neurexophilin 4
GC12P055909	7.00281	7.41652	7.57375	7.30887	7.38461	7.39043	8.52584	8.36541	8.39632	8.03027	7.68555	8.40067	8.25546	8.67095	7.70456	7.53891	7.92413	6.40517	7.18599	6.4882	5.10775	5.63757	5.75365	6.14024	6472	12	55909760	55914981	+	SHMT2	serine hydroxymethyltransferase 2 (mitochondrial)
GC12M055914	5.67338	5.58036	5.1176	5.65841	5.44523	5.43819	5.97907	6.5332	6.33171	6.27478	6.36299	5.84275	6.70927	6.63463	5.77331	6.67104	6.29173	5.89521	5.60653	5.71783	6.41916	5.901	6.2932	5.5816	56901	12	55914953	55920742	-	NDUFA4L2	NADH dehydrogenase (ubiquinone) 1 alpha subcomplex, 4-like 2
GC12M055934	8.23504	8.54931	8.73055	8.40179	8.27872	8.30501	7.8371	7.55275	7.74203	8.88574	9.39212	8.44343	7.87539	8.33523	8.5444	7.69848	8.81043	9.36969	7.7598	7.65524	9.66927	8.17109	8.5396	8.79321	22864	12	55933814	56111055	-	R3HDM2	R3H domain containing 2
GC12P056141	6.57244	6.28701	6.27416	6.05601	5.86671	6.28542	6.16924	6.13831	6.42329	6.34684	6.53621	6.42818	7.02389	6.61404	6.26497	6.33266	6.609	6.64205	6.24209	6.61416	7.00183	6.71472	7.15626	6.18329	2735	12	56140200	56152312	+	GLI1	glioma-associated oncogene homolog 1 (zinc finger protein)
GC12M056196	7.83226	7.69083	7.89213	8.22	9.24198	8.18833	8.22585	8.10608	8.93648	7.43774	8.11835	8.20588	6.99275	7.78471	8.79598	6.83858	7.2394	8.13521	8.16143	8.01729	9.70935	8.6482	9.60817	9.48321	1649	12	56196639	56200567	-	DDIT3	DNA-damage-inducible transcript 3
GC12M056210	9.44709	9.60426	9.62294	9.79635	9.99262	10.1789	10.2105	10.4469	10.5663	10.3901	10.415	9.606	10.1892	10.2346	9.66795	10.1665	10.445	9.82516	9.39899	9.67659	9.10813	8.58985	8.32056	9.29753	10540	12	56210360	56227245	-	DCTN2	dynactin 2 (p50)
GC12P056230	7.03032	6.41637	6.79836	6.82377	6.69542	6.4236	5.92178	6.01167	6.03626	6.48831	6.6924	6.37384	5.83738	5.68504	6.49723	5.29969	5.5942	6.55307	7.29646	7.04344	7.01287	7.46925	7.50962	6.74289	3798	12	56230113	56266682	+	KIF5A	kinesin family member 5A
GC12M056306	5.76745	5.56224	5.95364	5.86913	5.59066	5.76341	5.30324	5.90607	5.82915	5.79824	6.10037	5.92741	5.70484	5.6905	5.78177	5.44827	5.0859	5.9746	6.36075	6.27727	5.98166	6.37303	6.46726	5.91735	2583	12	56305817	56313252	-	B4GALNT1	beta-1,4-N-acetyl-galactosaminyl transferase 1
GC12P056375	9.3346	9.26729	9.16927	9.32333	9.66233	9.45382	8.91429	8.57178	8.8161	9.58259	9.48959	9.22555	9.18695	9.60704	9.96743	9.93806	10.3607	10.5151	9.19228	9.37704	10.869	9.95642	10.0125	9.95169	10956	12	56374152	56401605	+		amplified in osteosarcoma
GC12P056426	7.15619	7.22617	7.44814	7.25386	7.18415	7.87179	6.6063	6.55355	6.37404	7.85832	8.47097	7.24548	7.16237	7.49621	7.81383	8.04055	7.6753	7.25656	6.88111	7.82893	6.71743	6.73806	6.59271	7.14248	6302	12	56425050	56428292	+	TSPAN31	tetraspanin 31
GC12M056428	10.6808	10.9083	9.51588	9.617	9.99097	10.0811	11.0754	11.0827	10.8918	9.47022	9.0808	10.5677	10.4769	10.1389	8.97157	9.07194	8.26504	7.72685	9.56727	8.54027	5.88316	6.618	6.0804	6.95625	1019	12	56428271	56432431	-	CDK4	cyclin-dependent kinase 4
GC12M056442	6.64965	6.29119	6.38542	6.3676	6.33401	6.1425	6.28759	6.00106	6.03582	6.32205	6.20893	6.33819	5.83103	5.70029	6.42011	5.84767	6.06529	6.54408	10.2772	8.47023	6.93182	6.95744	7.18994	6.35682	1594	12	56442384	56447243	-	CYP27B1	cytochrome P450, family 27, subfamily B, polypeptide 1
GC12M056448	7.15632	7.65746	7.61201	7.24716	7.33757	7.15108	7.77841	8.13709	7.88882	6.76094	6.85721	7.32791	7.53418	6.29019	6.65794	7.05329	5.54019	6.39958	8.36454	8.13426	6.57949	6.90806	6.69011	5.69366	4234	12	56448522	56452522	-	METTL1	methyltransferase like 1
GC12P056452	6.41569	6.71704	6.56229	6.71705	6.73006	7.0135	6.05407	5.75452	5.93892	6.58309	6.72098	6.41742	5.67865	6.5813	6.44037	5.83486	6.1505	6.16293	7.44994	7.19602	6.09026	6.47248	6.41194	6.12234	25895	12	56452649	56462590	+	FAM119B	family with sequence similarity 119, member B
GC12P056462	8.1214	8.35275	7.78013	7.59274	7.76717	7.95595	8.95402	9.13046	9.09472	6.80392	6.93248	8.54055	8.85277	8.03958	8.03028	8.04752	7.35425	7.67426	8.28158	7.98514	7.4304	7.72863	7.77877	6.91749	10102	12	56462825	56476784	+	TSFM	Ts translation elongation factor, mitochondrial
GC12P060940	7.47954	8.36584	8.28763	8.26172	8.64967	8.54797	9.35636	9.28004	9.13986	8.15452	8.07132	8.03849	8.34946	8.11741	8.11309	8.03491	8.68121	8.98855	7.97018	7.96522	9.92518	9.36916	9.27009	9.14115	9958	12	60940404	61086165	+	USP15	ubiquitin specific peptidase 15
GC12P061147	7.26784	7.69422	7.92976	7.68134	7.95325	7.84819	7.39896	7.4479	7.39823	7.51105	7.33157	7.67264	7.63369	8.2847	7.81092	7.87912	8.38805	7.98412	7.93983	8.02341	8.18051	7.40016	7.52416	8.44431	23041	12	61146866	61273667	+	MON2	MON2 homolog (S. cerevisiae)
GC12P063084	8.88321	9.48452	9.01399	9.76071	9.00581	9.38479	9.91811	10.3331	9.97289	9.17955	9.25396	10.2521	9.26545	9.35713	9.61082	8.56214	8.68098	7.61771	8.37041	7.60175	5.64982	6.43241	6.15907	8.17091	11260	12	63084499	63128728	+	XPOT	exportin, tRNA (nuclear export receptor for tRNAs)
GC12P063132	6.97218	7.27737	7.0337	7.3387	7.71881	7.28499	7.37207	7.06755	6.93689	7.92881	7.64879	7.82209	7.68154	7.85695	7.94289	7.72348	8.15149	8.16835	8.25281	7.65931	8.8469	7.9999	7.83168	8.2077	29110	12	63132203	63182158	+	TBK1	TANK-binding kinase 1
GC12P063290	7.04996	7.5915	8.05042	8.30704	8.10788	7.82769	7.53023	6.93854	7.25983	8.07414	8.20648	7.75867	7.1452	7.31891	8.19963	7.42784	8.18961	8.21118	6.21807	7.37143	9.50987	8.81146	8.74866	8.98847	283349	12	63290559	63375457	+	RASSF3	Ras association (RalGDS/AF-6) domain family 3
GC12M063393	7.27894	7.17713	7.65128	6.61358	7.15821	7.4145	8.28259	7.64051	7.38605	7.60963	7.20178	8.39322	8.14834	7.32126	9.37066	9.08459	9.30758	9.78402	10.2214	10.3235	9.23143	7.6267	7.83363	7.8097	2799	12	63393490	63439479	-	GNS	glucosamine (N-acetyl)-6-sulfatase (Sanfilippo disease IIID)
GC12P063850	7.83911	8.37355	8.82548	9.03843	8.47559	8.69315	8.6826	8.60498	8.83857	8.63337	8.22079	8.37656	8.06615	8.16705	8.33519	8.08088	7.98131	8.00501	8.03408	7.57716	8.64218	7.87682	8.00769	9.08416	23592	12	63849637	63928374	+	LEMD3	LEM domain containing 3
GC12P064869	6.34756	6.35796	6.20721	6.64353	6.72321	6.22792	5.75247	5.67851	5.8342	5.927	5.67148	6.33994	6.72135	7.23712	6.90402	7.19752	7.95512	7.74148	5.77232	5.54036	7.28201	6.9414	7.01661	6.68405	11213	12	64869283	64928652	+	IRAK3	interleukin-1 receptor-associated kinase 3
GC12P066328	6.03671	6.36887	7.13252	6.94547	6.32389	6.19104	5.5557	6.3603	5.68404	5.54221	5.64108	6.59301	5.658	5.79404	6.50422	6.08314	6.27211	5.84451	7.03569	8.10346	5.39326	5.92244	5.84665	7.40058	8445	12	66329020	66340408	+	DYRK2	dual-specificity tyrosine-(Y)-phosphorylation regulated kinase 2
GC12M066928	6.38887	5.99699	5.9609	6.03186	6.21318	6.01538	5.96687	6.24805	6.24602	6.33922	6.55512	6.14078	6.14074	5.94266	6.03524	6.02192	5.37951	6.58863	6.92708	7.19907	6.81423	7.31252	7.36059	6.16703	50616	12	66928291	66933548	-	IL22	interleukin 22
GC12P067366	8.94093	9.61574	9.51568	8.67139	9.21477	9.01933	9.96874	10.2025	10.2127	8.52443	8.37313	9.52234	9.95577	9.76837	8.22798	9.04329	8.54317	7.70935	8.67431	7.87892	6.66594	6.97001	6.30693	8.22364	57122	12	67366997	67422739	+	NUP107	nucleoporin 107kDa
GC12P067426	6.80829	7.19985	7.81547	7.36868	7.11907	7.51666	6.53941	5.61001	5.94684	6.46111	6.67219	7.23067	6.36468	6.72529	7.26483	6.73339	6.86613	6.87095	6.94913	7.6042	7.24491	6.84577	7.07828	6.82104	55508	12	67426202	67446118	+	SLC35E3	solute carrier family 35, member E3
GC12P068265	10.5809	10.6516	10.7217	10.5176	10.8127	10.6638	11.4544	11.6128	11.5394	8.90511	8.60042	10.6625	10.9585	10.529	8.97263	9.63474	8.35567	8.38255	9.77324	9.04654	5.42285	6.29155	5.84787	8.51342	10576	12	68265474	68281624	+	CCT2	chaperonin containing TCP1, subunit 2 (beta)
GC12P068923	7.01878	7.60535	9.01104	9.58141	9.08753	8.3498	7.65703	7.91322	7.98358	6.92717	6.90822	7.59595	7.83149	8.3204	7.65794	8.07075	8.41504	7.40065	7.04045	6.96149	7.09436	7.57046	7.39038	8.88741	4848	12	69014481	69016682	+	CNOT2	CCR4-NOT transcription complex, subunit 2
GC12M070290	7.13234	7.90494	8.02323	8.04933	8.16852	8.40025	8.28503	7.92336	7.63483	8.28235	7.99662	8.23326	7.92377	8.603	7.97651	7.57452	8.29371	8.02186	7.7052	8.23066	8.47257	8.48625	8.62601	8.37424	196441	12	70289650	70343905	-	PSRC2	proline/serine-rich coiled-coil 2
GC12P070434	7.45579	8.15127	8.07072	8.37751	8.7262	8.21711	8.51221	8.2999	8.30108	8.52707	8.32418	8.32671	7.75091	8.04752	8.61274	8.51954	8.93067	8.61487	7.91814	7.68451	9.76495	8.49648	8.85392	8.9919	23011	12	70434924	70467416	+	RAB21	RAB21, member RAS oncogene family
GC12P070519	6.71895	7.30207	7.56083	7.58364	7.61342	7.89043	7.68753	7.80723	8.14738	8.30917	7.8913	8.01634	7.2725	8.44119	7.97125	7.14753	8.35512	7.5205	6.75783	6.85555	8.42955	7.41819	7.38474	7.63603	64786	12	70519805	70604362	+	TBC1D15	TBC1 domain family, member 15
GC12M074726	9.10982	9.28363	9.46605	10.1802	9.4748	9.59915	7.76668	7.89478	8.12699	9.50023	9.5698	9.16978	8.62022	8.68508	8.98666	7.9338	8.51661	7.9475	7.22985	7.21762	4.89688	6.60516	6.20285	8.4286	4673	12	74726224	74764717	-	NAP1L1	nucleosome assembly protein 1-like 1
GC12M075248	8.51016	9.08807	8.35532	8.00304	8.24531	9.07691	9.10962	9.30808	9.54192	8.62903	8.35186	9.14071	8.80076	8.56713	9.73942	8.89213	8.85791	9.66357	8.46382	9.05738	10.7296	10.1969	10.5686	9.40458	114882	12	75269710	75477720	-	OSBPL8	oxysterol binding protein-like 8
GC12M081250	6.96583	7.79792	7.85813	8.96735	8.36559	7.81252	8.0962	8.35219	8.11869	5.49162	5.77331	7.65268	7.56255	7.71284	7.78578	6.14101	6.78637	6.88497	6.84896	5.80735	7.50069	6.99035	7.75844	8.60455	29080	12	81270750	81276303	-	CCDC59	coiled-coil domain containing 59
GC12M091039	9.42782	9.58718	10.6546	10.2767	9.97274	9.49073	8.61107	8.47872	9.14344	7.91963	7.89958	9.69288	9.42383	9.5689	10.67	10.1129	10.7799	11.151	9.63947	8.24907	11.9485	11.1976	11.6224	12.2148	694	12	91061033	91063751	-	BTG1	B-cell translocation gene 1, anti-proliferative
GC12M092304	7.81371	8.51889	8.66414	8.60911	8.31327	8.41499	8.16501	8.10448	7.83493	7.39071	7.42983	8.48733	7.91837	7.3958	7.99007	7.26457	6.7264	7.47851	7.25431	6.79666	5.88303	6.53853	5.58073	7.49211	7334	12	92326218	92360157	-	UBE2N	ubiquitin-conjugating enzyme E2N (UBC13 homolog, yeast)
GC12P092363	8.56149	9.44599	8.75155	8.29414	8.64778	8.88765	10.0746	9.92336	10.0569	8.0286	7.27721	8.88125	9.50912	9.20225	7.84177	8.48523	7.58316	7.01068	8.34041	8.14091	6.20157	6.59055	6.19466	7.77666	28977	12	92385400	92420568	+	MRPL42	mitochondrial ribosomal protein L42
GC12P092573	6.85413	6.99833	6.65384	6.5135	6.4683	6.85294	7.95466	7.34781	7.75818	6.78439	6.72438	6.54326	7.20867	7.23384	6.55304	6.38071	6.82101	6.49462	6.70736	6.80694	6.89981	6.75946	6.95664	6.86276	8738	12	92595281	92768660	+	CRADD	CASP2 and RIPK1 domain containing adaptor with death domain
GC12M094897	10.7345	10.7079	11.4367	11.3165	11.2379	11.4017	10.0783	10.0552	9.69258	10.0705	9.75303	11.077	10.8068	11.1524	11.8005	11.6093	11.8179	12.7633	12.2449	12.7502	10.7127	11.6573	10.7407	10.4946	4048	12	94918740	94953496	-	LTA4H	leukotriene A4 hydrolase
GC12M095174	6.19268	6.68859	7.51862	7.14039	7.52458	7.26042	7.25952	6.62469	7.5442	7.83851	7.27833	6.79671	6.8585	6.72515	6.53927	6.1846	6.51226	6.31115	6.64765	6.93478	7.79613	6.88225	6.98191	7.54955	5128	12	95196170	95318354	-	PCTK2	PCTAIRE protein kinase 2
GC12M100289	7.17652	7.69571	7.49861	6.93315	7.00502	7.5522	7.71685	7.5179	7.25133	6.76935	6.60482	7.1261	7.25955	6.98796	6.87578	6.66204	6.7697	6.07259	6.99134	7.27486	5.04483	5.82813	5.74735	6.36679	400	12	100311052	100325703	-	ARL1	ADP-ribosylation factor-like 1
GC12P100774	7.4652	7.80934	8.58459	8.49889	8.7368	8.36796	8.48453	7.77023	7.69133	8.71914	8.59362	7.24865	6.44358	6.48858	8.07649	7.98906	8.17447	8.30248	9.5702	8.74811	8.22527	7.40973	7.2394	6.96989	55332	12	100795259	100841520	+		hypothetical protein FLJ11259
GC12M100972	8.33851	9.5015	8.36368	7.96553	8.18707	8.62293	10.5071	10.5333	10.06	7.56922	7.34743	9.01134	9.66429	9.6766	7.9402	8.66799	8.58964	6.1397	8.01478	7.12657	5.81078	6.25526	5.60139	7.07809	79023	12	100992104	101036491	-	NUP37	nucleoporin 37kDa
GC12M102669	6.36034	6.2668	5.65253	5.69596	5.68193	5.73498	6.01858	6.15181	6.32607	5.96926	6.15382	6.46649	6.49855	6.59457	6.09104	6.04625	6.59262	6.51484	6.46688	6.4981	6.48831	6.93862	6.84841	5.85639	51559	12	102695619	102759105	-	NT5DC3	5'-nucleotidase domain containing 3
GC12P102826	10.1885	9.8875	9.24029	8.58403	9.48741	9.35342	9.30779	9.7579	9.42586	8.9321	7.99899	10.1756	10.5204	9.98585	9.58219	10.324	8.52211	8.75058	9.22451	8.69519	7.03546	7.21775	7.07326	8.45225	7184	12	102848318	102865833	+	HSP90B1	heat shock protein 90kDa beta (Grp94), member 1
GC12P102862	6.73262	7.92637	8.35827	8.40499	8.18296	7.7012	8.55936	8.59485	8.688	7.79461	7.45614	8.01715	8.39745	7.53896	8.09673	8.16188	8.26815	7.34631	7.49546	7.34946	5.5052	6.07604	5.95523	7.79175	6996	12	102883746	102906785	+	TDG	thymine-DNA glycosylase
GC12P102962	5.78249	5.89802	7.48259	6.74065	6.97881	6.21145	6.19438	5.63425	6.45073	5.92575	5.675	6.00874	6.0814	6.00627	6.2726	6.10764	6.86506	6.50883	5.98624	6.01256	5.57537	5.96372	5.87574	7.66129	29915	12	102982449	103021370	+	HCFC2	host cell factor C2
GC12P103183	9.17438	9.45338	8.83752	9.30988	9.23931	9.18738	9.33285	9.3585	9.34488	8.92134	8.99258	9.66301	9.66687	9.2502	9.90466	9.74142	9.45887	9.17293	10.4705	11.3728	10.0169	8.26707	8.76475	8.80449	7296	12	103204856	103268191	+	TXNRD1	thioredoxin reductase 1
GC12P103351	8.25027	8.22864	8.26093	9.28192	9.3303	8.77129	7.89389	7.73897	7.95058	6.46556	5.88251	8.89015	8.66902	8.7788	8.46031	8.5266	8.57065	8.95605	8.43408	7.77227	10.6084	8.95755	8.99135	9.7734	50515	12	103374933	103675904	+	CHST11	carbohydrate (chondroitin 4) sulfotransferase 11
GC12P104003	6.74206	7.34879	7.28311	6.81776	6.30982	8.65324	6.06963	7.22706	7.22501	5.80677	5.51243	7.18162	7.48258	7.20175	8.82532	9.00467	8.22962	7.15169	8.9829	9.05892	8.78482	9.05854	8.97885	6.13729	23325	12	104025621	104087034	+	KIAA1033	KIAA1033
GC12M105134	6.05932	5.78706	7.83098	7.1295	7.94042	6.76126	5.7552	5.18916	5.51284	5.69621	5.69249	7.49982	8.97602	7.17858	8.0609	9.46163	8.59216	10.1539	8.22067	8.7037	10.411	9.68916	10.5876	9.37004	10970	12	105155921	105165914	-	CKAP4	cytoskeleton-associated protein 4
GC12P105255	6.86001	7.10575	7.18303	6.96289	6.74878	6.8422	7.26154	7.63039	6.96155	5.82911	5.86784	6.98109	7.26268	5.52902	6.43754	5.97624	4.91694	6.44271	6.60733	6.64268	5.96163	6.66627	6.66126	6.81678	55703	12	105275618	105428105	+	POLR3B	polymerase (RNA) III (DNA directed) polypeptide B
GC12P105671	6.22496	6.30516	6.61341	6.03459	7.06549	6.43755	6.90982	6.41611	6.40773	6.83247	6.72098	5.71274	6.7511	6.46367	5.91254	6.58495	5.93955	6.31868	6.1005	6.00266	5.62841	5.78587	5.67756	5.99023	55188	12	105692578	105805198	+	RIC8B	resistance to inhibitors of cholinesterase 8 homolog B (C. elegans)
GC12P106582	9.05711	9.3411	9.49216	9.33608	9.26586	9.54798	9.68839	10.0735	9.75421	8.08636	7.55492	9.48965	9.57549	9.48548	8.7427	8.72552	8.45672	7.87929	8.73408	8.41046	6.61969	7.03765	7.00669	8.09178	11137	12	106603708	106630387	+	PWP1	PWP1 homolog (S. cerevisiae)
GC12M106629	7.06855	7.33684	7.38192	7.38455	7.18308	6.95425	7.27234	7.55279	7.08082	6.72071	6.7073	6.98682	7.24063	6.96826	6.75243	7.40659	7.15751	7.29018	7.14655	7.09911	7.22238	6.95981	7.13945	7.57308	11108	12	106650773	106679151	-	PRDM4	PR domain containing 4
GC12P107411	6.2596	6.28166	5.65258	5.68604	5.48746	6.01243	6.26176	6.39548	6.56598	6.07098	6.76443	6.08409	6.33459	5.98723	6.51547	6.67729	6.24826	6.12931	7.552	6.82763	6.62308	6.68068	6.29251	5.92358	11153	12	107433180	107437510	+		Huntingtin interacting protein E
GC12P107460	8.40614	9.04703	9.06719	9.53754	8.86141	9.25721	9.50411	9.61477	9.79514	8.47727	8.53933	8.35959	8.82975	8.38508	8.4962	8.90982	8.91112	8.79061	9.11663	8.91373	9.543	9.08357	9.39928	9.84729	23479	12	107480511	107487272	+	NIFUN	NifU-like N-terminal domain containing
GC12M107518	8.21588	8.12325	8.01913	7.87151	7.91377	7.87519	8.41257	8.25216	8.51427	8.20958	8.47378	8.55214	8.89031	9.1084	8.99501	8.95293	9.69134	9.76335	7.83531	7.27961	10.8726	9.47343	9.51928	9.86933	6404	12	107539810	107551799	-	SELPLG	selectin P ligand
GC12M107541	10.0101	10.3571	10.0436	9.30005	9.93228	10.1347	11.6982	11.3081	11.369	12.0139	11.4653	9.98464	10.3771	10.1188	10.7561	11.2032	10.3488	10.3467	11.3005	12.1375	10.5373	8.93546	9.76355	9.04864	23603	12	107563017	107649424	-	CORO1C	coronin, actin binding protein, 1C
GC12M107683	7.96497	7.58001	6.0401	6.40667	6.34319	7.41576	7.05087	7.07172	7.1662	9.06904	8.48722	8.29258	7.45197	6.71326	8.83943	8.20098	7.69371	8.00852	8.04262	7.95764	8.02599	8.20001	8.1842	6.18165	54434	12	107705098	107775480	-	SSH1	slingshot homolog 1 (Drosophila)
GC12P108017	6.14291	6.01523	6.21496	6.96541	6.66854	6.00484	6.30093	5.95543	5.91898	5.92263	5.77257	5.49955	6.04705	6.34235	5.3651	5.83892	6.00145	5.89321	5.58554	5.60956	5.79939	6.01454	6.01713	8.40699	32	12	108061593	108190411	+	ACACB	acetyl-Coenzyme A carboxylase beta
GC12P108474	7.27525	6.82235	6.98388	7.08412	6.98985	6.81906	7.38735	7.54547	7.41605	7.58777	7.59611	7.35021	7.02385	7.21744	7.48831	6.91038	7.27308	7.00049	7.08999	7.51414	7.09436	7.08131	7.30088	6.88847	4598	12	108496030	108519453	+	MVK	mevalonate kinase (mevalonic aciduria)
GC12P109182	8.60179	8.68948	8.01237	8.60213	8.73514	8.08567	7.0811	7.37647	6.75697	9.92181	9.64774	8.33248	7.83451	7.51955	8.07525	8.33055	7.74624	8.49886	8.25444	8.2796	6.48695	7.02987	6.68564	7.28441	488	12	109203814	109273278	+	ATP2A2	ATPase, Ca++ transporting, cardiac muscle, slow twitch 2
GC12M109354	6.67215	7.20779	6.6735	6.5593	6.92157	6.87301	7.73418	7.61886	7.66692	6.16411	6.46846	7.61898	7.74661	8.33666	7.03186	7.14178	7.07591	6.02889	7.05905	6.61506	5.36198	5.52868	5.56362	6.38298	51184	12	109374674	109390452	-	ATPBD1C	ATP binding domain 1 family, member C
GC12P109514	6.85915	6.83588	7.02104	6.91931	7.19843	7.08197	6.48722	6.63888	5.98351	6.28466	6.7125	7.0533	6.26502	6.96735	6.79145	6.13087	6.66858	6.85058	7.40311	7.35134	7.3963	7.11761	7.38091	6.3426	79600	12	109536313	109571316	+		tectonic
GC12M109620	9.44465	10.388	10.3999	10.4887	10.4551	10.5148	10.5841	10.6904	10.8207	9.57905	9.46278	11.0814	10.4397	10.8012	10.6209	10.3037	10.6421	9.81066	10.0244	10.113	9.0383	9.69484	9.15893	9.37295	5501	12	109642126	109665050	-	PPP1CC	protein phosphatase 1, catalytic subunit, gamma isoform
GC12P110306	7.99468	7.79104	8.01344	8.29797	8.26663	7.58312	7.78539	7.7111	8.17237	9.47939	9.29894	8.41553	7.22628	7.30532	8.71106	8.63262	8.47128	9.96979	8.47756	9.01902	9.11026	9.22667	8.62331	8.26381	10019	12	110328134	110373809	+		lymphocyte adaptor protein
GC12M110352	7.29778	7.62545	7.82096	8.17225	8.07799	8.39564	7.80969	7.69917	7.50792	8.15519	8.19911	7.37095	7.40292	7.74738	7.29451	7.69015	8.07924	7.8716	7.34515	6.99585	7.30373	7.01771	7.26016	7.63556	6311	12	110374401	110521863	-	ATXN2	ataxin 2
GC12P110586	6.16304	6.6152	6.44553	6.6622	5.70334	6.51263	6.59006	6.75946	6.85629	6.42271	6.7047	6.56715	6.55214	7.45992	6.66142	7.50768	7.58826	7.02765	5.7266	6.01714	7.39308	6.17103	6.46217	5.99004	80724	12	110608254	110679286	+	ACAD10	acyl-Coenzyme A dehydrogenase family, member 10
GC12P110667	9.33305	8.91649	9.7496	9.36885	9.57675	9.42707	8.11293	7.13326	7.15669	8.25433	8.10721	8.25961	8.033	8.43823	10.3158	10.0021	11.0256	11.2403	8.71475	8.74744	8.29087	9.48646	8.4776	9.50214	217	12	110688728	110732165	+	ALDH2	aldehyde dehydrogenase 2 family (mitochondrial)
GC12P110742	7.25215	7.38714	7.83782	7.86553	7.9332	7.50685	7.65381	7.73274	7.64483	6.56218	5.94174	7.36674	7.44701	7.37702	7.06085	7.09594	7.18513	7.53089	7.30747	7.40877	6.05271	6.15454	6.16967	7.20859	8550	12	110764661	110815610	+	MAPKAPK5	mitogen-activated protein kinase-activated protein kinase 5
GC12P110914	10.3698	10.7057	10.3624	10.3817	10.4851	10.8949	10.7031	10.8816	11.0058	10.355	10.1724	11.0467	10.8907	10.9704	10.4665	10.2389	10.6098	11.0331	9.50736	9.78775	9.13447	9.53764	8.70218	10.6418	10961	12	110935534	110945407	+	ERP29	endoplasmic reticulum protein 29
GC12P111027	7.43889	7.29102	7.64201	7.38681	7.5885	7.66604	7.2925	7.0629	7.14631	8.43902	8.26231	7.57953	7.21429	7.70781	7.90781	7.45806	8.20458	8.60443	8.38855	7.39805	10.3141	8.48825	8.29809	8.86843	10906	12	111047763	111075795	+	TRAFD1	TRAF-type zinc finger domain containing 1
GC12P111319	7.40225	8.09197	7.54186	7.1268	7.59636	8.16613	8.49844	8.10831	8.45156	7.83861	6.7016	8.02137	8.35062	7.83906	7.26123	7.62843	7.13358	7.33439	7.2705	6.99953	6.96296	5.58522	5.64182	7.10407	5781	12	111340918	111432100	+	PTPN11	protein tyrosine phosphatase, non-receptor type 11 (Noonan syndrome 1)
GC12P111692	6.35643	6.06897	6.1311	5.90219	6.28622	6.09882	6.02415	5.88616	5.88153	6.41963	6.65678	6.23048	5.73425	5.92918	6.57268	5.80337	6.05013	7.84733	6.39918	7.07702	6.83744	7.0942	6.58137	6.29533	22895	12	111714055	111821065	+	RPH3A	rabphilin 3A homolog (mouse)
GC12P111838	7.49981	7.1862	7.54556	7.46994	7.79935	7.29856	5.80135	5.51059	5.71784	6.7665	6.39466	6.23621	6.37979	7.19234	6.51115	6.57695	8.55658	8.58557	9.47044	7.78855	10.8802	8.58744	7.55717	7.23602	4940	12	111860631	111895435	+	OAS3	2'-5'-oligoadenylate synthetase 3, 100kDa
GC12M112000	7.1923	6.93896	6.77084	6.66885	6.5598	6.75589	7.03401	6.42559	6.80466	6.98329	7.32091	7.47851	7.1671	7.70217	8.38009	8.23743	8.78214	7.53395	7.38847	7.30913	7.64677	7.4889	7.46598	6.866	8437	12	112021007	112058412	-	RASAL1	RAS protein activator like 1 (GAP1 like)
GC12M112057	7.74641	7.79861	7.6337	8.45268	7.96094	7.63744	8.05436	7.8181	8.18411	7.10934	6.45663	7.82125	7.85532	7.88951	7.20251	7.30784	7.65815	7.81822	6.64661	6.45493	6.63089	6.65179	6.09771	7.05313	79039	12	112079361	112107667	-	DDX54	DEAD (Asp-Glu-Ala-Asp) box polypeptide 54
GC12P112121	8.96671	8.98116	8.25366	8.64776	8.70957	8.39383	8.50197	8.2429	8.02929	8.83861	8.76889	8.90858	9.29745	9.84928	9.50988	10.022	10.2404	9.97884	8.07122	8.48121	7.78845	8.72543	8.17332	8.26693	53373	12	112143651	112220770	+	TPCN1	two pore segment channel 1
GC12M112199	7.83129	7.01421	7.49048	7.21726	7.24065	7.40862	6.60597	6.54133	6.77867	6.87389	7.42825	7.35658	6.9084	7.0211	8.03922	7.87121	8.10976	8.08587	7.74851	7.85807	8.06046	7.8478	7.75848	8.95965	80024	12	112220954	112257308	-	SLC24A6	solute carrier family 24 (sodium/potassium/calcium exchanger), member 6
GC12M114859	7.71252	7.66454	8.17449	8.29282	7.94009	7.76702	6.67396	7.14835	7.1352	6.44473	6.7158	7.38486	7.08064	7.01216	7.35911	7.06297	6.92943	7.4054	6.67019	6.7088	8.48924	7.82434	8.38571	8.63978	23389	12	114880765	115199526	-	THRAP2	thyroid hormone receptor associated protein 2
GC12M115617	7.64015	7.27017	7.23504	6.86568	6.67313	6.77273	6.82933	6.69901	6.78352	7.32467	7.07182	7.16632	7.02711	5.65953	7.35839	7.01858	6.53497	7.38016	7.8439	8.16162	7.20215	7.40381	7.57709	7.60152	79794	12	115637978	115660226	-	C12orf49	chromosome 12 open reading frame 49
GC12P115639	6.167	6.3155	6.06707	6.64333	6.16311	5.77199	5.55255	5.07332	5.49035	5.44228	5.68613	5.83637	5.87098	5.62982	5.88676	5.85727	5.6708	5.63662	5.81051	6.04713	5.63479	6.21708	6.14963	5.51607	84900	12	115660498	115775817	+	TMEM118	transmembrane protein 118
GC12M115939	7.53669	8.04362	7.28565	7.13159	7.12557	6.99004	8.6413	9.12088	9.0296	10.6347	10.4264	9.78877	9.81285	9.1152	8.73991	9.12839	7.83969	8.13341	6.60605	6.28723	7.0166	7.66521	7.35025	8.02217	54997	12	115961112	116021820	-	TESC	tescalcin
GC12M116044	7.04176	7.39214	7.67479	7.36792	6.94559	7.69683	6.72277	7.33744	6.99648	5.82737	5.91394	7.03014	6.90892	5.94238	7.36558	7.31313	6.81922	7.51039	6.54398	6.31433	5.47572	5.97879	5.69878	7.03623	23014	12	116065967	116112683	-	FBXO21	F-box protein 21
GC12M116111	6.66331	6.47253	6.26564	6.23552	6.05949	6.1897	6.51278	6.05058	6.30264	6.45607	6.49968	6.24698	6.10208	6.16007	6.40771	5.93982	6.00981	6.60366	6.91709	7.08689	6.9124	7.3112	7.39889	6.40771	4842	12	116135361	116283965	-	NOS1	nitric oxide synthase 1 (neuronal)
GC12P116917	7.6891	8.13146	7.59543	7.11466	7.66434	7.44166	8.72849	8.57751	8.75912	6.32742	6.2989	8.31719	8.70278	8.61714	6.95957	7.58092	7.50339	5.74661	7.06502	6.0622	6.0002	5.69619	5.59713	6.32702	5985	12	116938892	116954421	+	RFC5	replication factor C (activator 1) 5, 36.5kDa
GC12M116933	7.69338	8.21149	8.42091	7.84088	7.81683	7.77797	8.7583	9.15542	9.5409	9.59708	9.36935	9.30129	9.2409	8.51309	10.2357	9.86308	10.1122	8.99435	9.39861	9.89084	8.95511	8.10606	7.52932	9.04295	55884	12	116954881	116983334	-	WSB2	WD repeat and SOCS box-containing 2
GC12P117036	9.87028	9.90369	10.1145	10.3504	10.2144	9.71528	9.14599	9.29189	9.28518	8.52369	8.95667	9.60739	9.63715	9.87397	8.66343	8.519	8.91332	7.62214	8.81535	8.02751	5.67141	6.81968	6.27914	8.34685	5037	12	117058252	117067773	+	PEBP1	phosphatidylethanolamine binding protein 1
GC12M117050	7.11275	7.34661	8.06497	8.66393	8.29981	7.86397	7.23823	7.40689	7.12782	7.95045	7.67725	7.50361	7.28991	7.92157	7.35758	7.27505	8.00313	7.2952	6.76903	7.12801	7.81822	6.90172	7.24608	8.02883	51347	12	117071989	117294934	-	TAOK3	TAO kinase 3
GC12P118568	7.60253	7.63931	7.55241	7.16698	7.51669	7.69508	9.87842	9.06366	9.06316	7.17447	6.96173	7.71855	7.75174	7.14318	7.39727	7.28889	6.76645	7.36677	6.80207	7.51293	7.52582	7.26125	7.10682	8.10874	5564	12	118590143	118603811	+	PRKAB1	protein kinase, AMP-activated, beta 1 non-catalytic subunit
GC12M118586	8.62197	8.69881	7.22717	7.62673	7.31079	6.96046	8.23707	8.33372	8.75907	8.46901	7.97024	8.73473	8.18357	8.87324	8.13836	7.71717	8.52512	6.97057	7.73297	7.35695	7.44317	7.46137	8.00875	7.06004	11113	12	118607977	118799478	-	CIT	citron (rho-interacting, serine/threonine kinase 21)
GC12M119027	7.80816	8.0888	7.65107	8.1359	7.80877	7.44855	8.23495	8.54584	8.53578	7.26864	7.05461	7.89094	8.15386	8.04026	6.94285	7.49718	7.3105	6.96888	6.81523	7.21453	5.87116	6.06135	6.13541	7.35211	10985	12	119049398	119116896	-	GCN1L1	GCN1 general control of amino-acid synthesis 1-like 1 (yeast)
GC12M119110	6.6741	5.8745	6.25302	5.85941	6.25475	6.19334	5.626	5.64112	5.44448	5.6771	5.31729	6.42921	5.51762	5.78113	7.12623	6.86712	6.84131	7.43067	7.27715	6.71641	8.01073	7.5146	7.65806	7.09274	5829	12	119132633	119187892	-	PXN	paxillin
GC12M119241	5.92676	5.66855	5.60703	5.95898	5.71303	5.40589	5.92102	5.59725	5.95115	5.94676	5.77684	5.97707	5.96285	5.91347	5.61554	5.77183	5.77943	5.65909	5.58947	5.70793	6.04706	5.79598	5.77115	5.67099	4440	12	119263515	119291341	-	MSI1	musashi homolog 1 (Drosophila)
GC12M119346	8.97182	9.41897	9.02179	8.52746	8.69921	8.77971	9.41572	10.1068	9.62445	7.95139	7.93763	9.23883	9.48962	9.48884	8.04466	8.57729	8.20984	7.49329	8.36562	8.38926	6.23776	7.23761	6.87339	7.98289	51499	12	119366147	119368598	-	TRIAP1	TP53 regulated inhibitor of apoptosis 1
GC12P119434	8.3754	8.27462	8.40731	9.18928	9.29993	8.68168	8.57034	8.16443	8.23093	8.6356	8.45387	8.21809	8.02662	7.74877	8.40997	8.34233	8.48671	8.75029	7.59355	7.71558	10.3479	9.50025	9.67795	9.9698	9921	12	119456537	119499738	+	RNF10	ring finger protein 10
GC12M119479	8.6069	9.27614	8.72877	8.48753	8.39427	8.41552	8.43811	8.52791	8.69095	7.13341	6.82624	8.16017	8.875	7.55721	7.64456	8.29584	6.96774	7.18253	7.53374	7.20866	5.92938	7.01334	6.83041	6.96428	51367	12	119501231	119503580	-	POP5	processing of precursor 5, ribonuclease P/MRP subunit (S. cerevisiae)
GC12P119587	9.34757	9.76542	7.94578	8.08834	8.35349	8.3932	8.28827	9.08124	8.34112	9.00466	9.2896	9.23958	9.629	8.70634	8.59548	8.83036	8.1687	7.80626	9.07284	9.09642	6.54578	7.10356	7.22007	7.38803	9761	12	119609331	119624050	+	KIAA0152	KIAA0152
GC12P119626	7.25075	7.30923	7.06734	6.79517	7.06553	7.57507	7.68505	7.83702	7.90755	7.33182	7.26774	7.25034	7.71701	8.32909	6.86686	7.55719	7.51086	7.45026	7.11788	7.37252	7.44028	6.79517	7.02194	6.886	35	12	119648048	119662193	+	ACADS	acyl-Coenzyme A dehydrogenase, C-2 to C-3 short chain
GC12M119904	7.1689	7.04239	7.79394	7.03263	7.0803	7.30156	7.4966	7.23847	7.07035	6.2948	5.71843	6.91434	6.98937	6.47862	6.5575	6.76209	6.25586	6.34067	6.46883	6.32964	5.19073	5.64404	5.93093	6.92544	64897	12	119925229	119938683	-	C12orf43	chromosome 12 open reading frame 43
GC12M119920	6.58395	6.11272	6.03975	6.27625	6.31567	6.08123	6.0388	5.97492	5.5094	6.37199	6.52088	6.23582	6.06563	6.74998	6.53448	6.30432	8.19239	7.14536	7.89097	6.68242	10.0315	8.5521	8.48421	7.84058	8638	12	119942477	119961163	-	OASL	2'-5'-oligoadenylate synthetase-like
GC12P120110	8.01819	7.47791	8.2296	7.84432	8.1779	8.11888	8.16115	7.01297	7.50756	7.97523	7.3168	8.31744	7.8541	8.69494	9.05736	9.17014	9.42448	8.23781	9.29565	8.87505	6.27072	6.78576	6.35032	7.37538	5025	12	120132046	120156290	+	P2RX4	purinergic receptor P2X, ligand-gated ion channel, 4
GC12M120138	9.60847	9.94551	8.50256	8.07665	8.13373	9.22127	8.46838	8.25312	8.16179	8.10362	8.20499	9.45146	9.23149	7.02868	9.28422	9.11654	7.27579	9.05695	8.78288	8.43488	9.59193	10.1329	10.4093	9.18812	10645	12	120159879	120220494	-	CAMKK2	calcium/calmodulin-dependent protein kinase kinase 2, beta
GC12M120208	9.42263	9.90029	9.84917	9.5746	9.88895	9.65296	9.95248	9.96779	9.95332	9.61336	9.37082	9.81272	9.89456	9.86243	9.05754	9.38774	9.16374	9.10347	8.80101	8.58293	7.74213	7.98039	7.63892	9.28742	51433	12	120230521	120274585	-	ANAPC5	anaphase promoting complex subunit 5
GC12P120300	7.72319	8.50169	8.57434	7.80784	8.47388	8.35511	8.68592	8.33369	8.41113	9.04528	8.81185	8.55963	8.87294	8.26248	8.18494	8.4875	8.40023	7.63207	7.9777	7.49876	8.36359	7.56008	7.05829	9.16453	80196	12	120322284	120346538	+	RNF34	ring finger protein 34
GC12P121212	6.63117	6.36707	5.87462	6.30555	6.29507	6.06107	6.39711	6.13649	6.09214	6.55744	7.02066	6.2737	6.53016	5.88139	6.27509	6.49766	6.03501	6.88134	7.02914	7.00465	6.69675	7.15504	7.08963	6.18501	79369	12	121254180	121258036	+	B3GNT4	UDP-GlcNAc:betaGal beta-1,3-N-acetylglucosaminyltransferase 4
GC12M121217	9.06664	9.30669	9.03803	9.12362	9.34966	9.02271	9.32772	9.44672	9.21965	8.8561	8.75667	9.11951	9.32399	9.16585	8.79184	8.77456	8.45128	8.5425	8.86295	8.99085	8.59747	8.80784	8.88291	9.2013	56616	12	121258162	121276552	-	DIABLO	diablo homolog (Drosophila)
GC12M121482	6.95992	8.14511	8.91221	8.86297	9.08451	8.35481	8.5411	8.3458	8.83003	6.6131	6.71422	8.45436	8.20357	8.30859	8.57601	8.23122	8.66797	8.10242	7.3009	7.39656	7.52986	7.16116	7.09987	8.4525	55596	12	121523389	121551471	-	ZCCHC8	zinc finger, CCHC domain containing 8
GC12M121514	8.7809	9.26532	9.8069	10.1275	10.1701	9.44381	8.92321	9.11365	8.88488	8.63028	8.12171	9.29862	8.97392	9.26991	9.1415	8.62072	8.95078	8.98873	8.26203	7.96271	8.99062	8.42925	8.66181	9.88618	65117	12	121555227	121577500	-		similar to splicing factor, arginine/serine-rich 4
GC12P121536	7.05585	7.61122	7.31666	7.43564	7.48576	7.05283	7.5704	7.31452	8.15135	6.16295	6.27425	7.79805	7.58872	8.70541	6.76671	7.24226	7.7485	5.97697	6.25703	6.1573	5.90265	6.09357	6.41268	6.60644	9735	12	121577761	121676899	+	KNTC1	kinetochore associated 1
GC12P121762	8.25462	9.24903	9.91905	9.79909	9.76559	9.35146	9.32844	9.26893	9.33073	7.92175	8.29819	9.13568	8.83928	8.61143	8.69947	8.25737	8.26612	7.64977	8.16444	7.89404	6.84953	7.12785	7.02516	8.15099	8562	12	121803323	121821905	+	DENR	density-regulated protein
GC12P121844	7.26857	6.91032	8.02207	7.94205	7.43157	7.16369	7.1632	6.7022	7.21512	6.91878	7.0423	6.74599	6.72662	6.49993	6.51801	6.77242	6.60998	7.00159	7.16764	7.3344	7.14676	7.57674	7.42533	8.32165	9026	12	121885988	121913460	+	HIP1R	huntingtin interacting protein 1 related
GC12M121875	8.12281	8.37045	8.29623	9.18586	9.72959	8.43515	8.83554	8.93071	8.70519	9.79618	9.60887	7.26615	7.82852	8.04755	7.48115	7.89525	8.23583	7.74965	6.58786	6.69793	9.57282	7.9675	8.64343	8.66559	79720	12	121915834	121946665	-	VPS37B	vacuolar protein sorting 37 homolog B (S. cerevisiae)
GC12P121989	8.56268	8.61288	8.65265	8.36501	8.86317	8.68529	8.89051	8.86101	8.86271	7.99984	8.03658	8.35776	8.99435	9.59958	7.73502	8.81887	8.82775	7.66068	7.53085	7.58115	7.01969	7.68972	7.34432	8.66005	51329	12	122030559	122033413	+	ARL6IP4	ADP-ribosylation-like factor 6 interacting protein 4
GC12M122270	9.93857	10.7994	10.9804	10.8524	10.5158	10.9278	10.0993	9.95715	9.95163	10.1032	10.5433	10.2268	10.3481	9.76658	9.63889	9.88582	9.49785	8.29877	9.48695	9.29549	7.18996	7.79238	7.81442	10.1502	8099	12	122311492	122322640	-	CDK2AP1	CDK2-associated protein 1
GC12P122467	6.57879	7.15151	7.59669	7.71129	7.50456	7.72876	7.60291	7.66499	7.84288	7.23844	7.46308	7.53037	7.7351	7.70189	7.52458	7.72735	7.84599	7.13482	6.81582	7.01243	7.58992	6.97536	6.71223	7.37548	11066	12	122508603	122516889	+		U11/U12 snRNP 35K
GC12P122595	10.3809	10.6255	10.3453	10.0679	10.1529	10.2788	10.1693	10.165	10.3253	10.4554	10.1814	10.5908	10.7197	10.6693	10.5415	10.5212	10.3134	9.73244	10.1772	10.2695	9.34692	9.32427	9.45665	10.1338	10959	12	122635113	122648634	+	TMED2	transmembrane emp24 domain trafficking protein 2
GC12M122630	8.88604	8.91872	9.07072	9.04766	8.84766	8.98108	9.17773	9.3397	9.58965	8.79338	8.59019	8.9538	9.52917	9.19107	8.73339	9.5265	9.1661	8.9127	8.65284	8.68303	6.3131	7.27044	6.65404	8.68163	1967	12	122671522	122684200	-	EIF2B1	eukaryotic translation initiation factor 2B, subunit 1 alpha, 26kDa
GC12P122721	8.43874	8.61661	8.21184	8.3499	8.97488	8.65656	8.60786	8.27535	8.1806	9.10963	8.56411	8.11143	7.87184	8.17448	7.24777	6.73832	6.45826	6.62348	7.91072	7.94619	6.72713	6.22519	6.17903	9.46688	23545	12	122762817	122810391	+	ATP6V0A2	ATPase, H+ transporting, lysosomal V0 subunit a2
GC12M122945	7.91795	8.0561	8.28724	8.3193	8.45906	8.75542	6.95963	6.4864	6.61558	10.2072	10.2465	7.4032	6.93774	6.90366	8.41239	7.7815	8.48008	8.17687	7.77042	8.33359	6.79986	6.89988	6.54183	8.37373	80212	12	122986907	123023116	-	CCDC92	coiled-coil domain containing 92
GC12M123333	6.63282	6.25313	5.42406	5.81405	5.41999	6.05364	6.12582	6.62811	6.906	6.27857	6.37423	6.16624	6.49247	6.77493	5.83856	6.49426	6.27041	6.3012	5.84256	6.06804	6.82014	6.20991	6.22899	5.53221	9612	12	123374914	123586102	-	NCOR2	nuclear receptor co-repressor 2
GC12M123921	11.8942	11.9907	12.4972	12.1549	12.6064	11.9917	11.9573	11.788	12.0203	12.4713	12.1169	12.4641	12.1375	12.2728	12.5724	12.3823	12.3726	12.4858	12.7433	12.3768	12.8193	12.0249	12.6283	12.8741	7316	12	123962144	123965360	-	UBC	ubiquitin C
GC12P124074	6.52467	7.42172	7.31249	7.55177	7.4726	7.8499	9.33956	9.49747	8.84484	9.61973	9.487	8.48252	7.91636	8.55552	8.36355	7.52479	8.35368	6.72296	6.71985	7.15924	6.2956	6.28609	6.21349	7.72894	65985	12	124115877	124193826	+	AACS	acetoacetyl-CoA synthetase
GC12M129799	6.0729	6.34113	6.40934	6.13724	6.12853	6.23363	8.00762	7.19618	7.31269	6.04388	5.79581	6.1693	6.27717	6.28319	6.21154	6.091	6.56913	6.50701	6.34991	7.22236	6.03181	6.12261	6.10658	6.75872	2054	12	129840101	129889764	-	STX2	syntaxin 2
GC12P130861	8.06599	7.73771	7.86861	8.1266	8.11898	7.97594	7.57248	8.14625	7.94167	7.29791	7.17287	7.65436	7.24748	7.36106	7.25177	7.67883	7.47981	7.995	7.5315	7.1453	7.94667	7.45177	7.65828	7.83622	6433	12	130761587	130850235	+	SFRS8	splicing factor, arginine/serine-rich 8 (suppressor-of-white-apricot homolog, Drosophila)
GC12P130979	5.90341	5.63195	5.78608	5.32179	5.57093	5.49601	6.03741	5.93134	5.87646	6.64515	6.52144	5.54117	6.03092	6.04115	5.94748	6.0249	6.08629	6.4862	6.27272	6.32571	6.08253	6.44156	6.49426	5.70612	4326	12	130878893	130902269	+	MMP17	matrix metallopeptidase 17 (membrane-inserted)
GC12P131045	7.22836	6.96077	7.67358	8.10117	8.25698	7.77642	7.02545	7.29466	7.32709	7.40043	7.30139	7.01206	7.10452	7.49405	7.24459	7.37441	8.62936	8.35195	6.58112	6.51784	9.6168	8.54252	8.76214	9.29541	8408	12	130945231	130973649	+	ULK1	unc-51-like kinase 1 (C. elegans)
GC12P131296	7.32884	7.26545	7.20022	7.37142	7.13521	6.9996	7.44428	7.85076	7.17525	7.05927	6.86366	7.26384	7.53057	7.03954	7.04204	7.04261	6.7602	7.1834	7.2293	7.40583	6.87518	7.15678	7.4567	7.21844	79050	12	131194945	131202939	+	NOC4L	nucleolar complex associated 4 homolog (S. cerevisiae)
GC12M131810	8.59212	8.45494	7.77169	8.02146	8.3331	7.80244	8.116	8.14376	8.49726	7.28973	7.38563	8.33396	8.32304	8.79164	7.11621	7.77394	7.78453	7.34449	7.67052	7.06524	6.99448	7.50322	7.50525	7.64372	5426	12	131710420	131774018	-	POLE	polymerase (DNA directed), epsilon
GC12P131874	8.39886	8.94856	7.93902	8.25588	8.24844	8.36601	8.67408	8.48959	8.82864	7.50562	7.45646	8.28265	8.23673	8.29811	7.34504	7.81825	7.53163	6.51983	6.47233	7.03586	6.51294	7.01281	7.15814	6.56266	5827	12	131774264	131791649	+	PXMP2	peroxisomal membrane protein 2, 22kDa
GC12M131955	7.58778	7.51603	8.03645	8.19181	8.27826	7.53025	8.42595	8.24561	8.11282	8.07264	7.8019	7.83489	7.69176	8.09971	7.17171	7.48063	8.01219	7.91712	7.31714	7.51914	7.39639	7.62505	7.00576	7.74725	2802	12	131859668	131915083	-	GOLGA3	golgi autoantigen, golgin subfamily a, 3
GC12M132027	7.21776	7.77691	8.13038	7.91737	8.40277	7.9658	8.26801	8.17035	8.25674	9.06512	9.06971	8.51212	8.15549	7.34216	9.24047	8.71308	8.86729	9.25572	8.18833	8.24901	9.44241	8.33043	8.445	9.21413	55743	12	131927010	131974267	-	CHFR	checkpoint with forkhead and ring finger domains
GC12P132173	7.00259	7.05495	7.88582	7.56391	7.28842	7.21419	7.32246	7.13404	6.84228	6.75721	6.87343	7.13006	6.33834	7.26358	6.69456	5.87092	6.76805	6.84454	6.88834	6.84643	6.21596	7.16073	7.15534	7.39406	7574	12	132073128	132099226	+	ZNF26	zinc finger protein 26
GC12P132224	6.73189	7.91271	8.39709	8.3528	7.85313	8.32169	7.98721	7.93857	7.94646	6.36498	6.19888	7.67094	8.00018	9.0244	6.86826	6.78356	7.69907	6.08278	6.1736	6.70467	6.03687	6.32046	6.24239	6.62133	7637	12	132124168	132146259	+	ZNF84	zinc finger protein 84
GC13P019105	7.45568	7.35995	8.24418	7.47699	7.84839	8.29048	7.68025	7.98842	7.78133	7.23047	7.16966	7.78615	7.77754	7.49335	7.35936	6.89468	7.25439	7.54298	6.45361	6.25885	6.83612	7.19645	6.36468	8.23117	54737	13	19105879	19144638	+		M-phase phosphoprotein, mpp8
GC13M019146	5.70255	6.467	7.4054	7.36646	7.52685	6.91372	6.60577	6.35301	6.13973	5.87749	6.05734	6.28271	6.30163	6.3493	5.80746	6.11953	6.55431	6.65608	5.74729	5.93078	6.34084	6.41719	6.02594	7.83954	55269	13	19146895	19255082	-	PSPC1	paraspeckle component 1
GC13P019430	6.28141	7.24474	7.7126	7.78642	8.123	7.09159	6.86479	6.89113	6.73729	6.36776	6.30306	7.02917	6.5809	6.79246	6.88997	6.32668	6.96461	6.5501	5.57171	5.76388	7.17398	6.65778	6.83803	7.65146	7750	13	19430809	19558938	+	ZNF198	zinc finger protein 198
GC13M019875	7.35162	7.34375	7.3213	7.07516	7.71556	7.4762	6.94259	6.05859	6.05511	7.37471	6.99355	7.23093	6.74284	7.91636	7.79057	7.73211	8.97248	7.33698	6.55289	7.275	6.35671	7.07803	6.8741	6.9552	51084	13	19875811	19998012	-	CRYL1	crystallin, lambda 1
GC13P020648	10.4264	11.1425	10.109	10.1368	10.182	10.8003	10.8129	11.279	10.7956	9.82161	9.7231	10.5995	10.8631	10.4924	9.85089	10.0135	9.3671	8.81905	9.97182	9.77991	6.95934	8.04628	7.90009	8.93007	78988	13	20648371	20651218	+	MRP63	mitochondrial ribosomal protein 63
GC13M020964	7.91091	9.19549	9.19162	9.1279	8.79118	8.8665	9.12401	8.98082	8.93893	8.05471	8.16961	8.85771	8.54759	8.47407	8.63618	8.07333	7.9816	8.03767	8.67619	8.60459	7.64498	7.63452	7.92739	8.82119	221154	13	20964839	21076307	-	EFHA1	EF-hand domain family, member A1
GC13P024773	5.79231	6.54967	6.81916	7.58644	7.89134	5.96651	6.8364	7.60065	7.04304	6.16295	6.42582	6.69797	5.63913	6.65024	6.13715	5.71611	6.53442	6.51715	7.33586	6.13875	7.55586	6.78452	7.57066	6.50485	9818	13	24773665	24814560	+	NUPL1	nucleoporin like 1
GC13M027475	9.93234	9.43566	9.59297	9.75779	8.42757	9.17942	6.02565	5.69114	6.06367	6.01898	6.52842	7.41877	7.50276	7.92319	6.64933	6.15526	6.49657	7.70065	6.84858	6.78097	6.4727	7.00899	7.23322	6.81586	2322	13	27475752	27572703	-	FLT3	fms-related tyrosine kinase 3
GC13P028131	10.0309	10.3399	9.91897	10.3655	9.7132	9.93969	10.767	10.9238	11.1527	10.3531	10.3124	10.5029	10.5977	10.1527	10.8153	10.6853	9.67992	9.39783	10.8493	10.4229	9.5197	9.23376	9.72072	9.26213	51371	13	28131250	28151059	+	C13orf12	chromosome 13 open reading frame 12
GC13M028984	7.60713	7.09351	5.89763	5.92144	5.97565	6.33284	7.83551	8.21616	8.52464	7.79378	7.49774	7.32848	7.34089	6.41429	6.84326	6.65538	5.94877	6.44528	7.38788	6.81603	5.9418	6.28046	6.47749	5.7224	6541	13	28981551	29067721	-	SLC7A1	solute carrier family 7 (cationic amino acid transporter, y+ system), member 1
GC13M029236	7.55391	7.76526	7.96359	7.79936	7.74379	8.08912	6.54837	5.83896	5.97093	6.87609	6.33783	7.46479	6.95394	6.9811	8.65704	8.09494	8.30307	8.6878	7.46962	7.68361	9.22116	7.88708	8.17261	8.56691	5412	13	29236543	29322160	-	UBL3	ubiquitin-like 3
GC13P030090	7.4692	7.42424	7.95625	7.54272	7.75445	7.51168	7.58709	7.43259	6.47256	6.52692	6.54285	7.49052	7.31983	7.42514	7.04201	7.19443	7.76394	7.78105	6.47665	7.24288	8.22156	7.23202	7.99094	8.16708	10208	13	30089919	30131686	+	USPL1	ubiquitin specific peptidase like 1
GC13P030207	9.0018	8.28617	8.71486	8.75908	9.18479	7.83205	6.83978	7.02683	6.65648	6.53712	6.26247	10.4626	11.0885	11.1811	11.0471	11.6274	10.4136	9.67542	9.0683	8.48217	12.548	11.1416	11.9346	12.3406	241	13	30207668	30236556	+	ALOX5AP	arachidonate 5-lipoxygenase-activating protein
GC13M030608	8.35389	8.97257	8.06156	7.91533	8.17935	8.42566	9.32802	9.6732	9.04801	7.85829	7.6043	8.51885	9.47234	7.41518	8.01924	9.10343	6.7932	7.93122	8.80091	8.59044	5.83249	6.18264	6.17825	8.82316	10808	13	30608764	30634117	-	HSPH1	heat shock 105kDa/110kDa protein 1
GC13M031873	8.15429	7.98246	7.33608	6.98005	7.85035	8.00171	7.23471	6.63986	6.84028	7.29456	7.58194	7.71144	7.37828	9.03372	7.71949	7.63642	8.47884	8.18988	8.21144	7.61628	7.2189	6.99001	7.12879	7.12169	90634	13	31873813	31900270	-		hypothetical gene CG018
GC13P032058	7.6028	8.58203	7.90688	8.02567	8.16829	8.16715	7.73793	8.02623	8.12025	7.98977	7.92617	8.09215	8.05535	7.27017	8.13496	7.77892	7.56426	8.16112	7.24048	7.15262	8.41494	7.76244	7.63737	8.11551	23047	13	32058623	32250155	+	APRIN	androgen-induced proliferation inhibitor
GC13M035773	7.39955	8.1932	8.14673	7.92048	7.95134	8.09093	7.70297	7.68874	7.81397	7.19323	7.44992	8.10621	7.52012	7.54206	7.67775	6.51838	7.21983	7.19865	7.55708	7.63714	7.25314	6.74167	6.79216	7.4058	23111	13	35773776	35818453	-	SPG20	spastic paraplegia 20, spartin (Troyer syndrome)
GC13M036421	8.91632	9.39812	8.98995	8.77438	9.0594	9.2565	9.64517	9.70092	9.67219	8.40577	8.19555	9.55113	9.29718	9.58972	8.95495	9.22651	8.41296	7.59737	9.22366	9.10121	4.89911	7.35178	7.04023	8.2187	29880	13	36421966	36471477	-	ALG5	asparagine-linked glycosylation 5 homolog (S. cerevisiae, dolichyl-phosphate beta-glucosyltransferase)
GC13M036481	7.73545	8.29968	8.58303	8.43234	8.47098	8.38051	8.14752	8.16416	8.07262	7.69684	7.12717	8.0143	8.55865	8.93149	7.72289	8.04999	8.34358	8.04948	6.60056	6.73834	9.10385	7.89363	7.92005	8.08746	55578	13	36481630	36531823	-	FAM48A	family with sequence similarity 48, member A
GC13P037822	8.17425	8.28041	8.80549	8.81305	8.16577	8.34603	7.58481	7.72129	7.45503	7.38002	7.19231	8.40192	7.5683	8.07993	8.53431	7.27235	7.81983	7.59148	7.91011	7.66811	7.02591	7.2356	7.23027	8.08123	51569	13	37822017	37835137	+	UFM1	ubiquitin-fold modifier 1
GC13M038482	7.73605	7.336	7.38604	7.58398	7.59228	7.22968	7.05519	7.24518	7.16294	7.75912	7.2377	7.53975	7.09815	7.31242	7.59559	7.04649	7.39181	7.90428	7.26527	7.19808	6.22938	6.70537	6.5648	7.46693	80209	13	38482002	38510186	-	C13orf23	chromosome 13 open reading frame 23
GC13M040027	6.47706	7.18696	8.00357	8.39159	7.92075	7.64349	5.86759	6.38909	6.87275	7.00379	7.05333	6.42636	6.36541	6.20213	6.76364	6.36914	6.83435	7.46161	6.42587	6.49201	7.74007	7.53934	7.88867	7.38487	2308	13	40027818	40138734	-	FOXO1A	forkhead box O1A (rhabdomyosarcoma)
GC13P040261	8.19775	8.90928	7.89465	7.94881	8.00982	7.94271	8.93098	8.21451	8.59258	9.77815	9.59963	7.82541	8.34125	7.36053	7.16823	6.76026	6.31707	6.40207	7.13096	7.10828	6.12161	7.07952	7.02096	6.28616	10166	13	40261632	40281965	+	SLC25A15	solute carrier family 25 (mitochondrial carrier; ornithine transporter) member 15
GC13P040784	6.76019	7.92401	8.38655	8.3603	8.0098	7.43453	6.89918	7.62561	6.6675	6.10961	6.48243	7.46932	6.58379	6.58195	6.74175	6.02483	6.4214	7.01393	7.11906	6.75613	5.51111	6.49033	6.33398	7.86167	79612	13	40783415	40849164	+	NARG1L	NMDA receptor regulated 1-like
GC13P040929	9.67439	9.79511	8.54011	8.50323	10.5604	7.20198	10.1229	10.367	10.3179	11.2543	10.8896	8.10916	7.47397	6.69576	9.24998	8.6118	8.41909	8.82055	10.7035	11.8664	4.75518	6.76383	6.80485	10.5138	28984	13	40929685	40943007	+		response gene to complement 32
GC13P042496	8.27511	9.47294	8.31792	8.39648	8.19498	8.63699	9.57926	8.58765	8.24101	9.66166	9.35208	8.84462	9.20716	8.45831	9.11371	8.449	8.46357	7.52954	8.26178	8.48482	5.76494	6.52087	6.40985	7.08571	29103	13	42495361	42581304	+	DNAJC15	DnaJ (Hsp40) homolog, subfamily C, member 15
GC13M043906	9.26381	9.9589	10.2635	9.98052	11.1337	10.9344	10.1452	9.49828	9.83629	10.0855	9.80238	9.3983	10.0436	9.50941	6.8893	6.88764	6.71452	7.29971	9.59516	10.2511	4.79979	6.92776	7.19192	7.91197	8848	13	43905660	44048701	-	TSC22D1	TSC22 domain family, member 1
GC13M045598	11.1355	10.8003	10.6047	10.8462	10.6338	10.5435	9.7907	9.78808	9.95631	7.30011	7.20178	11.4765	11.4426	11.2955	11.7238	11.6125	11.3779	12.2289	11.2324	12.0749	12.5941	11.0133	10.7564	11.5581	3936	13	45598059	45654395	-	LCP1	lymphocyte cytosolic protein 1 (L-plastin)
[truncated: 3,859 more rows]

## Sheet: Functional classification
Functional classification analysis of constitutively expressed genes during myelopoiesis
[truncated: 131 more rows]
