# Supplementary material for: Genomic expression during human myelopoiesis
Source: BMC Genomics. 2007 Aug 3;8:264. doi: 10.1186/1471-2164-8-264 (PMC2045681; doi:10.1186/1471-2164-8-264)
Supplement: Additional file 3 — Silent genes during myelopoiesis. Complete list, annotations and functional classification results of silent genes during myelopoiesis. [file 1471-2164-8-264-S3.xls]

## Sheet: Silent genes
Silent genes during myelopoiesis
Additional data file to manuscript "Genomic expression during human myelopoiesis" by Ferrari et al.
Genecards_id	CD34+_BM_1	CD34+_BM_2	CD34+_CB_1	CD34+_CB_2	CD34+_PB_1	CD34+_PB_2	Erythroblasts_1	Erythroblasts_2	Erythroblasts_3	Megakaryoblasts_1	Megakaryoblasts_2	Myeloblasts_1	Myeloblasts_2	Myeloblasts_3	Monoblasts_1	Monoblasts_2	Monoblasts_3	Monocytes_1	Monocytes_2	Monocytes_3	Neutrophils_1	Neutrophils_2	Neutrophils_3	Eosinophils_1	EntrezGene_ID	Chromosome	Start	End	Strand	GeneSymbol	GeneTitle
GC01M000801	3.67954	3.66339	4.18375	4.40851	4.39256	4.33278	3.68104	3.90604	4.0544	3.71857	3.53	3.62877	3.61234	3.57385	3.66244	3.50022	3.35903	3.88327	3.72603	3.92749	5.12573	3.93498	4.37184	5.36023	79854	1	751451	752749	-		hypothetical protein FLJ22639
GC01M001425	3.59198	3.65049	4.075	3.85253	3.85304	3.71333	3.94406	3.81962	3.98791	3.84825	3.73523	3.68959	3.92483	3.57824	3.38777	3.7278	3.80879	3.68619	3.96382	3.76393	3.51557	4.17529	3.82294	3.80753	55052	1	1327155	1332524	-	MRPL20	mitochondrial ribosomal protein L20
GC01P003008	4.55378	3.7934	4.35308	4.37829	4.3543	4.65178	4.09702	4.4703	4.58859	4.14324	4.39825	3.86808	4.16825	3.96653	4.01972	4.57684	4.16926	4.59966	4.40919	4.68385	4.92638	4.54178	5.15794	4.70801	63976	1	2975603	3345043	+	PRDM16	PR domain containing 16
GC01P003592	5.22285	4.7571	4.21513	4.39561	4.53356	4.62206	5.23129	5.81298	5.38402	5.31549	5.25107	4.69112	5.25453	4.85191	4.69827	5.09229	5.37217	4.70797	5.27242	5.00057	5.37062	5.00935	5.26615	4.41006	7161	1	3558988	3639716	+	TP73	tumor protein p73
GC01M006406	4.26351	4.05426	4.11365	4.04204	3.97864	3.89188	4.4135	3.88412	3.96225	4.24572	4.01412	4.21554	4.48989	4.51647	4.00999	4.214	4.10624	4.06835	3.96633	4.12031	4.58496	4.43713	4.35324	4.03385	54626	1	6397882	6402566	-	HES2	hairy and enhancer of split 2 (Drosophila)
GC01P006779	3.76283	3.63824	3.7653	3.80624	3.74615	3.73089	3.61815	3.64174	3.57227	4.11814	3.986	3.37202	3.77218	3.89104	3.55832	3.53706	3.5854	3.60445	4.05831	3.85696	3.97432	4.0437	4.25535	3.81938	23261	1	6767970	7752350	+	CAMTA1	calmodulin binding transcription activator 1
GC01M009121	5.43436	4.61528	4.73548	4.39774	4.57111	4.58011	4.61369	4.93663	4.61	4.71652	4.95458	4.80592	4.99514	5.26358	4.76565	5.13675	5.13784	5.16705	4.98161	5.10779	5.67543	4.81918	5.0785	4.97092	80045	1	9087062	9111816	-	GPR157	G protein-coupled receptor 157
GC01P011184	4.30084	4.27613	4.32832	4.20217	4.28798	4.08748	4.50735	4.55754	4.3459	4.56823	4.64586	4.23133	4.97209	5.0439	4.40749	4.46029	4.74484	4.60882	4.42181	4.49379	4.84678	4.7272	4.72804	4.39729	10218	1	11171984	11178624	+	ANGPTL7	angiopoietin-like 7
GC01M011851	4.66	4.39463	4.47559	4.53654	4.3451	4.56966	5.06087	4.65494	4.15447	4.89984	4.622	4.66	4.76038	4.64947	4.47713	4.85873	4.81051	4.76137	4.73705	4.61887	4.92823	5.03123	5.0205	4.64251	4879	1	11840108	11841579	-	NPPB	natriuretic peptide precursor B
GC01P015528	4.16742	3.91936	3.68549	3.89487	3.82626	3.93107	5.5692	4.99157	4.29524	4.37536	4.29208	4.01782	4.70351	4.17811	3.75126	4.46486	4.05475	4.19483	4.01814	4.05913	4.40195	3.9024	4.45201	3.70294	63036	1	15655810	15671167	+		elastase 2A
GC01M015644	4.91289	4.62511	4.16742	4.3659	3.9592	4.60915	4.60794	4.11304	4.32134	4.76529	4.66678	4.47158	4.40133	4.09902	4.52769	4.44491	4.55032	4.64109	5.12377	4.85487	4.79906	5.09095	5.59841	4.35499	79814	1	15771738	15784192	-	AGMAT	agmatine ureohydrolase (agmatinase)
GC01M019146	4.51688	4.26651	4.26639	4.31813	4.43106	4.23099	4.15398	4.71039	4.38864	4.48844	4.29091	4.22168	4.16339	4.21998	4.17504	4.31341	4.22172	4.26389	4.12044	4.38639	4.2963	4.53611	4.79985	4.21419	23352	1	19273588	19409333	-	ZUBR1	zinc finger, UBR1 type 1
GC01P020211	4.58171	4.2388	3.94356	4.1132	4.00696	4.12401	4.16541	4.22844	4.14403	4.55901	4.4801	4.314	4.11715	4.29483	4.43023	4.53744	4.27321	4.55957	5.09343	4.88217	4.7007	5.08578	4.80381	4.35202	64600	1	20338405	20349459	+	PLA2G2F	phospholipase A2, group IIF
GC01M022190	5.1578	4.76379	4.70194	4.50151	4.59099	4.36952	5.41404	5.10993	5.10826	5.10303	5.21649	5.0861	5.1311	4.88458	4.88234	4.84967	4.61939	5.05009	4.51132	4.72668	5.03755	4.7653	4.96288	4.92063	54361	1	22318786	22342197	-	WNT4	wingless-type MMTV integration site family, member 4
GC01P024574	3.5099	3.53469	3.57202	3.31985	3.53309	3.32715	3.58984	3.28178	3.37385	3.72206	3.55309	3.47448	3.6843	3.52284	3.63559	3.92438	3.33718	3.55286	3.9424	3.75346	3.67151	3.57534	3.46671	4.47447	11123	1	24701973	24735012	+	DSCR1L2	Down syndrome critical region gene 1-like 2
GC01P026421	4.27947	4.09205	4.17404	4.31113	4.03924	4.0718	4.15566	4.47928	4.32374	4.37961	4.38664	4.13342	4.57503	4.28657	4.24313	4.52215	4.77884	4.41993	4.59855	4.53337	4.67908	4.35196	4.82732	4.23084	79727	1	26609894	26628797	+	LIN28	lin-28 homolog (C. elegans)
GC01P026932	4.68796	4.66143	4.32857	4.58543	4.5305	4.55199	4.86924	4.93086	4.62108	5.153	4.72037	4.47508	5.4298	4.6353	4.60939	4.56418	4.62357	4.92737	4.75408	4.71014	4.74133	4.89025	4.92287	4.63248	10726	1	27120810	27145474	+	NUDC	nuclear distribution gene C homolog (A. nidulans)
GC01P029034	3.39154	3.74915	3.1356	3.19574	3.07751	3.52594	3.86877	3.84775	4.19456	3.299	3.21226	3.33526	3.81507	3.23208	3.23282	3.29145	3.21163	3.17693	3.30589	3.41312	3.3764	3.28358	3.44084	3.43685	2035	1	29086189	29319545	+	EPB41	erythrocyte membrane protein band 4.1 (elliptocytosis 1, RH-linked)
GC01M031507	3.80279	3.66516	3.79239	3.83875	3.61793	3.55593	3.83302	3.92552	3.88287	3.66842	3.61549	3.64771	3.83338	3.8608	3.88808	4.64964	4.81287	3.84727	4.15732	6.13701	4.36588	3.97008	4.00125	3.98033	2170	1	31610686	31618510	-	FABP3	fatty acid binding protein 3, muscle and heart (mammary-derived growth inhibitor)
GC01P031753	4.23278	4.10307	4.22092	4.00739	3.9199	4.05543	4.4135	3.97835	4.25752	4.52994	4.30783	4.17167	3.98134	3.98677	4.35023	4.12673	3.85566	4.37255	4.2582	4.64859	4.80814	4.60324	4.1278	3.97054	3061	1	31857227	31865301	+	HCRTR1	hypocretin (orexin) receptor 1
GC01M031861	4.49115	4.10279	4.22939	4.2091	4.27675	4.42853	4.66284	4.45168	3.98976	4.40153	4.62065	4.31407	4.21404	4.02596	4.32305	4.50272	4.44514	4.56627	4.64663	4.59577	4.74244	5.04526	4.55069	4.25894	576	1	31965305	32002223	-	BAI2	brain-specific angiogenesis inhibitor 2
GC01M032816	3.82206	3.70336	3.78482	3.45954	3.64661	3.67356	3.60559	3.8442	4.4579	3.85188	3.71135	3.80297	3.92732	3.25552	3.90937	3.71166	3.2744	3.55748	4.02456	3.93855	3.76192	3.58929	3.85355	3.8277	81493	1	32918564	32933460	-	SYNC1	syncoilin, intermediate filament 1
GC01P033391	4.32299	4.20453	4.24649	3.95359	4.12468	4.30442	4.02449	4.60293	4.25253	4.29542	4.47722	4.46525	4.19671	4.56519	3.89586	4.4106	4.51931	4.2527	4.17703	4.28133	4.48762	4.45581	4.41405	4.14552	149076	1	33494760	33538907	+		FLJ25476 protein
GC01P034915	4.75019	4.3469	4.22584	4.39307	4.31685	4.35446	4.3921	4.34507	4.19643	5.00731	4.70188	4.476	3.90915	4.1693	4.66153	4.21467	4.51434	4.87374	5.1248	5.26916	4.79268	5.26389	5.23402	4.26428	2707	1	35019376	35024551	+	GJB3	gap junction protein, beta 3, 31kDa (connexin 31)
GC01P037691	4.61318	4.47308	4.10009	4.40568	4.34203	4.24554	4.81349	4.34015	4.35977	4.97126	4.6269	4.47159	4.55273	4.79555	4.55013	4.70737	4.41712	4.67167	4.51136	4.81842	4.96261	5.19146	4.70533	4.15868	7802	1	37795106	37805044	+	DNALI1	dynein, axonemal, light intermediate polypeptide 1
GC01M039813	4.66266	4.43969	4.60253	4.56627	4.5218	4.4022	4.38771	4.40504	4.25482	4.70021	4.85929	4.51891	4.42081	4.80646	4.7158	4.35753	4.35532	4.6709	4.72778	4.78632	5.18428	5.26602	5.69822	4.73444	51440	1	39917238	39929676	-	HPCAL4	hippocalcin like 4
GC01P040585	4.13596	3.95482	3.79594	3.90818	3.69299	3.76183	3.78284	3.83064	3.67068	3.43825	3.57041	3.79798	3.55139	3.5196	3.67668	3.69605	3.51677	3.73386	3.63691	3.65707	3.87045	3.85924	4.06873	3.57906	65243	1	40688365	40701939	+	ZNF643	zinc finger protein 643
GC01P040644	3.9478	3.88193	4.13722	4.28564	3.94769	3.69722	3.60497	3.79552	3.88572	3.77168	3.67927	3.71002	3.97731	3.66081	3.68349	3.74043	3.7543	3.64505	3.73706	3.73948	4.39181	3.93578	3.90502	3.51659	64789	1	40747019	40754799	+	C1orf176	chromosome 1 open reading frame 176
GC01P042288	5.11411	4.62186	4.52553	4.6751	4.86246	4.47973	4.96475	4.79022	4.68859	5.16471	5.07449	4.74216	4.9011	4.74954	4.90125	4.80386	4.73897	5.31269	5.02509	5.13171	5.14656	5.29206	5.50241	4.93714	2981	1	42391678	42394082	+	GUCA2B	guanylate cyclase activator 2B (uroguanylin)
GC01P046976	3.78731	3.50504	3.64098	3.83667	3.66338	3.64246	3.39565	3.37762	3.84455	3.70225	3.8853	3.51876	3.50826	3.41111	3.66923	3.64888	3.49593	3.69819	3.53217	3.80227	3.50901	3.89178	3.99014	3.68086	1580	1	47037304	47057672	+	CYP4B1	cytochrome P450, family 4, subfamily B, polypeptide 1
GC01M047106	4.2869	3.90014	4.06305	4.37248	3.95241	3.96295	3.52268	3.55428	3.67266	4.45714	4.04729	3.95241	3.90304	3.72716	4.02637	3.45703	3.70033	4.11359	4.16382	4.26664	4.25564	5.03284	4.83317	4.11713	1579	1	47167434	47180004	-	CYP4A11	cytochrome P450, family 4, subfamily A, polypeptide 11
GC01P047613	3.94633	3.81533	3.94587	4.23656	3.98091	3.84164	3.92739	4.12589	4.1966	4.47133	4.58661	4.05642	4.66287	4.37323	3.98634	3.90602	3.99667	4.47074	4.26066	4.22775	4.22775	4.58754	4.58793	4.08918	2306	1	47674275	47678949	+	FOXD2	forkhead box D2
GC01P050283	5.28208	4.7239	5.41851	5.67644	4.55398	4.66697	4.4676	4.04355	4.89427	4.90015	4.79241	4.7838	4.53043	4.3118	5.03984	5.5753	5.2151	5.0756	5.24692	5.02953	5.59231	5.28218	5.23673	4.81005	1996	1	50342168	50442042	+	ELAVL4	ELAV (embryonic lethal, abnormal vision, Drosophila)-like 4 (Hu antigen D)
GC01P054071	3.85914	3.71057	3.64098	3.63355	3.75309	3.56228	3.69153	3.89766	3.66942	3.83567	4.3823	3.67433	3.30039	3.21702	3.83031	3.83857	3.5467	3.8037	4.05613	4.29752	4.12022	4.10599	4.09253	3.73344	1733	1	54132448	54149346	+	DIO1	deiodinase, iodothyronine, type I
GC01P056823	3.91329	3.85758	3.71802	3.52332	3.568	3.57978	3.73695	3.87587	3.92666	4.03483	3.73153	3.44276	3.68869	4.10562	3.82303	3.81241	3.85368	3.99807	4.05867	3.84786	4.21722	4.35327	4.54878	3.76562	5563	1	56883607	56946709	+	PRKAA2	protein kinase, AMP-activated, alpha 2 catalytic subunit
GC01P059992	4.41489	4.88373	4.27512	4.8367	4.34922	4.46485	4.56179	4.35659	4.49863	4.17902	4.36148	4.53083	4.76802	4.40284	4.12051	4.41172	4.6238	4.13171	4.24479	4.27698	4.49631	4.38439	4.38011	4.71061	51361	1	60053120	60111230	+	HOOK1	hook homolog 1 (Drosophila)
GC01P062373	4.23129	3.915	3.78735	3.9101	3.89564	3.72363	4.18431	4.05796	3.86673	4.00144	3.92962	4.05961	4.17864	4.08692	4.12598	4.39163	4.28033	4.11062	4.17437	4.02886	4.27459	4.27212	4.38865	3.91009	54596	1	62433123	62449806	+	L1TD1	LINE-1 type transposase domain containing 1
GC01P062775	3.76702	3.51675	3.51584	3.49508	3.41488	3.44614	3.84036	3.68676	3.79892	3.7503	3.74613	3.49427	3.69146	3.60067	3.56642	3.67024	3.76548	3.6661	3.60786	3.64076	3.97191	4.11094	3.87103	3.54326	27329	1	62835774	62843768	+	ANGPTL3	angiopoietin-like 3
GC01P063500	4.4208	4.2018	3.87177	4.01389	4.03488	3.91611	4.548	4.32829	4.47527	4.4695	4.42917	4.38546	4.31152	4.22247	4.34526	4.30236	4.40168	4.63026	4.35868	4.66147	4.77335	4.44071	4.52595	4.0691	27022	1	63561317	63562754	+	FOXD3	forkhead box D3
GC01P063951	4.97411	4.13693	4.46842	4.00282	3.93174	4.17681	4.71033	4.29422	3.88822	4.70156	4.3036	4.11651	4.37729	3.72742	4.33361	4.17266	3.91904	4.31892	4.77438	5.37916	4.4412	4.79062	5.18086	4.21397	4919	1	64012277	64417295	+	ROR1	receptor tyrosine kinase-like orphan receptor 1
GC01P064916	4.04986	3.85368	3.76124	3.83842	4.10174	4.08156	3.49582	3.74098	3.78604	3.85856	4.40304	4.04055	3.81507	4.02104	4.02016	3.50716	4.05968	4.03376	4.27374	4.36299	4.49183	4.31708	4.32327	3.83087	55225	1	64983365	65071500	+	RAVER2	ribonucleoprotein, PTB-binding 2
GC01M066975	4.6398	4.49591	3.89561	3.58806	4.23216	4.12338	4.52654	4.39871	4.44459	4.52399	4.6052	4.40118	4.64626	4.53575	4.42984	4.63377	4.4634	4.51216	4.62404	4.52401	5.19558	4.49976	5.32322	4.43284	10022	1	67036012	67039527	-	INSL5	insulin-like 5
GC01M066991	4.67286	4.47581	4.53251	4.59473	4.4136	4.36923	4.27134	3.93447	4.35326	4.68535	4.70463	4.37898	3.75171	3.9662	4.50403	4.13784	4.36397	4.6977	4.95631	5.02953	4.92293	5.17694	5.12825	4.61265	79819	1	67051160	67163158	-	WDR78	WD repeat domain 78
GC01M067879	5.06118	4.803	5.43091	5.12237	5.05703	4.92458	5.00142	4.65639	4.90871	5.06549	5.08299	4.95251	4.87316	5.02634	5.01797	4.91908	4.71413	5.11244	5.32726	5.46489	5.41417	5.43659	5.54888	5.20899	55970	1	67939809	68071696	-	GNG12	guanine nucleotide binding protein (G protein), gamma 12
GC01M068224	3.95224	3.9061	3.93875	3.83977	4.12754	3.99445	4.07934	3.80025	3.66687	3.99285	4.06601	3.73327	4.0266	3.44243	3.85264	3.62536	3.65686	3.82554	3.99341	4.13086	4.04033	4.30489	4.31443	4.08514	9077	1	68284234	68289048	-	DIRAS3	DIRAS family, GTP-binding RAS-like 3
GC01M068606	3.28636	3.1727	3.19696	3.23175	3.27073	3.16573	3.22073	3.46892	3.19452	3.30338	3.23287	3.21613	3.37572	3.3358	3.22773	3.35939	3.26269	3.35876	3.22542	3.12989	3.52259	3.41137	3.36492	3.2638	6121	1	68667094	68688230	-	RPE65	retinal pigment epithelium-specific protein 65kDa
GC01P070532	4.47286	4.51813	5.43223	5.48805	5.16046	5.26034	5.05651	4.803	5.23306	4.84427	5.09449	4.95093	4.03337	4.75479	5.37903	4.9443	5.31212	4.26703	4.29877	4.60802	4.23134	4.43256	4.58283	4.17474	11147	1	70593080	70606291	+	HHLA3	HERV-H LTR-associating 3
GC01P074413	4.15925	4.02402	3.96346	3.94081	3.93598	3.93943	4.02492	4.06192	3.88526	4.32287	4.05164	4.01907	3.94416	3.9673	4.04493	3.8338	3.64449	4.1463	4.58366	4.17437	4.41451	4.77174	4.20854	4.05305	51086	1	74473672	74782696	+	TNNI3K	TNNI3 interacting kinase
GC01P075974	3.70097	3.52821	3.52317	3.74406	3.58831	3.51836	3.66705	3.65097	3.21295	3.73123	3.74573	3.58219	3.65306	3.55113	3.66545	3.28375	3.43569	3.92811	4.18511	4.0348	4.09223	4.21649	4.20763	3.71392	4438	1	76035217	76151511	+	MSH4	mutS homolog 4 (E. coli)
GC01P077046	3.87379	3.56704	3.52866	3.67706	3.71706	3.44049	3.56582	3.38317	3.45545	3.6302	3.89991	3.70578	3.47587	3.58749	3.71724	3.28482	3.4376	3.84214	3.87249	4.19292	3.99393	3.97053	4.61307	3.87316	81849	1	77105773	77302323	+	ST6GALNAC5	ST6 (alpha-N-acetyl-neuraminyl-2,3-beta-galactosyl-1,3)-N-acetylgalactosaminide alpha-2,6-sialyltransferase 5
GC01P078223	3.62352	3.61666	3.52521	3.50598	4.22871	4.83628	3.72585	3.43924	3.72226	3.52708	3.4859	3.48262	3.4563	3.45444	3.40131	3.13744	3.48051	3.53652	3.7568	3.41974	3.40019	3.82596	3.8291	3.58252	54810	1	78284176	78375699	+	GIPC2	GIPC PDZ domain containing family, member 2
GC01P078668	3.37866	2.97312	3.16108	2.99453	3.07271	2.86589	3.04282	3.13662	3.15397	3.31259	3.15953	3.20573	2.96265	3.19476	3.14965	3.31138	3.14717	3.36658	3.38387	3.09359	3.29374	3.18379	3.06508	3.18916	5737	1	78729315	78777062	+	PTGFR	prostaglandin F receptor (FP)
GC01P081877	3.51358	3.49024	3.52233	3.83753	3.55244	3.42916	3.55987	3.69736	3.49052	3.74636	3.57782	3.44647	3.4947	3.35499	3.54617	3.22725	3.25545	3.4233	3.52641	3.71025	3.67152	3.65329	3.84562	3.49937	23266	1	82038669	82230694	+	LPHN2	latrophilin 2
GC01P084577	3.88189	3.60733	3.63465	3.60655	3.66016	3.57422	3.81864	3.78105	3.75956	3.92208	3.77626	3.64632	3.62712	3.66981	3.63174	3.78795	4.07807	4.00814	5.41412	8.59782	4.22028	4.34058	4.24824	4.02035	58511	1	84636802	84653279	+	DNASE2B	deoxyribonuclease II beta
GC01P084684	3.143	3.23175	3.03825	3.20555	3.10638	3.21089	3.40488	3.13329	3.21285	3.36564	3.08055	3.09872	3.28444	3.57581	3.21142	3.35794	3.26915	3.30095	3.15721	3.24314	3.62186	3.19124	3.91956	3.38028	64173	1	84744561	84791355	+	SPATA1	spermatogenesis associated 1
GC01P086601	4.50605	4.17303	4.05088	4.03739	4.05859	4.17799	4.30975	3.91077	3.93515	4.97585	4.51171	4.06869	4.2378	4.22923	4.08744	4.1686	3.82305	4.32935	4.63531	4.34678	4.60445	4.85839	5.03473	4.23824	9635	1	86662412	86694826	+	CLCA2	chloride channel, calcium activated, family member 2
GC01P086724	3.68432	3.51715	3.58726	3.62798	3.58493	3.73328	3.31135	3.49123	3.32664	3.84408	3.59289	3.68375	3.32417	2.89131	3.62487	3.44844	3.5485	3.81334	3.81849	4.08972	3.88261	4.17768	4.13822	3.85692	22802	1	86785348	86819018	+	CLCA4	chloride channel, calcium activated, family member 4
GC01P086811	2.89602	2.96434	2.93782	2.9652	2.88182	2.95755	2.94142	2.89355	3.15726	2.98327	3.16561	2.94351	3.0047	2.97603	2.81889	2.97794	2.99425	2.88421	2.8692	3.07452	3.0466	2.94013	3.2978	2.95957	9629	1	86872546	86893646	+	CLCA3	chloride channel, calcium activated, family member 3
GC01P092126	3.70668	3.4341	3.38043	3.40019	3.38508	3.30135	3.60939	3.7566	3.70668	3.5208	3.5763	3.27632	3.5383	3.65866	3.45352	3.73742	3.58412	3.75823	3.77059	3.66913	3.6349	3.48038	3.6521	3.35772	676	1	92187719	92252571	+	BRDT	bromodomain, testis-specific
GC01M092691	3.78908	4.10396	4.16115	4.00662	3.99538	4.08321	4.30976	4.3521	4.15493	3.94128	4.25091	4.24537	4.10679	3.87566	4.88179	4.42638	4.30107	4.92928	5.02037	4.83615	4.5057	4.54111	4.56809	4.59993	7813	1	92746841	93030549	-	EVI5	ecotropic viral integration site 5
GC01M094350	4.17354	4.31345	4.8433	4.17561	4.0649	4.08079	3.52924	4.38417	3.75253	3.95528	4.04482	3.76227	3.4563	3.51889	4.0247	3.66075	3.84393	4.6065	4.14624	4.26296	4.07419	4.86675	4.67487	4.03693	9411	1	94410481	94475777	-	ARHGAP29	Rho GTPase activating protein 29
GC01P098839	4.36463	4.25269	4.93586	4.49539	4.89071	4.8117	3.80972	4.26663	3.66631	4.42562	4.17861	4.28942	4.00126	3.60924	5.05962	4.69748	4.04463	4.49183	4.38416	4.55443	4.5294	4.81626	4.80949	4.37474	51375	1	98899800	98998642	+	SNX7	sorting nexin 7
GC01P099442	3.62691	3.44401	3.69086	3.73104	3.74137	3.4255	3.53888	3.50243	3.48018	3.59506	3.56984	3.56291	3.43231	3.49556	3.6862	3.5333	3.56962	3.73112	4.037	3.82278	3.69375	3.74607	4.18816	3.86458	9890	1	99502439	99547724	+		plasticity related gene 1
GC01P099823	3.61836	3.55924	3.53094	3.68561	3.43866	3.57838	3.6768	3.68676	3.85456	3.87196	3.69091	3.4368	3.37572	3.37381	3.46182	3.25817	3.32694	3.66926	3.5489	3.74853	3.66165	3.97787	4.38165	3.53183	54873	1	99884185	99932840	+	PALMD	palmdelphin
GC01M100371	3.55068	3.60461	3.88871	3.54996	3.81346	3.90031	3.81937	3.91394	4.11122	4.00675	3.98009	3.64039	3.64904	3.63278	3.61378	3.4696	3.40376	3.47969	3.61396	3.73459	3.48354	3.63681	3.75772	3.39274	1629	1	100433463	100487964	-	DBT	dihydrolipoamide branched chain transacylase E2
GC01P100530	4.25277	4.31056	4.61186	4.56427	5.28028	4.75097	4.05671	4.11034	3.99276	3.96499	3.99463	4.24431	4.21685	4.33836	3.95547	3.97309	3.92361	4.18358	4.08817	4.25069	4.23933	4.33688	4.51614	4.96639	8556	1	100590634	100758420	+	CDC14A	CDC14 cell division cycle 14 homolog A (S. cerevisiae)
GC01P100715	3.31505	3.46888	3.3708	3.39428	3.33897	3.33135	3.47162	3.51949	3.49649	4.81415	4.82803	3.13634	3.19383	3.64746	3.38797	3.4488	3.0863	3.48519	3.50377	3.69616	3.6484	3.90483	3.8168	3.48203	54112	1	100776280	100780158	+	GPR88	G protein-coupled receptor 88
GC01P100897	4.98656	5.27064	4.13227	3.94174	3.52488	3.46207	3.89522	3.27758	3.62077	3.75043	3.81657	3.55863	3.7411	3.47666	3.82449	3.57004	3.66089	3.62296	4.34439	3.89747	3.78252	3.95401	3.92749	3.7451	7412	1	100957884	100977187	+	VCAM1	vascular cell adhesion molecule 1
GC01M101168	3.97175	4.62292	5.11497	4.94958	4.68593	5.05854	4.47157	4.25163	4.54306	3.37984	3.49576	4.35106	4.36529	4.51327	3.62952	3.52	3.90775	3.59705	3.6055	3.43947	3.70331	3.47234	3.72821	3.90539	51611	1	101228105	101263919	-	DPH5	DPH5 homolog (S. cerevisiae)
GC01M103055	3.81159	3.70259	3.6524	3.68585	3.56584	3.6146	3.676	3.23174	3.58466	3.63289	3.76942	3.69489	3.53981	3.43934	3.62309	3.60593	3.63035	4.01253	4.15431	4.0546	3.87876	4.13631	4.48375	3.72113	1301	1	103115582	103346640	-	COL11A1	collagen, type XI, alpha 1
GC01M110617	3.28088	3.00329	3.18362	2.97097	3.08922	3.15158	3.32891	3.65349	3.42127	3.19858	3.27352	3.12749	3.27266	3.2645	3.12824	3.20038	3.19067	3.17964	3.11383	3.17184	3.43346	3.15996	3.36063	3.19682	9122	1	110707009	110735193	-	SLC16A4	solute carrier family 16 (monocarboxylic acid transporters), member 4
GC01M114927	4.20947	3.93928	3.4844	3.71763	4.06778	3.77547	3.94006	3.86616	3.76347	4.15929	4.4143	3.91219	3.6545	3.76431	4.22805	3.70266	3.5002	4.17205	4.63472	4.74619	4.1503	5.22552	4.95626	3.81124	270	1	115017244	115039762	-	AMPD1	adenosine monophosphate deaminase 1 (isoform M)
GC01P117314	4.59465	5.33721	4.92326	4.85109	5.02063	4.75393	5.38195	5.19141	5.2079	4.44067	4.67232	5.40961	5.31943	4.88458	4.7338	4.65526	4.77331	4.01851	4.63654	4.41771	3.53933	3.8881	3.80448	4.08918	8458	1	117404471	117447012	+	TTF2	transcription termination factor, RNA polymerase II
GC01M120003	4.99078	4.65366	4.5308	4.65291	4.72381	4.5197	5.02712	4.56587	4.77432	5.03555	4.64777	4.73433	4.2873	4.49361	4.64059	4.62357	4.42381	4.9474	4.97244	4.4826	5.00046	5.22518	5.27919	4.64507	3158	1	120092527	120113041	-	HMGCS2	3-hydroxy-3-methylglutaryl-Coenzyme A synthase 2 (mitochondrial)
GC01M143184	4.27575	3.98859	4.76944	4.07869	3.64392	4.21504	3.49282	3.94052	3.89633	4.15884	4.23352	4.12642	3.77172	3.73695	4.17749	3.82065	3.82359	4.4012	4.77892	4.64382	4.36989	4.75215	5.23662	4.4482	11126	1	144407154	144426971	-	CD160	CD160 molecule
GC01M146728	4.26683	4.15006	4.08316	3.92498	3.84012	3.94114	4.21538	4.29596	4.28218	4.61452	4.26705	3.99068	3.97766	4.05747	3.7383	3.98835	4.0034	4.21238	4.37201	4.56468	4.65589	4.74315	4.60262	3.79825	56957	1	148181603	148249247	-	ZA20D1	zinc finger, A20 domain containing 1
GC01P147767	5.19944	4.93013	4.96061	5.03521	4.83477	5.02205	5.05061	5.26889	5.16833	5.43294	5.43599	5.01432	4.74934	4.69583	5.04955	4.79105	5.16164	5.24534	5.20167	5.50184	5.4186	5.3863	5.47258	4.83191	8416	1	149221177	149234738	+	ANXA9	annexin A9
GC01P148552	4.91295	4.35169	3.55851	4.12155	3.97225	4.07452	4.83396	4.40313	4.7129	5.25766	4.6894	4.4376	4.61232	3.99353	4.78639	4.18984	4.97209	4.73165	4.67997	5.01603	5.01763	4.97678	4.66421	3.98611	51686	1	150005754	150010429	+	OAZ3	ornithine decarboxylase antizyme 3
GC01M148557	4.5199	4.42003	4.16865	4.51293	4.35772	4.34437	4.20497	3.84492	4.07312	4.93287	5.01321	4.30906	3.92745	4.45766	4.43366	3.99339	4.05589	4.53322	4.84164	5.25565	4.52571	5.14587	5.24376	4.39993	11022	1	150010960	150029588	-	TDRKH	tudor and KH domain containing
GC01M149089	3.49978	3.1417	3.38056	3.32047	3.5007	3.24951	3.29717	3.27592	3.25836	3.35597	3.33463	3.22925	3.17279	3.32103	3.32564	3.32053	3.29545	3.30745	3.27845	3.61912	3.53723	3.3721	3.65316	3.40139	2312	1	150541274	150564303	-	FLG	filaggrin
GC01P149300	4.14367	3.83831	3.53611	3.69104	3.79104	3.70549	4.01112	3.94052	3.73426	4.47629	4.23948	4.0483	4.08519	3.96941	3.85054	4.35258	3.98953	4.12812	4.21216	4.36479	4.1095	4.47948	4.42519	3.66173	54544	1	150753601	150755104	+	C1orf42	chromosome 1 open reading frame 42
GC01P149769	4.67422	4.2384	4.00611	4.11495	4.17323	4.02904	4.11606	4.26847	3.81474	4.38764	4.51726	4.06141	4.1135	3.94713	4.353	3.8228	4.05816	4.55091	4.84431	4.79009	4.65832	4.90237	5.0402	4.23587	6698	1	151223180	151224913	+	SPRR1A	small proline-rich protein 1A
GC01M150941	5.4968	4.93118	5.39996	5.19	5.25999	4.99095	5.16468	4.79118	4.43695	5.0401	5.35532	4.89717	4.67588	4.46847	5.10783	5.13535	5.12596	5.27036	4.79724	5.27409	5.76043	5.26523	5.40861	5.32281	7170	1	152395456	152431204	-	TPM3	tropomyosin 3
GC01P151849	4.68368	4.64136	5.61348	5.51723	5.12127	5.30865	5.44841	4.70632	4.62867	4.71386	4.51543	4.65027	5.37886	5.57405	4.92182	5.20665	5.89113	5.28067	4.79361	4.66178	5.09574	5.07856	5.33177	5.16771	1945	1	153302836	153308651	+	EFNA4	ephrin-A4
GC01P151959	4.67028	4.50035	4.68232	4.35904	4.63655	4.8469	4.90823	4.64524	4.61149	4.84265	5.09257	4.53723	4.8687	4.74561	4.74579	4.95807	5.04504	4.66366	4.94561	5.04224	4.9112	5.1775	4.91818	4.71703	80128	1	153412977	153424069	+	TRIM46	tripartite motif-containing 46
GC01P152844	4.71278	4.006	4.21117	4.52934	4.31728	4.35563	4.43713	4.29422	4.268	4.93954	4.74915	4.48595	4.29809	4.27441	4.35713	4.66201	4.54454	4.62623	4.58326	5.1398	4.77418	4.57287	5.22194	4.4912	57111	1	154297589	154306917	+	RAB25	RAB25, member RAS oncogene family
GC01M154613	4.77189	4.3777	4.01473	4.00436	4.10755	4.24116	4.18087	4.64483	4.2544	4.32461	4.42187	4.1756	4.19777	3.90826	4.30932	4.22378	3.9331	4.48969	4.19979	4.28869	4.56826	4.98008	4.63857	4.07158	922	1	156063485	156078212	-	CD5L	CD5 molecule-like
GC01P156370	5.08573	4.81208	5.07069	5.01518	4.95915	4.69615	4.84697	4.62141	4.77328	5.01297	4.98947	4.96692	5.17025	4.67211	4.83719	5.18403	4.78396	5.09153	5.00019	5.19739	5.28509	5.26218	5.58414	5.02409	325	1	157824239	157825284	+	APCS	amyloid P component, serum
GC01M159843	5.13606	4.36013	4.30182	4.31079	4.37384	4.29933	4.28529	4.27376	3.71757	4.58951	4.4385	4.34624	4.53988	4.16433	4.51571	4.35969	3.39384	4.40359	4.53577	4.39743	4.16899	4.50383	4.89318	4.37098	8490	1	161378721	161439496	-	RGS5	regulator of G-protein signalling 5
GC01M164510	4.18824	4.18769	3.91516	4.05606	3.91615	3.92799	4.41816	3.85427	4.13329	4.28476	4.02281	4.06139	3.73174	3.74233	4.08996	4.01964	4.07371	4.22222	4.38646	4.36303	4.65183	4.4773	4.67507	4.0487	55811	1	166045506	166149964	-		testicular soluble adenylyl cyclase
GC01M164780	4.57715	4.60374	4.3912	4.67092	4.51271	5.08308	5.27421	5.09117	4.97712	4.97898	4.76259	4.70353	4.93234	5.13442	4.52761	5.42957	5.08037	4.65566	4.86561	4.60237	5.1752	4.76362	5.02582	4.74648	23432	1	166315404	166372248	-	GPR161	G protein-coupled receptor 161
GC01P165277	3.61295	3.06767	3.13783	3.31581	3.17452	3.3812	3.14671	3.21836	3.01762	3.34297	3.30912	3.27024	3.21211	3.16121	3.29202	3.30546	3.08906	3.38012	3.65692	3.62425	4.00334	3.50989	3.56211	3.40083	6375	1	166812479	166817939	+	XCL1	chemokine (C motif) ligand 1
GC01M165396	4.40958	4.32672	4.23698	4.16136	4.0869	4.16146	4.49327	4.85008	4.88848	4.43138	4.78646	4.26703	4.83331	4.44957	4.16482	4.46218	4.76911	4.58922	4.21717	4.422	4.44173	4.60335	4.61162	4.42771	1805	1	166931330	166965052	-	DPT	dermatopontin
GC01P166068	3.57059	3.94239	3.52642	3.64692	4.12547	3.93558	3.73762	3.66376	3.26742	3.28932	3.43332	3.35233	3.52511	3.2491	3.33573	3.50692	3.63548	3.65478	3.62932	3.82005	4.2165	3.90742	3.85939	4.21981	8548	1	167603817	167632402	+	BLZF1	basic leucine zipper nuclear factor 1 (JEM-1)
GC01M166096	3.78886	3.96548	3.78028	3.71241	3.96196	4.19382	3.92647	3.49276	3.58781	3.32591	3.53019	3.6917	3.77617	3.61609	3.60517	3.58476	3.37463	3.48591	3.5438	3.5144	3.57041	3.77122	4.00483	3.41105	57821	1	167630737	167663296	-	C1orf114	chromosome 1 open reading frame 114
GC01P167363	4.67379	4.28282	4.65024	4.60303	4.28216	4.2008	4.30524	4.36956	4.25332	4.73307	4.57338	4.4811	4.38651	4.30216	4.73251	4.29806	4.11717	4.79648	5.34599	5.04232	5.02306	5.2361	5.94581	4.43037	5396	1	168899936	168975164	+	PRRX1	paired related homeobox 1
GC01P167637	3.06433	3.11935	3.09476	3.1067	3.12873	3.16132	3.11935	3.26048	3.52239	3.2478	3.33352	3.21588	3.68137	3.66745	3.19676	3.11019	3.4328	3.10192	3.22494	3.23927	3.55186	3.21404	3.25945	3.22745	80133	1	169171296	169234568	+	C1orf129	chromosome 1 open reading frame 129
GC01M170604	4.77174	4.32701	4.43427	4.45744	4.60291	4.62962	4.78841	4.29932	4.2834	5.13941	4.82954	4.82476	4.53956	4.17088	4.7047	4.60449	4.4634	4.69087	5.039	5.05801	5.17485	5.76245	5.21016	4.77606	462	1	172139565	172153119	-	SERPINC1	serpin peptidase inhibitor, clade C (antithrombin), member 1
GC01P171768	3.83438	3.90445	3.46236	3.56416	3.34991	3.62113	3.73872	4.01743	3.77862	3.78964	3.81538	3.6781	4.01833	3.68566	3.94744	4.00673	3.77598	4.17265	3.94635	3.83345	4.46249	4.31054	4.45625	3.70586	63923	1	173303616	173383825	+	TNN	tenascin N
GC01M172023	4.58766	4.62682	4.13877	4.08498	4.46364	4.30223	4.6479	4.64167	4.7578	4.94139	5.24522	4.55855	4.63016	4.26464	4.63412	4.51491	4.95099	4.81682	4.93648	5.29225	5.01307	4.85059	5.55225	4.43539	7143	1	173558557	173642554	-	TNR	tenascin R (restrictin, janusin)
GC01M173561	4.00485	4.04748	3.85914	3.75425	4.00077	3.85434	3.86406	3.81277	3.54308	3.949	4.08168	4.0042	3.728	4.03457	3.81123	3.98871	3.63165	4.02215	4.03458	4.3866	4.18793	4.27168	4.4274	4.03729	460	1	175093063	175400647	-	ASTN	astrotactin
GC01P175425	3.67092	3.19971	6.23214	4.44315	4.49382	3.49845	3.32438	3.61138	3.8314	3.36515	3.32239	3.39135	3.27268	3.48703	3.25136	3.2671	3.48905	3.37807	3.257	3.395	3.68592	3.40502	3.45632	4.32451	55103	1	176960922	177152465	+	RALGPS2	Ral GEF with PH domain and SH3 binding motif 2
GC01P178184	5.2251	4.73079	4.7741	4.71148	4.65732	4.79336	5.26865	5.45165	5.34929	5.10251	4.8214	4.68417	5.08021	5.44009	4.6691	5.38637	4.89196	4.93397	4.76116	4.92508	5.22163	5.28455	4.83118	4.60515	777	1	179719338	180037336	+	CACNA1E	calcium channel, voltage-dependent, alpha 1E subunit
GC01P181746	4.73202	5.08609	4.90445	4.67368	4.7867	4.78828	5.02106	4.80877	4.91815	4.70169	5.11897	4.79157	4.88407	4.82784	5.01473	4.60805	4.69693	4.82616	4.19696	4.72668	4.88965	4.2996	4.18686	4.45535	6045	1	183281173	183338363	+	RNF2	ring finger protein 2
GC01P182997	3.54794	3.50062	3.46357	3.46584	3.43213	3.44257	3.3196	3.31827	3.28545	3.54986	3.42841	3.43155	3.29001	3.27214	3.45807	3.27766	3.36212	3.48331	3.45661	3.63743	3.66094	3.78727	3.64509	3.46298	10216	1	184532600	184550309	+	PRG4	proteoglycan 4
GC01M183144	3.81843	3.60727	3.7957	3.57562	3.59278	3.50944	3.91572	3.65697	3.52266	3.6183	3.6856	3.40735	3.73955	3.4385	3.65758	3.50668	3.28783	3.65379	3.56706	3.6092	3.73289	4.40535	3.94163	3.65891	5132	1	184679344	184696862	-	PDC	phosducin
GC01M186799	3.14202	3.07616	3.23134	3.10396	3.13169	3.03563	3.04304	3.16478	3.12423	3.15887	3.11764	2.99585	3.16283	3.04919	3.07382	3.2118	3.21325	3.13801	3.1349	3.34191	3.14616	3.39138	3.22355	2.98887	339479	1	188333419	188713382	-	FAM5C	family with sequence similarity 5, member C
GC01P189336	3.11993	3.15341	3.24274	3.14191	3.29602	3.16208	3.18185	2.94513	3.3546	3.07544	3.12154	3.10941	3.09569	3.17237	3.15271	2.9777	2.96809	3.0996	3.22653	3.16138	3.13355	3.39587	3.49843	3.76668	6003	1	190871904	190896010	+	RGS13	regulator of G-protein signalling 13
GC01P193678	3.33858	3.18215	3.27682	3.14254	3.22014	3.16154	3.10878	3.33213	3.67314	3.3712	3.33498	3.2322	3.13183	3.12624	3.25412	3.37147	3.52853	3.65239	3.42025	3.33927	3.68708	3.45384	3.61397	3.53859	81494	1	195213330	195245427	+	CFHR5	complement factor H-related 5
GC01M193739	3.52395	3.37665	3.42514	3.21996	3.37003	3.25012	3.42543	3.40256	3.28849	3.50132	3.459	3.14066	3.42908	3.45939	3.26783	3.23151	3.35394	3.56866	3.57516	3.49712	3.70597	3.45993	3.65732	3.4304	2165	1	195274943	195302987	-	F13B	coagulation factor XIII, B polypeptide
GC01P196728	3.53789	3.39804	3.46543	3.48568	3.21143	3.52106	3.44491	3.51831	3.21653	3.84142	3.86353	3.42208	3.3526	3.2934	3.47061	3.119	3.26582	3.70539	3.66111	3.45204	3.66386	3.83068	3.99695	3.43305	2494	1	198263352	198413171	+	NR5A2	nuclear receptor subfamily 5, group A, member 2
GC01P197441	3.82453	3.7601	4.65211	4.36836	4.13999	3.87938	3.55304	3.81925	3.62254	3.63889	4.17495	3.73071	3.73006	3.96561	5.46584	5.30161	4.81793	5.07984	5.13117	6.11192	4.0341	4.65801	4.75891	4.33145	23271	1	198975308	199096452	+	CAMSAP1L1	calmodulin regulated spectrin-associated protein 1-like 1
GC01P197573	3.85914	3.85333	3.5155	3.45009	3.51193	3.61078	3.89773	4.35785	4.11424	4.13298	3.99401	3.91344	4.7649	4.3208	3.64842	4.22607	3.82156	3.76358	3.73547	3.81396	4.21279	3.83371	3.78922	3.42598	2848	1	199108788	199109874	+	GPR25	G protein-coupled receptor 25
GC01M198059	4.05977	3.77078	3.66903	3.46854	3.80044	3.84048	4.11169	4.20351	4.07251	4.06654	3.85689	3.96764	4.01508	5.03157	3.90406	4.8827	4.34734	4.02694	3.87952	3.85404	4.05285	4.24383	3.97923	3.88878	7139	1	199594764	199613428	-	TNNT2	troponin T type 2 (cardiac)
GC01P201217	3.72985	4.64845	4.16004	3.57839	3.77057	4.46185	3.7033	4.16285	3.76137	3.7941	3.70947	4.03274	4.57891	3.77855	3.68191	4.0181	3.72127	3.56568	3.72871	3.83939	3.84463	3.55208	3.78984	3.82815	4194	1	202752134	202862753	+	MDM4	Mdm4, transformed 3T3 cell double minute 4, p53 binding protein (mouse)
GC01P201645	4.68858	4.60304	4.5823	4.2516	4.23884	4.1934	4.36477	4.30182	4.40482	4.66076	4.612	4.30708	4.43117	4.59048	4.21152	4.3699	4.77445	4.52919	4.58913	4.59254	4.6993	4.90312	4.62442	4.47896	23114	1	203064404	203258586	+	NFASC	neurofascin homolog (chicken)
GC01M202298	4.18651	4.30733	4.31036	4.66522	4.37782	4.13612	4.00453	4.00129	4.02956	3.92652	4.30241	4.24836	3.61325	3.61044	4.11707	3.78861	3.96735	4.45559	4.56052	4.7045	4.42323	4.38529	4.63255	4.54079	2005	1	203851859	203868623	-	ELK4	ELK4, ETS-domain protein (SRF accessory protein 1)
GC01M203329	4.43716	4.24289	4.10479	4.3278	4.34248	4.2299	4.48023	4.15001	4.30479	4.44891	4.60486	4.42163	4.01397	4.27781	4.90985	4.74776	4.41135	4.60821	4.49418	4.74051	5.01126	5.17843	4.87929	4.43378	3586	1	205007570	205012462	-	IL10	interleukin 10
GC01P204016	4.19668	4.35355	5.79586	4.34138	4.49416	4.31584	4.17202	4.17717	3.8117	4.42122	4.46188	4.1517	3.88934	3.75017	4.26468	3.69035	3.8344	4.47874	5.35397	4.84427	4.3136	5.70852	5.39002	4.35109	1380	1	205694292	205729861	+	CR2	complement component (3d/Epstein Barr virus) receptor 2
GC01M207244	4.66493	4.28947	4.15426	4.09691	3.96693	4.10393	4.54684	4.49534	4.08068	4.64717	4.68761	4.00855	4.78033	4.32519	4.08644	4.28633	4.32748	4.62357	4.48869	4.33081	4.64343	4.70261	5.02363	4.13959	3756	1	208923177	209374080	-	KCNH1	potassium voltage-gated channel, subfamily H (eag-related), member 1
GC01P209512	4.30661	4.24099	4.37889	4.60559	4.20807	4.2147	3.97694	3.95801	4.04626	4.41467	4.18389	4.09981	3.87533	4.12211	4.25711	4.17763	3.69197	4.30461	4.10859	4.40961	4.56758	4.27706	4.12456	4.61923	79805	1	211190558	211230869	+		hypothetical protein FLJ12505
GC01P210550	4.36535	4.17955	3.89306	3.8533	4.16181	4.213	4.45388	4.28838	3.81606	4.55109	4.33305	4.11001	4.17966	3.99646	4.3356	3.89583	3.72995	4.49863	4.46354	4.38474	4.58136	4.70175	4.42491	4.43452	5629	1	212228482	212276383	+	PROX1	prospero-related homeobox 1
GC01M210919	4.15637	4.0135	3.83129	4.15243	4.15962	4.30831	4.01925	4.07374	4.05216	4.85841	4.33356	4.08315	4.31186	4.09584	4.21565	4.1513	4.18099	4.10448	4.24964	4.69993	4.64447	5.03547	4.80307	4.14361	5784	1	212597633	212791265	-	PTPN14	protein tyrosine phosphatase, non-receptor type 14
GC01P211645	4.30405	3.84034	4.07429	4.08574	3.99406	3.6451	3.66907	4.04382	3.87131	4.25411	4.14437	3.87456	3.91988	3.97105	4.12579	3.77469	3.92906	4.05625	4.33194	4.49554	4.15894	4.75873	4.56709	4.15259	3776	1	213245764	213477058	+	KCNK2	potassium channel, subfamily K, member 2
GC01P212129	4.10337	4.86526	5.23557	5.35704	5.34769	5.48737	4.44858	4.24497	4.80856	3.73484	3.43424	4.57141	4.09366	4.08736	4.5727	3.68496	4.12779	3.76336	3.39911	3.82394	3.13439	3.58293	3.31172	3.26635	51133	1	213807357	213861770	+	KCTD3	potassium channel tetramerisation domain containing 3
GC01M212184	3.13901	3.03893	3.39542	3.35686	3.23162	3.22338	3.28048	3.23233	3.3381	3.11895	3.23898	3.32714	3.08152	3.08105	3.19719	2.93849	2.99778	3.19344	3.40035	3.41705	3.51601	3.4764	3.47043	3.28919	7399	1	213862858	214663361	-	USH2A	Usher syndrome 2A (autosomal recessive, mild)
GC01P214908	4.16538	3.86491	3.89886	3.94891	3.77444	3.7391	4.02529	3.82946	3.88269	4.12564	4.0707	3.86903	3.68402	3.79011	3.91798	3.48437	3.79038	4.32217	4.3078	4.41418	4.46265	4.45794	4.48866	4.01666	7042	1	216586199	216682101	+	TGFB2	transforming growth factor, beta 2
GC01M216475	3.91039	3.81727	4.02406	3.80169	3.60428	3.77592	3.50614	3.75933	4.0876	3.52477	3.86818	3.75666	3.68448	3.58041	4.00625	3.64346	3.56126	3.81808	3.99795	4.20889	4.02878	4.70819	4.79905	4.18222	55532	1	218153480	218168616	-	SLC30A10	solute carrier family 30, member 10
GC01M216619	4.0451	3.69034	3.81504	3.74863	3.83345	3.74799	3.97665	4.17908	3.79998	4.42029	3.89209	3.77063	4.11162	3.7613	3.69227	4.12827	4.43034	3.97833	4.14897	4.50199	4.17505	4.26928	4.02456	4.02252	10380	1	218297448	218329807	-	BPNT1	3'(2'), 5'-bisphosphate nucleotidase 1
GC01P221111	3.26451	3.34017	3.49127	3.41733	3.13708	3.30264	3.60145	4.41348	3.72863	3.41944	3.36646	3.2539	3.9038	3.82926	3.36721	3.8494	3.78166	3.53606	3.79286	6.10294	3.42461	3.35645	3.21226	3.42189	149111	1	222870801	222994872	+	CNIH3	cornichon homolog 3 (Drosophila)
GC01M221989	3.97643	3.80558	3.87768	3.78767	4.32552	4.09461	3.67503	3.46073	3.27818	4.23181	3.96332	3.67805	3.5083	3.53862	3.60338	3.44631	3.7132	3.83218	3.74274	3.79547	4.19901	4.27789	4.81268	3.76352	55740	1	223741156	223907468	-	ENAH	enabled homolog (Drosophila)
GC01M225873	4.13886	4.2917	4.14551	4.11763	4.24231	3.96012	4.19103	4.46029	4.47954	4.31481	4.9339	4.424	4.49269	4.7635	4.11428	5.02126	4.76908	4.78905	4.42989	4.46993	5.56078	3.91771	4.06018	4.22069	58	1	227633617	227636466	-	ACTA1	actin, alpha 1, skeletal muscle
GC01P227189	4.8591	4.57269	4.40677	4.45167	4.38914	4.41824	4.59855	4.52043	4.53794	4.87817	4.90936	4.72401	4.54661	4.35187	4.80793	4.38022	4.43088	4.89435	4.98565	5.36574	5.16773	5.25197	5.25346	4.50426	10753	1	228949752	229004372	+	CAPN9	calpain 9
GC01P230056	5.00328	4.91562	4.71562	4.80305	4.7762	4.77649	4.94502	4.76133	5.56236	4.95182	5.16598	4.80048	4.93339	4.68692	4.78471	4.80132	4.80503	4.97638	5.0063	5.21987	5.44494	5.34995	5.28495	5.03806	3775	1	231816372	231874607	+	KCNK1	potassium channel, subfamily K, member 1
GC01M231489	3.91116	4.01153	4.36675	3.94285	4.02752	4.04915	3.93759	3.3949	3.36406	3.78248	3.91125	3.83235	3.50184	3.45249	4.00365	3.49618	3.69574	3.97076	4.59659	4.62243	4.05474	4.32054	4.54249	4.15202	23029	1	233361572	233391194	-	RBM34	RNA binding motif protein 34
GC01M236979	4.33594	4.18814	3.95837	4.22524	4.03656	4.08748	4.15211	4.20351	4.08381	4.16252	4.32624	4.25381	3.92991	3.98279	4.21538	3.56307	4.23011	4.18422	4.35924	4.42231	4.37332	4.59432	4.90221	4.21575	64388	1	238719497	238842085	-	GREM2	gremlin 2, cysteine knot superfamily, homolog (Xenopus laevis)
GC01M237264	3.37314	3.40045	3.50928	3.40809	3.52056	3.42273	3.52839	3.17797	3.28849	3.38606	3.47177	3.19181	3.55484	3.14776	3.22351	3.19169	3.19817	3.4839	3.4889	3.69087	3.92533	4.86798	3.69242	3.73215	6000	1	239005437	239587101	-	RGS7	regulator of G-protein signalling 7
GC01M238122	4.51706	4.4011	4.45256	4.57468	4.27098	4.17414	4.41144	4.44129	4.53962	4.12532	4.2823	4.60751	4.38006	4.19461	4.294	3.92939	3.91941	4.75326	4.85273	4.63988	4.43881	4.6964	4.934	4.42279	1122	1	239858785	239865855	-	CHML	choroideremia-like (Rab escort protein 2)
GC01P241460	3.67649	5.11325	3.92769	4.88682	4.75323	4.76891	3.70816	3.76475	4.044	3.26446	3.507	3.71143	3.61252	4.00612	3.36398	3.5658	3.4812	3.53894	3.91794	3.90356	3.67157	3.50807	3.56656	3.57906	84288	1	243199906	243352916	+	EFCAB2	EF-hand calcium binding domain 2
GC10P001059	4.13851	4.78455	4.8718	4.50588	4.77692	4.65627	4.45371	4.82746	4.75984	4.65132	4.81753	5.01728	4.52624	4.44962	5.08061	4.16202	4.13256	4.68956	5.22748	4.99444	5.68727	4.91298	5.27539	5.05149	55853	10	1058599	1080131	+	C10orf110	chromosome 10 open reading frame 110
GC10M001219	4.96383	4.60327	4.34803	4.54697	4.64546	4.59896	5.20316	4.8077	4.82249	5.01685	4.70435	4.59395	4.84037	4.59724	4.49568	4.71864	4.38106	4.955	4.78072	4.56653	5.83477	4.79242	4.95	4.59581	105	10	1218073	1769670	-	ADARB2	adenosine deaminase, RNA-specific, B2 (RED2 homolog rat)
GC10M005530	4.49762	4.06568	4.30614	4.16968	4.43281	4.17626	4.4982	4.94967	4.22995	4.98825	4.68537	4.62326	4.36197	4.93228	4.31293	5.34787	4.44912	4.50538	4.30504	4.24685	4.52735	4.71536	4.30694	4.26113	51806	10	5530660	5531510	-	CALML5	calmodulin-like 5
GC10M013725	4.46981	4.62361	4.46419	4.50886	4.42929	4.48917	5.19135	5.1537	5.3135	4.6753	4.88459	4.67533	4.96181	5.34223	4.57455	5.22225	4.96171	4.71928	4.84511	5.72407	4.82898	4.79311	5.08097	4.44551	55691	10	13725717	14412889	-	FRMD4A	FERM domain containing 4A
GC10P014960	3.43765	3.76737	3.46675	3.30056	3.40654	3.43185	3.45356	3.77351	3.82102	3.53287	3.45282	3.72218	3.30132	3.25789	3.46428	3.47144	3.2376	3.25262	3.42465	3.34976	3.44705	3.28103	3.61213	3.46873	79723	10	14960867	14986308	+	SUV39H2	suppressor of variegation 3-9 homolog 2 (Drosophila)
GC10M021110	3.62821	3.37863	3.70479	3.38573	3.31247	3.38447	3.46178	3.43331	3.27931	3.65203	3.76733	3.48524	3.35349	3.41617	3.5273	3.48152	3.68836	3.60053	3.70014	3.6544	3.76866	3.71114	4.1439	3.44789	10529	10	21110095	21503122	-	NEBL	nebulette
GC10P025345	3.74087	4.05834	4.33612	3.82374	3.8163	4.02099	3.73923	4.08639	3.82504	3.86324	3.97347	3.74212	4.34655	3.61622	3.52162	3.79144	3.56327	3.44499	3.69122	3.72547	3.96272	3.73345	3.70015	3.54367	79896	10	25345592	25354458	+	THNSL1	threonine synthase-like 1 (bacterial)
GC10M060675	3.42008	3.46246	3.43686	3.40424	3.28037	3.17703	3.41446	3.43762	3.33733	3.38373	3.60301	3.21619	2.95637	3.27293	3.42846	3.28693	3.34034	3.47214	3.41929	3.76974	3.51434	3.51994	3.58555	3.41122	220965	10	60675899	60792358	-	FAM13C1	family with sequence similarity 13, member C1
GC10M069912	3.84223	4.17633	4.20329	3.81035	4.04056	3.94013	3.83412	4.153	4.23846	3.97183	3.92705	4.10988	4.05395	3.99059	4.14374	4.07942	4.05894	4.0573	4.54992	4.45832	4.0566	4.22098	4.05818	3.92356	8034	10	69912103	69957609	-	SLC25A16	solute carrier family 25 (mitochondrial carrier; Graves disease autoantigen), member 16
GC10P070651	4.45332	4.40301	4.54134	4.38765	4.46578	4.04315	5.18748	4.71302	4.88472	4.33651	4.06267	4.18242	4.53934	4.92645	4.3318	5.128	4.93451	4.55065	4.5274	4.41538	4.7727	4.62688	5.00386	4.52543	80201	10	70650064	70697314	+	HKDC1	hexokinase domain containing 1
GC10M071001	4.60656	4.57658	4.33201	4.58397	4.67804	4.42851	5.24251	5.42134	5.04083	5.36703	4.92472	4.82209	5.48763	5.15542	5.45361	4.83335	5.31527	5.01407	4.63217	4.75821	5.25005	5.04871	4.72805	4.37745	50674	10	71001797	71003128	-	NEUROG3	neurogenin 3
GC10P074540	4.41099	4.69828	4.82742	4.75416	4.56197	4.95232	4.65497	4.52203	4.22613	4.50233	4.48787	4.75835	4.23129	5.57084	4.71219	4.42843	4.85761	4.69016	4.18433	5.00275	4.19229	4.39159	4.26761	4.25508	25961	10	74540215	74561586	+	NUDT13	nudix (nucleoside diphosphate linked moiety X)-type motif 13
GC10M075076	3.43996	3.21124	3.34724	3.19566	3.20282	3.21056	3.34262	3.31038	3.34219	3.65648	3.24414	3.25955	3.42571	3.51279	3.08161	3.46957	3.33718	3.35696	3.47154	3.29617	3.26384	3.23136	3.40057	3.34669	79933	10	75074650	75085838	-	SYNPO2L	synaptopodin 2-like
GC10P081828	4.33822	4.8657	4.94209	5.14433	4.74146	5.05194	4.42502	4.89806	4.50304	4.18248	4.39952	4.91615	4.99665	4.86014	4.70766	5.29704	5.51059	5.1634	4.3597	4.66062	4.86231	4.47015	4.38119	4.09194	80195	10	81828405	81842286	+	C10orf57	chromosome 10 open reading frame 57
GC10M085981	4.31151	4.1021	4.4218	3.95004	3.99025	4.10994	4.26028	3.94052	4.07745	4.60276	4.19347	4.19467	4.00595	4.01575	4.13041	4.08855	4.03646	4.47996	4.26727	4.3274	4.57442	4.77055	5.03687	4.20107	26103	10	85981457	85991197	-	LRRC21	leucine rich repeat containing 21
GC10P088418	5.05265	4.81519	4.71431	4.74536	4.44492	4.63556	5.07517	5.08611	4.9342	4.79586	5.12261	4.656	4.97839	4.8697	4.71908	4.91068	4.88585	5.1966	5.0495	5.15657	5.38899	4.95542	5.60582	4.85219	11155	10	88418407	88484731	+	LDB3	LIM domain binding 3
GC10M088685	5.0785	4.91276	5.24857	4.8708	4.67252	4.72229	4.61949	4.8366	5.29779	5.0478	5.02911	4.80496	4.67727	4.91474	4.83462	4.71171	5.00168	5.09752	4.78463	4.88079	5.37651	5.3055	5.11951	4.86382	79812	10	88685575	88707352	-	MMRN2	multimerin 2
GC10M090023	4.00971	3.84727	4.00876	4.09997	3.87141	3.74475	4.18215	4.17901	3.82233	3.79175	3.69515	3.83741	3.89776	4.23841	3.74047	4.30898	4.23481	3.94097	3.6369	3.83418	4.5799	3.92068	4.15732	4.15766	55328	10	90023600	90332988	-	C10orf59	chromosome 10 open reading frame 59
GC10P090415	4.4206	4.14235	4.24925	4.25306	4.07385	4.21798	4.27568	3.92059	4.09977	4.44645	4.48425	4.23129	4.35662	4.06547	4.42745	4.05052	3.91031	4.37072	4.47717	4.43042	4.37962	4.8836	5.05275	4.31468	8513	10	90414194	90428548	+	LIPF	lipase, gastric
GC10M092661	4.13976	3.89366	4.01741	3.92141	3.86884	3.985	4.13027	4.20613	3.88791	4.0442	4.23644	3.85026	4.2527	3.92998	3.86139	3.76099	3.61368	4.208	4.23331	4.45568	4.26198	4.49648	4.41576	3.78485	27063	10	92661836	92671012	-	ANKRD1	ankyrin repeat domain 1 (cardiac muscle)
GC10M093798	3.14194	3.78003	4.19006	4.14075	4.39974	3.7088	3.4415	3.46606	3.5435	3.46273	3.71571	3.33927	3.19683	3.32524	4.20621	3.86773	3.95687	4.10626	3.75512	3.58678	4.68058	4.7527	4.06542	5.05446	22849	10	93798378	94040824	-	CPEB3	cytoplasmic polyadenylation element binding protein 3
GC10M095341	4.00692	3.95648	3.65396	3.85069	3.79434	3.57041	4.15137	4.0196	4.18369	4.00471	3.88037	4.04905	5.32179	4.24715	4.24357	4.98726	4.23125	3.99559	4.0024	5.39875	4.26963	4.64657	4.03679	3.82454	5950	10	95341583	95350983	-	RBP4	retinol binding protein 4, plasma
GC10P095362	3.16347	3.11178	3.18719	3.19654	3.21436	3.12211	3.19155	3.0612	3.05558	3.1743	3.3527	3.20017	3.22687	3.15084	3.23145	3.22149	3.07262	3.14572	3.38587	3.17218	3.46913	3.33487	3.21071	3.13861	5146	10	95362334	95415417	+	PDE6C	phosphodiesterase 6C, cGMP-specific, cone, alpha prime
GC10P095507	3.9924	3.29956	3.33217	3.31618	3.31686	3.32035	3.7353	3.24586	3.39628	3.81693	3.57081	3.35611	3.17383	3.12666	3.29646	3.34754	3.48028	3.41359	3.44549	3.74384	3.69266	3.71912	3.66498	3.46572	9211	10	95507667	95547905	+	LGI1	leucine-rich, glioma inactivated 1
GC10P095743	3.68062	3.66184	3.77985	3.54669	3.65282	3.57281	3.83963	4.06053	4.12396	3.93279	3.92924	3.71152	4.05984	4.16075	3.6802	3.99039	3.98102	4.13015	3.75572	3.9339	4.14575	4.06773	4.00557	3.73303	51196	10	95743735	96078136	+	PLCE1	phospholipase C, epsilon 1
GC10P096688	3.89684	3.7033	3.67584	3.74687	3.64424	3.67799	3.62263	3.64893	3.326	3.83095	3.81545	3.72943	3.68873	3.50689	3.73959	3.4332	3.49952	3.69296	4.06173	4.0563	3.94215	4.07575	4.69351	3.95442	1559	10	96688404	96739137	+	CYP2C9	cytochrome P450, family 2, subfamily C, polypeptide 9
GC10M096786	3.68782	3.73718	3.88758	4.66507	3.83152	4.13762	3.73064	3.6143	3.61557	3.66175	3.73931	3.67741	3.79544	3.5612	3.24526	3.63096	3.46569	3.79304	3.69127	3.76234	3.69641	3.66834	3.88392	3.65518	1558	10	96786519	96819172	-	CYP2C8	cytochrome P450, family 2, subfamily C, polypeptide 8
GC10M098114	4.83734	4.71189	4.42064	4.46702	4.42797	4.39335	4.66475	4.48644	4.27421	4.79954	4.90578	4.53535	4.29116	4.41886	4.58168	4.41939	4.3757	4.91422	4.67785	4.81082	4.89198	5.1086	4.94573	4.745	7093	10	98114355	98263658	-	TLL2	tolloid-like 2
GC10P098731	3.80557	3.85263	3.7534	3.92178	4.06092	3.84181	3.93927	3.75284	3.97703	4.05843	3.96119	3.90015	3.91477	3.93346	3.96496	3.82833	4.20117	4.05843	3.86761	3.98401	4.62206	4.14798	4.06986	4.22487	26148	10	98731030	98735574	+	C10orf12	chromosome 10 open reading frame 12
GC10M099181	3.22074	3.33217	3.16642	3.14965	3.23573	3.22776	3.53682	3.44146	3.64323	3.39157	3.34859	3.29305	4.28743	3.80282	3.28457	3.51396	3.7543	3.62896	3.14553	3.14818	3.79828	3.52775	3.53221	3.47233	51013	10	99185990	99195739	-	EXOSC1	exosome component 1
GC10P101080	5.2452	5.19581	4.67919	4.79987	5.58962	5.20114	4.79699	4.72668	4.97111	4.96715	5.06816	4.93707	4.74092	4.89644	5.04263	4.50227	4.77505	5.10764	5.30964	5.48457	5.62682	5.16293	5.31201	4.8626	26507	10	101080022	101144075	+	CNNM1	cyclin M1
GC10M102976	4.34254	3.87523	3.95777	3.74761	3.82057	3.96427	4.56811	4.34549	4.20684	4.61978	4.52955	3.96868	4.64515	4.25585	4.23501	4.05496	3.86043	4.25252	4.19495	4.34247	4.63226	4.41849	4.73144	4.16683	10660	10	102976723	102978707	-	LBX1	ladybird homeobox homolog 1 (Drosophila)
GC10M103519	3.64014	3.46623	3.35553	3.45306	3.67067	3.56095	4.07481	3.58936	4.03444	4.03036	3.54917	3.51388	4.35843	3.81302	3.66118	3.84369	4.53761	3.72501	3.81973	3.81173	3.88578	3.98559	3.69877	3.74075	2253	10	103519876	103525817	-	FGF8	fibroblast growth factor 8 (androgen-induced)
GC10M105879	3.13323	3.12666	3.09093	3.12761	3.26117	2.94278	3.23758	3.45124	3.29339	3.32189	3.09853	3.09035	3.5383	3.33216	2.99544	3.22935	3.24266	3.31496	3.1201	3.23135	3.46148	3.22753	3.29887	3.05612	80217	10	105879636	105982110	-	C10orf79	chromosome 10 open reading frame 79
GC10P106390	3.8112	3.38024	3.21092	3.39309	3.18389	3.55792	3.36544	3.4855	3.34022	3.81377	3.56052	3.59529	3.34298	3.44665	3.52253	3.35805	3.26663	3.44316	3.48639	3.46624	3.90462	3.67461	4.10431	3.74769	22986	10	106390848	107014983	+	SORCS3	sortilin-related VPS10 domain containing receptor 3
GC10M115338	4.40683	4.25465	4.30299	4.14048	3.94862	4.08736	4.4941	4.23507	3.9202	5.07865	4.53497	4.2674	4.58496	4.43851	4.37089	4.06134	4.17803	4.32778	4.69656	4.42355	4.79451	4.37977	4.57642	4.33595	4892	10	115338573	115413795	-	NRAP	nebulin-related anchoring protein
GC10P115501	3.48733	3.36471	3.68188	3.62984	3.53563	3.407	3.70078	3.61041	3.45502	3.46026	3.41165	3.45571	3.5383	3.49865	3.39971	3.3397	3.38507	3.45085	3.46407	3.51422	3.76879	3.55789	3.61158	3.22334	79949	10	115501202	115533177	+	C10orf81	chromosome 10 open reading frame 81
GC10P115793	4.44349	4.19999	3.91506	3.63247	4.04393	4.00752	4.37075	4.66832	4.63323	4.7561	4.4015	4.16538	4.64193	4.61042	4.10556	4.6869	4.42003	4.47356	4.46704	4.31748	4.52908	4.30022	4.27544	4.16432	153	10	115793804	115795518	+	ADRB1	adrenergic, beta-1-, receptor
GC10P115929	4.25808	4.33276	3.97564	4.11533	4.08687	4.03948	3.9936	3.98545	4.43169	4.05596	4.16351	4.17606	3.92911	4.02469	4.23368	3.81643	3.63004	4.30996	4.36996	4.16524	4.58435	4.63396	4.60122	4.22796	56165	10	115929018	115982053	+	TDRD1	tudor domain containing 1
GC10M117813	3.90243	4.00047	3.72247	3.86897	3.73006	3.84665	4.05338	4.11244	3.8465	3.92204	3.90304	3.85495	3.91477	3.78929	3.90748	3.71913	4.37673	4.15428	4.2034	3.98861	4.10433	4.29135	4.55967	4.25699	2674	10	117813787	118021784	-	GFRA1	GDNF family receptor alpha 1
GC10P118340	5.16322	4.89282	4.36371	4.79727	4.6037	4.78063	4.79707	4.63081	4.4496	5.07599	5.25122	4.92843	4.69212	4.90402	4.91098	4.55649	4.73236	5.14411	5.02976	5.32238	5.34564	5.33994	5.69635	5.08999	5407	10	118340460	118358676	+	PNLIPRP1	pancreatic lipase-related protein 1
GC10P119291	3.89379	3.84833	3.74024	3.74427	3.56973	3.73018	3.83224	3.78022	3.63736	3.83065	4.15374	3.82921	3.70504	3.85281	3.90782	3.71451	3.75632	3.77368	3.86441	3.83665	4.32763	4.16637	4.41489	3.85489	2018	10	119291945	119299043	+	EMX2	empty spiracles homolog 2 (Drosophila)
GC10M120058	5.06261	5.09474	5.04843	5.04196	4.98615	5.08013	5.08445	5.30086	5.05776	5.10499	5.19357	4.93737	5.13839	4.88458	5.10412	5.00166	4.72784	5.30645	5.26682	5.41101	5.10571	5.36425	5.48544	5.1089	63877	10	120058561	120091808	-	C10orf84	chromosome 10 open reading frame 84
GC10P124758	3.44252	3.69728	3.68295	3.58785	3.78128	3.70343	3.91872	4.3113	3.83303	3.6908	3.71983	4.11315	3.72177	3.85848	3.79876	3.7797	4.12975	3.46796	3.35875	3.61896	3.65486	3.5186	3.55397	4.10789	36	10	124758523	124807795	+	ACADSB	acyl-Coenzyme A dehydrogenase, short/branched chain
GC10M127693	4.92306	4.578	4.66126	4.50693	4.50276	4.40568	4.48955	4.4231	4.58859	4.68635	4.88813	4.56631	4.74151	4.3208	4.86676	4.67355	4.62365	4.94256	4.89131	5.14673	5.07501	5.20673	5.47203	5.17203	8038	10	127693414	128067055	-	ADAM12	ADAM metallopeptidase domain 12 (meltrin alpha)
GC10P133850	4.93178	4.42466	4.66085	4.57698	4.54332	4.44688	4.8516	4.89221	4.81272	5.17242	5.35385	4.59528	4.80693	5.27377	4.75965	4.82078	4.99427	4.79708	4.43627	4.88501	4.95074	4.89173	5.10192	4.867	10570	10	133850393	133869256	+	DPYSL4	dihydropyrimidinase-like 4
GC10M134471	4.68315	4.24522	4.58722	4.83954	4.68716	4.33835	4.84092	5.03316	4.55443	4.8661	4.7984	4.46336	4.55237	4.71948	4.6194	4.32419	4.61118	4.75568	4.47422	4.96367	4.89849	4.9774	4.74345	4.73387	54777	10	134471886	134521226	-	C10orf92	chromosome 10 open reading frame 92
GC10P134932	4.47333	4.29332	4.35585	4.1935	4.20906	4.12985	4.56831	4.39816	4.92208	4.69897	4.67935	4.20779	4.5854	4.94521	4.42191	4.44523	4.59309	4.88264	4.44347	4.55395	4.74512	4.63953	4.53136	4.35499	8433	10	134893767	134895051	+	UTF1	undifferentiated embryonic cell transcription factor 1
GC11M000606	5.40207	5.22944	4.53165	4.70781	4.64482	4.85596	5.02467	5.15208	4.98761	5.48514	5.17251	5.16854	4.9255	4.73181	4.87959	4.95357	4.93405	5.303	5.21288	5.43913	5.26509	5.69447	5.39185	4.52362	53841	11	606576	616078	-	MUCDHL	mucin and cadherin-like
GC11P001368	5.09544	4.52721	4.71569	4.58213	4.50043	4.53622	4.47579	4.76969	4.88027	5.08592	5.00765	4.7384	4.56362	4.50762	4.40322	4.75333	4.96668	4.85871	4.97876	4.73183	5.06535	4.78128	4.82025	4.30147	9024	11	1367704	1439901	+	BRSK2	BR serine/threonine kinase 2
GC11M002137	4.89161	5.08115	4.55856	4.67387	4.76457	4.65573	4.83945	5.17624	4.94415	4.97076	5.0505	5.27523	5.15055	5.3176	4.85942	5.22835	5.09454	5.18291	5.07016	5.09627	5.35157	5.05453	4.96072	4.30509	3630	11	2137584	2139000	-	INS	insulin
GC11M002141	4.89374	4.63837	4.39468	4.6834	4.77762	4.6992	5.0041	5.07996	5.15691	5.02368	4.80889	4.57304	4.95422	5.28137	4.70506	4.9138	4.78874	4.46704	4.75152	4.64947	4.77631	4.87506	4.92934	4.62165	7054	11	2141735	2149611	-	TH	tyrosine hydroxylase
GC11M002246	3.24351	3.20998	3.29002	3.20251	3.22014	3.21666	3.3895	3.71626	3.20413	3.42107	3.2687	3.22376	3.60088	3.39634	3.48048	3.83918	3.85285	3.21148	3.62718	3.47755	3.17443	3.44168	3.3547	3.04716	430	11	2246304	2248758	-	ASCL2	achaete-scute complex-like 2 (Drosophila)
GC11M005485	4.54394	4.32464	4.38513	4.29654	4.3658	4.17829	4.32049	4.17122	4.17211	4.32662	4.75321	4.31887	3.7406	4.17875	4.53031	4.00649	3.97021	4.72514	4.5443	5.09695	5.15855	5.17317	5.22074	4.53952	50613	11	5485107	5487729	-	UBQLN3	ubiquilin 3
GC11M006296	4.52343	4.18261	3.99083	3.83987	3.75627	4.07445	4.43006	4.61218	4.76692	5.81856	4.6347	4.09746	4.2118	4.2428	4.96679	5.28297	4.88045	4.89695	4.99008	5.10558	4.62807	4.51231	4.76291	4.06417	112464	11	6296753	6298316	-	PRKCDBP	protein kinase C, delta binding protein
GC11M006977	3.64164	3.54029	3.52245	3.57596	3.30309	3.4585	3.41219	3.41951	3.54739	3.45409	3.54912	3.62251	3.29184	3.41734	3.63478	3.33662	3.30665	3.62281	3.50649	3.48999	3.77353	3.70468	4.0193	3.55633	7761	11	6977124	6998117	-	ZNF214	zinc finger protein 214
GC11P007463	3.83663	3.73483	3.83972	3.65849	3.73228	3.65557	3.64813	4.00017	3.73426	3.97677	3.95491	3.67313	3.59983	3.83492	3.94028	3.89926	3.7543	4.084	4.07521	4.42304	3.96738	4.12792	3.9878	3.70108	283298	11	7463330	7489137	+	OLFML1	olfactomedin-like 1
GC11P007965	3.73629	3.52486	3.58932	3.50031	3.50653	3.41592	3.63097	3.59985	3.60127	3.79096	3.67386	3.59096	3.59567	3.56577	3.57875	3.65113	3.7324	3.76492	3.59399	3.54683	3.5368	3.58965	3.62618	3.4842	8665	11	7965442	7974292	+	EIF3S5	eukaryotic translation initiation factor 3, subunit 5 epsilon, 47kDa
GC11M013470	3.18424	3.18072	2.97567	3.10729	3.15401	3.10067	3.0839	3.33591	3.24586	3.3279	3.26616	3.16932	3.1259	3.1805	3.14778	3.23734	3.23268	3.22845	3.33869	3.11063	3.61833	3.22765	3.42127	3.17121	5741	11	13470176	13474143	-	PTH	parathyroid hormone
GC11M014856	4.11665	4.0215	5.14304	4.82117	5.03744	4.48119	5.06044	4.7341	4.8585	4.24751	4.09185	4.53838	4.94344	4.49176	4.09371	4.22326	4.36792	4.07232	4.01709	4.37407	3.76158	4.49083	3.91071	4.53162	120227	11	14856132	14870327	-	CYP2R1	cytochrome P450, family 2, subfamily R, polypeptide 1
GC11M014945	5.03958	4.69206	4.63523	4.64737	4.63291	4.45041	4.7393	4.97057	4.8171	4.96716	4.86225	4.76916	4.74151	5.08355	4.9976	4.64363	5.06435	5.08688	4.9532	4.80145	4.90134	5.06622	5.28483	4.64892	796	11	14944791	14950408	-	CALCA	calcitonin/calcitonin-related polypeptide, alpha
GC11P015051	4.54365	4.10065	4.14394	4.45328	4.12573	3.96073	4.40138	4.15179	4.04385	4.29074	4.29552	4.25184	3.73248	3.77766	4.26411	3.85644	3.7543	3.95883	4.08345	4.26879	4.44741	4.82797	4.65481	4.50547	797	11	15051721	15056753	+	CALCB	calcitonin-related polypeptide, beta
GC11M019160	4.78525	4.43975	4.02397	4.56165	4.21434	4.44223	4.70367	4.1486	4.38614	5.01418	4.71323	4.67294	4.80172	4.57666	4.81513	4.08717	4.43819	4.7248	4.88483	4.69755	4.97549	5.31477	5.25507	4.39643	8048	11	19160153	19180177	-	CSRP3	cysteine and glycine-rich protein 3 (cardiac LIM protein)
GC11P019691	3.77368	3.9907	3.85117	4.29709	3.73917	3.75894	4.09354	3.68676	3.81214	3.97431	4.05834	3.60868	4.2566	4.04273	3.86303	3.90006	4.00881	3.94037	3.97435	3.9591	3.99242	3.99817	4.14449	4.09328	89797	11	19328846	20099722	+	NAV2	neuron navigator 2
GC11P020647	4.51024	4.2762	4.35386	4.63809	4.51294	4.27134	4.2814	4.40958	4.29341	4.76677	4.51267	4.51879	4.17247	3.90649	4.51807	4.44464	4.12589	4.60807	4.96671	5.11673	4.74609	5.14991	5.60883	4.70253	4745	11	20647692	21553803	+	NELL1	NEL-like 1 (chicken)
GC11P022316	3.41426	3.4334	3.42153	3.55809	3.30134	3.29064	3.40649	3.79291	3.62487	3.30609	3.4481	3.18178	3.73815	3.37183	3.33364	3.37654	3.2209	3.47859	3.35828	3.53617	3.46406	3.87498	3.63719	3.74242	57084	11	22316242	22357619	+	SLC17A6	solute carrier family 17 (sodium-dependent inorganic phosphate cotransporter), member 6
GC11P022646	3.73372	3.38218	3.30554	3.23175	3.19976	3.3067	3.36681	3.33025	3.41938	3.38257	3.39608	3.4017	3.33649	3.48758	3.24081	3.24286	3.05208	3.39294	3.34326	3.33702	3.37349	3.47477	3.54967	3.38258	2620	11	22646229	22791122	+	GAS2	growth arrest-specific 2
GC11P024475	4.54226	3.94465	3.87569	3.88191	4.077	4.01082	3.70799	3.99972	4.17376	4.48387	4.27954	3.91845	3.78597	3.56081	4.12096	3.78322	3.54438	4.58709	4.77098	4.69848	4.41374	4.87557	4.64007	4.24284	338645	11	24475091	25060758	+	LUZP2	leucine zipper protein 2
GC11P026309	4.1343	3.96917	4.35738	4.00724	4.11296	3.92603	4.07191	3.84891	3.73755	3.7485	4.10147	4.01433	3.57869	3.71121	4.18416	3.57503	3.90326	3.97	4.17056	4.64322	4.31748	4.61693	4.64468	4.02478	63982	11	26309546	26641411	+	TMEM16C	transmembrane protein 16C
GC11P027019	4.1049	3.97029	4.09285	4.01627	3.86628	3.74535	4.14172	4.1372	4.10449	4.0761	3.87501	4.03556	3.91477	4.10104	3.90273	4.26543	4.09293	4.37595	4.65383	4.12904	4.57426	4.61803	4.87733	4.10641	8424	11	27019573	27105930	+	BBOX1	butyrobetaine (gamma), 2-oxoglutarate dioxygenase (gamma-butyrobetaine hydroxylase) 1
GC11M027345	3.26718	3.64346	3.62986	3.82866	3.91087	3.66846	4.4962	4.75676	3.97452	3.27256	3.38111	3.60265	3.49547	4.00961	3.38862	3.29521	3.32772	3.59766	3.58112	3.84095	3.53486	3.52996	3.59025	3.54189	55366	11	27344085	27450898	-	LGR4	leucine-rich repeat-containing G protein-coupled receptor 4
GC11M029988	4.60143	4.58597	4.7934	4.61813	4.35352	4.49974	4.76276	4.52732	4.43019	4.49456	4.66271	4.46546	4.44642	4.96983	4.66094	4.36967	4.61961	4.7969	4.62071	4.84077	5.18993	5.16974	5.47096	4.64755	3739	11	29988341	29995064	-	KCNA4	potassium voltage-gated channel, shaker-related subfamily, member 4
GC11P032904	5.40995	5.59294	5.67073	5.31097	5.39902	5.39552	4.98621	5.11735	4.86263	4.99504	5.01084	5.55053	4.93083	5.32373	5.08803	4.93545	4.82577	5.24325	5.24089	5.13495	4.88146	5.08412	5.11835	4.90563	79832	11	32912705	32953751	+	QSER1	glutamine and serine rich 1
GC11M034456	4.76022	4.3969	4.47757	4.51572	4.49674	4.56268	4.49154	4.18931	4.16945	4.73432	4.95695	4.62406	4.311	4.26239	4.71036	4.22109	4.19481	4.98085	4.79495	5.31118	5.01327	5.21858	5.45768	4.57714	2001	11	34456917	34491906	-	ELF5	E74-like factor 5 (ets domain transcription factor)
GC11P034599	3.22444	3.12953	3.22415	3.30782	3.32059	3.19558	3.36299	3.43493	3.52467	3.15928	3.25248	3.15466	3.49468	3.19115	3.28912	3.7125	3.43652	3.3296	3.36605	3.33597	3.40019	3.48875	3.61302	3.70882	26298	11	34599243	34639657	+	EHF	ets homologous factor
GC11P036546	4.91952	6.53538	7.34484	5.413	4.79673	4.69506	4.77921	4.44027	4.80329	4.76859	4.64085	4.52056	4.47735	4.6691	4.44735	4.5624	4.30759	4.21924	4.45881	4.42739	4.63506	4.29365	4.32543	4.59259	5896	11	36493589	36571280	+	RAG1	recombination activating gene 1
GC11M036570	3.39048	4.21482	3.66898	2.99863	2.87673	3.01545	3.14052	3.12885	3.06423	2.99704	3.09229	3.05344	3.10643	3.35499	2.99009	3.10779	3.17366	3.08509	3.09737	2.97257	3.10971	3.11811	3.07807	2.90667	5897	11	36570070	36576362	-	RAG2	recombination activating gene 2
GC11M047415	4.32165	4.18146	4.10907	4.1574	3.92184	4.10994	4.60665	4.19255	4.19737	4.16295	4.02112	4.29383	4.22103	4.2984	4.04591	4.33781	3.99269	4.44824	4.2773	4.20591	4.3752	4.3935	4.6248	4.28236	5913	11	47415890	47427306	-	RAPSN	receptor-associated protein of the synapse, 43kD
GC11M047638	3.74497	3.77377	4.89751	4.0338	4.06935	3.9128	4.13069	4.02752	3.8156	3.94549	3.82351	4.01552	4.08877	4.39545	3.72407	3.76172	3.51059	4.02363	3.95158	4.0626	4.16492	4.33559	4.42292	4.5074	79841	11	47637720	47692878	-	AGBL2	ATP/GTP binding protein-like 2
GC11P047958	4.33933	4.02615	3.95768	3.8775	3.97175	3.93175	4.0091	4.00539	4.10039	5.31763	5.09978	4.03101	3.93933	3.99699	4.50087	4.99165	4.54241	4.48071	5.50329	4.78135	5.24235	4.55818	4.27912	4.16772	5795	11	47958688	48146246	+	PTPRJ	protein tyrosine phosphatase, receptor type, J
GC11P056862	4.31461	4.09377	3.96914	3.99729	4.06372	3.99377	4.35587	4.54222	4.3524	4.18995	4.23938	3.98491	4.53988	3.85818	3.98893	4.53228	4.1092	4.50597	4.17698	4.14081	4.8901	4.1647	4.56696	4.10518	5024	11	56862524	56894124	+	P2RX3	purinergic receptor P2X, ligand-gated ion channel, 3
GC11M059353	4.61049	4.45464	4.4718	4.40299	4.33741	4.36659	4.60527	4.56958	4.57281	4.63373	4.77434	4.54742	4.73953	4.55326	4.55745	4.64091	4.13368	4.67613	4.70252	4.75914	5.14769	4.85599	5.25197	4.66404	2694	11	59353323	59369550	-	GIF	gastric intrinsic factor (vitamin B synthesis)
GC11P060016	5.14808	4.68006	4.5486	4.61161	4.67892	4.79373	4.8512	4.76162	4.79406	5.06314	5.31956	4.78627	5.09179	4.4376	4.6801	4.29074	4.48515	5.09899	5.0442	5.57415	5.12134	5.22354	5.59502	4.73456	54860	11	60016826	60031471	+	MS4A12	membrane-spanning 4-domains, subfamily A, member 12
GC11P061276	4.16428	3.80108	4.06652	3.80611	3.91936	3.75925	4.51068	4.25801	4.25553	4.74156	4.22481	4.14037	4.39711	4.42934	3.91609	4.33383	4.47307	4.51136	4.24522	4.15732	4.84305	4.87429	4.61259	4.18105	745	11	61279436	61312565	+	C11orf9	chromosome 11 open reading frame 9
GC11P061732	4.03907	3.66824	3.72595	3.58719	3.7568	3.48295	3.96236	3.66909	4.36685	4.09972	3.90563	3.71784	3.96661	4.41567	3.8695	3.97583	4.22051	3.94915	4.03947	4.02336	4.49421	3.96097	4.24096	3.93664	4246	11	61732715	61737984	+	SCGB2A1	secretoglobin, family 2A, member 1
GC11P061766	4.64235	4.46368	4.34388	4.36881	4.2111	4.31293	4.56017	4.46828	4.35799	5.08779	4.73709	4.47968	4.36783	4.35818	4.63801	4.45522	4.45382	4.75606	4.84191	4.81839	4.87337	5.37273	5.65377	4.33178	10647	11	61766299	61768855	+	SCGB1D2	secretoglobin, family 1D, member 2
GC11P061794	3.35832	3.1788	3.29934	3.28898	3.23355	3.3129	3.23507	3.48956	3.0895	3.46632	3.42174	3.2163	3.25338	3.35413	3.28282	3.26068	3.24994	3.4854	3.38808	3.44476	3.32178	3.74425	3.6873	3.26237	4250	11	61794205	61797203	+	SCGB2A2	secretoglobin, family 2A, member 2
GC11M062275	3.57063	3.72264	4.06081	3.87364	4.28733	4.09831	3.88967	4.1135	3.95575	3.7615	3.79004	3.75373	3.91934	3.74929	3.75746	3.69023	3.61591	3.82762	3.60296	3.75317	3.58749	3.80497	3.58215	3.88763	79842	11	62275012	62278190	-	ZBTB3	zinc finger and BTB domain containing 3
GC11P065536	4.54538	4.59038	4.73715	4.39098	4.32909	4.38698	5.35832	4.77351	4.87458	4.65033	4.68301	4.42185	4.7654	4.90808	4.92069	5.25631	4.73525	4.62357	5.39573	5.64532	4.59293	4.55059	4.94274	4.55924	1474	11	65536037	65537551	+	CST6	cystatin E/M
GC11M067186	4.14408	3.75489	3.81	3.93009	4.00212	3.67335	4.28991	4.01121	3.85241	4.07082	4.07737	3.81566	3.89451	3.97466	3.99401	4.27425	3.99027	4.17504	4.10936	4.12359	3.96475	4.11231	4.29983	4.05158	222	11	67186209	67198678	-	ALDH3B2	aldehyde dehydrogenase 3 family, member B2
GC11M069333	4.64626	4.56907	4.25959	4.19198	4.20771	4.5088	4.92862	5.01934	5.06605	4.6949	4.75555	4.46561	5.08343	4.96043	4.48004	4.77335	5.04117	4.52443	4.67617	4.45922	5.0605	4.89775	4.96653	4.78133	2248	11	69333917	69343129	-	FGF3	fibroblast growth factor 3 (murine mammary tumor virus integration site (v-int-2) oncogene homolog)
GC11P069602	3.37413	3.1691	3.21843	3.22202	3.1632	3.14975	3.25374	3.12855	3.26325	3.44978	3.24704	3.03072	3.3147	3.21527	3.36412	3.45785	3.02742	3.22447	3.18537	3.30687	3.21533	3.29321	3.303	3.11837	55107	11	69602055	69713281	+	TMEM16A	transmembrane protein 16A
GC11M069991	4.71008	4.43785	4.22047	4.20462	4.20977	4.25743	4.4135	4.02682	4.35733	4.69853	4.75028	4.26678	4.07348	3.90135	4.34114	3.97428	4.14512	4.42011	4.48952	4.90257	4.824	4.96294	5.23867	4.41954	22941	11	69991609	70185520	-	SHANK2	SH3 and multiple ankyrin repeat domains 2
GC11P075833	4.37806	4.56361	4.73721	4.69265	4.79856	4.57555	4.5408	4.60394	5.15409	4.86985	5.03639	4.47394	4.40905	4.72354	4.40914	4.54443	4.60222	4.65448	4.1971	4.24424	4.4999	4.34356	4.44464	4.70253	56946	11	75833716	75940236	+	C11orf30	chromosome 11 open reading frame 30
GC11M082847	4.39339	4.14386	4.13789	4.23091	4.12997	4.09413	4.32723	4.1779	4.28189	4.50146	4.47948	4.14967	4.32241	4.47712	4.18687	4.21614	4.47524	4.37072	4.72821	4.20403	4.87337	4.53276	4.64476	4.41948	1740	11	82846621	85015962	-	DLG2	discs, large homolog 2, chapsyn-110 (Drosophila)
GC11M085082	3.8633	3.85431	3.84361	3.70138	3.62451	3.89007	3.75626	3.68676	3.62197	3.97689	4.13783	3.85252	3.72016	3.53847	3.8702	3.73725	3.54838	4.09297	4.49403	4.48053	3.92137	4.74201	4.27006	4.52934	54843	11	85082914	85146692	-	SYTL2	synaptotagmin-like 2
GC11P089508	3.03216	3.24536	3.92358	3.42323	3.32864	3.39272	3.13753	3.22418	3.16538	3.34382	3.3399	3.47199	3.62618	3.01304	3.2918	3.5674	3.2737	3.29326	3.2036	3.07457	3.27527	3.47345	3.5512	3.02939	10003	11	89507479	89565418	+	NAALAD2	N-acetylated alpha-linked acidic dipeptidase 2
GC11P094346	4.17965	3.902	4.14557	3.76939	4.08861	3.81202	3.61141	3.2356	3.62643	4.07229	3.74581	4.00054	3.61131	3.87533	3.88697	3.80996	3.50342	3.87229	3.95176	3.9565	4.04767	4.1001	3.96555	3.81572	55693	11	94346492	94372322	+	JMJD2D	jumonji domain containing 2D
GC11P098397	3.87944	3.65469	3.82334	3.93282	3.77496	3.68202	3.76925	3.92854	3.72345	4.10253	3.68878	3.7669	3.6201	3.59326	3.86228	3.31218	3.36144	3.62311	3.82893	3.91128	3.85995	3.88272	4.52444	3.76934	53942	11	98397080	99732682	+	CNTN5	contactin 5
GC11M100414	3.85927	3.64143	3.66346	3.66346	3.70621	3.69774	3.73868	3.77338	3.77443	3.77721	3.99564	3.67742	3.8244	3.84861	3.61682	3.89705	3.4112	3.85879	3.79279	3.88546	3.87986	4.11543	4.12911	3.84086	5241	11	100414312	100506465	-	PGR	progesterone receptor
GC11P101486	3.69718	3.59474	3.53004	3.54516	3.66771	3.57328	3.63055	3.40643	3.58638	3.68349	3.59005	3.5635	3.37572	3.64392	3.79566	3.52243	3.82222	3.7067	3.66691	3.5251	3.94229	3.88617	3.60561	3.54141	10413	11	101486401	101609356	+	YAP1	Yes-associated protein 1, 65kDa
GC11M101952	3.97295	3.80019	4.1144	3.97194	3.93653	3.94191	4.21184	3.85427	4.10917	4.07506	4.10036	3.82561	3.89345	3.8875	4.00257	3.75402	4.33898	4.1191	4.22268	4.30438	4.2862	4.18889	4.23088	4.00077	9313	11	101952776	102001273	-	MMP20	matrix metallopeptidase 20 (enamelysin)
GC11M102067	4.54545	4.05629	3.9419	4.22521	3.97517	3.91604	4.24406	3.74523	4.14868	4.39304	4.34178	3.92546	3.54582	4.22588	4.21218	3.83934	3.9666	4.10043	4.94137	4.77252	4.3801	4.8542	4.90316	4.49958	64066	11	102067624	102081678	-	MMP27	matrix metallopeptidase 27
GC11M102146	3.73524	3.6793	3.69334	3.76208	3.85256	3.694	3.76998	3.97794	4.13368	4.41214	3.84475	3.52793	3.4563	3.80288	4.12969	4.02797	3.82924	3.82924	3.92859	3.84054	3.92605	4.19777	3.89358	3.729	4319	11	102146443	102156554	-	MMP10	matrix metallopeptidase 10 (stromelysin 2)
GC11M102165	3.26612	3.26315	3.35789	3.19713	3.41579	3.23613	3.14315	3.12352	3.26695	4.69053	5.1558	3.2186	3.28937	3.47919	4.59958	3.92999	3.27172	3.38254	3.27118	3.42871	3.38441	3.37024	3.28937	3.38786	4312	11	102165860	102174104	-	MMP1	matrix metallopeptidase 1 (interstitial collagenase)
GC11M102211	3.55653	3.59413	3.84238	3.63176	3.57058	3.67262	3.65325	3.56422	3.7579	3.98758	4.1722	3.74986	3.857	3.79556	3.72412	3.74275	3.42812	3.80131	4.02544	3.86924	3.96794	3.98716	3.72636	3.69837	4314	11	102211737	102219552	-	MMP3	matrix metallopeptidase 3 (stromelysin 1, progelatinase)
GC11M102318	4.8826	5.08457	4.76694	4.94753	4.84142	4.49974	4.87887	5.47678	5.08584	4.84819	5.01008	4.68177	4.94665	5.15632	4.74346	4.73443	4.8939	5.2096	5.16651	5.01946	5.53617	5.40674	5.33039	4.88349	4322	11	102318934	102331672	-	MMP13	matrix metallopeptidase 13 (collagenase 3)
GC11P104986	5.39537	4.86734	5.12159	5.27956	5.03816	4.69112	4.58672	4.83925	4.30793	5.59178	5.16203	4.96437	4.7602	4.35226	5.14698	4.18813	4.70548	4.8998	5.19596	5.59025	5.1306	5.40051	5.09339	5.00985	2893	11	104986015	105289045	+	GRIA4	glutamate receptor, ionotrophic, AMPA 4
GC11M110843	4.6873	4.3283	3.95416	3.98044	4.14037	4.05017	4.06607	4.32153	4.09173	4.46094	4.64282	4.32257	4.33489	3.68915	4.22938	3.75035	3.88752	4.41293	4.68559	5.12981	4.22135	4.56804	5.22435	4.29811	54766	11	110843467	110888274	-	BTG4	B-cell translocation gene 4
GC11P111255	3.32242	3.23179	3.19708	3.09221	3.07944	3.32142	3.63654	3.31569	3.3902	3.39671	3.13138	3.16213	3.16984	3.41939	3.09456	3.281	3.13668	3.22872	3.25559	3.26441	3.1306	3.2076	3.32439	3.42013	64776	11	111255474	111261908	+	C11orf1	chromosome 11 open reading frame 1
GC11P111543	3.21968	3.26075	3.52317	3.47659	3.58985	3.25076	3.34729	3.10459	3.23436	3.2956	3.3267	3.34789	3.28681	3.33035	3.15721	3.19335	3.24691	3.33345	3.19865	3.35532	3.38092	3.51747	3.33653	3.32779	56158	11	111543304	111548488	+	TEX12	testis expressed sequence 12
GC11M118731	5.11032	4.52187	4.25982	4.13593	4.40425	4.3516	4.85052	4.60383	4.45221	5.1683	5.14382	4.74863	4.3343	4.53647	4.88008	4.70556	4.90561	5.05872	5.13062	6.15315	5.32432	4.98937	5.25112	4.44941	9099	11	118731135	118757631	-	USP2	ubiquitin specific peptidase 2
GC11P119712	3.72791	3.70489	3.85063	3.81754	3.80845	3.85661	4.27598	3.8815	4.19907	4.89337	5.01376	3.97929	3.82748	3.99865	3.93643	3.52926	3.8676	3.58236	3.83979	4.18795	3.91112	4.45088	3.90593	3.54625	23365	11	119713155	119865855	+	ARHGEF12	Rho guanine nucleotide exchange factor (GEF) 12
GC11P120036	4.1456	4.37054	3.98984	4.38885	4.16783	4.03819	4.35218	4.2116	4.44687	5.21181	5.02016	4.31648	4.59903	3.97531	4.14024	4.22769	4.16779	4.57218	4.29433	4.51125	5.05834	4.54585	5.17171	4.17981	2900	11	120036237	120362179	+	GRIK4	glutamate receptor, ionotropic, kainate 4
GC11P122214	3.25345	3.03163	3.7827	3.18489	3.08355	3.06483	3.0521	3.25417	2.89323	3.33699	3.17059	3.0902	3.0546	3.1232	3.60763	3.32777	3.45776	3.69615	4.75446	6.27304	3.33697	3.33735	3.62538	4.77161	56253	11	122214464	122248555	+		class-I MHC-restricted T cell associated molecule
GC11P122259	4.84266	4.59076	5.08612	4.3779	4.93487	4.79586	3.80954	3.93686	3.57101	4.1486	4.28049	4.12139	3.72016	4.07045	4.54763	4.18394	4.50914	4.30645	4.60435	5.23971	4.32909	4.58946	4.27525	4.29288	79864	11	122258682	122335639	+	C11orf63	chromosome 11 open reading frame 63
GC11M124141	5.21846	4.9296	5.99443	5.12751	5.1901	4.9079	5.31136	5.15267	5.33503	3.80991	4.114	5.08449	4.61304	4.66939	5.39939	4.91907	5.14715	5.41886	5.1534	5.32534	4.36863	4.27213	4.47115	4.48652	79684	11	124141603	124175509	-	C11orf61	chromosome 11 open reading frame 61
GC11P125279	3.96364	3.88327	3.76776	3.6336	3.74605	3.70785	3.78897	3.76375	3.92544	4.13803	4.0195	3.68277	4.12372	3.63607	3.76858	3.91192	3.63927	3.91236	3.78501	4.11153	4.01412	3.99945	4.32932	3.72941	29118	11	125279600	125298201	+	DDX25	DEAD (Asp-Glu-Ala-Asp) box polypeptide 25
GC11P131285	4.65117	4.23634	4.38572	4.30163	4.39689	4.2267	4.61461	4.07453	4.76112	4.795	4.81698	4.31193	4.01813	4.55036	4.45544	4.81054	4.37652	4.42895	4.52673	4.34693	4.44604	4.87937	4.94593	4.20894	50863	11	130745778	131711925	+		neurotrimin
GC12M000891	3.71129	4.42545	4.31058	4.26541	5.57132	4.27262	4.1779	3.51641	4.04581	4.075	3.99752	4.30617	4.02929	4.78923	3.79108	3.92761	4.05984	3.90171	3.83423	4.02707	3.6748	4.0135	4.24089	3.88911	5893	12	891503	929109	-	RAD52	RAD52 homolog (S. cerevisiae)
GC12P003472	4.90653	4.37114	4.14511	4.20141	4.44814	4.23458	4.40824	4.44113	4.53549	4.52905	4.53683	4.24156	4.77176	4.30853	4.4546	4.6647	4.30258	4.70352	4.3944	4.62989	4.81917	5.10512	5.37582	4.10899	56341	12	3470685	3573397	+	PRMT8	protein arginine methyltransferase 8
GC12M005542	5.09042	4.67238	4.63434	4.72915	4.67054	4.6815	4.71395	4.54148	4.64472	5.23175	5.52869	4.77974	4.37188	4.89457	4.92827	4.87591	4.9034	5.06052	5.3695	4.97586	5.07461	5.42127	5.50273	4.87071	57101	12	5542080	5925659	-	TMEM16B	transmembrane protein 16B
GC12P006846	4.37309	4.15774	4.09431	4.05936	4.25832	3.95764	4.1716	4.2395	4.18046	5.25371	4.72133	4.78898	4.20812	4.56278	4.6388	4.56853	4.49582	4.26869	4.27323	4.04563	3.78951	4.0477	4.31728	4.29412	7167	12	6846966	6850253	+	TPI1	triosephosphate isomerase 1
GC12M007693	4.21016	4.18347	4.22827	4.53063	4.11061	4.02683	4.21438	4.33777	4.64857	4.12498	4.38364	4.13141	4.19844	3.89371	4.24772	4.33311	4.10331	4.41988	4.44032	4.41087	4.77335	5.02813	4.85142	4.12372	339	12	7693263	7709769	-	APOBEC1	apolipoprotein B mRNA editing enzyme, catalytic polypeptide 1
GC12M008646	3.9757	3.75343	3.74754	3.89971	3.74304	3.78802	3.44617	3.49108	3.23613	3.90436	4.33855	3.89546	3.43148	3.59008	3.95853	3.40872	3.25749	4.00948	5.04587	4.581	4.24435	4.9392	5.08025	3.93086	57379	12	8646028	8656706	-	AICDA	activation-induced cytidine deaminase
GC12M008689	4.16295	3.97424	4.15172	4.19921	3.9121	4.15351	3.95605	3.87336	3.92945	4.36892	4.34909	4.10584	3.91606	3.87244	4.23438	3.94627	3.85406	4.29903	4.60441	5.00118	4.51206	4.72382	4.72306	4.44297	8076	12	8689806	8706700	-	MFAP5	microfibrillar associated protein 5
GC12M010456	3.61969	3.46737	3.89682	3.63823	3.53759	3.49416	3.38255	4.05341	3.6114	3.6492	3.5896	3.69742	3.57975	3.10297	3.50224	3.44341	3.61215	3.47301	3.62195	3.52313	3.41047	3.98174	4.10373	4.87884	3823	12	10456177	10479861	-	KLRC3	killer cell lectin-like receptor subfamily C, member 3
GC12M010633	3.61097	3.78852	3.79783	3.56287	3.76712	3.76163	3.78074	3.8627	3.60824	3.92208	3.38611	3.50592	3.84138	3.73755	3.70812	3.62073	4.11707	3.55262	3.58082	3.65034	3.52862	3.85115	3.99524	4.04794	10748	12	10633038	10643431	-	KLRA1	killer cell lectin-like receptor subfamily A, member 1
GC12M010845	4.50893	4.33298	4.32811	4.40007	4.28885	4.29396	4.21388	4.11769	4.12117	4.51579	4.8652	4.46317	4.12681	4.50406	4.48858	4.06928	4.10964	4.88459	4.49446	4.82581	5.20801	5.08341	5.35428	4.17946	50837	12	10845398	10846493	-	TAS2R7	taste receptor, type 2, member 7
GC12M010853	3.77077	3.54642	3.27417	3.53935	3.55689	3.30655	3.33554	3.48495	3.53734	3.46388	3.55506	3.51087	3.68766	3.44068	3.40307	3.53859	3.56975	3.76851	3.892	3.79993	3.99747	3.99679	3.87299	3.57575	50835	12	10852960	10854034	-	TAS2R9	taste receptor, type 2, member 9
GC12M010869	3.8617	3.46423	3.70498	3.75213	3.80162	3.44709	3.43118	3.34502	3.40074	3.47126	3.42413	3.38353	3.36504	3.64392	3.3729	3.4843	3.62139	3.59475	3.57975	3.534	3.62358	3.65225	3.50497	3.7061	50839	12	10869211	10870135	-	TAS2R10	taste receptor, type 2, member 10
GC12M010952	4.87034	4.81724	5.06287	5.05982	4.93957	4.59896	4.86128	4.46828	4.68172	4.87613	4.93125	4.73444	4.89747	4.98587	4.98394	4.79887	4.8967	4.96419	5.09007	4.98523	5.4026	5.13452	5.21513	4.80676	50838	12	10951791	10953428	-	TAS2R13	taste receptor, type 2, member 13
GC12M010982	4.93163	4.49595	5.07064	4.95909	5.02024	4.97397	4.78529	4.64403	4.30023	4.44449	4.61151	4.71325	4.53463	4.48433	4.72856	4.5438	4.31942	4.67541	4.9658	5.05192	5.08346	5.38126	5.3489	4.98511	50840	12	10981273	11215439	-	TAS2R14	taste receptor, type 2, member 14
GC12M013127	4.80424	4.21634	4.44295	4.24339	4.41811	4.08481	4.20986	4.41632	4.38514	4.59023	4.53852	4.18696	4.45882	4.32771	4.13659	4.50971	4.35367	4.46215	4.84855	4.92517	4.72204	4.90811	5.15562	4.37219	83445	12	13127760	13147846	-	GSG1	germ cell associated 1
GC12M014656	4.06032	3.77818	3.9191	3.97593	3.95503	3.62285	4.13529	3.8905	3.94994	4.07318	4.17801	3.92437	3.85352	3.81625	4.064	4.03847	4.19144	4.1213	4.31142	4.41114	4.43434	4.38629	4.46291	4.05395	2984	12	14656842	14740696	-	GUCY2C	guanylate cyclase 2C (heat stable enterotoxin receptor)
GC12P014818	3.68234	4.17402	4.88004	5.14012	4.73262	5.6329	4.33239	4.16906	4.0834	4.02541	4.50954	3.78232	4.06065	4.66989	3.97538	3.87879	4.86719	3.7304	3.74237	3.60199	3.57231	3.41184	3.48177	3.50615	55766	12	14818561	14819223	+	H2AFJ	H2A histone family, member J
GC12M014926	4.06473	3.60254	6.14004	6.31926	3.63883	3.45027	3.74436	3.81182	3.70032	4.32662	4.05089	3.49287	3.5662	3.41205	3.67177	3.5677	3.67312	3.83169	3.73094	3.83942	3.92093	4.02931	4.67807	3.5912	4256	12	14926093	14930095	-	MGP	matrix Gla protein
GC12P015017	3.8922	3.53471	3.77479	3.66172	3.85324	3.58424	3.49778	3.75294	3.51897	3.82895	3.70849	3.41174	3.33503	3.60767	3.65264	3.71609	3.50682	3.83827	3.77866	3.65026	3.88728	3.97331	4.06067	3.82601	5149	12	15017244	15026064	+	PDE6H	phosphodiesterase 6H, cGMP-specific, cone, gamma
GC12M018125	3.71019	3.65737	3.70358	3.71703	3.6704	3.43357	4.06988	3.7896	4.24869	3.78564	3.87789	3.72691	3.84337	3.93665	3.89299	3.58423	3.87133	3.85478	3.57651	3.68233	4.32909	3.7458	4.00416	3.71692	79785	12	18125069	18134381	-		hypothetical protein FLJ22655
GC12P020739	4.41562	3.76283	3.98601	3.91049	4.10489	3.76714	3.58186	3.31774	3.50536	3.9892	3.90694	3.72218	3.59899	3.32058	3.85713	3.20875	3.24506	3.97058	4.34207	4.52635	3.88659	4.8618	4.42235	4.32636	53919	12	20739665	20797585	+	SLCO1C1	solute carrier organic anion transporter family, member 1C1
GC12M021313	4.11391	3.71349	3.74229	3.92406	3.62501	3.61905	3.56188	3.5179	3.69834	3.9602	3.91528	3.67293	3.81507	3.45577	3.81803	3.48152	3.4939	3.96572	4.30746	4.03535	4.20098	4.37512	4.58202	3.77485	6579	12	21313093	21439638	-	SLCO1A2	solute carrier organic anion transporter family, member 1A2
GC12P021417	4.85321	4.37269	4.58805	4.35995	4.35576	4.30323	4.33109	4.14104	3.87253	4.39408	4.77241	4.57556	3.76062	3.54277	4.55313	4.17112	3.91505	4.44754	4.61888	4.81647	4.39532	5.01394	4.73558	4.73121	3375	12	21417084	21423683	+	IAPP	islet amyloid polypeptide
GC12M021580	3.45837	3.50366	3.49297	3.46799	3.42661	3.4129	3.41606	3.42328	3.36999	4.45205	4.86353	3.42134	3.21431	3.09309	3.40373	3.06753	3.32274	4.04647	3.43119	3.90514	3.66674	4.00822	4.01828	3.63067	2998	12	21580389	21648821	-	GYS2	glycogen synthase 2 (liver)
GC12M022246	3.15095	3.20262	3.21904	3.26798	3.11443	3.14258	3.64646	3.4733	3.51366	3.31181	3.22136	3.17773	3.80412	3.41662	3.03087	3.29459	3.42253	3.27071	3.11063	3.13237	3.24611	3.25356	3.34812	3.38	6489	12	22245201	22378915	-	ST8SIA1	ST8 alpha-N-acetyl-neuraminide alpha-2,8-sialyltransferase 1
GC12P026004	4.9908	4.65027	4.5739	4.55005	4.56176	4.5737	4.85292	4.8586	4.99307	4.75429	4.6798	4.66555	4.99644	4.91315	4.6912	4.69735	4.83281	4.8275	4.80178	4.67175	4.83151	4.59205	4.73154	4.56033	11228	12	26003235	26124091	+	RASSF8	Ras association (RalGDS/AF-6) domain family 8
GC12P026239	4.11928	4.09797	4.34676	4.44618	4.70775	4.11288	3.93382	3.82841	3.74228	4.25605	4.04516	3.92335	3.70722	3.93833	4.13816	3.66544	3.75602	4.06814	5.05867	4.59071	4.39774	4.51777	4.55687	4.22723	8082	12	26239788	26277134	+	SSPN	sarcospan (Kras oncogene-associated gene)
GC12M031431	3.49385	3.30544	3.67772	3.4028	3.31659	3.66337	3.30413	3.31058	3.43852	3.41942	3.30441	3.34855	3.2914	3.32025	3.33666	3.25016	3.61136	3.35953	3.45551	3.62877	3.78543	3.563	3.50629	3.18849	160518	12	31428984	31635219	-		hypothetical protein MGC24039
GC12M038232	3.48074	3.29041	3.53029	3.07372	3.18913	3.29267	3.243	3.08418	3.12587	3.16817	3.49675	3.2724	3.37383	3.18828	3.33664	2.96961	3.44387	3.31642	3.32561	3.60206	3.463	3.52515	3.73529	3.31535	225	12	38232813	38300237	-	ABCD2	ATP-binding cassette, sub-family D (ALD), member 2
GC12M042034	3.4663	3.15332	3.26482	3.34169	3.2563	3.14572	3.25952	3.20054	3.17958	3.36952	3.33816	3.33636	3.42667	3.28501	3.24825	3.01794	3.31097	3.4569	3.55553	3.52139	3.67606	3.3858	3.63569	3.44959	80070	12	42102888	42231991	-	ADAMTS20	ADAM metallopeptidase with thrombospondin type 1 motif, 20
GC12M045444	3.2627	3.16253	3.22839	3.27631	3.04002	3.16154	3.20924	3.28707	3.05027	3.08394	3.33401	3.21046	3.37572	3.29928	3.28252	3.14489	3.39808	3.52337	3.29061	3.38534	3.71473	3.51168	3.39267	3.18253	55089	12	45444810	45506035	-	SLC38A4	solute carrier family 38, member 4
GC12M046389	4.77405	4.29923	4.37317	4.48123	4.5667	4.42643	4.23077	4.20351	4.00348	4.40305	4.74503	4.57173	4.53988	4.35614	4.35282	4.25253	4.06738	4.75652	4.59331	4.77487	4.80656	4.87257	5.2278	4.29043	8909	12	46389794	46405617	-		26 serine protease
GC12M047537	4.60966	4.81264	4.67121	4.48683	5.13489	4.69876	4.74583	4.94528	4.75363	4.7055	5.12626	4.74041	5.24971	6.20659	4.72086	5.00087	5.13436	4.9283	4.80231	4.89467	5.27896	4.81264	5.02547	4.82088	27289	12	47537199	47545920	-	RND1	Rho family GTPase 1
GC12P047658	4.98727	4.66894	4.33637	4.27619	4.51225	4.47988	4.98721	4.75	4.3373	5.06181	4.74603	4.61615	4.91434	4.3644	4.42935	4.65047	4.74442	4.86308	4.92028	4.69878	4.97338	4.79182	4.87533	4.66208	7471	12	47658502	47662746	+	WNT1	wingless-type MMTV integration site family, member 1
GC12P050271	4.65814	4.43204	4.42579	4.61804	4.50044	4.23836	4.6289	4.40596	4.3101	4.44816	4.64183	4.37399	4.42173	3.99031	4.58465	4.39445	4.28692	5.11465	4.71758	5.45392	5.86561	5.22614	5.07661	4.62156	6334	12	50271286	50488365	+	SCN8A	sodium channel, voltage gated, type VIII, alpha
GC12M051057	4.60016	4.14988	4.22747	4.36773	4.32307	4.36615	4.16329	3.99145	4.18319	4.64882	4.52613	4.10973	4.1316	3.96338	4.25995	4.16956	3.95818	4.69203	4.98864	4.975	4.70896	5.038	5.45297	4.42672	3890	12	51057862	51065684	-	KRTHB4	keratin, hair, basic, 4
GC12P054760	4.59777	4.44179	4.32867	4.18555	4.04773	4.28066	4.28639	4.17571	4.409	4.62834	4.50259	4.43605	4.09312	4.02082	4.46218	4.06557	3.99667	4.69694	5.04881	5.11511	4.7895	5.283	5.08272	4.53348	2065	12	54760158	54783394	+	ERBB3	v-erb-b2 erythroblastic leukemia viral oncogene homolog 3 (avian)
GC12M055040	3.37968	3.34844	3.46899	3.42104	3.2633	3.42441	3.40861	3.61589	3.49928	3.54382	3.50286	3.46974	3.70413	3.44665	3.3635	3.62076	3.52135	3.48546	3.46941	3.52027	3.5092	3.76839	3.90242	3.65911	319	12	55040621	55042850	-	APOF	apolipoprotein F
GC12M055155	4.51516	4.45277	3.94782	4.04856	4.09531	4.14399	3.9812	4.19314	4.23946	4.32662	4.60288	4.0833	4.19615	4.24256	4.48974	3.95751	4.11389	4.87823	4.32312	4.66094	5.04203	4.7356	5.00358	4.86853	27165	12	55151003	55168448	-	GLS2	glutaminase 2 (liver, mitochondrial)
GC12P055444	3.30022	3.23292	3.20451	3.20884	3.26247	3.30676	3.61781	3.56239	3.37046	3.35738	3.3728	3.40564	3.18979	3.19231	3.276	3.31243	3.25356	3.16496	3.27754	3.39181	3.21357	3.32845	3.31905	3.42841	8630	12	55443374	55467841	+	HSD17B6	hydroxysteroid (17-beta) dehydrogenase 6
GC12P056135	3.13581	3.18855	3.32098	3.25018	3.17849	3.03385	3.56707	3.68058	3.45763	3.25072	3.25939	3.24944	3.46719	3.23614	3.09961	3.3766	3.15108	3.05088	3.32933	3.21912	3.41945	3.33747	3.39278	3.4269	83729	12	56135362	56138056	+	INHBE	inhibin, beta E
GC12M063730	3.33043	3.61635	3.92669	3.49203	3.48055	3.51351	3.48801	3.69808	3.68413	3.52715	3.55588	3.44327	3.60628	3.61061	3.31288	3.56291	3.61734	3.36991	3.66337	3.53012	3.55044	3.59596	3.74286	3.49102	11197	12	63730675	63801356	-	WIF1	WNT inhibitory factor 1
GC12M066881	3.16951	2.90335	3.18994	3.10287	3.04504	3.11162	3.30336	3.17508	3.27914	3.18771	3.34914	3.13683	3.26964	3.20166	3.12439	3.25817	3.37922	3.08359	3.12554	3.17997	3.27908	3.0667	3.16334	3.075	55801	12	66881395	66905838	-	IL26	interleukin 26
GC12P067488	4.46567	4.25186	4.20159	3.94495	4.08206	4.19029	4.60692	4.371	4.4657	4.4386	4.32934	4.14975	4.05653	4.34454	4.17555	3.97582	3.72438	4.39709	4.7509	4.79658	4.62343	4.57216	4.73844	4.22384	4193	12	67488234	67520481	+	MDM2	Mdm2, transformed 3T3 cell double minute 2, p53 binding protein (mouse)
GC12M069201	4.50408	4.13072	4.21091	4.0246	3.97148	4.22583	4.66478	4.69911	4.48441	4.27312	4.2612	4.10596	4.22242	4.82068	4.06487	4.56345	4.68537	4.55184	4.65101	4.47442	4.47936	4.49365	4.81674	4.01025	5787	12	69201231	69317487	-	PTPRB	protein tyrosine phosphatase, receptor type, B
GC12M069318	3.67467	3.45569	3.50065	3.40261	3.20385	3.35938	3.63402	3.67318	3.44004	3.82846	3.87161	3.63722	3.46	3.46251	3.38857	3.23933	3.45464	3.60879	3.74748	3.68871	3.7183	3.74135	3.84808	3.63714	5801	12	69318120	69600851	-	PTPRR	protein tyrosine phosphatase, receptor type, R
GC12M069806	4.10954	3.9827	4.43465	4.22172	4.07282	3.84511	3.79651	4.01193	3.9128	4.09633	4.393	4.07552	4.44108	4.106	4.00778	3.42147	3.86609	4.05901	4.04905	4.29421	4.82316	4.61405	3.80792	4.26428	7103	12	69805143	69838046	-	TSPAN8	tetraspanin 8
GC12P070121	4.71314	4.32319	4.2195	4.46913	4.23328	4.32581	4.12198	4.35413	4.29618	4.53308	4.55514	4.45009	4.16113	4.37127	4.45965	4.24981	4.31002	4.80605	4.70674	4.93771	4.97451	4.82972	5.18515	4.56033	8549	12	70120079	70264886	+	LGR5	leucine-rich repeat-containing G protein-coupled receptor 5
GC12P070368	4.20194	3.82361	4.14752	4.02059	3.90153	4.26276	3.89047	4.20351	4.07353	4.15701	4.02403	4.04883	3.7396	4.03147	4.08778	3.57561	3.83273	4.22135	4.04922	4.17351	4.08017	4.49487	4.22205	4.01815	55266	12	70366542	70381354	+	TMEM19	transmembrane protein 19
GC12P070952	3.59661	3.43374	3.78776	3.47408	3.45439	3.34076	3.31587	3.62191	3.29109	4.14347	4.66653	3.41781	3.19097	3.58958	3.38213	3.3797	3.12962	3.32218	3.44006	3.66524	3.89105	3.81096	3.94796	3.7231	29953	12	70952729	71345688	+	TRHDE	thyrotropin-releasing hormone degrading enzyme
GC12M075240	3.34019	4.01848	4.00876	3.64789	3.6266	4.05611	3.48475	3.42167	3.83962	3.50662	3.88119	3.49925	3.51521	3.9188	3.8879	3.69861	3.83816	3.36974	3.30687	3.82792	3.23856	3.56092	3.32393	3.16569	79738	12	75262642	75266338	-	BBS10	Bardet-Biedl syndrome 10
GC12P077760	4.44752	4.30448	4.89896	5.1114	4.78199	4.43226	3.79275	4.11523	3.73233	4.2985	4.31988	4.34616	3.64192	3.83772	4.54717	4.30286	3.93963	4.47273	4.44832	4.57214	4.61409	4.62167	5.0001	4.28501	6857	12	78135413	78368971	+	SYT1	synaptotagmin I
GC12P079603	4.21108	4.03457	3.81461	4.05786	3.92312	3.90386	3.9397	3.88393	4.31936	4.63858	4.42505	4.22057	4.12372	4.21015	4.09365	4.15829	4.62658	4.31738	4.47868	4.24559	4.58176	4.85517	4.92554	4.2922	4618	12	79625576	79627382	+	MYF6	myogenic factor 6 (herculin)
GC12P079613	4.22413	4.34829	4.34819	4.2848	4.2708	4.24208	4.31717	5.00726	5.26381	4.579	4.64334	4.50379	4.59519	4.66215	4.42802	4.62357	4.82071	4.7223	4.50999	4.46706	5.18079	4.77497	5.02096	4.32428	4617	12	79634931	79637578	+	MYF5	myogenic factor 5
GC12M083756	4.58194	4.56189	4.58245	4.49062	4.46164	4.38345	4.56468	4.05485	4.2686	4.84807	4.74202	4.53751	4.37886	4.4332	4.49991	4.31756	4.34296	4.81027	5.13095	4.87942	4.77927	5.08057	5.40453	4.8908	55117	12	83777399	83830705	-	SLC6A15	solute carrier family 6, member 15
GC12M084700	4.3551	4.11507	4.19844	4.08961	5.14388	4.64966	4.08047	4.3124	4.08837	4.46328	4.36883	4.3824	4.19276	4.38546	4.35089	4.31818	4.31955	4.46523	4.72706	4.7497	4.29216	5.0221	5.3108	4.17621	9182	12	84722461	84754214	-	PAMCI	peptidylglycine alpha-amidating monooxygenase COOH-terminal interactor
GC12P084770	4.5277	4.31147	4.45095	4.39723	4.3449	4.15445	4.34839	4.17225	4.62076	4.45095	4.54194	4.44735	4.3004	3.80946	4.6567	3.86212	4.62292	4.90188	4.79874	4.75574	4.65507	5.02268	5.36335	4.36602	4922	12	84792205	84800894	+	NTS	neurotensin
GC12M084876	3.22405	3.05919	3.05835	3.03582	3.03891	3.03644	2.92093	3.08955	3.15372	3.129	3.11486	3.05895	3.04252	3.33354	3.02146	3.12999	3.09129	3.12194	3.12134	3.16396	3.25556	3.28353	3.2133	3.1328	25834	12	84896655	85756776	-	MGAT4C	mannosyl (alpha-1,3-)-glycoprotein beta-1,4-N-acetylglucosaminyltransferase, isozyme C (putative)
GC12M087007	3.33759	3.269	4.00162	4.05431	3.51749	3.2717	3.66415	3.68676	3.82716	3.3447	3.0424	3.30361	3.83634	3.41667	3.17496	3.23287	3.38062	2.9834	3.40614	3.33518	3.26781	3.22969	3.26213	3.366	80184	12	86966924	87060124	-	CEP290	centrosomal protein 290kDa
GC12M087393	3.29854	3.18643	3.17264	3.20977	3.19977	3.16742	3.32875	3.44612	3.46249	3.31207	3.23646	3.19267	3.47166	3.30501	3.21149	3.41803	3.45775	3.30488	3.26345	3.46756	3.25425	3.38899	3.44813	3.16578	4254	12	87410699	87498369	-	KITLG	KIT ligand
GC12M089859	3.42943	3.18809	3.28349	3.31834	3.2222	3.37676	3.34096	3.24109	3.1883	3.4603	3.45347	3.26191	3.27398	3.43872	3.34674	3.30231	3.22149	3.32218	3.46177	3.48019	3.76321	3.93195	3.81571	3.20515	1833	12	89881591	89922934	-	DSPG3	dermatan sulfate proteoglycan 3
GC12M089946	3.19801	3.0817	3.46488	3.13909	3.24941	3.06971	3.22527	3.35938	3.42125	3.25439	3.23993	3.07128	3.23025	2.99047	3.45424	3.01475	3.11665	3.15813	3.23399	3.55367	3.37533	3.66016	3.59219	3.34724	11081	12	89968401	89976262	-	KERA	keratocan
GC12M089999	3.32271	3.3878	3.16904	3.1341	3.15646	3.02837	3.2195	3.21754	3.2405	3.10351	3.18838	3.29824	3.25209	3.25286	3.12741	3.19754	3.25262	3.00098	3.12169	3.18308	3.20859	3.22957	3.26226	3.13468	4060	12	90021363	90029673	-	LUM	lumican
GC12M090041	3.73757	3.63136	3.49672	3.51024	3.2634	3.33192	3.58921	3.39517	3.43288	3.48824	3.70605	3.36224	3.38931	3.08635	3.39731	3.51216	3.24447	3.42404	3.68626	3.58742	3.65417	3.89287	3.78656	3.49904	1634	12	90063166	90100937	-	DCN	decorin
GC12M097631	3.59572	3.49766	3.53401	3.36097	3.43796	3.5123	3.77887	4.12201	3.50329	3.61195	3.64669	3.5477	3.35641	4.1438	3.41583	4.30248	3.98932	3.85935	3.63174	3.59996	4.11341	3.97345	3.71524	3.59453	56899	12	97653201	98902563	-	ANKS1B	ankyrin repeat and sterile alpha motif domain containing 1B
GC12P100491	4.6484	4.17666	4.15283	4.30903	4.1215	3.92886	4.12458	3.91439	4.14748	4.44721	4.56386	4.20497	4.20684	4.10442	4.35448	4.40342	4.16399	4.34258	4.58317	4.47981	4.46016	4.79102	5.218	4.50496	4604	12	100512877	100603788	+	MYBPC1	myosin binding protein C, slow type
GC12M101092	4.8907	5.07354	4.72725	4.75684	4.90861	4.92761	5.04167	5.16335	4.61863	4.56361	4.72623	5.14329	4.69985	5.03523	4.91496	5.02653	4.44539	4.98758	5.18201	5.33665	4.89187	5.27862	5.12436	4.65489	5367	12	101114368	101115744	-	PMCH	pro-melanin-concentrating hormone
GC12M101737	3.42044	3.22106	3.40192	3.37821	3.31382	3.35987	2.88529	3.26689	3.35671	3.37088	3.36276	3.33133	3.19618	3.13903	3.35611	3.25817	3.28326	3.27359	3.3844	3.4563	3.27577	3.61308	3.45402	3.44176	5053	12	101756234	101835511	-	PAH	phenylalanine hydroxylase
GC12M109811	5.13382	4.69593	4.99082	4.74813	4.95003	4.67167	4.8797	4.47005	4.61938	4.71339	4.50309	4.74453	4.24634	4.0723	5.05767	4.73492	4.65004	5.04027	4.81498	5.18753	5.26959	5.64399	5.16242	5.09183	4633	12	109833009	109842766	-	MYL2	myosin, light polypeptide 2, regulatory, cardiac, slow
GC12P109934	3.64796	3.83147	3.44803	3.60517	3.40371	3.5444	3.84002	3.55847	3.47302	4.05707	3.49823	3.58378	3.65882	3.87111	3.6952	3.8098	3.7112	3.64478	3.66421	3.60953	4.0782	3.7204	3.63214	3.52626	23316	12	109956211	110272739	+	CUTL2	cut-like 2 (Drosophila)
GC12M113570	3.51764	3.36514	3.44201	3.30341	3.29557	3.4296	3.33167	3.44375	3.4809	3.89611	3.49083	3.28732	3.67582	3.19476	3.71468	3.2946	3.58289	3.6133	3.45274	3.73198	3.51817	3.60064	3.71216	3.46298	6926	12	113592441	113606352	-	TBX3	T-box 3 (ulnar mammary syndrome)
GC12M116964	4.54379	4.90884	5.18792	5.18158	5.29675	4.52888	4.38429	4.39431	4.37082	4.9759	4.8664	4.63511	4.81557	4.72402	5.10595	5.59188	5.08021	5.04407	4.6852	4.94317	5.22439	5.17354	5.24916	5.39909	54621	12	116987864	117026132	-		hypothetical protein FLJ20674
GC12P119203	4.82212	4.41675	4.50818	4.25619	4.53436	4.54465	4.75	4.87601	4.59227	4.99326	4.68314	4.55002	4.21383	4.78353	4.43064	4.34139	4.64303	4.56498	4.48485	4.63198	4.89422	5.02568	5.05012	4.55821	23409	12	119214575	119235427	+	SIRT4	sirtuin (silent mating type information regulation 2 homolog) 4 (S. cerevisiae)
GC12M119222	4.11226	4.0554	3.87244	3.91313	3.93256	4.24277	4.09419	3.73359	3.82842	4.08257	4.02777	3.80877	4.00008	3.64767	3.93652	4.03242	3.8226	4.1406	3.98019	4.02472	4.32314	4.26216	4.5169	3.69058	5319	12	119244296	119249975	-	PLA2G1B	phospholipase A2, group IB (pancreas)
GC12P119541	4.4131	4.30041	4.23718	4.47272	4.39547	4.24239	4.99224	4.94407	4.71646	4.83042	4.81935	4.51317	4.97599	5.21923	4.6617	4.82271	5.54467	4.75726	4.46203	4.35912	4.74971	4.81648	4.6848	4.78919	9478	12	119562804	119589508	+	CABP1	calcium binding protein 1 (calbrain)
GC12M120740	5.13608	4.71452	4.48683	4.17421	4.61674	4.69642	4.96167	4.90047	4.92717	5.52291	5.25305	4.85352	4.84569	4.88458	4.92742	5.14062	4.84469	5.15416	5.29813	5.07164	5.26285	5.36581	5.50647	5.093	3242	12	120761817	120781152	-	HPD	4-hydroxyphenylpyruvate dioxygenase
GC12P129171	4.42686	3.80055	3.78056	3.76489	3.91752	3.81424	3.94963	4.07978	3.94186	4.17902	3.97368	3.90491	3.83422	3.69104	4.14067	3.58824	4.02594	4.00285	4.19313	4.73792	4.65916	4.59322	4.77033	4.11603	11211	12	129212984	129216237	+	FZD10	frizzled homolog 10 (Drosophila)
GC12P129347	3.12069	3.18105	3.29874	2.99034	2.99544	3.06542	3.32553	3.41174	3.46519	3.15287	3.21487	3.22647	3.24981	3.562	3.16128	3.27493	3.5335	3.29597	3.13949	3.06647	3.80036	3.17733	3.1257	3.14788	9271	12	129388566	129422825	+	PIWIL1	piwi-like 1 (Drosophila)
GC13M019310	3.85873	3.65898	4.03636	4.53479	4.59903	4.41069	3.71338	3.80802	3.72926	3.72221	3.46298	3.82254	3.30319	3.77459	3.78991	3.65532	3.58949	3.6893	3.65568	3.53635	3.96194	3.71677	4.03723	4.28634	9205	13	19309604	19335664	-	ZMYM5	zinc finger, MYM-type 5
GC13P021144	4.95088	4.72728	4.88367	4.70684	5.28948	4.61455	4.71069	4.48368	4.78602	4.63803	4.73693	4.8428	4.49737	4.55619	4.78012	4.40061	4.38149	4.86476	4.80317	5.14252	4.74555	5.40702	4.98862	5.10546	2254	13	21143874	21174184	+	FGF9	fibroblast growth factor 9 (glia-activating factor)
GC13P022653	4.95799	4.4457	4.23789	4.50771	4.36358	4.38863	4.74255	4.46511	4.77355	4.86018	4.90106	4.42113	4.65091	4.38629	4.56782	4.47637	4.39423	4.76445	4.60275	4.74423	5.18763	5.41165	5.55834	4.60426	6445	13	22653090	22797304	+	SGCG	sarcoglycan, gamma (35kDa dystrophin-associated glycoprotein)
GC13P028496	3.88261	3.6012	3.74131	3.61583	3.72246	3.90921	3.8702	4.1836	3.86389	3.80234	3.73027	3.83992	3.59207	3.69436	4.00151	3.87378	3.90791	3.60563	3.84146	3.66365	3.8481	3.76394	3.90983	3.67008	23281	13	28496747	28975879	+	KIAA0774	KIAA0774
GC13P031787	4.53675	4.61093	3.70368	3.57011	3.77632	3.74273	4.38828	4.4246	5.23054	3.57099	3.53364	4.88597	4.72218	4.54575	4.21775	4.18216	3.65156	3.51434	3.78249	3.66558	3.6552	3.35975	3.52224	3.5903	675	13	31787616	31871805	+	BRCA2	breast cancer 2, early onset
GC13P032488	3.12893	3.28313	3.30126	3.23366	3.27339	3.33286	3.22524	3.25098	3.70715	3.27425	3.49625	3.15196	3.17769	3.00896	3.31115	3.6101	3.23985	3.63868	3.37226	3.28721	3.60949	3.51047	3.57981	3.1859	9365	13	32488570	32538279	+	KL	klotho
GC13P034414	3.82272	4.06332	4.96031	5.42338	5.2079	5.22278	3.38871	3.99617	3.42012	3.86148	3.95326	3.65387	3.84954	3.67765	3.63963	3.74	3.99667	3.54197	3.56304	3.61985	3.85592	3.78334	4.00249	3.53893	26960	13	34414455	35144872	+	NBEA	neurobeachin
GC13M034946	3.76477	3.72213	4.03178	3.83839	3.60202	3.70575	4.06617	3.51578	3.70569	4.0443	3.8793	3.75617	3.71752	3.59222	3.58127	3.4989	3.51294	3.97577	3.92206	3.89606	4.03682	4.00015	4.04048	3.94271	4081	13	34946348	34948788	-	MAB21L1	mab-21-like 1 (C. elegans)
GC13M035243	3.55432	3.47542	3.42998	3.49007	3.51276	3.46743	3.4704	3.34343	3.53611	3.59786	3.47185	3.47401	3.54748	3.59297	3.56982	3.31598	3.38252	3.29573	3.45383	3.37979	3.36289	3.61704	3.6509	3.47965	9201	13	35243477	35603443	-	DCAMKL1	doublecortin and CaM kinase-like 1
GC13M035641	5.41391	5.05234	5.79753	5.48494	5.35835	5.02678	5.61429	5.33575	4.79029	4.83892	4.93059	5.42913	4.77326	6.02019	4.71039	4.21461	4.3997	4.94222	4.96829	5.08379	4.74993	4.94522	5.12825	4.80235	54937	13	35640353	35686725	-	SOHLH2	spermatogenesis and oogenesis specific basic helix-loop-helix 2
GC13M036320	5.2345	4.70928	4.46666	4.82441	4.68642	4.77446	4.99526	4.86944	4.79195	4.77096	5.06357	4.88745	5.26341	4.65162	4.47866	4.95735	4.47143	5.35771	4.93648	5.08567	5.26914	4.87134	4.9543	4.50685	4093	13	36320338	36351966	-	SMAD9	SMAD, mothers against DPP homolog 9 (Drosophila)
GC13M037034	3.78545	3.74483	3.52563	3.58584	3.51823	3.55732	3.71397	3.5855	3.61211	3.99482	3.87195	3.6655	3.49531	3.59158	3.60124	3.49305	3.54196	3.91302	4.24988	3.81388	3.8844	3.98533	4.4322	3.60601	10631	13	37034775	37070885	-	POSTN	periostin, osteoblast specific factor
GC13M042686	5.07117	4.95276	5.22645	5.35714	5.16116	4.8602	5.17179	5.10992	4.73565	5.19998	5.04892	4.89065	5.23089	5.08686	5.24739	5.21328	5.42356	5.19024	5.28586	5.23863	5.33241	5.00229	5.15693	5.07439	55068	13	42685703	43139655	-		proliferation-inducing protein 38
GC13P044592	4.52049	4.76373	4.26639	5.16292	4.6865	4.75841	4.72128	5.45735	5.10199	3.73645	4.12813	5.0584	4.64167	5.81511	4.50726	4.73466	5.2995	4.24695	3.99313	4.08111	3.6111	3.7762	4.0318	4.3999	2963	13	44592671	44756237	+	GTF2F2	general transcription factor IIF, polypeptide 2, 30kDa
GC13M045525	4.22807	3.90273	4.13821	3.84381	3.89031	3.89127	4.04302	3.68585	3.58527	4.24483	4.02493	3.91079	3.4403	3.54226	3.96739	3.61481	3.74994	4.40619	4.20478	4.29587	4.23417	4.86538	4.85404	4.05895	1361	13	45525323	45577169	-	CPB2	carboxypeptidase B2 (plasma, carboxypeptidase U)
GC13P048720	4.98372	4.99277	5.13317	5.16589	5.31152	5.05239	5.02752	5.38561	5.38285	4.82023	4.69136	4.89638	4.57464	4.88458	4.7517	4.80306	4.92497	5.2373	5.40417	5.11738	5.58154	5.2752	5.3871	5.07009	81602	13	48720077	48765623	+	CDADC1	cytidine and dCMP deaminase domain containing 1
GC13P051334	5.05503	4.44109	3.77001	4.00502	4.17695	4.08501	4.45246	4.84773	4.77787	4.79237	4.85497	4.1834	4.87351	4.64517	4.34303	4.449	4.74442	4.58344	5.14578	4.50901	4.73721	5.26683	5.15291	3.80647	83446	13	51334146	51338372	+	CCDC70	coiled-coil domain containing 70
GC13M052316	3.13014	3.18178	3.17986	3.22238	3.1486	2.98473	3.15186	2.94255	3.36965	3.06261	3.14129	3.03685	2.99962	3.25953	3.05748	3.22191	3.33718	3.14572	3.15866	3.15961	3.08908	3.35872	3.34517	3.45365	5100	13	52316111	52320775	-	PCDH8	protocadherin 8
GC13P075092	3.61273	3.52949	3.41629	3.53097	3.33103	3.45841	3.41039	3.26607	3.81595	3.43287	3.5881	3.40295	3.51688	3.45375	3.32787	3.82137	3.46375	3.58885	3.46411	3.55039	4.01975	3.76176	3.73692	3.66318	4008	13	75092570	75332002	+	LMO7	LIM domain 7
GC13P076854	3.5162	3.51204	3.74327	3.35589	3.45166	3.48793	3.60625	3.60441	3.49603	3.79949	3.41421	3.52214	3.5102	3.3643	3.53585	3.48056	3.75499	3.59892	3.66088	3.64772	3.76575	3.5574	3.88889	3.49572	8796	13	77007859	77116644	+	SCEL	sciellin
GC13M077367	4.09885	3.9312	4.13425	4.22665	4.06778	3.93019	3.72393	3.72533	3.96194	4.18478	4.29195	4.203	3.62414	3.98422	5.383	4.96244	4.37652	4.1469	4.1493	4.05498	4.0816	4.31395	4.29768	3.87219	1910	13	77367616	77447665	-	EDNRB	endothelin receptor type B
GC13P087122	4.80105	5.18595	4.92703	4.56161	5.67361	6.09158	4.34992	4.60653	4.29431	4.53896	4.92071	4.48254	4.66519	4.47601	4.59182	4.4862	4.29774	4.76673	4.72216	4.66588	4.91652	4.75107	5.05262	4.44004	26050	13	87122870	87129869	+	SLITRK5	SLIT and NTRK-like family, member 5
GC13P090848	3.99419	3.651	3.61021	3.591	3.6456	3.701	3.52343	3.31094	3.38234	4.01099	3.97233	3.62858	3.37807	3.20465	3.57842	3.45516	3.73628	3.70615	4.02196	3.59306	4.09272	4.08498	4.67685	3.78152	2262	13	90849287	92317486	+	GPC5	glypican 5
GC13M093889	3.54735	3.42144	3.2772	3.46083	3.56297	3.38523	3.35097	3.37243	3.52528	3.95516	3.65187	3.45843	3.6338	3.50626	3.40745	3.43627	3.65669	3.77272	3.70855	3.66222	3.99937	3.987	3.88126	3.5714	1638	13	93889841	93929924	-	DCT	dopachrome tautomerase (dopachrome delta-isomerase, tyrosine-related protein 2)
GC13P100902	3.52762	3.41186	3.16093	3.37726	3.35609	3.40141	3.48642	3.94052	3.29115	3.6482	3.53112	3.40985	3.33994	3.45903	3.44155	3.36006	3.51532	3.57008	3.56761	3.55269	3.97599	3.52229	4.00029	3.49904	9358	13	100902966	101166796	+	ITGBL1	integrin, beta-like 1 (with EGF-like repeat domains)
GC13M101173	4.82225	4.26113	4.42278	3.92327	4.10224	4.18031	4.57324	4.30957	3.96554	4.92527	4.49254	4.25112	4.43558	4.08194	4.3227	4.14317	4.20047	4.44953	4.79666	4.53123	5.02115	4.68535	5.15436	4.66083	2259	13	101173037	101852125	-	FGF14	fibroblast growth factor 14
GC13P111769	4.05222	3.90164	4.05326	4.03739	3.9778	3.87406	4.80427	4.72668	3.93651	4.17733	4.10744	3.85607	4.29461	4.21683	4.09504	4.11561	3.96421	4.25907	4.50877	4.41325	4.22945	4.39444	4.78889	4.15212	6656	13	111769913	111774021	+	SOX1	SRY (sex determining region Y)-box 1
GC13P112808	4.70335	4.55868	4.66898	4.59518	4.393	4.48724	4.74401	4.53221	4.86362	4.64663	4.59047	4.71798	4.67808	5.18614	4.80298	4.30446	4.6058	4.62357	4.46735	4.90886	5.21989	4.88837	4.94246	4.82649	2155	13	112808105	112822346	+	F7	coagulation factor VII (serum prothrombin conversion accelerator)
GC13M113351	4.73044	4.23501	4.19099	4.40465	4.2911	4.3763	4.24828	4.30363	4.49164	4.69058	4.57943	4.31082	4.33946	4.13002	4.38465	4.26468	4.38597	4.42397	4.4712	4.5084	4.70315	4.54494	4.74269	4.33774	496	13	113351124	113360502	-	ATP4B	ATPase, H+/K+ exchanging, beta polypeptide
GC14M019903	4.11265	3.49433	3.90606	3.77813	3.65587	3.67939	3.30103	3.46536	3.413	4.04411	4.14321	3.7675	3.36094	3.40657	4.25756	3.5867	3.71809	3.82731	3.86052	4.14104	4.01873	4.13768	4.37446	3.82751	7011	14	19905629	19951420	-	TEP1	telomerase-associated protein 1
GC14P020306	3.9148	3.62561	3.4623	3.60517	3.51179	3.75526	3.75104	3.72372	3.71399	3.81052	3.80101	3.77904	3.52617	3.65674	3.91001	3.65051	3.6917	3.653	3.91477	3.78678	4.09743	3.96759	4.47076	3.76931	64184	14	20306425	20308945	+	FAM12B	family with sequence similarity 12, member B (epididymal)
GC14M022921	3.9781	3.74873	3.92863	4.00494	3.88495	3.70321	4.0703	4.46727	3.88881	4.32059	3.98186	3.86187	3.72447	4.07832	3.72247	3.8168	4.06676	3.95309	4.01894	4.05566	3.92661	4.18902	4.46526	3.97309	4624	14	22921038	22947324	-	MYH6	myosin, heavy polypeptide 6, cardiac muscle, alpha (cardiomyopathy, hypertrophic 1)
GC14M024348	4.68253	4.52193	4.41656	4.83402	5.57742	5.17136	4.43876	4.16533	4.36791	4.58931	4.14793	4.41307	4.6737	4.31428	4.32211	3.96363	4.06879	4.49176	4.45007	4.65162	4.63902	5.10623	5.10236	4.07007	29091	14	24351143	24588940	-	STXBP6	syntaxin binding protein 6 (amisyn)
GC14M029115	4.25148	4.08324	3.9035	3.98638	4.64728	4.7212	3.7965	4.06837	3.74774	4.40031	4.09087	3.92302	3.70575	3.85511	3.78027	3.50505	3.9394	4.16177	4.21782	4.08405	4.24238	4.77454	4.67312	4.08033	5587	14	29115439	29466652	-	PRKD1	protein kinase D1
GC14P031101	3.69688	4.33284	4.85187	4.81041	4.13007	5.06887	4.23974	4.85299	4.59722	3.44755	3.45435	4.21165	4.40274	4.60462	3.81295	3.77696	3.86076	3.50536	3.66465	3.53114	3.43848	3.0485	3.639	3.6597	80224	14	31100428	31399259	+	NUBPL	nucleotide binding protein-like
GC14M036055	4.22941	3.74934	3.43232	3.79042	3.78515	3.69768	3.77489	4.2241	3.81113	3.88263	3.91476	4.12944	3.53206	3.69974	3.68416	3.98466	3.88805	4.1113	3.98458	4.03488	4.36876	3.9931	4.00999	3.72777	7080	14	36055352	36059115	-	TITF1	thyroid transcription factor 1
GC14M037128	4.04009	4.09964	3.93012	4.0834	4.11455	3.93357	4.15121	4.06787	3.59873	4.31265	4.33775	4.11534	4.03545	4.13263	3.97189	3.65488	4.23159	4.18521	4.39614	4.37309	4.98445	4.74486	4.81844	4.20778	3169	14	37128941	37134240	-	FOXA1	forkhead box A1
GC14P037746	4.86573	4.4238	4.50996	4.78905	4.40885	4.22385	4.91269	5.12267	4.50914	4.87054	4.63087	4.44387	4.60935	4.895	4.42952	4.52382	4.50131	4.54203	4.54072	4.64794	4.99221	4.91364	4.80905	4.51837	6751	14	37746954	37752019	+	SSTR1	somatostatin receptor 1
GC14P038772	3.80076	3.56179	3.83185	3.7635	3.59648	3.70465	3.57718	3.49406	3.54161	3.92632	3.94644	3.80384	3.51929	3.27656	3.73985	3.56291	3.6818	3.71485	3.80875	3.89199	3.84464	4.07701	4.18748	3.68546	117153	14	38772870	38792594	+	MIA2	melanoma inhibitory activity 2
GC14P038804	4.3369	4.04676	5.0332	4.5208	4.21422	4.22696	3.60501	3.81073	3.89105	3.87833	3.48203	4.144	3.95123	4.07385	3.83568	3.93773	3.8607	3.76624	4.02086	4.25049	4.10043	4.14687	4.31147	4.56142	4253	14	38804246	38927468	+	CTAGE5	CTAGE family, member 5
GC14M049866	4.8514	4.42471	4.55066	4.37794	4.43046	4.45291	4.92342	4.42879	4.53155	4.5851	4.76128	4.40339	4.3897	4.49314	4.30183	4.41908	4.34584	4.7295	4.4352	4.78412	4.77239	4.73428	4.84333	4.54899	8814	14	49866470	49932367	-	CDKL1	cyclin-dependent kinase-like 1 (CDC2-related kinase)
GC14P051804	3.97762	3.95813	3.93428	3.5199	3.49687	3.53835	3.77044	3.47795	3.5671	4.57945	5.39752	3.78266	3.9075	3.62642	3.74711	3.86525	3.84012	3.79901	3.79113	3.70469	3.76163	3.76583	4.16562	4.00218	5729	14	51804180	51813191	+	PTGDR	prostaglandin D2 receptor (DP)
GC14P054105	5.08241	4.66609	4.49642	4.61827	4.58827	4.37022	4.77531	4.21042	4.63446	5.23545	4.86158	4.62956	4.58964	4.39785	4.5622	4.38238	4.50165	5.23002	5.70956	5.09098	4.92381	5.26973	4.99104	4.54553	23034	14	54104099	54325595	+	SAMD4A	sterile alpha motif domain containing 4A
GC14M057006	3.15801	3.13252	3.45858	3.18186	3.24543	3.15621	3.17655	3.39086	3.30093	3.15449	3.31834	3.04943	3.19569	3.52537	3.11137	3.12509	3.18027	3.34588	3.22769	3.04104	3.43278	3.30616	3.27929	3.10209	55195	14	57006347	57030323	-	C14orf105	chromosome 14 open reading frame 105
GC14P060045	4.54554	4.3924	4.09636	3.99355	4.16137	4.32934	4.78415	4.96454	5.32105	4.60827	4.7877	4.43589	4.72689	5.16709	4.15308	4.63334	4.5692	4.54084	4.66493	4.6873	5.1858	4.8977	4.75818	4.25019	4990	14	60045774	60048276	+	SIX6	sine oculis homeobox homolog 6 (Drosophila)
GC14M060182	4.62357	4.80134	4.29761	4.28497	4.28401	4.49586	4.82869	5.32589	5.25235	4.92979	4.87754	4.86857	5.25328	5.1974	4.52958	5.21749	5.27121	4.97305	4.75871	4.82441	5.20708	4.91034	4.87854	4.21632	6495	14	60182505	60185933	-	SIX1	sine oculis homeobox homolog 1 (Drosophila)
GC14M060814	4.41169	4.3102	4.22542	4.04678	3.9701	4.17276	4.06208	3.9813	4.118	4.31856	4.34852	4.00804	3.98083	3.80022	4.28518	3.83282	4.17606	4.45578	4.45273	4.43016	4.95325	4.48445	4.71341	4.87107	161291	14	60816484	60817664	-	TMEM30B	transmembrane protein 30B
GC14P064003	4.89455	4.375	4.27975	4.25297	4.33257	4.43288	4.45407	4.20351	4.50182	4.78647	4.77496	4.49335	4.39682	4.26198	4.5439	4.56999	4.48393	4.79005	4.53499	4.67258	5.2573	4.71867	4.72834	4.37171	9495	14	64003577	64006172	+	AKAP5	A kinase (PRKA) anchor protein 5
GC14P064040	3.44628	3.51152	3.40619	3.66419	3.74407	3.35786	3.29509	3.57311	3.52916	3.46573	3.76279	3.52638	3.459	3.54201	3.95175	3.79334	4.1271	3.44241	3.74573	3.60969	3.50442	3.40799	3.6559	3.57906	22890	14	64040455	64070161	+	ZBTB1	zinc finger and BTB domain containing 1
GC14P066777	4.50701	5.07549	4.74257	4.5483	4.90252	5.5067	5.36714	5.28025	5.04862	4.95755	4.96808	4.8192	4.73829	4.79443	4.71088	4.71784	4.87941	4.30044	4.3201	4.78947	4.39181	4.43696	4.29587	5.20408	64398	14	66777578	66872288	+	MPP5	membrane protein, palmitoylated 5 (MAGUK p55 subfamily member 5)
GC14M069908	4.33772	4.96594	3.82792	3.82095	3.61322	4.93825	3.24804	3.94212	3.75878	3.98208	3.96119	4.15747	4.29394	3.8461	4.58952	4.61117	4.17452	3.85769	4.22196	4.28531	3.3518	3.33412	3.57629	3.52234	55333	14	69908626	69953515	-	SYNJ2BP	synaptojanin 2 binding protein
GC14P080491	4.2966	3.94879	4.3017	4.04825	4.19879	4.06519	3.79678	4.1594	3.71024	4.27007	4.42257	4.14135	4.3203	4.38427	4.4396	4.01207	4.13577	4.47284	4.24422	4.50154	4.54881	4.87394	4.50285	4.35453	7253	14	80491621	80682399	+	TSHR	thyroid stimulating hormone receptor
GC14M080716	3.95605	4.07744	3.82095	3.72992	3.77501	3.89901	4.57835	4.06694	4.4297	4.1037	4.30671	3.99703	4.14453	4.00354	3.98014	4.1958	3.90245	4.13781	4.27946	4.41569	4.52276	4.10416	4.54385	3.97283	2957	14	80716146	80757047	-	GTF2A1	general transcription factor IIA, 1, 19/37kDa
GC14M087720	4.76208	5.04956	4.46787	4.84818	4.26219	4.68107	5.36857	5.0166	5.40168	4.99058	5.10318	4.82005	5.57818	5.00781	4.76804	5.4598	5.31394	5.33593	4.73674	4.78913	5.52918	5.17515	5.09231	4.77495	54207	14	87721005	87863004	-	KCNK10	potassium channel, subfamily K, member 10
GC14P087921	3.89995	4.37199	4.65277	5.48926	6.2104	5.45788	4.21407	3.84801	4.12041	3.64257	3.93208	4.35814	4.4463	4.55818	4.28132	3.71288	4.2705	3.84727	3.48296	3.49825	3.8481	3.63747	3.5576	3.63608	55812	14	87921021	87974553	+	SPATA7	spermatogenesis associated 7
GC14M088003	4.84325	4.53295	4.5086	4.32904	4.31944	4.46624	4.80302	4.46303	4.67705	4.68979	4.64686	4.59302	4.16815	4.02694	4.69482	4.59299	4.56361	4.80257	4.76759	4.69656	4.94218	4.91603	5.02711	4.5563	11099	14	88003869	88090876	-	PTPN21	protein tyrosine phosphatase, non-receptor type 21
GC14P089597	4.65036	4.40635	4.47803	4.53773	4.32654	4.19339	4.69127	4.554	4.38053	4.49244	4.90074	4.72163	4.46156	4.19017	5.27009	6.13993	4.87983	5.09991	5.37907	6.05228	4.87534	5.13948	5.14521	4.755	56659	14	89597860	89721948	+	KCNK13	potassium channel, subfamily K, member 13
GC14M089814	4.2565	3.81568	4.66548	4.43696	4.62098	3.89722	4.59265	4.64557	4.35625	4.38361	4.38747	3.82724	4.18465	3.83228	3.83124	3.87695	4.34204	4.15014	3.85133	3.82289	4.22926	4.31403	4.15873	4.68753	55051	14	89812332	89868032	-	C14orf102	chromosome 14 open reading frame 102
GC14M090769	4.82648	4.27659	4.536	4.50954	4.29182	4.33298	5.48139	5.18894	4.92104	5.01952	4.64193	4.65204	5.49777	5.05418	4.71619	5.53236	5.02187	4.85869	4.62879	4.63686	4.97209	4.50468	4.70882	4.56182	8111	14	90768629	90789977	-	GPR68	G protein-coupled receptor 68
GC14M091116	4.05471	4.04515	4.0021	3.9395	3.67992	3.78293	4.10509	4.11425	4.04923	4.00852	4.1845	4.14836	3.85305	4.05873	3.77835	4.42287	3.9503	4.2489	3.97719	4.15683	4.39181	4.09481	4.42176	3.9488	79820	14	91116870	91268166	-	C14orf161	chromosome 14 open reading frame 161
GC14M093819	4.38093	4.66757	4.53186	4.29105	4.13149	4.46185	4.42428	5.45792	4.99222	4.8645	4.97149	4.48942	4.76272	5.28131	4.41896	4.60348	5.26449	5.01555	4.51998	4.3411	5.04056	4.75207	4.71795	4.36265	51156	14	93819404	93829114	-	SERPINA10	serpin peptidase inhibitor, clade A (alpha-1 antiproteinase, antitrypsin), member 10
GC14M095820	4.60804	4.99212	4.86813	4.92281	6.0954	5.51627	4.92801	5.17898	5.80359	4.55313	4.67517	4.8874	4.24986	4.70326	4.50554	4.56683	4.2979	4.32515	4.6121	4.45346	5.06149	4.51446	4.33841	4.94476	55102	14	95820836	95853254	-	C14orf103	chromosome 14 open reading frame 103
GC15P020384	4.71442	4.40529	5.35872	4.73286	4.81291	4.37836	4.98691	5.06508	4.82101	3.74636	3.31672	4.19392	4.92891	4.73111	4.08384	4.62305	4.25482	3.80873	4.12505	4.10205	3.54911	3.80895	4.00136	3.83336	114791	15	20384942	20425330	+	TUBGCP5	tubulin, gamma complex associated protein 5
GC15P021361	4.80396	4.85777	4.84676	5.05735	4.75066	4.72169	4.83191	5.29119	4.93734	5.18574	5.21227	5.03071	5.06989	5.44392	4.93774	5.11381	5.22901	5.24479	5.08382	5.0543	5.3601	5.0245	5.23335	5.15333	7681	15	21361546	21407800	+	MKRN3	makorin, ring finger protein, 3
GC15M024342	3.79693	3.74951	3.79693	3.7777	3.85849	3.7269	3.97137	4.48921	3.77336	3.9084	3.84922	3.85063	4.15219	4.3208	3.4876	4.46806	4.32248	4.04225	3.75577	3.84215	3.98588	3.75734	3.78736	3.86101	2562	15	24339788	24767432	-	GABRB3	gamma-aminobutyric acid (GABA) A receptor, beta 3
GC15P024800	4.2017	3.82488	3.75908	3.76677	3.69593	3.68037	3.75898	3.61041	3.6584	4.37918	4.38705	3.62756	3.78419	3.32544	3.99224	3.83724	3.9896	4.16796	4.0157	3.98072	4.10018	4.19804	4.35371	3.91212	2567	15	24799412	25451722	+	GABRG3	gamma-aminobutyric acid (GABA) A receptor, gamma 3
GC15M029080	3.70921	3.24931	3.29869	3.15765	3.13835	3.17086	3.39228	3.27511	3.82424	3.4823	3.16622	3.19885	3.62618	3.74196	3.2504	3.43717	3.66588	3.27564	3.46786	3.47105	3.5092	3.51457	3.72807	3.17652	4308	15	29080843	29181221	-	TRPM1	transient receptor potential cation channel, subfamily M, member 1
GC15P030694	3.61668	4.66903	3.32639	3.63417	3.65816	3.57468	4.72679	5.02368	5.41173	3.78883	3.90649	4.90962	4.7978	4.99093	3.94921	4.27776	4.31968	3.2802	3.53626	3.46332	3.51392	3.49163	3.49321	3.59585	9824	15	30694982	30719160	+	ARHGAP11A	Rho GTPase activating protein 11A
GC15P030721	4.94902	4.50692	4.01755	4.20391	4.50282	4.26553	4.45986	4.18738	4.47818	4.30062	4.62492	4.18521	4.30732	4.59752	4.41158	4.49641	4.72207	4.50464	4.80922	6.53163	4.6388	5.18265	5.23636	4.14766	6447	15	30721222	30776590	+	SCG5	secretogranin V (7B2 protein)
GC15P031390	4.61684	5.87947	3.58907	5.15689	6.09559	5.36184	5.01318	4.92521	5.02172	3.63654	3.74455	3.80826	3.44684	3.54277	3.63953	3.01411	3.2045	3.7875	3.85847	4.06229	4.09223	4.27515	3.88792	3.8784	6263	15	31390454	31945594	+	RYR3	ryanodine receptor 3
GC15M034970	3.57753	3.58921	3.46224	3.78428	3.4551	3.62086	3.86877	3.56173	3.43824	3.61161	3.51801	3.52177	3.79002	3.51891	3.55842	3.3541	3.27701	3.42812	4.00096	3.60744	3.40395	3.84179	3.72865	4.21479	4212	15	34970524	35180792	-	MEIS2	Meis1, myeloid ecotropic viral integration site 1 homolog 2 (mouse)
GC15P038319	4.59568	4.88771	4.42162	4.42974	4.66621	4.42764	5.51195	4.9733	5.05886	4.81492	4.86455	4.51865	4.63884	4.42739	4.41737	4.58569	4.58632	4.88416	4.81636	4.87	5.35653	5.25175	5.2997	5.08185	56924	15	38332676	38356979	+	PAK6	p21(CDKN1A)-activated kinase 6
GC15P038674	3.53338	3.56487	3.43321	3.5034	3.50605	3.42243	3.60454	3.86084	3.61797	3.71262	3.6233	3.6819	3.70814	3.66199	3.58408	4.02908	3.58207	3.75103	3.54099	3.56766	4.14472	3.63327	3.50783	3.69323	57082	15	38673738	38743829	+	CASC5	cancer susceptibility candidate 5
GC15M040803	4.39271	4.28375	4.35227	4.22284	4.32651	4.23368	4.60272	4.52625	4.58859	4.52264	4.76228	4.29815	4.69058	4.55077	4.53714	4.68443	4.97209	5.08355	4.60349	4.78817	5.26677	4.49378	4.84423	4.75887	146059	15	40803053	40816709	-	CDAN1	congenital dyserythropoietic anemia, type I
GC15M040825	3.99221	4.12827	4.24276	4.13607	3.8129	4.24929	3.2875	3.77825	3.88039	3.82969	3.73025	4.07281	3.68045	3.70591	4.33037	3.12509	3.33718	3.89194	3.81648	3.87329	3.88836	4.0996	4.55148	3.974	146057	15	40825177	41000300	-	TTBK2	tau tubulin kinase 2
GC15M043172	5.47263	4.59788	4.56999	4.58983	4.70421	4.6145	4.76698	4.62879	4.23931	5.0054	5.04084	4.66513	4.76813	4.4376	4.6898	4.74455	4.25357	5.12428	4.93708	5.27542	5.2938	5.30264	5.22781	4.94705	50506	15	43172144	43193651	-	DUOX2	dual oxidase 2
GC15P043209	5.1578	4.60275	4.42448	4.54583	4.26404	4.51905	4.83164	4.71607	4.74985	5.20885	4.77643	4.37703	4.62113	4.3208	4.68926	4.35035	4.65666	4.86465	4.98342	4.96249	4.93402	4.78076	5.12945	4.69778	53905	15	43209483	43245066	+	DUOX1	dual oxidase 1
GC15P043331	5.1227	4.992	5.10894	5.72929	5.09482	5.01893	4.9581	5.11622	5.43495	5.328	5.06635	5.03464	5.11619	5.29463	5.01006	5.17891	5.28372	5.22077	5.11242	5.14609	5.25694	5.32809	5.2775	5.42439	9153	15	43331725	43355425	+	SLC28A2	solute carrier family 28 (sodium-coupled nucleoside transporter), member 2
GC15M043564	4.01933	3.80818	3.79693	4.10363	3.6829	3.82962	3.67869	3.53933	3.6666	3.99863	3.99759	3.74837	3.37572	3.77764	3.81495	3.52801	3.83184	3.89805	4.16447	4.05459	4.01222	4.81952	4.51068	4.02821	7782	15	43561969	43602294	-	SLC30A4	solute carrier family 30 (zinc transporter), member 4
GC15P045797	5.07107	4.94199	4.88061	5.01506	4.70983	4.55241	4.96188	4.99676	4.8269	5.07623	5.24496	4.96556	4.66519	4.1508	5.11669	4.65625	4.54386	5.31284	5.45625	5.32661	5.03058	5.38128	5.58021	4.93889	80031	15	45797977	45853711	+	SEMA6D	sema domain, transmembrane domain (TM), and cytoplasmic domain, (semaphorin) 6D
GC15P046287	2.99657	3.01879	3.10899	3.11434	2.91909	3.01483	2.99386	3.01084	2.97527	3.11671	3.07656	2.98057	2.98352	2.99948	3.02628	3.11565	3.14687	3.08345	3.14899	3.04632	3.11759	3.30463	3.04777	3.20515	6557	15	46287022	46382416	+	SLC12A1	solute carrier family 12 (sodium/potassium/chloride transporters), member 1
GC15M046818	4.11212	4.02298	4.02382	4.0638	4.1498	3.90937	4.69524	5.31225	5.15164	3.99512	4.01633	4.11303	4.38283	5.41206	3.68311	4.17931	4.19174	3.93325	3.55361	3.60827	4.02731	3.7451	4.06854	4.45531	22995	15	46820636	46890519	-	CEP152	centrosomal protein 152kDa
GC15P047701	4.3383	5.45816	5.27195	4.99159	5.41873	5.25478	5.0989	4.60361	4.62903	4.45627	4.50866	4.57349	4.64167	5.11456	4.23326	4.18412	4.45885	3.94362	4.10155	4.45875	3.61571	4.12412	3.85132	4.14773	56986	15	47700530	47723153	+	DTWD1	DTW domain containing 1
GC15P048988	4.23823	3.84559	3.37993	3.76829	3.60238	3.66439	4.28081	4.14926	3.87794	3.89576	3.87501	3.84004	4.12065	4.01311	3.90628	3.87837	3.81612	3.8776	4.16646	4.22922	3.90192	4.13985	4.06729	3.70336	23431	15	48988237	49085389	+	AP4E1	adaptor-related protein complex 4, epsilon 1 subunit
GC15M049288	4.48838	4.10173	4.17053	4.09676	4.52325	4.20187	4.08304	4.01936	4.28718	4.68755	4.59995	4.26086	3.84375	3.93518	4.25604	4.25697	4.40863	4.7126	4.74151	4.87849	4.79875	4.94966	4.88476	4.4165	1588	15	49288963	49418086	-	CYP19A1	cytochrome P450, family 19, subfamily A, polypeptide 1
GC15P049831	3.43488	3.44826	3.66756	3.59983	3.53698	3.59848	3.65386	3.4786	3.73508	3.6932	3.5774	3.53066	3.59276	3.5582	3.77919	3.73725	4.29509	4.06698	3.56634	3.58082	4.33427	3.70686	3.65527	4.13605	29767	15	49831085	49889634	+	TMOD2	tropomodulin 2 (neuronal)
GC15P049909	4.68962	5.27214	4.94042	3.74522	4.94162	5.84727	5.90176	4.96738	5.29859	4.77997	4.5818	4.8672	5.4676	5.38389	5.13552	5.44753	4.91768	4.61182	4.80775	5.21252	5.22197	3.91477	4.21698	5.06485	29766	15	49909180	49989136	+	TMOD3	tropomodulin 3 (ubiquitous)
GC15M050836	4.70194	4.66438	4.67859	4.80697	4.5425	4.84629	4.51955	4.46828	4.89058	5.08771	5.11189	4.8804	4.52305	4.63682	4.90451	4.57015	5.0785	5.15796	5.38357	5.38113	4.96237	5.35104	5.68106	4.78529	3175	15	50836644	50869501	-	ONECUT1	one cut domain, family member 1
GC15P057286	3.91964	3.70245	3.57858	3.36621	3.47993	3.39869	3.36963	3.34926	3.29772	3.77127	3.79545	3.47071	3.64987	3.43587	3.70335	3.32696	3.62892	3.75913	4.09185	4.09506	3.86427	4.11453	4.24046	4.10765	92483	15	57286333	57287999	+	LDHAL6B	lactate dehydrogenase A-like 6B
GC15P058084	4.36623	4.25957	3.6375	3.68076	4.05105	4.08668	4.29639	4.77051	4.22925	4.71605	4.69543	4.3901	4.28288	4.08306	4.33327	4.47055	4.34848	4.97411	4.70255	4.20298	4.4646	4.59616	4.74481	4.35977	27023	15	58084426	58085434	+	FOXB1	forkhead box B1
GC15M063132	5.28718	4.6701	4.56846	4.57713	4.78751	4.66362	5.05028	4.7276	5.08132	5.36431	5.31649	4.68957	4.43951	4.7426	4.87067	4.81054	4.69745	5.30357	5.21102	5.1862	5.35895	5.29231	5.74438	4.84008	51285	15	63132729	63147441	-	RASL12	RAS-like, family 12
GC15P065335	3.32879	3.30457	3.55184	3.38367	3.68496	3.38439	3.39267	3.5705	3.57323	3.29565	3.4107	3.44489	3.5383	3.43913	3.41286	3.32997	3.22772	3.53643	3.38	3.75703	3.28135	3.57695	3.67335	3.35057	64799	15	65334239	65581195	+	IQCH	IQ motif containing H
GC15M068911	4.97014	4.67012	4.71404	4.95107	4.93315	4.814	4.72078	5.42253	5.06796	5.13623	5.18026	4.80394	4.87784	4.78995	4.73029	4.62357	4.92617	5.08169	5.21473	5.27932	5.40784	5.05091	5.223	4.93872	55323	15	68910944	68933552	-	LARP6	La ribonucleoprotein domain family, member 6
GC15P068973	4.86583	4.67399	4.51641	4.62367	4.8689	4.92966	4.06836	4.18972	4.15727	4.88026	4.97888	4.44918	4.10939	4.05322	4.57079	4.13731	4.0528	4.60943	4.55215	4.99917	4.90962	5.12782	5.17336	4.61336	54839	15	68972040	69129488	+	LRRC49	leucine rich repeat containing 49
GC15M072417	4.95932	4.18126	4.44752	4.06241	4.38256	4.28061	4.59119	4.24785	4.72985	5.19935	5.12873	4.43187	4.71925	4.85005	4.28917	4.58614	4.32245	4.56429	4.80211	4.80363	5.15406	5.07658	5.04702	4.17553	1583	15	72417156	72447020	-	CYP11A1	cytochrome P450, family 11, subfamily A, polypeptide 1
GC15M073754	4.07834	4.24594	4.21959	4.22546	3.94261	4.04269	4.64762	4.83695	4.61517	4.33538	4.42875	4.14815	4.68019	4.47238	4.111	4.90014	4.74872	4.48887	3.98111	4.11079	4.61243	4.50144	4.32519	4.16303	1464	15	73754019	73792151	-	CSPG4	chondroitin sulfate proteoglycan 4 (melanoma-associated)
GC15P073983	4.77264	4.65785	3.95798	4.52934	4.40079	4.72771	4.90229	4.68211	4.63462	4.55437	4.68955	4.76185	4.7214	4.56801	4.64482	4.58036	4.62655	4.61037	4.63939	4.69711	4.9513	4.85544	4.61352	4.23019	26263	15	73983254	74013997	+	FBXO22	F-box protein 22
GC15M075303	3.70339	3.49909	4.35477	4.51455	4.53844	3.79721	3.75385	3.83072	3.77918	3.68446	3.57041	3.67736	3.30039	3.72786	3.83412	3.8997	3.82381	3.82937	4.1074	4.15553	3.69228	4.00672	4.13821	4.76945	81698	15	75303306	75304801	-	C15orf5	chromosome 15 open reading frame 5
GC15P076644	5.32246	4.99235	5.03188	4.75807	4.59037	5.19943	4.48038	4.85682	5.06948	4.7618	4.53377	4.86063	4.77888	5.11992	4.80516	4.49027	4.10379	4.58935	4.94117	4.63935	4.92869	4.76101	5.06926	4.38635	1138	15	76644960	76673513	+	CHRNA5	cholinergic receptor, nicotinic, alpha 5
GC15M076703	3.97931	3.54847	3.57212	3.47216	3.49428	3.62406	3.54069	3.2309	3.49299	3.64418	3.67588	3.6562	3.2609	3.44959	3.60692	3.33245	3.50038	3.72313	3.70813	3.8835	4.02427	3.87487	4.12187	3.71621	1143	15	76703690	76720642	-	CHRNB4	cholinergic receptor, nicotinic, beta 4
GC15P078484	4.96044	4.65523	4.62482	4.78484	4.83884	4.98759	4.78434	5.08188	4.83828	5.03166	5.09203	4.50661	4.72571	5.41115	4.77001	4.93352	4.70412	5.03368	5.16342	5.02155	5.52844	5.07668	5.19398	4.80766	9915	15	78483746	78677327	+	ARNT2	aryl-hydrocarbon receptor nuclear translocator 2
GC15M081715	4.45471	4.18857	4.37168	4.41676	4.50846	4.42276	3.98978	4.84734	4.34747	4.54439	4.68126	4.25327	4.32576	4.10939	4.19383	4.16183	4.37652	4.41496	4.70123	4.51977	4.56415	4.62534	5.03698	4.27345	646	15	81715658	81744472	-	BNC1	basonuclin 1
GC15P082113	3.77831	3.50239	3.735	3.7672	3.5944	3.39272	3.5243	3.27516	3.41186	3.57271	3.62869	3.49034	3.45969	3.51497	3.42797	3.59532	3.40899	3.7367	3.82382	3.99561	4.01519	4.35132	4.46505	3.91212	57188	15	82113841	82499595	+	ADAMTSL3	ADAMTS-like 3
GC15P082975	4.65512	4.47536	4.51964	4.00102	3.98452	4.57607	5.10649	4.74427	4.5187	4.93078	4.75191	4.26098	4.64404	4.51263	4.41739	4.43297	4.64992	4.5101	4.55418	4.81273	4.64709	5.30744	4.79979	4.60876	54581	15	82975712	82984987	+	SCAND2	SCAN domain containing 2
GC15M087815	5.22758	4.80318	5.29991	5.05759	5.01975	5.04697	4.88512	5.41388	4.95079	5.18418	5.51932	4.83959	5.37533	5.46811	4.66912	4.98524	5.10735	5.09161	5.04629	5.04367	5.34572	5.22948	5.22998	4.94653	51458	15	87815645	87840803	-	RHCG	Rh family, C glycoprotein
GC15P090739	4.9491	4.39141	3.95606	4.08902	4.07329	4.33313	4.55145	4.07984	4.44873	4.96112	4.5787	4.59579	4.49332	4.28703	4.69156	4.55154	4.93866	4.52853	4.91592	4.79561	4.77248	5.05572	5.1107	4.11481	8128	15	90738143	90812960	+	ST8SIA2	ST8 alpha-N-acetyl-neuraminide alpha-2,8-sialyltransferase 2
GC15M090961	5.23368	5.05405	5.18409	5.09663	5.01582	4.98782	4.61691	4.94656	4.63013	4.93113	4.94129	4.92274	5.03505	5.83967	4.73824	4.66923	4.76826	4.96041	4.87255	5.12514	5.27183	5.17956	5.23485	4.86928	400451	15	90961684	91000035	-		hypothetical gene supported by AK075564; BC060873
GC15M098927	3.69392	4.61105	5.16982	4.08916	4.24058	4.36128	4.87907	4.34507	4.37652	3.70793	3.60129	4.17294	4.55561	4.43758	4.17203	4.0951	4.09428	4.24177	3.95505	3.94025	4.04036	3.68465	3.61801	5.41543	55180	15	98926956	98959902	-	LINS1	lines homolog 1 (Drosophila)
GC15P099237	4.34356	4.16625	4.05898	4.01135	3.91046	4.09848	4.00156	4.07136	3.86337	4.33673	4.26753	4.02409	3.89043	3.85427	4.09339	4.13127	4.12592	4.43475	4.20106	4.26599	4.81594	4.1238	4.34486	3.94824	220	15	99237566	99274351	+	ALDH1A3	aldehyde dehydrogenase 1 family, member A3
GC16P000751	3.73706	3.50916	3.50896	3.52046	3.47305	3.48036	4.36034	3.72861	4.08273	4.03754	3.7749	3.52808	3.86727	3.91882	3.77106	3.92999	3.73749	3.77427	3.86071	3.68293	4.17365	3.82635	3.81671	4.14289	10232	16	750767	758866	+	MSLN	mesothelin
GC16M000788	5.09037	4.59894	4.41094	4.53426	4.44933	4.70998	4.47853	4.32765	4.63943	5.58597	4.93041	4.71435	4.49102	4.51785	4.85503	4.71664	4.33653	5.06751	5.14157	4.90271	4.8132	5.03629	5.1691	4.64092	51764	16	788044	790700	-	GNG13	guanine nucleotide binding protein (G protein), gamma 13
GC16M001503	4.76981	4.21478	4.93628	4.55552	5.19621	4.62142	4.42813	4.45369	4.34097	4.73964	4.10995	4.76182	4.07517	4.88224	4.1149	4.42573	4.62739	4.0609	3.69451	3.79612	4.0785	3.89045	3.93001	3.70314	9742	16	1500431	1597301	-	IFT140	intraflagellar transport 140 homolog (Chlamydomonas)
GC16P002016	3.66069	3.58377	3.36334	3.43138	3.5113	3.43313	3.62934	3.48076	3.94186	3.7531	3.80381	3.73807	3.98428	3.68803	3.67787	3.74354	3.902	3.84727	3.6284	3.68566	4.07403	3.66966	3.60805	3.34106	9351	16	2016896	2028484	+	SLC9A3R2	solute carrier family 9 (sodium/hydrogen exchanger), member 3 regulator 2
GC16P002461	4.41504	4.38893	4.47627	4.28687	4.56819	4.24455	4.72515	5.21092	4.79195	4.98459	4.63996	4.48583	5.29747	5.12791	4.46799	5.09899	4.57922	4.6939	4.57609	4.52085	4.78711	4.62889	4.27143	4.4097	4917	16	2461500	2464146	+	NTN2L	netrin 2-like (chicken)
GC16M004872	4.43893	4.43519	4.61362	4.55242	4.34489	4.61112	4.5848	4.16126	4.55091	4.91228	4.62176	4.25502	4.02065	4.28204	4.78685	4.3581	4.37652	4.72582	5.34395	4.95713	5.30726	5.33517	5.64296	4.44969	5493	16	4872508	4927137	-	PPL	periplakin
GC16M011269	3.44044	3.49019	3.46954	3.51358	3.54996	3.34528	3.67356	3.49726	3.69621	3.66914	3.7531	3.34782	3.46873	3.551	3.57183	3.43483	3.46251	3.79544	3.65728	3.57056	3.71606	4.12987	3.95747	3.54572	7142	16	11269214	11270661	-	TNP2	transition protein 2 (during histone to protamine replacement)
GC16M011276	5.18936	4.83658	4.69886	4.75593	4.62665	4.9829	5.23106	5.04293	5.23118	5.35942	5.19712	4.77352	5.30218	4.96723	4.70964	5.61693	5.28648	4.81869	4.92274	4.82638	5.47203	5.42371	5.04532	4.64705	5620	16	11276993	11277838	-	PRM2	protamine 2
GC16P011966	4.06846	3.9678	4.38413	3.97121	3.94123	3.75299	4.00362	3.9352	3.8073	4.19942	3.97033	3.90998	3.74217	3.87823	3.75708	3.77326	4.19722	4.08326	4.44591	4.14326	4.01219	4.41879	4.38234	4.56598	608	16	11966464	11969425	+	TNFRSF17	tumor necrosis factor receptor superfamily, member 17
GC16M018726	3.32161	3.7879	3.2481	3.10767	3.02408	3.32798	3.20783	4.06098	3.51592	2.92232	3.12693	3.64463	3.50402	3.19428	3.65378	3.23917	3.02331	2.90644	3.79412	3.54516	3.09906	3.25685	3.20637	3.14911	23049	16	18723676	18845239	-		PI-3-kinase-related kinase SMG-1
GC16P018902	4.83459	4.44551	4.4437	4.27723	4.22691	4.36355	4.55211	4.38034	4.72736	5.04699	4.89557	4.45326	4.37238	4.6707	4.44046	4.92178	4.64786	4.77856	4.71564	4.55591	4.9305	5.19789	4.94697	4.56049	79905	16	18902830	18981998	+	TMC7	transmembrane channel-like 7
GC16P023101	4.85803	4.90906	4.42808	4.68926	4.64868	4.53456	4.50891	4.74373	4.56277	4.79696	5.01605	4.52452	4.49827	4.51749	4.64964	4.71784	4.37001	5.26099	5.06675	5.31326	4.94786	5.38749	5.63352	4.33485	6340	16	23101540	23135701	+	SCNN1G	sodium channel, nonvoltage-gated 1, gamma
GC16P029581	4.09796	3.82922	3.60044	3.65548	3.65028	3.66993	3.9921	4.12782	3.92915	4.10653	3.8758	4.16496	3.50041	3.75677	3.88719	4.08528	4.09827	3.76902	4.10691	3.82454	3.89647	3.97279	3.91657	3.54367	6693	16	29581800	29589322	+	SPN	sialophorin (leukosialin, CD43)
GC16M047870	4.45266	3.82919	3.9978	3.83096	3.83993	3.71152	3.78997	3.3866	3.6954	4.19452	4.29437	3.88532	3.23025	3.51877	3.81929	3.50008	3.54063	4.1131	4.285	4.41569	4.19975	4.61751	4.5657	3.9307	869	16	47870201	47873184	-	CBLN1	cerebellin 1 precursor
GC16M048082	4.93394	5.23941	5.54383	5.44433	4.9689	5.25627	4.77601	4.63702	4.38471	4.74866	4.81635	4.50656	4.91764	4.51935	4.79435	4.34056	4.5238	4.59127	4.77072	4.87443	4.78656	5.3044	4.94781	4.79974	23090	16	48082022	48418419	-	ZNF423	zinc finger protein 423
GC16M049727	3.30326	3.15735	3.23484	3.23693	3.09528	3.03754	3.37316	3.33691	3.1921	3.21264	3.13041	3.06082	3.17231	3.25897	3.21486	3.12509	3.16726	3.21967	3.39686	3.32045	3.3863	3.63913	3.70175	3.26326	6299	16	49727829	49742653	-	SALL1	sal-like 1 (Drosophila)
GC16M052192	3.43515	3.74566	3.28569	3.36592	3.56533	3.72514	3.51999	3.63486	3.46491	3.19874	3.37357	3.38451	3.43123	3.46259	3.15597	3.10806	3.03998	3.13457	3.33224	3.4011	3.20974	3.21435	3.56557	2.95244	23322	16	52192192	52295259	-		KIAA1005 protein
GC16P055996	5.10791	4.63965	4.42655	4.48061	4.53203	4.51907	5.21036	5.15398	4.79697	5.29502	4.91347	4.60429	5.20316	4.7655	4.67565	5.12287	4.97621	4.81809	5.66975	4.73318	4.93498	5.14718	5.07762	4.48022	6361	16	55996179	56007475	+	CCL17	chemokine (C-C motif) ligand 17
GC16M060244	5.02776	4.71719	4.76609	4.61857	4.8952	4.51728	4.80179	4.55492	4.89417	4.93241	4.95778	4.75589	4.18126	4.26853	4.78019	4.61575	4.31544	4.89403	5.09207	5.60682	5.39797	5.82669	5.35936	4.77269	1006	16	60244735	60627537	-	CDH8	cadherin 8, type 2
GC16P064958	3.78875	3.96133	4.17674	4.10984	3.78744	3.9322	3.72063	3.87347	3.7601	3.9031	3.86475	3.7247	3.57675	3.85427	3.9031	4.19288	4.08351	4.25831	3.62938	4.05906	3.96738	3.87324	4.08272	3.85021	1003	16	64958063	64996189	+	CDH5	cadherin 5, type 2, VE-cadherin (vascular epithelium)
GC16P065702	4.66816	4.0787	3.9478	3.89277	4.26991	4.25807	4.3562	4.28578	4.14672	4.4391	4.31456	4.46234	4.47673	4.44432	4.35498	4.46653	4.1066	4.564	4.54169	4.60845	4.89254	4.78697	4.58557	4.52934	80262	16	65701415	65739941	+	C16orf70	chromosome 16 open reading frame 70
GC16P065751	5.22182	4.61515	5.08042	5.24473	5.39226	5.03626	5.02905	4.8185	4.65296	5.28573	5.20732	4.64592	4.78376	4.98616	4.75296	5.19383	5.26345	5.4314	4.75727	4.45441	4.87624	5.33604	4.77848	5.00397	55336	16	65751391	65755578	+	FBXL8	F-box and leucine-rich repeat protein 8
GC16P066022	4.7117	4.54658	4.2924	4.52899	4.32403	4.25975	4.66598	4.94115	4.61452	5.0293	5.19113	4.68421	4.88359	4.86268	4.71207	4.73222	4.58626	4.85331	5.0425	4.90497	5.25039	5.252	5.63443	4.44508	3291	16	66022536	66028953	+	HSD11B2	hydroxysteroid (11-beta) dehydrogenase 2
GC16P067625	3.77333	3.75984	4.25789	4.22543	4.3202	3.9282	3.60408	3.7903	3.33703	3.77603	4.06721	3.99241	3.89174	3.90181	3.78816	4.04291	3.6888	4.1914	4.29238	4.35618	4.07027	4.53704	4.67365	4.83349	80052	16	67625389	67627446	+		hypothetical protein FLJ12331
GC16P070665	4.80165	4.57902	4.48451	4.69006	4.41318	4.36204	4.86329	4.87403	4.7797	4.72609	4.77093	4.41966	4.6415	4.78046	4.31831	4.92399	5.04642	4.67994	4.46036	4.71973	4.91807	5.18338	5.1933	4.47029	3250	16	70654625	70668645	+	HPR	haptoglobin-related protein
GC16M073304	4.16071	3.92603	3.96699	4.07911	4.22546	4.2071	4.19246	3.94742	4.13435	4.49742	4.26062	4.08154	4.03619	3.98606	4.05317	4.1524	3.78057	4.12021	4.44179	5.34668	4.32409	4.39686	4.14049	4.27459	79152	16	73304358	73366222	-	FA2H	fatty acid 2-hydroxylase
GC16P079829	4.46015	3.96121	3.87905	4.13381	3.82335	3.81434	4.12919	3.40255	3.54172	4.3348	4.46128	3.95206	4.12372	3.91456	4.0396	3.85631	3.80401	4.14467	4.50133	4.3233	4.4503	4.5818	5.05214	4.49427	53630	16	79829796	79882248	+	BCMO1	beta-carotene 15,15'-monooxygenase 1
GC16P079906	3.67427	3.95562	4.15166	3.91148	4.09689	4.04697	3.92922	4.25957	4.10016	3.90022	3.93332	4.06218	3.98348	4.132	3.82878	3.79915	4.14479	3.93918	3.97247	4.09677	3.86217	3.90158	4.04807	3.94939	8139	16	79906075	79971441	+	GAN	giant axonal neuropathy (gigaxonin)
GC16P080626	4.59689	4.34183	4.7667	4.46659	4.3469	4.38325	4.38135	4.30906	3.76318	4.58219	4.48114	4.48285	4.12782	4.35097	4.45273	4.67915	3.84234	4.52284	4.76899	4.51308	4.63293	5.05598	4.97003	4.15103	3294	16	80626363	80689638	+	HSD17B2	hydroxysteroid (17-beta) dehydrogenase 2
GC16P082959	4.6506	4.26824	4.23211	4.43054	4.42544	4.21522	4.49753	4.42899	4.47504	4.72571	4.50163	4.06069	4.11714	3.83928	4.49294	4.39231	4.39658	4.72571	4.64718	4.89608	5.07968	5.10638	5.36303	4.62507	9914	16	82959633	83055293	+		KIAA0703 gene product
GC16P085101	4.3176	4.03082	4.11459	4.07728	4.08983	3.83359	3.95084	4.36046	3.83823	4.34512	4.15832	3.99376	4.31226	4.25947	4.34228	3.90441	4.02852	4.38861	4.65002	4.75493	4.66431	4.79846	4.60503	4.37665	2294	16	85101658	85105547	+	FOXF1	forkhead box F1
GC16P085169	4.8756	4.86174	4.10448	4.48794	4.21388	4.23887	5.15802	4.92289	5.01606	5.13482	5.30984	4.75335	5.29594	5.20139	4.7701	5.21125	5.11115	5.33649	5.00905	5.08384	5.54684	5.34311	5.19044	4.52927	2300	16	85169615	85172796	+	FOXL1	forkhead box L1
GC16P086194	4.34941	4.41737	4.21113	4.17617	4.12323	4.34009	4.65461	4.90399	4.56481	5.24117	4.71914	4.25199	4.49937	4.52806	4.32213	4.93135	4.62357	4.71484	4.79805	4.70374	4.46083	4.70906	5.48448	4.41044	57338	16	86193999	86289260	+	JPH3	junctophilin 3
GC17M000100	5.30932	5.13855	4.97985	4.92268	5.74686	6.11424	4.57384	4.97733	4.81205	5.11022	4.88813	4.36297	4.59896	4.4376	4.49435	4.55097	4.46527	5.40984	4.88875	5.43547	5.31423	5.29813	5.01254	5.17038	9501	17	62293	202888	-	RPH3AL	rabphilin 3A-like (without C2 domains)
GC17M001484	3.57466	3.91602	4.24225	5.22772	5.00738	4.11664	3.34664	3.36807	3.55421	4.17634	4.89191	3.60554	3.21102	3.34719	3.6442	3.51337	3.71988	3.92551	4.22173	3.50576	5.95434	4.54908	4.68036	3.52086	8578	17	1483902	1495791	-	SCARF1	scavenger receptor class F, member 1
GC17P001906	4.37151	4.31922	4.10167	4.05336	4.18756	4.15199	4.76619	5.03788	4.62605	4.55931	4.58997	4.60915	5.43256	5.54436	4.30466	5.61079	4.97209	4.59986	4.24211	4.36172	5.10259	4.37441	4.40601	4.36252	3090	17	1905012	1909070	+	HIC1	hypermethylated in cancer 1
GC17M002271	4.72247	5.15811	4.44101	3.91437	4.10692	4.61649	5.37249	4.70357	5.27693	4.18225	4.03895	4.63386	5.11585	4.28454	4.3543	4.31266	4.20124	4.26653	4.5984	4.51865	4.18536	4.18735	4.44983	4.04083	79066	17	2267129	2361901	-	METT10D	methyltransferase 10 domain containing
GC17P003047	4.63511	4.30107	3.9805	4.09881	4.21127	4.13783	4.36318	4.16997	4.23245	4.42249	4.61192	4.13971	3.91198	4.0098	4.46159	3.97457	3.87209	4.54716	5.00901	5.52363	4.86066	5.40164	5.5263	4.23695	26189	17	3047562	3048492	+	OR1A2	olfactory receptor, family 1, subfamily A, member 2
GC17M003128	4.62464	4.48136	4.19086	4.25086	3.95034	4.25257	4.63906	4.43116	5.01861	4.47693	4.43807	4.39352	4.77716	4.81768	4.35364	4.89875	4.62357	4.59285	4.33263	4.23664	4.93882	4.40622	4.39027	4.25102	4995	17	3127934	3129018	-	OR3A2	olfactory receptor, family 3, subfamily A, member 2
GC17P003326	4.73734	4.47051	4.40568	4.55943	4.70215	4.6098	4.25427	4.36522	4.12878	4.76426	4.869	4.43915	4.59896	4.37528	4.75631	4.18968	4.53746	4.62603	4.89103	5.40659	5.03252	5.42799	5.10065	4.47466	443	17	3326045	3349449	+	ASPA	aspartoacylase (Canavan disease)
GC17P007846	5.05058	4.55011	4.54141	4.83672	4.72705	4.78652	4.66266	5.0618	4.72344	4.81348	4.52642	4.60988	4.87425	4.5401	4.46957	5.15253	4.9	4.85227	5.0525	5.02909	5.01102	4.97722	5.51055	4.76885	3000	17	7846716	7864382	+	GUCY2D	guanylate cyclase 2D, membrane (retina-specific)
GC17M007916	4.18711	3.99534	3.69294	3.76253	3.95999	3.99475	4.17553	4.57937	4.49112	4.55183	4.32489	3.82607	4.07685	4.32616	3.77748	4.21597	4.18356	4.35488	4.27946	4.14253	4.12946	4.36396	4.19778	3.74075	242	17	7916710	7931746	-	ALOX12B	arachidonate 12-lipoxygenase, 12R type
GC17P008865	5.30201	4.53782	4.45194	4.30191	4.35196	4.46706	5.14177	4.62611	4.59538	5.32292	4.90522	4.38657	4.02109	4.68841	4.63229	4.56153	5.00475	4.65812	4.88342	5.21421	4.97133	5.29533	5.15067	4.45824	9423	17	8865583	9084078	+	NTN1	netrin 1
GC17P009670	4.23859	4.35172	3.87241	4.27163	4.20749	4.24336	4.68699	4.4586	4.81863	4.45469	4.55091	4.31211	4.3105	4.51632	4.39179	4.57126	4.36204	4.49661	4.40292	4.41628	4.87116	4.44375	4.55197	4.17746	9340	17	9670105	9733747	+	GLP2R	glucagon-like peptide 2 receptor
GC17M010234	4.02188	3.46739	3.72246	3.71919	3.74531	3.58186	4.0183	3.87975	3.76956	4.13514	3.97968	3.67335	3.80851	3.74573	3.75728	3.70916	3.67551	3.59855	3.68542	3.94561	3.7423	4.05395	3.86029	3.70618	4626	17	10234366	10265747	-	MYH8	myosin, heavy polypeptide 8, skeletal muscle, perinatal
GC17M010287	4.06462	3.96221	3.94926	4.02385	3.82709	3.94405	4.06397	4.26	4.18041	4.48957	4.17553	3.9556	3.90953	4.06191	4.20435	4.42121	3.87172	4.0506	4.09728	4.03982	4.07721	3.97323	4.27292	4.08078	4622	17	10287334	10313601	-	MYH4	myosin, heavy polypeptide 4, skeletal muscle
GC17M010336	3.47873	3.31704	3.09605	3.14138	3.15461	3.1672	3.52068	3.79802	3.70071	3.32526	3.48737	3.34893	3.38137	3.30321	3.38041	3.17396	3.39982	3.38033	3.23314	3.34075	3.61651	3.37386	3.26224	3.17098	4619	17	10336353	10360684	-	MYH1	myosin, heavy polypeptide 1, skeletal muscle, adult
GC17M010365	3.63796	3.59324	3.6657	3.61673	3.5256	3.48154	4.05029	3.82622	3.65441	3.74508	3.76277	3.50999	4.24625	3.91937	3.84719	4.14871	3.53146	3.84657	4.0357	3.97629	4.15843	4.01793	4.33875	4.15222	4620	17	10365193	10393700	-	MYH2	myosin, heavy polypeptide 2, skeletal muscle, adult
GC17M010472	4.00078	4.14793	4.63725	4.64429	4.65757	4.23311	4.16373	4.51538	4.292	4.38394	3.86312	3.72591	4.69796	4.45919	3.90619	4.37785	4.26906	4.19546	3.75345	3.70129	4.39058	4.04287	4.15506	4.71849	4621	17	10472575	10500192	-	MYH3	myosin, heavy polypeptide 3, skeletal muscle, embryonic
GC17M013339	3.36811	3.07382	3.37118	3.30304	2.97228	3.1195	2.98643	2.90786	3.01042	3.41605	3.27871	3.04616	3.24007	3.15986	3.20139	2.97798	2.99235	3.41259	3.18347	3.19076	3.53655	3.15497	3.25273	3.11673	9955	17	13339730	13445969	-	HS3ST3A1	heparan sulfate (glucosamine) 3-O-sulfotransferase 3A1
GC17P014145	4.62922	4.52705	4.52985	4.4392	4.38256	4.52705	4.57745	4.59932	4.69083	4.68287	4.62389	4.56808	4.52974	4.55619	4.56708	4.54621	4.71438	4.57316	4.69428	4.54045	4.84295	4.54882	4.64518	4.62421	9953	17	14145230	14190217	+	HS3ST3B1	heparan sulfate (glucosamine) 3-O-sulfotransferase 3B1
GC17P015543	5.48869	5.30324	5.37433	5.19044	5.41691	5.2541	5.07501	4.79983	4.72806	5.29501	5.28628	5.15311	4.81003	4.94397	5.08393	4.91583	4.29141	5.16942	5.22641	5.24899	5.18466	5.32071	5.89675	5.12977	57335	17	15544053	15561963	+	ZNF286	zinc finger protein 286
GC17M016395	4.31332	3.93004	4.04451	3.7718	3.98333	4.24847	3.80188	3.78656	3.66758	3.92979	3.70181	3.70906	3.87948	3.88341	3.83986	3.62299	3.7933	3.9829	4.09241	4.11047	3.98426	4.61297	4.50895	3.93132	57336	17	16395434	16413189	-	ZNF287	zinc finger protein 287
GC17M018171	4.39379	3.97154	4.25542	4.31612	4.17585	4.22035	4.47543	4.35007	4.31828	4.40611	4.34883	4.24805	4.42526	4.61288	4.2314	4.45048	4.09421	4.33651	4.27855	4.34568	4.3348	4.70588	4.76472	4.37288	6470	17	18171919	18207581	-	SHMT1	serine hydroxymethyltransferase 1 (soluble)
GC17M023718	4.99127	4.56342	4.98453	4.55885	4.82372	4.67632	5.16704	5.17581	4.71007	5.37354	4.80216	4.74254	4.92891	5.40613	4.69252	5.1582	5.18026	4.98064	5.1744	4.79844	5.17488	5.06855	5.36066	4.67706	7448	17	23718427	23721844	-	VTN	vitronectin
GC17P024394	4.51527	4.52944	4.80063	4.50207	4.67455	4.48665	4.71395	4.08523	4.35228	4.90936	4.76274	4.66654	4.3869	4.49553	4.79987	4.7028	4.78135	4.7856	5.04575	4.68668	4.72374	5.22231	4.79736	4.61793	51268	17	24394043	24408362	+	PIPOX	pipecolic acid oxidase
GC17P024598	3.74898	3.63133	3.49295	3.5089	3.511	3.57091	3.96264	3.57696	3.63536	4.01739	3.84178	3.61542	3.42488	3.78198	3.64283	3.74816	3.69847	3.97183	3.80308	3.93216	4.03642	4.20783	4.01353	3.83897	1411	17	24598000	24605626	+	CRYBA1	crystallin, beta A1
GC17M027683	3.16041	3.62566	4.61755	3.95913	4.05018	3.83714	4.25668	4.19284	4.48772	3.23507	3.45493	3.85367	3.80015	5.11307	3.66714	3.55672	4.36591	2.97825	3.44505	3.53839	2.95307	3.24897	3.48857	3.58778	64149	17	27682501	27693302	-	C17orf75	chromosome 17 open reading frame 75
GC17M027844	4.11628	3.70566	3.41362	3.7672	3.92106	3.82438	5.21866	5.62533	5.22438	3.9148	3.91804	3.59967	4.62653	3.63215	3.70643	4.32489	3.56942	3.69328	3.42313	3.78246	3.81439	3.65919	3.61786	3.45263	4642	17	27843740	28228015	-	MYO1D	myosin ID
GC17P029636	5.5835	4.89618	4.25881	4.5892	4.22242	4.63457	5.07827	4.45527	4.49855	5.33737	4.94772	4.85016	4.77724	4.56572	4.72667	4.81532	4.3844	5.04504	5.38291	5.15696	5.23002	5.47546	5.18524	4.75084	6356	17	29636799	29639312	+	CCL11	chemokine (C-C motif) ligand 11
GC17P029670	4.40749	4.28896	4.11719	4.3035	4.10811	4.12404	3.98085	4.17552	4.26167	4.30257	4.38598	4.11501	3.58559	3.87274	4.32656	5.09448	4.54179	4.19462	6.48538	4.27918	4.32728	4.70033	4.55858	4.26865	6355	17	29670178	29672532	+	CCL8	chemokine (C-C motif) ligand 8
GC17M031116	4.10312	4.16384	4.55838	4.27852	4.54924	4.74442	3.95839	4.10834	4.2752	4.11213	4.0619	3.78295	4.48023	4.02332	3.7447	4.00355	3.99667	4.0444	4.0226	3.95267	4.66394	3.9494	4.03433	3.88615	79148	17	31129622	31146753	-	MMP28	matrix metallopeptidase 28
GC17M034473	4.72571	4.5035	4.57556	4.27564	4.17279	4.25247	4.272	4.13573	4.37613	4.76944	4.62582	4.34553	4.23417	4.18443	4.48369	4.16641	4.02545	4.74452	4.60042	4.86022	4.91189	5.39571	5.77922	5.36189	57125	17	34473082	34561298	-	PLXDC1	plexin domain containing 1
GC17M035174	4.04237	3.62796	3.70476	3.71768	3.5086	3.65226	3.80818	3.34484	3.5279	3.76409	3.96203	3.66262	3.4527	3.68459	3.49957	3.37928	3.51773	3.76393	3.97404	3.96386	3.98703	4.30424	4.30745	3.6986	22806	17	35174726	35273967	-	ZNFN1A3	zinc finger protein, subfamily 1A, 3 (Aiolos)
GC17M036108	4.15934	4.17644	4.25132	4.16021	4.26784	3.94315	4.28358	4.36396	4.23746	4.04825	4.27837	3.92488	4.27856	4.16691	4.21689	4.65964	4.40157	4.33788	4.47697	4.19668	4.42121	4.31724	4.48368	4.44508	192666	17	36107770	36113528	-	KRT24	keratin 24
GC17M036271	4.71706	4.53196	4.4897	4.71079	4.25604	4.56908	4.62215	4.72625	4.57796	4.93718	4.67545	4.75917	4.52235	4.50497	4.54323	4.50458	4.37459	4.80065	4.85832	4.65054	4.91141	5.08685	5.01743	4.48508	3859	17	36271081	36276988	-	KRT12	keratin 12 (Meesmann corneal dystrophy)
GC17M036285	4.0539	3.86472	3.61794	3.86544	3.74188	3.68131	3.86788	3.86493	3.74897	3.8878	3.87182	3.80271	3.71558	3.71158	3.79231	3.40847	4.09576	3.90085	3.93084	3.8548	4.37182	4.03877	4.28678	3.89422	54474	17	36285720	36295005	-	KRT20	keratin 20
GC17M036830	4.96487	4.61243	4.32063	4.53833	4.57827	4.53744	4.59598	4.31408	4.57897	4.67315	4.72404	4.43534	4.37317	4.59683	4.87132	4.10038	4.70825	4.87571	5.09224	5.12942	4.98632	5.30953	5.28154	4.70787	8688	17	36830334	36834348	-	KRTHA7	keratin, hair, acidic, 7
GC17M036886	5.13572	4.81059	4.96031	4.71258	4.86447	4.88193	4.25427	4.49329	4.70268	5.1289	5.31045	4.76791	4.79213	4.74917	5.17463	4.63881	4.50084	5.42969	4.99613	5.0652	5.34424	5.00936	5.5525	4.90698	3886	17	36886467	36891194	-	KRTHA5	keratin, hair, acidic, 5
GC17M036895	4.83204	4.94205	4.23235	4.75754	4.10421	4.68747	4.98456	4.44675	4.36334	5.00577	5.01022	4.61364	5.31731	4.54379	4.6397	4.72803	4.38193	5.2348	4.87662	5.43322	5.33454	5.69009	5.41505	4.41818	8689	17	36895914	36902324	-	KRTHA6	keratin, hair, acidic, 6
GC17M036923	4.41528	4.39564	4.34635	4.39294	4.26264	4.23156	4.96699	4.84436	4.74579	4.6502	4.33708	4.33191	4.80697	4.79613	4.19341	4.76054	4.5756	4.2934	4.4159	4.0285	4.55155	4.33921	4.62152	4.29503	3866	17	36923523	36931497	-	KRT15	keratin 15
GC17M037211	5.07024	5.05929	5.28696	5.4279	5.45806	4.98736	5.26164	5.07863	5.02639	5.4014	5.34643	5.13322	5.51925	5.42861	4.71959	5.01976	4.81045	4.74344	4.63286	4.27488	4.72984	4.94292	4.77038	4.71126	10609	17	37211731	37221977	-		synaptonemal complex protein SC65
GC17M037589	4.87009	4.55354	4.46635	4.34337	4.28761	4.5198	4.80628	4.16259	4.16004	5.09558	5.20745	4.71794	4.83188	4.66284	4.70389	4.3422	4.13333	5.14475	5.40399	5.4959	5.33633	5.42764	5.62592	4.69807	3060	17	37589603	37590996	-	HCRT	hypocretin (orexin) neuropeptide precursor
GC17M038074	4.09036	3.83011	3.57479	3.77842	3.85925	3.93534	4.55755	4.23384	4.72382	4.16342	4.35957	4.05858	4.37108	4.51278	3.69549	4.45127	4.45472	4.13617	4.03676	3.77903	4.09223	4.37919	4.18831	3.47216	79990	17	38073460	38082495	-	PLEKHH3	pleckstrin homology domain containing, family H (with MyTH4 domain) member 3
GC17M038086	4.49556	4.21159	4.26525	4.71081	4.77913	4.49522	4.6076	5.51683	4.11158	4.83508	4.55091	4.49511	4.91123	4.38598	4.25347	5.02653	5.17994	4.98823	4.84651	4.79059	5.17202	5.34862	4.99698	4.48369	2826	17	38084961	38087371	-	CCR10	chemokine (C-C motif) receptor 10
GC17P038306	3.23638	3.12106	2.99511	2.97531	3.05626	3.06492	3.07726	3.13653	3.18071	3.22685	3.28014	3.20228	2.87697	3.0465	3.38605	3.0026	2.96505	3.27972	3.16652	3.23265	3.29374	3.29062	3.59077	3.17328	2538	17	38306340	38318912	+	G6PC	glucose-6-phosphatase, catalytic (glycogen storage disease type I, von Gierke disease)
GC17M039074	3.44114	3.3896	3.85212	3.68237	3.73465	3.54862	3.61779	3.62441	3.79581	3.721	3.66368	3.34351	3.81719	3.73857	3.57323	4.00931	3.7871	3.5034	3.40113	3.50706	3.82303	3.57171	3.66195	3.71733	4222	17	39073292	39094457	-	MEOX1	mesenchyme homeobox 1
GC17M039373	4.95539	4.37305	4.67379	4.70654	4.36313	4.39478	4.80564	5.14039	4.89289	5.2214	5.01657	4.63451	4.90076	4.88594	4.53235	4.9038	5.34405	4.84057	5.07759	5.08272	5.16996	4.78861	5.24691	4.65539	5539	17	39373697	39375359	-	PPY	pancreatic polypeptide
GC17M039385	5.11442	4.72729	4.5995	4.54227	4.68025	4.721	5.50674	5.22837	5.23299	5.10407	5.03198	4.64515	4.87141	4.87517	4.90151	5.01507	4.98787	5.00455	5.02711	5.21577	4.96076	5.28726	5.51117	4.8142	5697	17	39385632	39437363	-	PYY	peptide YY
GC17P040141	5.39553	4.78003	4.64546	4.74717	4.24375	4.89831	5.12427	5.80595	5.41173	5.44162	5.15668	4.97051	5.30815	5.76463	4.83762	5.01646	5.30266	4.75277	4.84808	4.85772	4.97209	5.31775	5.31969	4.92207	80174	17	40141501	40185157	+	DBF4B	DBF4 homolog B (S. cerevisiae)
GC17M040235	4.56423	4.31148	4.07456	4.22351	4.22346	3.99707	4.38327	3.83076	4.01357	4.75863	4.22267	4.37337	4.18551	3.63001	3.98457	3.82676	3.93511	4.29309	4.54529	4.89778	4.60076	4.53044	5.00991	3.95249	10052	17	40237112	40263147	-	GJA7	gap junction protein, alpha 7, 45kDa (connexin 45)
GC17M044044	4.39271	4.34767	4.22451	4.16738	4.18983	4.25368	4.52197	4.61933	4.24487	5.06249	4.76379	4.27536	4.28738	4.40435	4.16595	4.19779	4.34785	4.52346	4.5611	5.0162	4.80486	4.52474	4.7667	4.32873	3218	17	44044707	44047300	-	HOXB8	homeobox B8
GC17M044053	4.20741	4.16485	4.16025	4.03711	3.96667	3.84653	3.94289	3.80958	4.31375	4.12931	4.30987	3.83273	4.13063	4.05784	3.75834	4.04308	4.36322	4.60169	4.43789	4.60202	4.71932	4.98785	4.86368	4.18356	3219	17	44053524	44058834	-	HOXB9	homeobox B9
GC17M044390	4.87506	4.76477	5.00221	4.57054	4.82665	4.64381	4.91858	4.66365	4.47429	5.13488	4.8818	4.93485	4.74243	5.19902	4.95849	4.91577	4.26649	5.07344	5.09362	5.13229	5.20003	5.00091	4.91185	4.93433	2695	17	44390916	44400954	-	GIP	gastric inhibitory polypeptide
GC17P045401	5.18763	4.48668	4.37922	4.4668	4.48872	4.45696	4.90693	4.55864	4.47706	5.04518	4.58982	4.54545	4.44771	4.9001	4.68108	4.68292	4.79559	5.23622	5.25451	4.98714	5.02451	5.38009	5.46339	4.2773	1748	17	45401562	45406948	+	DLX4	distal-less homeobox 4
GC17P045598	4.25662	4.3869	4.08519	4.48578	4.12919	4.23086	4.46088	4.57214	4.60624	4.75844	4.75464	4.54585	4.89655	4.84592	4.3843	4.85472	5.14934	4.98042	4.73974	4.93487	5.55286	5.07842	5.24207	4.53527	6442	17	45598389	45608288	+	SGCA	sarcoglycan, alpha (50kDa dystrophin-associated glycoprotein)
GC17M045617	3.44862	3.37293	3.29705	3.3868	3.31669	3.3969	3.4938	3.8939	3.42823	3.48477	3.62659	3.41479	3.5383	3.41004	3.2881	3.53714	3.46124	3.50536	3.51001	3.4563	3.81677	3.72755	3.45546	3.33193	1277	17	45616457	45633992	-	COL1A1	collagen, type I, alpha 1
GC17P045993	3.45359	3.37827	3.33389	3.26295	3.36968	3.31796	3.52509	3.49601	3.29185	3.47358	3.43685	3.51727	3.46275	3.59175	3.47088	3.47834	3.81289	3.47743	3.4151	3.70844	3.64929	3.89841	4.1084	3.42013	8913	17	45993447	46059541	+	CACNA1G	calcium channel, voltage-dependent, alpha 1G subunit
GC17M046194	4.44703	4.0554	4.46379	4.02999	4.05448	4.10726	4.2173	4.28503	4.20833	4.18551	4.1723	4.15805	4.08831	4.25034	3.99284	3.94659	4.09575	4.10944	4.06233	4.13242	4.24306	4.20926	4.59958	4.13647	55018	17	46193394	46199878	-	C17orf73	chromosome 17 open reading frame 73
GC17M047062	3.18777	3.28325	3.17698	3.30557	3.19848	3.20294	3.34262	3.49468	3.20482	3.34617	3.17751	3.28826	3.11086	3.43075	3.17376	3.42928	3.27338	3.18784	3.36974	3.32057	3.51902	3.58281	4.01528	3.22307	56934	17	47062680	47591086	-	CA10	carbonic anhydrase X
GC17M051152	3.51102	3.36265	3.52388	3.55865	3.47654	3.41259	3.35206	3.6722	3.70437	3.66787	3.54248	3.34233	3.52647	3.6116	3.46677	3.25817	3.49398	3.57791	3.53875	3.73773	3.91307	3.8876	3.566	3.44314	55273	17	51151988	51155141	-	TMEM100	transmembrane protein 100
GC17P052266	3.33933	3.4448	3.6024	3.51881	3.7006	3.42494	3.48641	3.37698	3.29009	3.75549	3.59362	3.42736	3.50843	4.30252	3.48855	3.44881	3.73465	3.69157	3.66947	3.80487	3.90668	4.15593	3.69385	3.47259	8526	17	52266466	52295922	+	DGKE	diacylglycerol kinase, epsilon 64kDa
GC17P054188	4.48369	4.34607	4.60169	4.57594	4.60626	4.39479	3.98624	4.04682	4.29959	4.59397	4.36582	4.43458	4.40534	4.20242	4.37943	4.43055	3.74877	4.34478	4.5611	5.92735	4.72814	4.78837	4.95113	4.52526	22843	17	54188230	54422646	+	PPM1E	protein phosphatase 1E (PP2C domain containing)
GC17M057024	3.42542	3.35872	3.37565	3.61871	3.35682	3.38405	3.49437	3.19388	3.4647	3.2719	3.24031	3.3667	3.52753	3.39843	3.44709	3.37153	3.64482	3.389	3.30176	3.13746	3.38338	3.20712	3.2786	3.04594	342538	17	57022575	57023345	-	NACAL	nascent-polypeptide-associated complex alpha polypeptide-like
GC17M057114	4.72864	4.27409	4.03636	3.92912	4.17956	4.79215	4.53645	4.33428	4.96393	3.70825	3.62218	4.96798	5.0411	4.4376	3.90111	4.22107	3.87501	3.84084	3.84706	3.8577	3.49134	4.03664	3.8075	3.88927	83990	17	57114766	57295537	-	BRIP1	BRCA1 interacting protein C-terminal helicase 1
GC17P058908	4.7221	4.42028	4.46979	4.30023	4.26182	4.24623	4.33857	4.86179	4.54654	4.43746	4.79195	4.58859	4.34183	4.70384	5.03771	5.12964	5.67616	4.83371	4.8082	4.9284	5.16918	4.6655	4.83019	4.4528	1636	17	58908165	58952935	+	ACE	angiotensin I converting enzyme (peptidyl-dipeptidase A) 1
GC17P058954	4.26296	3.78066	3.47708	3.67777	3.56291	3.65212	4.2478	4.05906	3.89658	4.06887	3.99729	3.94699	4.05906	4.74502	3.70221	3.91819	4.09977	3.97225	4.07239	3.89572	4.19594	4.31155	3.95452	3.57906	81033	17	58954426	58980070	+	KCNH6	potassium voltage-gated channel, subfamily H (eag-related), member 6
GC17P060564	4.32764	4.36077	4.28168	4.19881	4.24502	4.12051	4.57405	4.53631	4.3	4.68589	4.7575	4.28471	4.41215	4.5407	4.08373	4.44835	4.36779	4.15927	4.38956	4.38047	4.63633	4.39773	4.67037	4.68706	8787	17	60564048	60654279	+	RGS9	regulator of G-protein signalling 9
GC17M064376	3.32773	3.22753	3.37598	3.37486	3.34608	3.26359	3.49592	3.32585	3.11823	3.31611	3.39953	3.2426	3.28404	3.30184	3.26962	3.08795	3.38784	3.39689	3.34749	3.3615	3.34324	3.35622	3.45294	3.19884	10351	17	64375025	64463128	-	ABCA8	ATP-binding cassette, sub-family A (ABC1), member 8
GC17M064586	4.2002	3.70418	3.49313	3.63871	3.76494	3.54648	3.68755	4.02522	3.73047	4.06185	3.93706	3.94266	3.87847	3.64757	4.05459	3.53848	4.07608	3.87257	3.80461	3.89592	3.87804	4.45386	4.29722	3.98735	23460	17	64586441	64649624	-	ABCA6	ATP-binding cassette, sub-family A (ABC1), member 6
GC17P065583	3.89546	3.67642	4.08781	3.85994	3.66679	3.66031	3.88741	3.76949	3.80883	4.03593	3.8887	3.76263	3.82239	3.54037	3.75572	3.56876	3.69172	3.85934	3.91373	3.92867	4.21764	4.1007	4.11636	3.84149	3773	17	65612589	65643339	+	KCNJ16	potassium inwardly-rectifying channel, subfamily J, member 16
GC17P067628	4.26731	3.83027	3.77488	3.92969	3.71804	3.89966	3.75627	3.94983	3.98554	4.07115	4.14106	3.95444	3.83085	4.03355	3.94318	4.01713	3.97351	4.26533	4.17434	4.44296	4.43825	4.61618	4.70039	4.10776	6662	17	67628755	67634147	+	SOX9	SRY (sex determining region Y)-box 9 (campomelic dysplasia, autosomal sex-reversal)
GC17P068740	5.02124	4.98143	5.01025	5.16135	4.93217	5.21345	4.93055	5.2928	5.15463	4.94668	4.76947	4.81414	5.43724	5.0031	4.53247	5.33935	5.02132	4.85905	4.613	4.894	4.91604	4.70397	4.54622	4.92541	55028	17	68740370	68756610	+	C17orf80	chromosome 17 open reading frame 80
GC17P071582	4.54352	4.16113	4.4195	4.14825	4.43471	4.16346	4.9039	4.42762	4.79683	5.02204	4.44981	4.46462	4.45279	5.05585	4.36445	5.16832	5.06634	4.30637	4.37219	4.306	4.84849	4.43362	4.60401	4.31129	8811	17	71582486	71585168	+	GALR2	galanin receptor 2
GC17P071975	5.33311	4.92113	5.1791	4.79628	4.99831	4.73899	5.38155	4.96364	4.9806	5.31468	5.19798	4.7026	4.89766	4.9417	5.06262	4.94782	5.11069	5.15865	5.32128	5.79487	5.24899	5.77417	5.15276	4.95259	15	17	71975245	71977793	+	AANAT	arylalkylamine N-acetyltransferase
GC17P077110	4.29126	4.26087	4.72318	4.2585	4.50556	4.35539	5.10019	4.92627	4.90729	4.64883	4.52802	4.3508	4.67321	4.91992	4.353	4.99316	4.66857	4.59597	4.59393	4.49101	4.40671	4.69346	4.35549	4.6313	25794	17	77110016	77114631	+	FSCN2	fascin homolog 2, actin-bundling protein, retinal (Strongylocentrotus purpuratus)
GC17M078380	3.12509	3.06761	2.94367	3.11851	2.95972	2.91707	3.08355	2.94684	2.9456	2.97311	3.07578	2.94015	2.91698	3.0984	3.07423	3.21886	3.0539	3.06429	3.09534	3.11548	3.02016	3.02839	3.11664	3.08358	79755	17	78380599	78391188	-		hypothetical protein LOC79755
GC18P000586	4.48378	4.28035	4.22621	4.2935	4.39886	4.12669	4.67652	4.28511	4.39096	4.52015	4.35267	4.23339	4.29807	4.21953	4.26835	4.50707	4.22927	4.14335	4.22246	4.36253	4.4193	4.26915	4.42443	4.34408	27098	18	586997	640291	+	CLUL1	clusterin-like 1 (retinal)
GC18P007557	4.46633	4.63391	5.41751	6.03587	5.56885	5.36714	4.14022	4.0063	4.17864	4.57664	4.53525	4.22694	4.35233	4.54722	4.99452	5.10484	5.41117	4.66994	4.97224	5.71043	4.22754	4.67989	4.78253	5.12384	5797	18	7557816	8396854	+	PTPRM	protein tyrosine phosphatase, receptor type, M
GC18P011679	5.20001	4.81935	4.94224	4.89046	5.03379	4.57836	4.84344	4.22189	4.68047	5.15144	4.97501	4.7478	3.86363	3.94371	4.74983	4.66475	4.64427	4.77181	4.99663	5.26397	5.00499	5.13151	5.5624	4.65702	2774	18	11679264	11871919	+	GNAL	guanine nucleotide binding protein (G protein), alpha activating activity polypeptide, olfactory type
GC18P018001	3.09358	3.1846	3.40942	3.28258	3.08632	3.14133	3.40019	3.44172	3.61407	3.08242	3.21388	3.20314	3.35232	3.35463	3.17596	3.24915	3.35408	3.17635	3.49423	3.13482	3.36808	3.43392	3.41581	3.2149	2627	18	18003401	18036489	+	GATA6	GATA binding protein 6
GC18M018247	3.79871	3.98941	4.0092	3.88001	3.95866	3.70698	3.57975	3.85924	3.70666	3.97421	3.9995	3.83829	3.50016	3.4239	3.8677	3.68367	3.93069	4.09074	4.26474	4.44019	4.16007	4.29552	4.79124	4.11463	64693	18	18247568	18251876	-	CTAGE1	cutaneous T-cell lymphoma-associated antigen 1
GC18P019972	4.91554	4.07983	4.29036	3.98501	3.99809	4.03394	4.09033	3.74615	3.81732	4.12351	4.47955	4.12488	3.65726	4.15995	4.38228	3.59174	3.95778	4.39188	5.14792	4.96751	4.77335	4.87928	5.19891	4.20227	26256	18	19972952	19995561	+	CABYR	calcium binding tyrosine-(Y)-phosphorylation regulated (fibrousheathin 2)
GC18P020260	3.98899	4.54823	5.11732	4.44478	4.24676	5.04622	3.94919	3.97702	3.93088	3.85691	4.08295	4.6184	4.336	3.95133	4.28626	3.82042	3.92489	4.14638	3.746	4.07013	2.95691	3.68221	3.33085	3.91559	55364	18	20260608	20287480	+	IMPACT	Impact homolog (mouse)
GC18M023784	4.6062	4.08802	3.70528	4.0879	5.01281	4.22937	3.65591	3.66911	3.49207	3.79474	3.71569	3.45474	3.4598	3.71205	3.52847	3.34041	3.11648	3.64063	3.54668	3.6009	4.18579	4.0087	4.61318	3.55167	1000	18	23784933	24011189	-	CDH2	cadherin 2, type 1, N-cadherin (neuronal)
GC18M026825	4.34622	4.01022	4.13549	4.10403	3.8783	4.1729	3.90639	4.09767	4.34363	4.43456	4.56401	4.17788	3.76487	4.20453	4.29381	4.05072	4.50084	4.27382	4.11404	4.26553	4.24419	4.73444	4.71784	4.13387	1825	18	26825028	26876687	-	DSC3	desmocollin 3
GC18M026900	4.20309	3.98044	4.06509	3.81854	3.75066	3.65464	3.91517	3.62291	3.71541	3.99779	4.05989	4.25445	4.03306	3.39562	5.31855	3.87808	3.89282	4.13272	4.75661	4.58401	5.32974	4.47649	5.04406	5.36379	1824	18	26900004	26936375	-	DSC2	desmocollin 2
GC18M026963	4.08866	3.71671	3.73895	3.8491	3.7103	3.749	3.96685	4.00181	3.77196	3.90659	4.14792	3.83363	4.15417	3.79106	3.83561	3.86163	3.94052	4.43444	4.36002	4.2019	4.32909	4.61177	4.45343	3.96312	1823	18	26963213	26996817	-	DSC1	desmocollin 1
GC18P027152	3.66584	3.51765	3.42464	3.5775	3.36151	3.51292	3.91074	3.67456	3.87253	3.66129	3.74833	3.30887	3.62815	4.00812	3.46117	3.52322	3.41517	3.50064	3.56822	3.52872	3.91137	3.6779	3.79967	3.70847	1828	18	27152049	27190453	+	DSG1	desmoglein 1
GC18M028102	4.07777	4.01156	3.90432	4.03491	3.72887	3.9751	3.9683	3.7241	3.70765	3.95094	4.09936	3.79873	3.75658	3.92298	4.03105	3.64755	3.74439	4.24541	4.20847	4.44819	4.51269	4.36494	4.14932	4.35499	64762	18	28101476	28304445	-	FAM59A	family with sequence similarity 59, member A
GC18P032021	4.71407	4.90599	4.69225	4.63087	4.81755	4.69277	5.22344	5.36812	5.43472	4.71207	4.88625	4.82065	4.84766	4.97911	4.89241	4.88227	5.13957	4.94755	4.84753	4.95486	5.01744	5.02061	5.30724	4.93762	55034	18	32021479	32102682	+	MOCOS	molybdenum cofactor sulfurase
GC18P032131	5.19764	4.62085	4.61686	4.49816	4.32601	4.58536	4.45559	4.49075	4.84225	4.61708	4.4917	4.55184	4.20386	4.49881	4.53849	3.83826	4.26232	4.74413	4.80817	5.25528	5.17008	5.40242	5.71468	4.18297	80206	18	32131677	32614016	+	FHOD3	formin homology 2 domain containing 3
GC18M038577	3.83798	3.66714	3.28471	3.38953	3.44074	3.62867	3.44961	3.69031	3.39121	3.58728	3.5947	3.37922	3.25018	3.35687	3.57198	3.24208	3.27819	3.97107	3.71781	3.83955	3.8481	4.22083	4.02966	3.77548	6014	18	38577190	38949655	-	RIT2	Ras-like without CAAX 2
GC18P041558	3.32604	3.24138	3.39339	3.2911	2.96828	3.18745	3.12979	4.15013	4.25584	2.94551	3.2268	3.11847	3.34308	3.23583	2.95655	3.18068	3.41344	3.13552	3.20747	3.24685	3.37001	3.2893	3.21089	3.14522	6563	18	41558156	41585297	+	SLC14A1	solute carrier family 14 (urea transporter), member 1 (Kidd blood group)
GC18M044825	4.33399	4.20103	5.02669	4.90489	5.32923	4.65858	3.95676	4.15574	4.24222	4.32789	4.22607	4.50154	4.35659	4.6569	4.2266	4.31714	4.50084	4.46939	4.45085	4.46556	4.40924	4.62623	4.57144	5.37123	54808	18	44824171	45241077	-	DYM	dymeclin
GC18P045342	3.78248	3.68797	3.77478	3.94478	3.87708	3.69227	3.62944	3.91426	4.03307	3.88434	4.04921	3.72431	3.76534	3.74573	3.82947	3.91964	3.63922	3.9069	4.24868	4.50901	4.21279	4.29945	4.54769	3.92427	9388	18	45341066	45373274	+	LIPG	lipase, endothelial
GC18P046748	4.20621	4.14879	4.71265	3.93207	4.21388	4.24518	4.41837	4.20923	4.32652	4.15746	4.15597	4.1586	4.19355	4.29307	4.26058	4.36919	4.39873	4.02719	4.24356	4.19872	3.85827	3.76784	4.09799	3.86009	55520	18	46748384	46768487	+	ELAC1	elaC homolog 1 (E. coli)
GC18P048121	5.23089	4.54196	4.32248	4.43911	4.40894	4.34449	4.32803	3.90884	4.25588	4.66549	4.93206	4.73444	4.04933	4.04004	4.99711	4.53179	4.30621	5.12521	5.43319	5.41522	5.33877	5.34227	5.38541	4.54673	1630	18	48121155	49311286	+	DCC	deleted in colorectal carcinoma
GC18P057308	4.30608	4.20312	4.25469	4.16045	4.13175	4.0665	4.38203	4.38134	4.24265	4.39207	4.37973	4.2996	4.43733	4.13439	4.25268	4.30309	4.17245	4.53166	4.3397	4.52769	4.60093	4.62062	4.84302	4.29591	28316	18	57308754	57373345	+	CDH20	cadherin 20, type 2
GC18P059297	4.97207	4.59775	5.27468	4.83465	5.0118	4.80143	4.82996	4.71665	4.83458	5.45239	5.07875	4.9328	4.31382	4.44806	5.05412	4.56653	4.57161	4.94293	5.15707	5.52019	5.31104	5.07027	5.36256	5.2354	5268	18	59295170	59323297	+	SERPINB5	serpin peptidase inhibitor, clade B (ovalbumin), member 5
GC18P059405	4.01011	3.89161	3.91856	3.80717	3.90906	3.94571	3.67614	3.61387	3.5914	3.8209	3.9133	3.84048	3.81246	3.80785	3.91696	3.96385	3.60873	3.98556	4.27931	4.08604	4.32024	4.56176	4.61467	4.02008	5275	18	59405579	59417412	+	SERPINB13	serpin peptidase inhibitor, clade B (ovalbumin), member 13
GC18M062322	3.3462	3.39904	3.10697	3.23222	3.30363	3.23278	3.46072	3.4062	3.04882	3.5542	3.28899	3.48815	3.30039	3.34881	3.2848	3.65218	3.44519	3.36471	3.33286	3.29549	3.68356	3.77125	3.50201	3.49077	28513	18	62322300	62422389	-	CDH19	cadherin 19, type 2
GC18P064654	3.10469	3.054	3.21142	3.34003	3.16377	3.17948	3.09862	3.00093	3.08351	3.14547	3.03425	3.09812	2.93019	3.28064	3.27894	3.18771	3.07591	3.11768	3.17763	3.21984	3.21853	3.3329	3.26182	3.15372	79839	18	64616349	64873400	+	CCDC102B	coiled-coil domain containing 102B
GC18P070474	3.09179	3.06243	3.05846	3.07064	2.98428	3.05703	3.01656	3.1825	3.18973	3.21133	3.24243	3.18857	3.20437	3.11461	3.19	3.21234	3.05716	3.13157	3.13995	3.33814	3.25985	3.74961	3.35494	3.04908	55628	18	70474281	70906613	+	ZNF407	zinc finger protein 407
GC18P073090	3.73718	3.79056	4.05735	3.67893	3.75329	3.76226	4.19892	4.16134	3.87392	3.78908	4.02085	3.805	4.00118	3.66704	3.81154	3.86779	3.63927	3.83014	3.80916	3.70962	4.09223	4.17229	4.20723	4.12372	2587	18	73090720	73111081	+	GALR1	galanin receptor 1
GC19M000232	4.68437	4.19637	4.22562	4.8706	4.53176	4.14865	4.73115	4.96043	4.79195	4.90675	4.64573	4.47386	4.65677	4.73617	4.5002	4.273	4.62357	4.81779	4.80581	5.06924	5.05365	5.42747	5.16725	4.48382	8612	19	232045	242435	-	PPAP2C	phosphatidic acid phosphatase type 2C
GC19P000540	4.80746	4.66072	4.62499	4.45159	4.42622	4.67625	5.42993	5.20517	5.17931	4.90832	4.75688	4.58089	5.33343	5.05385	4.51113	5.2256	5.20908	4.77977	4.76924	4.638	5.03161	4.59456	4.6208	4.70839	610	19	540892	568157	+	HCN2	hyperpolarization activated cyclic nucleotide-gated potassium channel 2
GC19P000590	5.16223	4.55986	4.80835	4.83771	4.93301	4.84043	4.81836	4.77264	5.06654	4.92285	5.04687	5.20531	4.92891	5.27692	4.76569	4.91235	5.15293	4.79033	4.9945	4.91645	4.98211	4.79454	5.24955	5.04319	27006	19	590919	594605	+	FGF22	fibroblast growth factor 22
GC19P001237	4.75921	4.31659	3.98172	3.95448	4.19373	4.09321	4.76707	4.31011	4.63019	4.85073	4.7908	4.28956	4.51957	4.88617	4.34552	4.15144	4.14514	4.52659	4.51965	4.33793	4.97105	4.60439	5.03129	3.9923	1943	19	1237167	1250944	+	EFNA2	ephrin-A2
GC19P002115	5.17656	4.83935	5.00631	4.99159	5.11246	4.84311	5.44291	5.19185	4.90404	4.84128	5.06065	4.91939	5.05919	5.41125	5.0063	5.0447	5.09043	4.91212	4.92737	4.98599	5.06235	5.51108	5.20074	5.29893	84444	19	2115147	2181007	+	DOT1L	DOT1-like, histone H3 methyltransferase (S. cerevisiae)
GC19P002820	4.9757	4.79366	4.34194	4.33936	4.43625	4.46645	4.86353	4.53373	5.04118	4.78861	5.11406	4.80289	5.19294	5.2453	4.72602	4.8845	4.56323	5.19081	4.80568	4.64856	5.04135	4.70522	4.95655	4.64088	80032	19	2818332	2829501	+	ZNF556	zinc finger protein 556
GC19P003884	4.66055	4.7382	4.24715	4.19524	4.12499	4.34575	5.16984	5.18894	4.79905	4.92027	4.76869	4.71433	5.50444	5.2356	4.47426	5.00431	5.1249	4.71697	5.72172	4.8564	5.16116	4.33957	4.90756	4.26874	27231	19	3884100	3893412	+	ITGB1BP3	integrin beta 1 binding protein 3
GC19M005157	4.49869	4.87467	4.05345	4.52361	4.46144	4.59594	5.05929	5.50915	5.24218	4.70179	4.70005	4.69281	5.7056	5.19767	4.42406	5.33713	5.62748	4.70745	4.53156	4.31041	5.59217	4.85237	4.9334	4.90386	5802	19	5157380	5237399	-	PTPRS	protein tyrosine phosphatase, receptor type, S
GC19P005774	3.55343	3.41842	3.64403	3.54281	3.48243	3.39652	3.85165	3.92305	3.80297	3.85153	3.31229	3.45168	3.84836	3.63223	3.46156	3.52314	3.62949	3.46701	3.26538	3.46482	3.29374	3.38519	3.54123	3.40124	4902	19	5774817	5779334	+	NRTN	neurturin
GC19M006163	4.62623	4.55053	4.53559	4.43536	4.53335	4.41069	5.08863	5.16632	5.32598	5.00657	4.53167	4.47998	4.84303	4.91266	4.34842	5.16884	5.14847	4.73152	4.19027	4.16258	4.48789	4.23105	4.44116	4.4932	4298	19	6163965	6230959	-	MLLT1	myeloid/lymphoid or mixed-lineage leukemia (trithorax homolog, Drosophila); translocated to, 1
GC19M006703	4.03134	3.61327	3.93221	3.84487	4.2945	3.91206	4.07666	4.12195	3.87087	4.1092	4.20946	3.72919	3.84288	3.76973	3.44492	4.02908	3.9086	4.02216	4.09273	3.82832	4.31404	4.06357	4.35128	4.5205	10045	19	6703174	6718480	-	SH2D3A	SH2 domain containing 3A
GC19P007735	5.07261	5.14436	4.76469	5.091	4.92547	4.81669	5.11153	4.9256	5.05443	4.97966	5.43048	4.99492	5.31469	4.83518	4.92463	5.01899	4.69904	5.35937	5.09117	5.46162	5.6026	5.27175	5.35241	4.99691	10332	19	7734080	7740490	+	CLEC4M	C-type lectin domain family 4, member M
GC19P007860	4.14556	3.96829	3.91935	3.84481	3.81221	3.86478	3.93183	4.38554	4.40165	4.17177	4.37298	3.867	3.64884	4.05971	3.97807	3.8663	4.25233	4.065	4.13693	4.06321	4.32909	4.04571	4.64741	4.01406	80131	19	7859389	7872909	+	LRRC8E	leucine rich repeat containing 8 family, member E
GC19U900441	4.9469	4.74883	4.48019	4.783	4.62754	4.71277	4.98903	4.81433	4.81027	5.25356	5.36907	4.69704	4.73457	4.54078	4.74248	4.75625	4.80388	5.12081	5.28025	5.53064	5.32389	5.39382	5.95926	5.07092	94025	19	8820520	8953018	NUL	MUC16	mucin 16, cell surface associated
GC19P009334	5.00193	4.70715	5.24674	5.28284	5.19896	4.90622	4.67663	4.24497	4.75701	4.17565	4.29924	4.29763	4.81875	4.66337	4.01394	4.17533	4.5735	4.18791	4.13006	4.04867	4.39319	4.19915	4.4268	3.99708	7730	19	9334695	9353864	+	ZNF177	zinc finger protein 177
GC19M011350	3.38334	3.32224	3.25584	3.17984	3.27104	3.25638	3.30535	3.5032	3.18358	3.48173	3.47403	3.30426	3.41657	3.27086	3.16547	3.20881	3.33567	3.48753	3.65097	3.65195	3.54451	3.57613	4.28291	3.34549	2057	19	11349464	11356019	-	EPOR	erythropoietin receptor
GC19P011510	4.88862	4.17516	4.26639	4.03361	4.00204	4.28121	5.4252	4.67281	5.19303	5.21795	4.91681	4.20394	4.18779	4.3208	4.28706	4.38985	4.06728	4.4173	4.43238	4.44847	4.69633	5.04032	5.01721	4.25713	1264	19	11510578	11522138	+	CNN1	calponin 1, basic, smooth muscle
GC19M012214	3.65951	3.53071	3.4133	3.48067	3.47299	3.54212	3.58922	3.40497	3.49443	3.729	3.5037	3.72036	3.45228	3.36054	3.41416	3.73725	3.60752	3.66007	3.49398	3.49829	3.95653	3.83357	3.64964	3.30284	51710	19	12196502	12266714	-	ZNF44	zinc finger protein 44
GC19M013933	5.09781	4.47846	5.10846	4.75878	4.63723	4.80641	5.27602	5.07386	5.02865	4.98546	4.86133	4.76626	5.5956	5.38147	4.82735	5.13183	5.24108	4.92366	4.67196	4.61119	5.15851	4.86081	4.9391	4.56371	5989	19	13933352	13978097	-	RFX1	regulatory factor X, 1 (influences HLA class II expression)
GC19M014814	4.71093	4.68382	4.38498	4.65022	4.76592	4.85106	4.7324	5.00277	4.96465	4.79327	5.40267	4.9036	4.77483	4.50762	4.76971	4.79838	5.01388	4.84898	4.69575	4.69475	5.51344	5.17595	5.06592	4.72215	390892	19	14812759	14813689	-	OR7A10	olfactory receptor, family 7, subfamily A, member 10
GC19P015699	5.05336	4.62768	4.57568	4.81782	4.64157	4.61431	5.03111	5.00376	4.8174	4.89738	4.81424	4.61594	4.94511	5.04337	4.64173	4.90438	4.97924	4.94239	5.22387	5.05636	4.96438	5.37439	5.1836	4.71777	26538	19	15699833	15700862	+	OR10H2	olfactory receptor, family 10, subfamily H, member 2
GC19M015884	4.11925	3.84144	3.75094	3.5649	3.80175	3.62173	3.54344	4.03201	3.82129	3.62549	3.94812	4.10068	3.62618	4.04578	3.6898	3.68839	3.59874	3.73981	3.80228	4.24921	4.12236	4.55138	4.62202	3.74472	57834	19	15884181	15906326	-	CYP4F11	cytochrome P450, family 4, subfamily F, polypeptide 11
GC19M017790	4.51864	4.40255	4.16056	4.22174	4.13911	4.11134	4.61458	4.76889	4.82959	4.619	4.43791	4.489	4.77613	5.34902	4.2227	4.47494	4.8728	4.83405	4.42573	4.73654	4.82662	4.92674	4.84246	4.40912	3718	19	17796592	17819823	-	JAK3	Janus kinase 3 (a protein tyrosine kinase, leukocyte)
GC19M018754	4.5702	4.22288	3.96364	4.50902	4.15658	4.30858	5.23797	4.07368	5.01167	5.12468	4.51008	4.37441	4.74904	4.55469	4.15366	4.94786	4.80055	4.53	4.35981	4.57271	5.53235	4.69144	4.86444	4.36631	1311	19	18754582	18763114	-	COMP	cartilage oligomeric matrix protein
GC19M019978	3.83676	3.63281	3.63863	4.13778	3.9289	3.6835	3.52815	3.22014	3.37195	3.94634	3.74189	3.63389	3.65477	3.86192	3.62021	3.45919	3.63415	3.50231	3.59956	3.83489	3.70579	3.87823	4.03897	3.74327	91120	19	19977057	20011274	-	ZNF682	zinc finger protein 682
GC19P021371	3.65586	3.6061	4.20101	4.43998	3.89722	4.40003	3.28362	3.37447	3.31362	3.4912	3.40626	3.88111	3.22319	3.31745	3.5287	3.11355	3.35307	3.52457	3.61885	3.55222	3.85719	4.21609	4.36416	4.10771	115648	19	21371797	21383441	+		similar to hypothetical protein FLJ13659
GC19P022027	4.01677	3.89495	3.63904	3.7228	3.55742	3.72996	3.75482	3.33657	3.61926	3.59454	3.56479	3.68547	3.68138	3.38559	3.38276	3.29481	3.49015	3.64968	3.45089	3.76836	3.65372	3.67992	3.65953	3.37944	113835	19	22027093	22065741	+	ZNF257	zinc finger protein 257
GC19M038391	4.57578	4.54072	4.08626	4.3993	4.59764	4.52638	4.51664	5.68751	5.03098	4.78083	4.93623	4.76789	4.4863	4.80161	4.60862	4.71866	4.42724	5.04865	4.59184	4.68473	5.22704	5.15782	4.67107	4.27181	56301	19	38391410	38408548	-	SLC7A10	solute carrier family 7, (neutral amino acid transporter, y+ system) member 10
GC19P040474	4.17397	3.69823	3.67618	3.53772	3.72398	3.92795	4.35861	4.49612	4.47407	4.41679	3.85819	3.67911	4.81283	3.91525	3.61193	4.65334	4.50374	3.93021	3.59828	3.98011	4.00763	4.096	3.92248	3.69885	4099	19	40474877	40496547	+	MAG	myelin associated glycoprotein
GC19P040717	4.89607	4.81407	4.12001	4.33745	4.72478	4.5905	4.82804	4.90606	4.67146	4.75528	5.21985	4.94677	4.70385	4.89872	4.8801	4.93501	4.89813	5.1842	4.90311	5.19878	5.03769	5.15911	5.20835	4.59743	26330	19	40716203	40728058	+	GAPDHS	glyceraldehyde-3-phosphate dehydrogenase, spermatogenic
GC19P040896	4.32635	4.25777	3.91903	4.10077	4.24252	4.28151	5.31136	5.54721	5.17858	4.55425	4.51415	4.07318	5.42127	5.15036	3.97065	5.15474	4.65223	4.71693	5.44874	4.32424	4.6341	4.54347	4.47019	4.49535	27033	19	40895669	40899779	+	ZBTB32	zinc finger and BTB domain containing 32
GC19P041119	4.3706	4.33446	4.1948	4.13655	4.58871	4.81173	4.32568	4.83782	4.03334	4.43492	4.43223	4.38888	4.74579	5.05975	4.41981	5.45616	4.80961	4.34669	4.41698	4.29076	4.29358	4.38482	4.38598	4.07279	79414	19	41119861	41127935	+	LRFN3	leucine rich repeat and fibronectin type III domain containing 3
GC19P042033	3.95636	4.29464	4.5259	4.14752	4.28865	4.43545	4.07259	3.75673	4.34945	3.72662	3.68173	3.77431	3.55048	3.74929	3.68531	2.91796	3.38034	3.58643	3.61913	3.59208	3.32195	4.10569	3.77754	3.74212	25850	19	42033106	42062308	+	ZNF345	zinc finger protein 345
GC19P043520	5.41177	4.61128	4.1873	4.40814	4.92398	4.47925	5.05929	4.5226	4.54383	5.62716	4.9547	4.56186	4.58019	4.68739	4.71174	4.85636	4.72542	5.14502	5.15861	5.45524	5.16944	5.41826	5.48407	4.87112	57828	19	43518297	43553422	+	C19orf15	chromosome 19 open reading frame 15
GC19M045889	4.56183	4.20822	4.17771	4.27636	4.23634	4.53465	4.41947	4.60856	4.44466	4.54694	4.58436	4.65908	4.23881	4.72418	4.40867	4.16008	4.12051	4.69157	4.88614	4.64438	4.51418	5.02491	4.95521	4.32359	79934	19	45889273	45914630	-	ADCK4	aarF domain containing kinase 4
GC19P046312	4.4552	4.01813	4.09398	4.06147	3.94476	4.01082	4.38011	3.98453	4.05742	4.97843	5.39957	3.87561	4.31985	4.29292	4.2055	4.56515	4.05041	4.81597	4.34578	4.40702	4.54454	4.61447	4.50589	4.46117	1572	19	46312192	46326121	+	CYP2F1	cytochrome P450, family 2, subfamily F, polypeptide 1
GC19M047162	5.53127	5.2467	4.27157	4.4571	4.34262	4.79148	5.13727	4.63136	4.93511	5.26392	5.03216	4.95055	4.85358	4.84536	4.77011	5.15418	4.97478	5.08675	4.80906	4.99744	4.96576	5.14364	4.81884	4.67851	478	19	47162575	47190222	-	ATP1A3	ATPase, Na+/K+ transporting, alpha 3 polypeptide
GC19P047522	4.68208	4.68286	5.13974	4.66688	4.44167	4.52157	5.14541	5.01075	5.35033	4.94209	4.78853	4.85858	5.22308	5.51208	4.64037	5.41923	5.11577	4.67556	4.3929	4.44731	4.92607	4.30012	4.50719	4.65793	1954	19	47521600	47573778	+	MEGF8	multiple EGF-like-domains 8
GC19P048915	5.07583	4.49115	4.23452	4.11287	4.40787	4.32387	4.87828	4.37538	4.27961	4.83169	4.5002	4.48278	4.28951	4.13745	4.72303	4.58029	4.46894	4.54045	4.75172	4.98165	4.85664	4.96342	5.12806	4.48534	56269	19	48912077	48916007	+	IRGC	immunity-related GTPase family, cinema
GC19M049522	3.71714	3.83695	4.89027	3.86994	3.9964	4.50686	3.46178	3.73403	3.6614	4.22225	4.02294	3.50496	3.74228	3.44074	3.49102	3.62933	3.92627	3.27621	3.76123	4.0513	3.30849	3.6526	3.59702	3.25466	7771	19	49522546	49552666	-	ZNF228	zinc finger protein 228
GC19M049671	4.84429	4.8925	5.07355	5.04617	4.952	5.02834	5.31291	5.08466	4.97882	4.66063	4.8131	5.17496	4.93733	4.95844	5.02016	5.06767	5.07155	4.82475	4.922	4.94342	4.89821	5.2436	5.29883	5.07533	7733	19	49671700	49696395	-	ZNF180	zinc finger protein 180 (HHZ168)
GC19M051661	5.44439	6.8325	4.63014	5.93719	5.02072	5.39741	4.97319	5.12593	4.76126	5.06951	5.03479	5.27018	4.56743	5.08355	5.11986	4.65437	4.66627	5.06021	5.0764	5.37416	5.11702	5.69764	5.35667	5.0395	55228	19	51661588	51666617	-		hypothetical protein FLJ10781
GC19P051941	4.62866	4.36863	5.18787	5.23359	5.24276	4.73206	4.56849	5.29867	4.51678	4.60999	4.38766	4.37951	4.5469	4.28209	4.59733	4.62837	4.49172	4.96744	4.63767	4.47488	4.99072	4.54751	4.58496	5.32933	79147	19	51941154	51953580	+	FKRP	fukutin related protein
GC19P053589	4.33028	4.0305	4.04756	3.86076	4.0513	3.90057	4.78994	4.829	4.01456	4.91299	4.45112	3.89196	4.91192	4.28605	4.18971	4.29722	4.72385	4.58994	4.43331	4.46635	4.62748	4.43895	4.78342	4.18379	2906	19	53589943	53639205	+	GRIN2D	glutamate receptor, ionotropic, N-methyl D-aspartate 2D
GC19M053796	4.54562	4.59841	3.94123	3.85546	3.70483	4.21773	4.66454	4.74303	4.81413	4.4537	4.69656	4.51405	5.26871	4.97073	4.31069	5.13117	4.73613	4.94246	4.6006	5.03207	5.38293	5.05537	5.17014	4.5788	54854	19	53795878	53808631	-	FAM83E	family with sequence similarity 83, member E
GC19M054346	4.99109	4.18454	4.08523	4.21055	4.40789	4.39892	4.6765	4.45086	4.20814	4.87634	5.09149	4.55999	4.18816	4.39704	4.75951	4.43432	4.69535	4.76629	5.21209	5.07915	4.92961	4.9	4.96414	4.46065	3270	19	54346269	54350493	-	HRC	histidine rich calcium binding protein
GC19P055628	5.00829	4.71695	4.99919	4.57058	4.88352	5.03806	5.0914	5.52436	4.68356	5.21698	5.03954	4.98076	5.09961	5.00487	4.89074	4.56684	4.72186	5.31788	5.10318	5.32434	5.24899	5.44121	5.16821	4.65871	4606	19	55628003	55661389	+	MYBPC2	myosin binding protein C, fast type
GC19P055965	4.64945	4.55764	4.15051	4.35279	4.15009	4.28285	4.81028	5.14098	4.53207	4.77047	4.57128	4.50985	4.39749	4.79085	4.35027	4.81613	4.77913	4.77741	4.71058	4.696	5.40227	4.97209	5.18864	4.58839	2854	19	55965532	55966801	+	GPR32	G protein-coupled receptor 32
GC19P057125	3.94259	3.98623	4.23654	3.85622	3.87034	3.91405	3.69708	4.19213	4.15426	4.04825	3.84123	3.79765	3.8615	4.07574	3.82962	4.03481	3.75104	3.9835	3.8856	3.86564	4.32747	3.97114	4.19256	3.79246	79898	19	57122499	57141688	+	ZNF613	zinc finger protein 613
GC19M057212	4.81935	4.74568	4.85798	4.69201	4.73271	4.85612	4.88101	5.00576	5.30508	4.88593	4.57547	4.61664	5.3291	4.8234	4.4528	4.67485	4.74442	4.72643	4.71882	4.74121	4.7335	4.9049	5.31276	4.72348	80110	19	57207832	57223429	-	ZNF614	zinc finger protein 614
GC19M058302	3.96963	3.91285	4.6528	4.61507	4.74611	4.63343	3.72585	3.76042	3.33983	3.7208	3.72077	3.87424	3.78729	4.14899	3.63908	3.60164	3.9633	3.86542	4.00545	3.84652	3.73586	3.88471	4.01601	3.88595	55786	19	58302944	58327957	-	ZNF415	zinc finger protein 415
GC19M059446	4.6574	4.37286	4.47071	4.15012	4.33501	4.36399	4.48849	5.03167	4.57394	4.77245	4.69917	4.39171	5.07647	4.62224	4.67968	5.09629	5.31117	4.96403	4.81043	4.81104	5.19629	4.6376	5.08139	4.43771	10990	19	59446172	59452939	-	LILRB5	leukocyte immunoglobulin-like receptor, subfamily B (with TM and ITIM domains), member 5
GC19P059618	4.5208	4.41721	4.44508	4.31464	4.28888	4.30578	4.92059	4.66474	4.67472	4.38089	4.61045	4.08076	4.68952	4.45722	4.24663	4.49627	4.47852	4.64393	4.59446	5.20746	4.9066	4.8242	4.87123	4.51205	57348	19	59618416	59639892	+	TTYH1	tweety homolog 1 (Drosophila)
GC19M060376	4.52741	4.2599	4.50125	3.95617	3.89484	4.20872	4.6637	4.52964	4.5132	5.10534	5.03425	4.30974	4.83701	4.3506	4.58046	4.92785	4.44984	4.73369	4.52605	4.62263	4.77622	5.13389	4.88562	3.93342	6861	19	60376280	60382727	-	SYT5	synaptotagmin V
GC19M061644	4.75053	4.46738	4.33033	4.38758	4.62438	5.14758	4.4135	5.16963	4.78586	4.27243	4.09171	4.46032	4.6863	4.15863	3.75294	3.98568	4.35946	3.75478	3.94141	4.07567	4.20544	4.08471	4.44113	3.82601	63934	19	61643019	61680555	-	ZNF667	zinc finger protein 667
GC19P061711	3.66853	3.4874	3.40544	3.55008	3.46783	3.44721	3.40019	3.45129	3.42408	3.68889	3.56533	3.49731	3.47297	3.59056	3.49427	3.5577	3.51916	3.66824	3.57479	3.72607	3.60694	3.73772	4.00513	3.59219	57573	19	61711023	61732079	+	ZNF471	zinc finger protein 471
GC19P062554	4.42888	4.90363	4.79832	5.59073	4.96552	5.50285	4.50451	4.72668	4.8927	4.60445	4.67659	4.93949	4.71627	5.08355	4.68477	4.43607	5.24115	3.97378	3.87891	4.25216	3.7972	3.80176	3.78106	4.43889	57343	19	62554486	62563075	+	ZNF304	zinc finger protein 304
GC19P062639	4.16208	3.55985	3.50803	3.75514	3.41216	3.76726	3.59239	3.47731	3.60973	3.68241	3.59952	3.64144	3.85112	3.60778	3.4403	3.44215	3.52281	3.66482	3.86478	3.71443	4.39317	3.73139	3.91937	3.44672	388567	19	62646589	62648665	+	ZNF749	zinc finger protein 749
GC19M062658	4.6786	4.31455	4.72874	4.40694	4.53442	4.63988	4.41356	4.12365	4.10292	4.5625	4.52219	4.47649	4.32548	4.54125	4.27326	4.14609	4.20188	4.52221	4.6687	4.6357	4.64881	4.78259	4.59958	4.54852	57191	19	62658353	62659666	-	VN1R1	vomeronasal 1 receptor 1
GC19P062732	4.13513	4.01174	4.2075	4.05628	4.04624	4.27147	4.67	4.45006	4.29422	4.20538	4.02366	4.05783	4.2254	4.34075	4.41904	4.21153	4.05536	4.27565	4.37285	4.34344	4.27358	4.17495	4.0843	4.18073	256051	19	62730504	62744055	+	ZNF549	zinc finger protein 549
GC19P063264	5.06772	5.04244	5.9703	5.07742	5.23349	6.1013	3.87728	4.13578	4.40181	4.27652	4.26467	4.44994	4.23129	4.21602	4.17317	4.18016	3.99667	4.24113	4.13538	4.3197	4.28792	4.36292	4.2958	4.20101	7694	19	63262418	63272920	+	ZNF135	zinc finger protein 135
GC19M063635	4.51638	4.36701	3.74041	3.85031	3.92197	4.61024	4.39777	4.70129	4.13816	4.62103	4.70989	4.09082	4.4707	3.76205	4.2239	4.28502	4.21199	4.2377	4.96675	4.93475	4.31354	4.40588	5.08964	3.89657	7691	19	63635993	63643401	-	ZNF132	zinc finger protein 132 (clone pHZ-12)
GC02P000942	4.30537	4.25295	4.32809	4.21259	4.21412	4.22672	4.57446	4.38167	4.37688	4.61467	4.43874	4.07721	4.46914	4.59885	4.21756	4.82356	4.53623	4.27694	4.3744	4.29455	4.49005	4.36386	4.59996	4.27081	54221	2	936554	1350389	+	SNTG2	syntrophin, gamma 2
GC02P001396	5.39202	4.68256	4.40858	4.48692	4.7625	4.51122	5.28969	5.02011	5.20661	5.45237	5.29552	4.6231	4.98915	4.65152	4.83015	5.40599	4.77909	4.95636	5.18377	5.20102	5.09983	5.13517	5.39358	4.58666	7173	2	1396239	1525502	+	TPO	thyroid peroxidase
GC02M001763	3.93569	4.05834	3.92082	4.01015	4.22075	4.04763	4.02169	4.04282	3.90475	4.07457	4.18577	4.09722	4.05122	4.00573	4.24545	3.92999	4.15569	3.95117	4.36725	4.12436	4.06833	4.21824	4.28288	4.24671	23040	2	1771891	2314052	-	MYT1L	myelin transcription factor 1-like
GC02P003136	4.74955	4.34689	4.31314	4.54898	4.49456	4.2732	4.36122	4.48712	4.54931	4.76666	5.05525	4.46779	4.64167	4.14302	4.70187	4.53906	4.5178	4.7328	5.20111	5.01244	5.05487	5.06112	5.10661	4.41802	78989	2	3620511	3669920	+	COLEC11	collectin sub-family member 11
GC02P005783	4.46462	4.295	4.07237	4.11008	3.99807	4.0443	4.22201	4.0964	4.29727	4.56392	4.3996	4.11782	4.27775	3.86471	4.36229	4.39964	4.09146	4.60174	4.52967	4.9382	4.94457	4.84534	4.79385	4.45962	6664	2	5750249	5758967	+	SOX11	SRY (sex determining region Y)-box 11
GC02M010662	4.60928	4.39271	4.61094	4.57996	4.42579	4.39504	4.37295	4.41232	4.68233	4.64788	4.51264	4.63577	4.53119	4.48372	4.43432	4.42573	4.47306	4.48861	4.48397	4.59292	4.45396	4.53486	4.65116	4.43006	79954	2	10628344	10747549	-	NOL10	nucleolar protein 10
GC02P011624	4.49419	4.36326	4.47348	4.47025	4.4485	4.26554	4.8405	4.5378	4.51509	4.53048	4.71094	4.45909	4.40592	4.59199	4.43851	4.51582	4.40325	4.652	4.65674	4.65546	4.89734	5.23744	5.18906	4.56945	9687	2	11591692	11700364	+		GREB1 protein
GC02M020113	3.03429	2.95757	2.94161	3.02609	3.04902	3.02951	3.06422	3.10612	3.02117	3.06752	3.01345	3.0147	3.00495	3.35499	2.94606	3.0052	3.21033	2.93243	3.06173	3.06553	3.00599	3.06358	3.10518	3.00858	4148	2	20055294	20075936	-	MATN3	matrilin 3
GC02M021135	4.7139	4.35169	4.48019	4.37156	4.64362	4.48757	4.54353	4.28832	4.44956	4.677	4.76314	4.6692	4.53988	4.70562	4.6559	4.92031	4.31773	4.82642	5.00923	4.92168	4.70022	4.72668	4.9883	4.58443	338	2	21077806	21120450	-	APOB	apolipoprotein B (including Ag(x) antigen)
GC02M027760	3.27536	3.50734	3.83424	3.3135	3.36451	3.561	3.54848	3.62001	3.34982	3.35568	3.49439	3.55948	3.56934	3.53368	3.20563	3.43921	3.26814	3.49101	3.31203	3.42163	3.69854	3.4909	3.33528	3.26365	79635	2	27702009	27705383	-		hypothetical protein FLJ13646
GC02P032416	3.18083	3.55954	3.71345	3.69175	3.69328	3.63631	3.5246	4.10055	3.68462	3.57985	4.20953	3.63758	3.09647	3.78848	4.07373	3.59892	4.35131	3.3425	3.53467	3.77677	3.90421	3.45544	3.31345	3.38333	84272	2	32356534	32385145	+	YIPF4	Yip1 domain family, member 4
GC02P037370	3.44839	3.51276	4.08988	4.09754	4.21172	3.95509	3.98044	3.73508	3.60262	3.20114	3.29564	4.07495	3.88576	4.32362	3.53373	3.39081	4.05127	3.19451	3.36739	3.27286	3.32621	3.5327	3.41956	3.46942	55471	2	37312293	37329805	+		hypothetical protein PRO1853
GC02M039388	3.77794	4.62022	5.59758	6.501	6.27428	5.21859	4.12581	4.65561	4.693	3.88946	3.84449	3.98198	3.79158	4.63248	4.6954	3.83884	4.43785	3.86799	4.98264	6.85157	3.54956	3.41846	3.45146	3.69104	8491	2	39329926	39517946	-	MAP4K3	mitogen-activated protein kinase kinase kinase kinase 3
GC02M043951	4.23129	4.22918	3.79426	4.1022	3.78226	3.75696	4.27906	4.61029	4.27686	4.17791	4.52541	4.10693	4.09649	4.20332	4.31262	4.32489	3.63865	4.54845	4.65056	4.41203	4.6162	4.75952	4.76792	4.11477	64240	2	43893115	43919462	-	ABCG5	ATP-binding cassette, sub-family G (WHITE), member 5 (sterolin 1)
GC02P044414	4.20441	4.00402	4.09654	4.08721	4.07885	3.95435	4.35237	4.23139	4.28749	4.14748	4.24797	3.9769	4.53093	4.22074	4.32771	4.01113	4.12346	4.25546	4.19055	4.48677	4.42873	4.70432	4.56653	4.34202	6519	2	44356102	44401441	+	SLC3A1	solute carrier family 3 (cystine, dibasic and neutral amino acid transporters, activator of cystine, dibasic and neutral amino acid transport), member 1
GC02P045080	4.88773	3.91859	3.82422	3.84467	3.81718	4.0104	4.24227	4.10913	4.47489	4.48215	4.79195	4.109	4.32182	4.34461	4.44946	4.5195	4.33196	4.42242	4.69364	5.05223	4.73965	5.41369	5.18181	3.82282	6496	2	45022364	45025945	+	SIX3	sine oculis homeobox homolog 3 (Drosophila)
GC02M047659	5.16038	4.71614	4.81812	4.7872	4.73094	4.71038	4.91206	4.51375	4.82315	5.14877	4.65802	5.01186	5.32804	4.93708	4.81095	4.78212	4.88165	4.6464	4.74885	4.83662	4.52891	5.10466	5.01335	4.62776	56660	2	47601420	47650974	-	KCNK12	potassium channel, subfamily K, member 12
GC02P048453	4.82699	4.65955	4.20113	4.50971	4.03362	4.26276	5.27502	4.20351	4.65128	4.63841	4.65239	4.90991	4.61331	4.29575	4.8222	4.17785	4.04836	4.41988	4.67646	5.03885	5.09929	5.18965	4.99004	4.57207	3344	2	48395373	48459939	+	HTLF	human T-cell leukemia virus enhancer factor
GC02M048825	4.03748	3.51636	3.2722	3.24772	3.38334	3.42335	3.4286	3.32911	3.4801	3.48215	3.52506	3.34789	3.38083	3.41943	3.37474	3.40343	3.40125	3.39623	3.54525	3.38527	3.49752	3.58582	3.70431	3.65527	3973	2	48767472	48836321	-	LHCGR	luteinizing hormone/choriogonadotropin receptor
GC02M049101	4.94944	4.6518	4.29422	4.43902	3.95997	4.33076	4.24158	3.98689	4.00456	4.52343	4.96663	4.49774	3.96172	4.01404	4.54826	3.90362	4.06307	4.76954	5.10378	5.30498	4.62924	5.25108	5.8131	4.45126	2492	2	49043156	49235134	-	FSHR	follicle stimulating hormone receptor
GC02M056004	3.45735	3.23944	4.97503	4.60983	3.35109	3.17356	3.26623	3.23273	3.19253	3.61161	3.45142	3.47847	3.28926	3.17802	3.34947	3.1821	3.31262	3.29905	3.38629	3.59148	3.55249	3.59835	3.73968	3.36603	2202	2	55946601	56004413	-	EFEMP1	EGF-containing fibulin-like extracellular matrix protein 1
GC02P060895	4.98672	4.57412	4.10256	4.08848	4.29059	4.53771	4.60274	4.67677	4.96147	4.75954	4.65374	4.45402	4.85354	4.39116	4.17523	4.21717	4.95451	4.9429	5.02671	4.66094	5.63164	4.66601	4.79352	4.3263	64895	2	60836886	60879600	+	PAPOLG	poly(A) polymerase gamma
GC02P070396	3.61368	4.08281	3.44964	3.35212	3.4998	4.55661	4.25053	5.03807	4.75713	3.78307	3.66268	4.82632	4.3405	3.9597	4.78703	5.07977	3.90935	3.09193	3.54991	4.4754	3.39614	3.24611	3.38989	3.29609	51449	2	70338784	70360718	+	PCYOX1	prenylcysteine oxidase 1
GC02P071074	4.55827	4.6389	4.14615	4.38066	4.19315	4.29453	4.96855	4.91156	4.90039	5.4883	4.90838	4.5187	4.83797	4.8597	4.38936	4.67122	4.49249	5.15021	5.19286	4.64161	5.41194	4.85381	5.00806	4.66284	525	2	71016505	71046068	+	ATP6V1B1	ATPase, H+ transporting, lysosomal 56/58kDa, V1 subunit B1 (Renal tubular acidosis with deafness)
GC02P071117	4.55091	4.41952	4.09401	4.29922	4.37115	4.34467	4.60366	4.70927	5.04083	4.63247	4.39723	4.51217	4.96873	4.70141	4.25372	5.12921	5.21199	4.60774	4.18761	4.48863	5.05039	4.44092	4.62083	4.34949	79998	2	71059082	71065977	+	ANKRD53	ankyrin repeat domain 53
GC02M072268	4.69312	4.50873	4.95049	4.83624	5.66284	4.88301	4.50528	4.53275	4.48503	4.4915	4.57638	4.5728	4.60394	4.48633	4.3158	4.25147	4.305	4.6381	4.90014	5.0283	5.63164	4.9852	5.11648	4.69861	56603	2	72209874	72228471	-	CYP26B1	cytochrome P450, family 26, subfamily B, polypeptide 1
GC02M073779	4.7168	4.6523	4.80219	4.59684	4.8456	4.69528	4.95868	5.05651	4.70576	4.75363	4.72562	4.56722	4.78535	4.82371	4.60086	4.86352	4.75102	4.9775	4.6754	4.81136	4.82607	5.34937	5.25409	4.6039	9027	2	73721467	73723035	-	NAT8	N-acetyltransferase 8 (camello like)
GC02M077655	3.23254	3.20138	3.22288	3.20295	3.21466	3.27491	3.0634	3.07678	3.01738	3.31619	3.24983	3.14046	3.044	3.15705	3.16949	3.00534	2.98214	3.18376	3.13632	3.2421	3.21346	3.9102	3.14379	3.53409	80059	2	76829198	77603010	-	LRRTM4	leucine rich repeat transmembrane neuronal 4
GC02P079790	3.88215	3.90388	3.82126	3.80839	3.77321	3.67044	4.03397	3.89311	4.38149	3.58269	4.01674	3.78996	3.78483	3.79269	3.67503	3.92398	3.95355	4.02831	3.79971	4.12033	4.48253	4.0666	4.00625	3.85383	1496	2	79593633	80729415	+	CTNNA2	catenin (cadherin-associated protein), alpha 2
GC02M086954	4.0512	3.95436	4.17606	4.03125	3.88283	3.88101	4.01888	3.72446	3.88927	3.99838	4.15057	4.05375	4.2469	3.80519	4.01739	4.08655	4.24631	4.07445	4.12326	4.06073	4.18687	4.31539	4.08482	4.36962	926	2	86895972	86942549	-	CD8B	CD8b molecule
GC02P098444	4.27154	3.77674	3.69229	3.64578	3.7579	3.8675	3.76609	3.72801	3.92462	4.32848	4.01223	3.81772	3.68594	3.70481	3.89244	3.51732	3.72632	3.96591	4.69056	4.69338	4.35485	4.80754	4.52573	4.17963	1261	2	98352831	98381489	+	CNGA3	cyclic nucleotide gated channel alpha 3
GC02M099072	4.73429	4.9095	4.85908	4.96685	4.85235	4.77642	5.46506	4.95741	4.61024	4.98826	5.10463	4.74941	4.38424	4.62357	4.85724	4.3611	4.39852	4.76957	4.88448	5.11535	4.9336	4.76587	5.27363	4.84668	80705	2	98980788	99124467	-	TSGA10	testis specific, 10
GC02P100895	5.0273	4.47662	4.48113	4.66689	4.54638	4.61693	4.84761	4.5233	4.59298	4.92595	4.95795	4.7473	4.68126	5.0662	4.75781	4.85035	4.91305	4.99937	5.02138	5.35548	5.28528	5.03715	5.05711	4.74202	4862	2	100803044	100979719	+	NPAS2	neuronal PAS domain protein 2
GC02P102694	4.55105	4.37785	4.27796	4.35194	4.41492	4.32811	4.76665	4.56178	5.14375	4.88199	4.71739	4.52177	4.70804	5.31262	4.47746	5.09042	5.27217	4.81138	4.95981	4.66048	4.87337	5.05714	5.40792	5.11039	6549	2	102602597	102694239	+	SLC9A2	solute carrier family 9 (sodium/hydrogen exchanger), member 2
GC02P105316	4.82106	4.77181	4.63444	4.54841	4.67846	4.78286	4.97204	4.57762	5.22755	4.70632	4.78353	4.91941	4.69796	5.18301	4.70318	4.76658	4.74442	4.74766	4.8215	5.00817	5.08879	4.909	4.84379	4.47373	11250	2	105224631	105226356	+	GPR45	G protein-coupled receptor 45
GC02P108363	4.16853	3.85307	3.71932	3.89479	3.74573	3.79121	3.718	3.8284	3.99263	4.02538	4.30065	3.86082	3.82734	3.82257	3.96849	3.79307	3.93502	4.01046	4.84858	5.37622	4.17446	4.67418	4.85803	4.11659	6819	2	108271526	108292802	+	SULT1C1	sulfotransferase family, cytosolic, 1C, member 1
GC02M109657	3.49497	3.38147	3.67488	3.39513	3.38166	3.35358	3.54603	3.63682	3.62243	3.32722	3.39977	3.25878	3.69793	3.56606	5.15068	5.10553	5.50002	5.13351	4.93157	6.32362	3.67784	3.85866	3.53409	3.45385	151011	2	109657664	109729072	-	10-Sep	septin 10
GC02M110237	4.07346	3.85954	3.84814	3.81212	3.80984	3.77036	3.97907	3.78642	3.96114	3.94208	3.95677	4.03145	3.84093	4.02539	4.03978	3.66355	4.08649	4.10458	3.85091	4.1565	4.12445	4.18188	4.26973	3.62355	4867	2	110237194	110319883	-	NPHP1	nephronophthisis 1 (juvenile)
GC02P111206	3.32323	3.15405	3.34394	3.22274	3.22081	3.2852	3.49565	3.67418	3.42127	3.55315	3.41437	3.4531	3.81732	3.59524	3.39983	3.58248	3.43206	3.57807	3.21886	3.245	3.57034	3.39723	3.45049	3.19081	55289	2	111273084	111568392	+	ACOXL	acyl-Coenzyme A oxidase-like
GC02P113386	4.43868	4.11304	3.86278	3.97861	4.07937	4.04296	4.21388	3.79253	4.01511	4.28067	4.27676	4.01648	3.60222	4.02483	4.06161	4.1273	3.92544	4.16196	4.25629	4.29116	4.57125	4.49948	4.72477	3.99777	27178	2	113387018	113392927	+	IL1F7	interleukin 1 family, member 7 (zeta)
GC02P113451	4.40273	4.37442	4.19784	4.63044	4.63655	4.29933	4.48016	4.72019	4.34774	4.85645	4.88813	4.57285	4.19538	4.20242	4.53551	4.6324	4.5298	4.67467	4.85561	4.92773	4.9509	5.14239	5.27176	4.58573	56300	2	113452076	113459698	+	IL1F9	interleukin 1 family, member 9
GC02P113532	4.82477	4.50229	4.09675	4.30634	3.97767	4.24058	4.45148	4.304	4.25608	4.32706	4.46691	4.37325	4.20687	3.64392	4.59711	4.28321	3.96799	4.47118	5.16728	5.097	4.97636	5.53864	5.42779	4.21535	26525	2	113533155	113538787	+	IL1F5	interleukin 1 family, member 5 (delta)
GC02M114188	3.45573	3.29609	3.85023	3.66491	4.51168	3.32094	3.27993	3.77334	3.63564	3.36357	3.50081	3.40375	3.36279	3.31611	3.4933	3.42129	3.34351	3.51601	3.50556	3.43278	3.88388	3.49966	4.31349	3.53678	80255	2	114188402	114230870	-	SLC35F5	solute carrier family 35, member F5
GC02M119315	3.90494	3.51743	3.4581	3.45843	3.60168	3.24422	4.33373	3.5385	3.50688	3.95704	3.67332	3.39705	3.50184	3.68357	3.47254	3.55204	3.58029	3.99103	3.8189	3.63821	3.78217	4.373	4.49728	3.51281	2019	2	119316236	119322229	-	EN1	engrailed homolog 1
GC02P131507	4.61669	4.00796	4.39919	4.24802	4.28209	4.18253	4.45478	4.4031	4.42016	4.72302	4.42422	4.15284	4.29323	4.28651	4.19606	4.43265	4.31872	4.33248	4.57449	4.53564	5.10552	4.21248	4.99194	4.72412	50649	2	131390693	131521306	+	ARHGEF4	Rho guanine nucleotide exchange factor (GEF) 4
GC02P133008	5.40303	4.9652	4.79635	4.80546	4.98501	4.79674	5.44953	4.97461	5.14435	5.52455	4.93407	5.23535	5.13164	5.13174	5.0649	4.90435	4.84158	5.16766	4.9774	5.01725	5.07588	5.24253	5.02706	4.67047	2863	2	132890616	133120591	+	GPR39	G protein-coupled receptor 39
GC02M140822	3.35447	3.0027	3.24274	3.11813	3.064	3.10961	3.06347	2.91544	3.4801	3.14701	3.29512	3.07022	2.89267	3.31092	3.07342	3.14394	3.18175	3.13187	3.21543	3.29986	3.08002	3.29776	3.2154	3.20774	53353	2	140705465	142605740	-	LRP1B	low density lipoprotein-related protein 1B (deleted in tumors)
GC02M151151	4.51568	4.52675	5.00307	4.91468	4.57991	4.1722	4.46531	4.31278	4.0385	4.36543	4.41017	4.52925	4.20393	4.24467	4.40478	4.41986	4.03288	4.70138	5.10379	6.31729	4.8223	5.25886	4.72476	4.73118	390	2	151032954	151052426	-	RND3	Rho family GTPase 3
GC02M152167	4.53136	4.14757	4.27715	4.42944	4.34757	4.28577	4.2252	3.86731	4.26736	3.94464	4.47636	4.52807	4.1646	4.70266	4.30652	4.14453	3.75734	4.38424	4.42593	4.85784	4.91431	4.51947	5.41746	4.47544	4703	2	152050100	152299192	-	NEB	nebulin
GC02P162306	3.44168	3.26057	3.31822	3.29316	3.36856	3.25367	3.49167	3.51133	3.31435	3.42313	3.29327	3.29077	3.37853	3.5327	3.33927	3.38669	3.3116	3.48052	3.5049	3.50289	3.3584	3.49451	3.58985	3.40199	57282	2	162189191	162548489	+	SLC4A10	solute carrier family 4, sodium bicarbonate transporter-like, member 10
GC02M162824	3.70596	3.64246	3.51568	3.81039	3.66847	3.70735	3.64257	3.54365	3.66631	3.9445	3.90844	3.61243	3.44542	3.74275	3.64392	3.54039	3.56203	3.79188	4.08519	4.25271	3.89927	4.10738	4.2453	3.65554	2641	2	162707634	162717003	-	GCG	glucagon
GC02M162852	4.55026	4.23063	4.35581	4.43191	4.3727	4.34481	4.46954	4.38022	4.26931	4.67298	4.52327	4.29117	4.27283	4.34209	4.52886	4.21211	4.34576	4.48194	4.85416	4.73202	4.79628	4.96437	5.1016	4.31124	2191	2	162735441	162808291	-	FAP	fibroblast activation protein, alpha
GC02M165174	3.5757	3.39789	3.72665	3.45214	3.54681	3.47688	3.62324	3.63888	3.39402	3.49086	3.84496	3.42987	3.76261	3.63458	3.34235	3.63843	3.57618	3.69615	3.5406	3.67742	3.83894	3.82635	3.77521	3.47846	2888	2	165057578	165186606	-	GRB14	growth factor receptor-bound protein 14
GC02M165366	4.64609	4.39111	5.11282	4.61164	4.65218	4.62009	4.7175	4.55931	4.74303	4.2738	4.35463	4.20578	4.13487	3.88519	4.18112	4.08402	3.98704	4.37827	4.51647	4.85376	4.46377	4.61635	4.74796	4.29552	22837	2	165249505	165406896	-	COBLL1	COBL-like 1
GC02M165769	4.63703	4.34253	7.49672	6.65169	4.53753	5.64751	3.5942	3.36529	3.21628	3.7863	3.70348	3.6745	3.45314	3.85427	3.68705	3.21133	3.14268	3.80295	4.13982	3.90027	4.1533	3.95094	4.37317	4.10557	6328	2	165652285	165768799	-	SCN3A	sodium channel, voltage-gated, type III, alpha
GC02P166151	4.48129	4.46222	4.21514	4.23215	4.12268	4.19238	4.42923	4.93375	4.43302	4.39952	4.62409	4.47184	4.74409	4.53382	4.24267	4.55441	4.58417	4.60842	4.44376	4.68485	4.8759	4.53729	4.77304	4.20251	80034	2	166137094	166245449	+		TGF-beta induced apoptosis protein 2
GC02M166671	3.20057	3.19904	3.16537	3.42037	3.2154	3.38748	3.07201	3.17808	3.1081	3.32242	3.27977	3.1101	3.22526	3.19525	3.25587	3.30929	3.1247	3.21013	3.27635	3.64307	3.52046	3.5045	3.61037	3.42896	6323	2	166555971	166638377	-	SCN1A	sodium channel, voltage-gated, type I, alpha
GC02M166880	3.17676	3.32345	3.78444	4.00996	4.90136	4.35337	3.31748	3.284	3.03762	3.32945	3.50176	3.2876	3.15975	3.4812	3.1999	3.25448	3.52412	3.18897	3.0136	3.09459	3.37982	3.14251	3.15841	3.35257	6335	2	166763053	166876560	-	SCN9A	sodium channel, voltage-gated, type IX, alpha
GC02M167087	3.61089	3.50296	3.33689	3.33033	3.49167	3.42601	3.35158	3.50361	3.53572	3.58678	3.56493	3.84639	3.57246	3.56106	3.62618	3.6815	3.39533	3.95613	3.57734	3.66631	3.79925	3.80093	3.9501	3.46927	6332	2	166970134	167051724	-	SCN7A	sodium channel, voltage-gated, type VII, alpha
GC02P168500	4.44663	4.1452	3.58572	3.81015	3.9367	3.90213	4.11943	4.15056	3.88837	4.30212	4.20671	3.94082	3.81507	3.81901	3.95587	4.02125	4.12666	4.37521	4.42961	4.4866	4.5853	4.41692	4.52968	4.16205	8708	2	168383427	168435612	+	B3GALT1	UDP-Gal:betaGlcNAc beta 1,3-galactosyltransferase, polypeptide 1
GC02M169810	4.31011	3.98033	4.09767	3.76793	3.85795	4.11553	4.0397	3.9481	3.79958	4.30874	4.18533	3.86008	3.81484	3.7474	3.95766	3.72327	3.71934	4.06723	4.26326	4.27942	4.40821	4.72162	4.70886	3.85274	4036	2	169693106	169927259	-	LRP2	low density lipoprotein-related protein 2
GC02P170191	3.19643	3.14186	3.19264	3.17728	3.23212	3.13747	3.23507	3.50681	3.28894	3.22111	3.24306	3.18862	3.18304	3.43732	3.23122	3.21186	3.2804	3.16685	3.21263	3.30216	3.34604	3.32227	3.24964	3.21334	10324	2	170074457	170091018	+	KBTBD10	kelch repeat and BTB (POZ) domain containing 10
GC02P170417	4.36725	5.40418	5.42832	5.58048	5.16664	5.17531	5.0597	4.95164	4.54443	4.12383	3.88417	4.81936	5.35735	4.84859	3.61966	3.81657	3.72103	3.92127	3.83133	3.71232	3.68632	3.63152	3.83733	3.71322	151230	2	170298767	170315230	+	KLHL23	kelch-like 23 (Drosophila)
GC02P172110	3.98305	4.91607	5.17163	4.25123	4.89508	4.79563	4.24963	4.97317	4.25077	3.89882	4.16019	4.40038	4.12444	4.33091	4.00517	3.49279	3.9101	3.9003	4.45944	4.75364	3.93901	4.15301	3.904	4.43982	80067	2	171998972	172049806	+	C2orf37	chromosome 2 open reading frame 37
GC02P173426	3.00786	3.00397	2.98095	3.17975	2.96275	2.80579	2.91887	3.13606	2.97039	3.09642	3.23531	2.86287	3.04252	2.95441	2.89529	2.82255	2.8941	3.04883	2.97316	3.03088	3.20141	3.01718	3.07807	2.98461	11069	2	173308852	173625861	+	RAPGEF4	Rap guanine nucleotide exchange factor (GEF) 4
GC02P175085	4.20492	4.27801	4.80785	4.14048	4.15336	4.43403	4.5602	4.48512	4.21207	4.31734	4.23595	3.87655	4.57694	4.22212	4.04001	3.97183	4.12051	3.92244	4.03239	4.12969	4.22361	4.05162	4.12908	3.94614	79634	2	174968712	175001973	+	SCRN3	secernin 3
GC02P176854	4.63642	4.28516	3.89324	3.97236	3.68598	3.93854	4.64112	4.4328	4.26618	4.73597	4.43284	4.05043	4.51514	4.29393	4.0548	4.22638	4.0376	4.42648	4.58335	4.33428	4.68463	4.95168	4.79576	4.20752	3232	2	176737050	176746072	+	HOXD3	homeobox D3
GC02M178304	3.31524	3.62241	3.27075	3.2929	3.4769	3.46944	3.41891	3.22529	3.34056	3.16776	3.36189	3.2953	3.10774	3.59899	3.17447	3.32696	3.19359	3.25735	3.113	3.1283	3.07987	3.09824	3.32026	2.99565	92104	2	178187272	178191940	-		hypothetical protein FLJ13946
GC02M179216	4.46602	4.24908	4.97413	5.57542	4.2688	4.25257	4.39052	3.90111	4.41026	4.41098	4.35888	4.2897	4.69796	4.43431	4.15019	4.26818	4.22797	4.47345	4.51879	4.49472	4.95504	4.56874	5.27981	4.88334	7273	2	179318291	179380394	-	TTN	titin
GC02M182367	4.18021	3.87525	3.77221	3.75576	3.88655	3.85161	3.8866	3.82507	3.83407	4.08372	4.11992	4.00276	3.71134	3.74592	3.92837	3.57148	3.79395	4.0142	4.27085	4.12416	4.10084	4.68187	4.54075	3.85264	4760	2	182249439	182253499	-	NEUROD1	neurogenic differentiation 1
GC02M182832	4.50232	4.22857	6.96257	5.61357	4.34657	4.06592	4.40692	4.377	4.32211	4.23351	4.31226	4.05841	4.26088	4.2142	4.02077	4.3405	4.62257	4.48991	4.35342	4.32247	4.88651	4.38413	4.48807	4.38114	5136	2	182715427	183095710	-	PDE1A	phosphodiesterase 1A, calmodulin-dependent
GC02P185289	5.14633	5.03708	4.92145	4.81202	5.9596	6.15146	3.97403	4.33723	4.18799	4.34001	4.46123	4.7043	4.73657	4.09222	4.84664	4.67026	4.05765	4.57649	5.15494	5.14557	4.09822	4.72871	4.64837	3.86797	91752	2	185171337	185512457	+	C2orf10	chromosome 2 open reading frame 10
GC02P188981	4.11736	3.9452	3.86955	3.9645	3.7126	3.88536	3.99665	3.89232	4.53088	4.21401	4.08335	3.8382	3.8014	3.58307	4.13615	3.76149	3.54489	4.18679	4.20593	4.73905	4.20863	4.6015	4.77697	3.95817	51454	2	188864917	189168895	+	GULP1	GULP, engulfment adaptor PTB domain containing 1
GC02P189664	3.13014	3.01551	3.41864	3.17038	3.10064	2.9931	3.10482	3.16674	3.18606	3.13628	3.11486	3.04954	3.05206	3.11069	3.10234	3.06753	2.9698	3.07999	3.15628	3.11668	3.27453	3.12704	3.21108	3.14822	1281	2	189547343	189585717	+	COL3A1	collagen, type III, alpha 1 (Ehlers-Danlos syndrome type IV, autosomal dominant)
GC02M190745	2.98526	2.97889	3.01897	2.87692	3.03898	2.87822	2.90914	3.0304	2.87406	2.97555	2.91444	2.87512	3.00495	3.07035	2.92343	2.87387	3.03139	2.96293	3.00232	2.97862	3.05622	3.08966	2.86739	3.0165	2660	2	190628671	190635700	-	GDF8	growth differentiation factor 8
GC02P191126	4.082	4.07987	4.12272	4.17662	4.76898	4.40669	4.1097	4.46828	4.03794	5.54451	4.7033	4.04682	4.03766	3.92667	3.87145	4.32038	3.87781	4.69146	4.94816	5.85975	3.67454	3.75571	3.73767	3.92282	54842	2	191008943	191075046	+		FLJ20160 protein
GC02P192369	3.2525	3.24545	3.48537	3.21124	3.51479	3.11725	3.51479	3.54522	3.64394	3.41605	3.26595	3.27684	3.46712	3.40477	3.63195	3.81047	3.60608	3.51097	3.90127	4.95036	4.3992	3.89458	4.44997	3.4423	64859	2	192251106	192260531	+	OBFC2A	oligonucleotide/oligosaccharide-binding fold containing 2A
GC02M196427	4.38489	4.35917	4.53346	4.61075	4.3858	4.6699	4.79616	4.37331	4.5266	4.42397	4.86407	4.26512	4.74151	4.7405	4.462	4.41657	4.58394	4.79798	4.77914	4.88988	5.33575	5.56811	5.01844	4.61545	56171	2	196310672	196641781	-	DNAH7	dynein, axonemal, heavy polypeptide 7
GC02M197525	3.51724	3.49362	4.12513	4.5305	4.57277	4.64378	3.44898	3.31847	3.11458	3.2384	3.33068	3.56813	3.37069	3.87252	3.34113	3.42725	3.49129	3.33191	4.42682	3.55352	3.37866	3.56827	3.7105	3.63561	80055	2	197405973	197499699	-		GPI deacylase
GC02P202724	4.47691	4.69091	4.82728	4.50245	5.13366	5.25484	4.09732	3.95371	3.87433	4.22167	4.16036	4.3545	4.03465	4.53191	4.01072	3.79044	3.61556	4.35968	5.01101	4.40645	4.61412	4.60075	4.65338	4.9421	8324	2	202607554	202611405	+	FZD7	frizzled homolog 7 (Drosophila)
GC02M202896	3.92414	4.00218	4.85237	4.85731	5.04587	4.05168	4.28609	4.19675	4.05146	3.8817	3.99344	4.09397	4.00184	4.24396	4.41404	3.85345	3.93133	3.57174	3.8493	3.66852	3.82517	4.25693	4.80346	4.14459	7341	2	202779147	202811567	-	SUMO1	SMT3 suppressor of mif two 3 homolog 1 (S. cerevisiae)
GC02P203602	4.14464	3.99661	4.25032	3.76622	4.18897	5.43243	3.43734	4.20067	3.66631	3.56898	4.04639	4.15657	3.30743	3.89506	3.64725	3.47409	3.72694	3.62958	3.67734	3.84917	3.53959	3.56599	3.42314	3.46298	79800	2	203490843	203556951	+	ALS2CR8	amyotrophic lateral sclerosis 2 (juvenile) chromosome region, candidate 8
GC02P209097	4.43478	4.01956	3.82544	3.9662	3.92859	3.95609	3.8984	3.68049	3.61759	3.84723	4.11889	4.01785	3.47662	3.42316	3.85669	3.18771	3.19804	4.10887	4.34595	4.12907	4.3103	4.65242	4.85477	4.23376	5746	2	208979800	209067469	+	PTHR2	parathyroid hormone receptor 2
GC02M210710	4.04491	3.93946	4.04826	3.77622	4.19428	4.27373	3.33592	3.63802	3.56193	3.68715	3.92179	3.31987	3.30189	3.09005	3.46531	3.38821	3.06339	3.55073	3.52681	3.3457	3.79385	3.33776	3.66807	3.94345	151050	2	210593681	210744296	-		hypothetical protein FLJ23861
GC02M210878	4.5586	4.22842	4.02102	4.1524	4.07733	4.05003	4.2491	3.85914	4.06995	4.19178	4.36782	4.00506	3.9428	3.64559	4.31944	3.89627	3.73327	4.3396	4.19136	4.50767	4.37115	4.42383	4.73026	4.33912	33	2	210760962	210798392	-	ACADL	acyl-Coenzyme A dehydrogenase, long chain
GC02M210980	5.38402	4.78251	4.44455	4.653	4.47097	4.63087	4.82692	4.40965	4.50088	5.04553	4.85849	4.75152	4.29238	4.38517	4.75942	4.32338	4.12111	4.8486	5.39918	5.45276	5.20111	5.32507	5.62187	4.37417	4632	2	210863121	210888142	-	MYL1	myosin, light polypeptide 1, alkali; skeletal, fast
GC02P211246	4.34428	4.07062	4.00443	4.15013	4.12847	4.31077	4.20195	4.04187	4.09194	4.42365	4.4756	4.31887	3.98532	4.01661	4.20545	4.24437	3.9783	4.37676	4.86194	4.92424	4.65365	5.17035	4.83361	4.33167	1373	2	211129570	211252074	+	CPS1	carbamoyl-phosphate synthetase 1, mitochondrial
GC02M212072	4.43402	4.65236	4.56827	4.67018	4.60365	4.40592	5.02806	4.98027	4.80588	4.61939	4.55316	4.55278	4.67511	4.69848	4.43547	5.0097	4.70705	4.72455	4.60337	4.8299	5.16116	4.65076	4.94365	4.58329	2066	2	211955059	213111532	-	ERBB4	v-erb-a erythroblastic leukemia viral oncogene homolog 4 (avian)
GC02M215621	3.37336	3.42127	3.61053	3.31459	3.28106	3.44744	3.37093	3.81309	3.34233	3.47847	3.40016	3.48029	3.62931	3.35078	3.21148	3.5555	3.41158	3.41809	3.39516	3.53701	3.73458	3.48238	3.63057	3.49904	26154	2	215504511	215711396	-	ABCA12	ATP-binding cassette, sub-family A (ABC1), member 12
GC02M217549	4.45052	4.78757	4.58323	4.21567	4.34042	4.76236	5.12799	4.55485	4.99401	5.22897	4.8401	4.61973	5.14093	4.84715	4.74949	4.80693	4.74442	4.9201	4.84331	4.74975	5.05264	4.7002	4.93741	4.32483	7141	2	217432428	217433027	-	TNP1	transition protein 1 (during histone to protamine replacement)
GC02P219113	4.79815	4.30457	4.28304	4.28927	4.34186	4.16249	5.39204	5.23992	4.5215	5.04247	4.68613	4.28776	5.10737	4.48076	4.32799	5.23805	4.60813	4.7463	5.02547	4.53565	4.78609	5.28654	5.12066	4.55493	7429	2	218996723	219022485	+	VIL1	villin 1
GC02P219649	3.99928	3.80651	4.24058	4.37549	4.23275	4.11329	4.72348	5.07584	4.71225	4.16638	4.30583	4.1708	4.60195	4.77338	4.25965	4.80724	5.30393	4.45066	4.33672	4.11879	4.62615	4.32573	4.24401	4.35008	8941	2	219532620	219535120	+	CDK5R2	cyclin-dependent kinase 5, regulatory subunit 2 (p39)
GC02M219680	4.75621	4.50051	3.81976	4.60981	4.6331	4.57783	4.91472	4.94372	5.18116	5.19095	4.82703	4.7369	4.96163	4.61122	4.51787	4.62563	4.7947	4.84322	4.57834	4.80549	4.77335	4.70986	4.65959	4.68761	1412	2	219563155	219566371	-	CRYBA2	crystallin, beta A2
GC02P220262	5.22413	5.32335	4.46975	4.87245	4.56256	5.09028	4.99224	5.53953	5.30712	5.24288	5.5652	5.09912	5.64193	5.36842	5.30907	5.82377	5.43754	5.29262	5.46916	5.29157	5.26369	5.30191	5.4351	4.84612	3623	2	220145197	220148671	+	INHA	inhibin, alpha
GC02M224287	4.67761	4.21228	3.98077	3.87508	4.12532	3.84386	4.12579	3.43146	3.92098	4.00527	4.0719	3.9585	3.53729	3.46948	4.01037	3.8338	3.68844	4.02949	4.39021	4.01877	4.32909	5.09988	4.84344	4.25494	7857	2	224169903	224175365	-	SCG2	secretogranin II (chromogranin C)
GC02P227854	4.04374	3.96824	3.86019	3.94087	3.9212	3.82377	3.87704	3.83544	3.80297	4.10262	4.14897	3.99186	3.84408	3.66614	4.00835	3.7094	3.87029	3.9991	4.41139	5.11275	4.26397	4.738	4.63067	3.73025	1285	2	227737524	227887751	+	COL4A3	collagen, type IV, alpha 3 (Goodpasture antigen)
GC02M228053	3.9797	4.05353	3.70454	3.8431	3.8085	3.93633	4.26607	4.57418	4.55061	3.89154	4.21494	3.89108	4.1708	4.64273	3.97015	4.54935	4.08237	4.16044	4.03226	4.06156	4.45274	4.17122	4.42034	3.72796	79853	2	227935123	227952264	-	TM4SF20	transmembrane 4 L six family member 20
GC02M228375	4.13035	3.7602	3.81524	3.8243	3.85833	3.80534	3.81856	3.61041	3.92911	4.12024	4.14154	4.04381	3.61028	3.57215	3.93681	3.7828	3.73071	4.04856	4.26719	4.38396	4.51407	4.2002	4.39806	4.0645	80704	2	228258170	228290970	-	SLC19A3	solute carrier family 19, member 3
GC02M231798	3.84277	3.47866	3.46062	3.58778	3.30734	3.62345	3.86506	3.70614	3.7616	4.22106	3.8127	3.72647	3.96922	3.73182	3.65114	3.28082	3.30707	3.63608	3.99371	3.89912	4.04361	4.14869	3.8902	3.7997	3357	2	231681198	231698068	-	HTR2B	5-hydroxytryptamine (serotonin) receptor 2B
GC02M232213	4.61651	4.27149	3.81206	4.13276	4.20621	4.14104	5.20513	4.77909	4.4464	4.55495	4.12872	4.25157	4.42469	4.61506	4.39851	4.62357	4.9604	4.56249	4.88589	4.4328	4.57075	4.41332	4.79386	4.26864	10316	2	232096114	232103446	-	NMUR1	neuromedin U receptor 1
GC02M232615	4.49641	4.02592	4.61724	4.32665	4.32251	4.05504	4.77966	4.93544	4.49154	4.34536	4.48891	4.29696	4.68798	4.50746	4.22287	4.75353	4.79484	4.28677	4.24759	4.44919	4.67334	4.83661	4.63933	4.38308	4880	2	232498378	232499203	-	NPPC	natriuretic peptide precursor C
GC02P233146	4.27968	4.12872	4.06083	4.3028	4.1265	4.29125	4.49951	4.57077	4.92104	4.68205	4.27828	4.21771	4.83797	4.76456	4.13452	4.87959	5.09694	4.10939	4.30055	4.06937	4.60599	4.32617	4.33611	4.08765	248	2	233029108	233032984	+	ALPI	alkaline phosphatase, intestinal
GC02M236856	4.58812	4.10334	4.08229	3.74515	4.03448	3.98731	4.69559	4.41034	4.53025	5.15356	4.25268	4.24636	4.35534	4.36013	4.26686	4.93107	4.51334	4.52284	4.20236	4.21727	4.55155	4.37359	4.32638	4.21499	2637	2	236739045	236741391	-	GBX2	gastrulation brain homeobox 2
GC20M001558	4.93597	4.5639	5.03877	4.52149	4.56241	4.39766	4.63325	4.41729	3.98443	5.15068	4.90292	4.50392	4.30812	3.94622	4.60779	4.04595	4.12051	4.74037	5.44779	4.70503	4.9711	5.07206	5.5086	5.41167	55423	20	1557797	1586402	-	SIRPG	signal-regulatory protein gamma
GC20M002413	4.72524	4.49531	4.90958	4.7678	4.80775	4.63516	4.99224	4.3262	4.4292	5.09549	4.76335	4.53711	4.56577	4.96965	4.79034	4.67067	4.54381	4.71831	5.00903	5.22137	4.92872	5.2378	5.32461	4.76958	79175	20	2410466	2453165	-	ZNF343	zinc finger protein 343
GC20M004149	4.54103	4.02233	3.63606	3.7644	3.82955	3.99911	4.31277	4.21064	4.33662	4.77797	4.66034	4.03263	4.26143	4.47758	4.06727	4.42826	4.44411	4.27743	4.51184	4.29078	4.53558	4.5222	4.74293	3.9674	146	20	4149815	4177659	-	ADRA1D	adrenergic, alpha-1D-, receptor
GC20P004650	4.25974	3.91013	4.11912	4.27181	4.05561	4.21863	4.08907	4.17371	4.13926	4.15122	4.45433	4.03426	3.95945	3.68459	4.3085	4.12827	3.99667	4.19128	4.67851	4.60005	4.59833	4.41225	4.46707	4.28393	23627	20	4650555	4657105	+	PRND	prion protein 2 (dublet)
GC20M006003	5.43369	5.22793	4.72034	4.70704	6.40348	5.87337	5.00636	4.33556	4.42606	4.93587	4.95995	4.79617	4.13041	4.82509	4.86903	4.12276	4.35863	4.77732	5.11564	5.24002	4.93094	5.38953	5.3956	4.63385	55612	20	6003492	6052191	-	C20orf42	chromosome 20 open reading frame 42
GC20P006696	4.74394	4.64131	4.28635	4.19091	4.51168	4.17267	4.16394	4.18321	4.04236	4.51475	4.44183	4.13618	3.90769	4.22031	4.25463	4.16953	3.93102	4.46965	4.61678	4.94104	4.88427	4.8251	4.96761	4.47612	650	20	6696744	6708910	+	BMP2	bone morphogenetic protein 2
GC20M007811	4.61232	4.55677	4.32389	4.55869	4.35296	4.3869	4.8394	4.41535	4.46426	4.42679	4.86256	4.57174	4.32923	4.4893	4.6041	4.3216	4.23037	5.14231	5.27589	5.23404	5.42211	5.01259	5.47225	4.67861	54363	20	7811630	7869093	-	HAO1	hydroxyacid oxidase (glycolate oxidase) 1
GC20P009963	4.26149	4.2445	3.72724	3.98065	4.03912	4.09293	4.19715	3.98133	3.77254	4.00856	4.445	3.95856	3.80554	3.99548	3.79263	3.90648	3.93486	4.00844	3.74988	3.64637	3.90992	3.86614	4.11009	3.79361	63926	20	9963696	9985405	+	ANKRD5	ankyrin repeat domain 5
GC20P010147	4.76584	4.58974	4.95155	4.81357	4.58324	4.63277	4.45651	4.49638	4.1983	4.63108	4.81914	4.662	4.29183	4.23804	4.56356	4.33937	4.12735	4.79112	4.84383	4.93084	5.07991	5.02931	4.99048	4.69656	6616	20	10147476	10236065	+	SNAP25	synaptosomal-associated protein, 25kDa
GC20M010566	4.25525	4.43165	4.38093	4.18916	4.73776	4.29134	4.37222	4.49588	4.62351	4.37557	4.40249	4.54232	4.45751	4.49327	4.84239	4.7958	4.62593	4.65234	5.95264	4.39484	4.84381	4.41243	4.49097	5.37502	182	20	10566333	10602590	-	JAG1	jagged 1 (Alagille syndrome)
GC20P012937	3.75397	3.50221	3.63563	3.84884	3.59305	3.99518	3.65019	3.77649	3.94092	3.80736	3.53988	3.70937	3.72914	4.24266	3.49713	3.85738	3.99667	3.61039	3.57995	3.63402	3.9565	3.81278	3.73195	4.31958	55304	20	12937846	12979666	+	C20orf38	chromosome 20 open reading frame 38
GC20P013713	4.4283	4.45437	4.31655	4.50961	4.22202	4.34227	4.57696	4.5966	4.5834	4.53246	4.74169	4.42989	4.68518	4.79541	4.42271	4.84128	4.57406	4.75931	4.96178	4.63693	5.0886	5.0793	5.42844	4.5463	79133	20	13713694	13746448	+	C20orf7	chromosome 20 open reading frame 7
GC20M014251	4.13356	3.68724	3.81124	4.09194	3.71562	3.47688	3.76246	3.40412	3.78677	3.43709	3.63201	3.60948	3.83702	3.65091	3.67673	3.61288	3.56876	4.00409	3.85427	4.22607	4.21622	4.15945	4.39385	4.23504	23767	20	14252642	14266270	-	FLRT3	fibronectin leucine rich transmembrane protein 3
GC20M016247	4.41617	5.34518	5.34025	4.93233	5.05911	4.89168	4.67466	4.29163	4.65669	4.15084	4.16332	4.86766	4.47225	4.67632	4.83369	4.49803	4.76885	4.74925	4.62357	4.5635	4.43977	4.32659	4.18059	4.40246	55614	20	16200748	16502079	-	C20orf23	chromosome 20 open reading frame 23
GC20P018396	4.55314	4.59817	4.8484	5.09899	5.07944	4.99554	4.35661	4.48825	4.46909	4.27352	4.1824	4.63649	4.53988	4.5558	4.5027	4.37208	4.32158	4.48716	4.65651	4.59255	4.21026	4.57553	4.35689	4.5286	10621	20	18396032	18413284	+	POLR3F	polymerase (RNA) III (DNA directed) polypeptide F, 39 kDa
GC20P020296	3.77432	3.62746	3.5092	3.55465	3.61155	3.5924	3.60465	3.36896	3.38043	4.22368	3.92819	3.54804	3.47755	3.56284	3.8471	3.6462	3.43936	3.60305	4.00939	3.79459	3.93633	4.21565	4.05414	3.59455	3642	20	20296764	20299590	+	INSM1	insulinoma-associated 1
GC20M021439	3.60859	3.59536	3.59256	3.60602	3.44705	3.52135	3.81567	3.84778	3.72302	3.71189	3.61178	3.39579	3.55664	3.4807	3.60465	3.69771	3.6	3.63188	3.73706	3.80814	3.68971	3.83039	3.69203	3.49568	4821	20	21439663	21442664	-	NKX2-2	NK2 transcription factor related, locus 2 (Drosophila)
GC20M025004	4.79207	4.58476	4.66332	4.51562	4.49369	4.4866	4.66426	5.00839	5.29423	5.01386	5.03344	4.86248	5.80023	5.25224	4.53147	5.20709	5.16484	5.21162	4.72019	4.97454	5.39636	5.44848	5.21086	4.67313	30813	20	25004099	25010767	-	VSX1	visual system homeobox 1 homolog, CHX10-like (zebrafish)
GC20P033026	4.81761	4.56232	4.72754	4.80119	4.87779	4.86031	4.72463	5.22475	4.85247	4.85491	5.03243	4.74298	5.27573	5.14179	4.53551	4.90014	4.86063	4.72282	4.87157	4.93896	5.44624	5.15209	5.06118	4.89225	57644	20	33026866	33053897	+	MYH7B	myosin, heavy polypeptide 7B, cardiac muscle, beta
GC20P033223	3.60999	3.79303	4.26643	3.59358	3.52091	3.53687	3.38862	3.37977	3.60466	3.44004	3.29933	3.61284	4.07672	4.23909	4.16447	5.82241	4.3878	3.53685	4.069	3.80843	3.3292	3.28736	3.35705	3.57906	10544	20	33223434	33228825	+	PROCR	protein C receptor, endothelial (EPCR)
GC20M034848	5.33995	5.0628	5.31163	5.36916	5.31058	5.42686	5.08045	4.80841	4.75101	4.58275	4.86549	4.89487	4.89203	5.46749	4.85867	5.38374	5.2672	5.17452	5.03945	5.51405	5.03379	5.08995	4.90433	5.16979	25781	20	34852570	34856692	-		KIAA0889 protein
GC20M035312	5.09345	4.7699	4.6364	4.71411	4.51458	4.52343	5.33105	5.2139	4.99261	5.23093	5.09454	4.63856	5.31919	5.45307	4.73106	5.22351	5.25711	4.7931	5.16619	5.08532	5.3429	5.01747	4.99981	4.81969	2691	20	35312905	35318706	-	GHRH	growth hormone releasing hormone
GC20M042173	4.47184	4.66304	4.55453	4.42653	4.33217	4.42517	4.71605	4.83835	5.1784	4.6923	4.86594	4.73197	4.93101	6.10106	4.54247	4.79537	5.62533	5.15481	4.74032	4.65247	5.5621	5.22392	5.05204	4.68095	57158	20	42173750	42249632	-	JPH2	junctophilin 2
GC20P042807	3.80979	3.62602	3.49902	3.57771	3.37224	3.49894	3.74988	3.61041	3.51515	3.80664	3.67261	3.48348	3.57974	3.59688	3.67927	3.20605	3.48681	3.92796	3.82396	4.03823	4.11701	4.75291	4.55342	3.57462	60598	20	42807921	42812985	+	KCNK15	potassium channel, subfamily K, member 15
GC20P043269	3.95927	3.85837	4.02234	3.9623	3.74981	3.73056	3.83955	3.90112	3.60263	3.90832	3.9074	3.96692	3.67002	3.84802	3.94474	3.47001	3.62994	3.83073	4.06627	3.82336	4.89282	4.8434	4.75017	5.12256	6406	20	43269087	43271822	+	SEMG1	semenogelin I
GC20P043283	3.26313	2.99129	3.31174	3.19189	3.29081	3.17703	3.37636	3.3926	3.0477	3.55543	3.36974	3.31313	3.50184	3.3376	3.09574	3.25797	3.15405	3.49648	3.18879	3.27083	3.50814	3.26294	3.42289	3.2894	6407	20	43283423	43286512	+	SEMG2	semenogelin II
GC20P044091	5.26825	4.48369	4.02109	4.29585	3.98508	4.17638	4.46679	3.56152	4.43949	4.952	4.67178	4.45048	3.95119	4.38294	4.44902	4.6455	4.3273	4.97829	5.42425	4.6351	4.86704	5.28209	5.73554	4.22487	57468	20	44091241	44122196	+	SLC12A5	solute carrier family 12, (potassium-chloride transporter) member 5
GC20M044563	3.93616	3.63946	4.00627	3.83338	3.70575	4.44721	3.28122	3.26295	3.26325	3.40075	3.44893	3.39298	3.35805	3.59402	3.25136	2.9811	3.24771	3.36639	3.58218	3.72424	3.38984	3.61531	3.69627	3.15552	55713	20	44563115	44575601	-	ZNF334	zinc finger protein 334
GC20P044956	4.86679	4.56102	4.25315	4.52745	4.3925	4.39868	4.6071	4.57121	4.42332	4.74603	4.68753	4.5255	4.42652	4.41734	4.53551	4.44765	4.50084	4.66326	4.75631	5.19456	4.76519	5.08516	5.16156	4.2885	2139	20	44956915	45250897	+	EYA2	eyes absent homolog 2 (Drosophila)
GC20M047421	4.08393	3.68083	3.39852	3.59457	3.44523	3.62715	3.83925	3.66252	3.62109	4.23278	3.94778	3.54432	3.43917	3.71439	3.85351	3.43009	3.7543	4.10468	3.97639	4.25692	4.06941	3.9688	4.33672	3.76654	3745	20	47421911	47533897	-	KCNB1	potassium voltage-gated channel, Shab-related subfamily, member 1
GC20M052203	3.24318	3.19476	3.21539	3.09499	3.25063	3.09318	3.13114	3.64643	3.77184	3.42986	3.2899	3.09165	3.56509	3.35499	3.23485	3.35178	3.28245	3.24194	3.37284	3.1535	3.41957	3.25444	3.4571	3.29918	1591	20	52203394	52223931	-	CYP24A1	cytochrome P450, family 24, subfamily A, polypeptide 1
GC20P054257	5.01512	5.0463	5.22285	5.01597	5.03732	4.76045	5.10134	4.90746	4.441	5.2935	5.42707	4.8291	4.92891	5.02179	5.07426	5.09171	4.80961	5.00185	5.65573	5.41822	5.13279	5.5094	5.29595	5.13872	4159	20	54257195	54258278	+	MC3R	melanocortin 3 receptor
GC20P055338	3.67451	3.73502	3.67743	3.78102	3.72097	3.62853	3.52474	3.76767	3.76732	3.68782	3.91402	3.74761	3.45302	3.74573	3.62442	3.53896	3.80816	3.75302	3.65893	3.92812	3.93986	3.90206	4.00435	3.8264	23626	20	55338237	55352455	+	SPO11	SPO11 meiotic protein covalently bound to DSB-like (S. cerevisiae)
GC20P055569	3.5181	3.46099	3.25644	3.2188	3.3418	3.39224	5.2519	4.03811	3.87848	3.44612	3.23418	3.39812	3.44754	3.38579	3.50591	3.1537	3.33718	3.48193	3.38098	3.67594	3.54441	3.41726	3.73685	3.26999	5105	20	55569542	55574922	+	PCK1	phosphoenolpyruvate carboxykinase 1 (soluble)
GC20M055656	4.30285	4.50459	5.0112	4.79729	5.06895	4.32638	4.51501	4.56297	4.94145	4.57721	4.56094	4.56576	4.7878	4.49806	4.19923	4.81054	4.60235	4.67784	4.2246	4.41683	4.71048	4.91639	4.471	4.78857	56937	20	55656857	55719947	-	TMEPAI	transmembrane, prostate androgen induced RNA
GC20P057308	4.88985	4.53114	4.16252	4.29436	4.36876	4.27662	4.63725	4.43917	4.50296	4.9002	4.72687	4.46827	4.7092	4.42526	4.50362	4.56091	4.44981	4.93642	4.75819	4.75966	5.27548	4.98115	5.27607	4.53809	1908	20	57308893	57334441	+	EDN3	endothelin 3
GC20M057872	3.07683	3.27222	3.16548	3.25757	3.37553	3.1782	3.34241	3.25853	3.3995	3.19748	3.26763	3.10637	3.87349	3.34109	3.23751	3.34754	3.36362	3.39855	3.19526	3.0859	3.63533	3.40078	3.47542	3.70615	10388	20	57872013	57940604	-	SYCP2	synaptonemal complex protein 2
GC20M061589	4.81395	4.64467	5.37274	4.85682	4.93911	4.80252	5.27677	5.04925	5.15193	5.05628	4.80804	4.85027	5.42214	5.71094	4.93592	4.93886	5.29785	4.90574	4.82085	4.77476	4.93024	4.76775	4.74714	4.94616	1917	20	61589809	61600949	-	EEF1A2	eukaryotic translation elongation factor 1 alpha 2
GC20M061741	3.7117	3.6219	3.70358	3.50536	3.62308	4.14828	3.81259	3.88821	3.89838	3.73043	3.62771	3.57641	4.12372	3.65477	3.52687	3.40343	3.62334	3.61494	3.39366	3.50078	4.09073	3.56072	3.58943	3.4875	50861	20	61741504	61755264	-	STMN3	stathmin-like 3
GC20P061760	3.72058	3.67384	3.43156	3.39625	3.48711	3.52163	4.47255	4.32052	4.13617	3.60513	3.66562	3.82573	4.05412	4.3208	3.66062	3.82696	4.07605	3.96711	3.44559	3.47183	3.72472	3.47993	3.41217	3.47863	51750	20	61760090	61800495	+	RTEL1	regulator of telomere elongation helicase 1
GC21P021292	3.78389	3.61973	3.58514	3.6902	3.81127	3.61279	3.75705	3.38157	3.25261	3.75443	3.83964	3.73372	3.74346	3.65331	3.67232	3.35469	3.53978	3.60877	3.7252	3.81888	3.56334	4.62325	4.20756	3.70729	4685	21	21292503	21833085	+	NCAM2	neural cell adhesion molecule 2
GC21M027130	5.32427	5.44808	5.09971	5.01158	6.08305	5.31546	5.14098	5.58922	5.17754	5.21288	5.34315	5.25554	5.29669	5.16398	5.06264	5.41216	5.33609	5.37482	5.48138	5.15248	5.45488	5.39777	5.32971	5.02187	9510	21	27130478	27139599	-	ADAMTS1	ADAM metallopeptidase with thrombospondin type 1 motif, 1
GC21M027215	3.96906	3.92374	4.00933	3.85412	3.48572	3.78895	3.46178	3.77162	3.88439	3.82095	3.93403	3.81507	3.85294	3.82765	3.74361	3.55895	3.47643	5.20808	4.22199	3.91755	4.04562	4.09937	4.80775	4.08918	11096	21	27212112	27260703	-	ADAMTS5	ADAM metallopeptidase with thrombospondin type 1 motif, 5 (aggrecanase-2)
GC21M029831	4.22582	3.69139	3.56347	3.62118	3.69622	3.69325	4.12028	3.85862	3.57056	4.0325	3.76636	3.75717	4.27574	3.81748	3.80534	3.62099	3.72812	4.04574	3.77564	3.82025	4.12457	3.88854	4.01069	3.44965	2897	21	29831126	30234153	-	GRIK1	glutamate receptor, ionotropic, kainate 1
GC21M030509	3.85914	3.65743	4.126	3.73811	3.97099	3.60679	3.75514	3.85036	3.74745	3.79673	3.85046	3.79594	3.74616	3.65606	3.84392	3.82895	3.54232	4.01642	3.8468	3.92527	4.32494	4.32775	4.78811	3.82601	9073	21	30508200	30510189	-	CLDN8	claudin 8
GC21M033087	5.04605	4.47155	4.41969	4.24772	4.20621	4.39212	4.49173	4.59873	4.31675	4.84959	4.62959	4.63233	4.28153	4.61722	4.57693	4.11215	4.40994	4.77258	5.03015	4.90038	4.77572	4.78748	5.23877	4.45675	56245	21	33087746	33107814	-	C21orf62	chromosome 21 open reading frame 62
GC21M033779	3.67446	3.64744	3.37617	3.64222	3.4961	3.44474	3.68802	3.68676	3.75749	3.87865	4.1168	3.61486	3.763	3.63444	3.658	3.51551	3.97475	4.12199	3.86297	3.7965	3.86279	4.31753	4.6175	3.77526	54943	21	33782367	33785893	-	C21orf55	chromosome 21 open reading frame 55
GC21P037300	3.97043	3.99217	3.90214	4.19998	3.95027	3.94745	3.98723	4.23258	4.20553	4.21817	4.33554	3.7669	4.06209	3.88064	4.05977	3.92999	3.99491	4.18409	4.09792	4.15674	4.55155	4.492	4.40714	4.14724	53820	21	37300732	37313826	+	DSCR6	Down syndrome critical region gene 6
GC21P040161	4.54869	4.13605	4.06423	4.10554	3.94741	4.28553	4.0992	4.32419	4.46115	4.46336	4.25447	4.17185	4.48763	4.4376	4.07723	4.51216	4.30448	4.37471	4.40485	4.22407	4.51451	4.28921	4.68124	3.94771	5121	21	40161216	40223190	+	PCP4	Purkinje cell protein 4
GC21M042665	4.53553	4.4642	4.38302	4.36788	4.29461	4.39403	4.71395	4.52785	4.74397	4.82944	4.87733	4.39613	4.37654	4.53381	4.50095	4.47889	4.57643	4.86465	4.83684	4.62323	4.84703	4.97604	5.04609	4.66274	64699	21	42665064	42690024	-	TMPRSS3	transmembrane protease, serine 3
GC21P044699	5.04575	4.86853	4.62823	4.47321	4.39113	4.66116	5.37582	5.38058	5.11043	4.989	4.74781	4.67554	5.35735	5.51798	4.51694	5.27528	5.0934	5.05664	4.80779	5.01234	5.02614	5.12285	5.14553	4.69413	81543	21	44699820	44703158	+	LRRC3	leucine rich repeat containing 3
GC22P019452	4.75548	4.44303	4.54145	4.32158	4.49025	4.51338	4.41124	4.16796	4.3522	4.66475	4.57126	4.44488	4.06714	4.26882	4.63256	4.45893	4.6218	5.04772	4.74541	4.73837	5.31485	4.67734	5.30615	4.70253	3053	22	19458382	19472008	+	SERPIND1	serpin peptidase inhibitor, clade D (heparin cofactor), member 1
GC22P022523	4.70171	4.49187	4.64447	4.52764	4.61709	5.00668	4.57818	4.50448	4.6027	4.8658	4.76348	4.46697	4.61993	4.18417	4.45734	4.56417	4.87693	4.44551	4.82998	4.56755	4.75768	4.56534	4.4799	4.58892	66035	22	22529058	22557387	+	SLC2A11	solute carrier family 2 (facilitated glucose transporter), member 11
GC22P027988	4.05806	4.62348	4.77452	4.02911	4.37652	4.23651	4.6798	4.61531	4.69092	3.62563	3.89779	4.30517	4.7266	4.52191	3.72694	3.97802	4.04882	3.92897	4.01894	4.26396	4.06202	4.36064	4.15213	4.11206	2130	22	27994270	28026505	+	EWSR1	Ewing sarcoma breakpoint region 1
GC22P028153	3.19478	3.26215	3.16764	3.04687	3.22029	3.17156	3.36531	3.41051	3.17025	3.41753	3.28932	3.14908	3.31809	3.35499	3.2932	3.19401	3.33415	3.28907	3.16476	3.44308	3.45947	3.4345	3.48152	3.42172	5988	22	28164571	28168443	+	RFPL1	ret finger protein-like 1
GC22P028324	4.0461	4.50178	4.27246	4.31236	4.63926	4.53757	5.21438	5.45682	5.38699	4.48578	4.39606	4.41389	4.76778	4.35206	4.10058	4.66499	4.59234	4.42746	4.9156	4.29366	4.39327	3.93237	4.17029	4.36775	4771	22	28329564	28424583	+	NF2	neurofibromin 2 (bilateral acoustic neuroma)
GC22M029179	4.48641	4.08863	3.94845	4.19502	4.06366	3.9645	4.34473	4.18266	4.0273	4.71554	4.65148	4.37631	4.78202	3.69962	4.55339	4.18423	4.33341	4.50235	4.52252	4.79749	4.60971	4.46821	4.52175	4.21259	266629	22	29185219	29198017	-	SEC14L3	SEC14-like 3 (S. cerevisiae)
GC22M029277	4.93079	4.93487	4.90465	4.92367	4.59858	4.80252	5.21866	5.33639	5.04024	5.25413	5.22968	4.93246	5.35735	5.01008	5.1486	5.30389	5.08599	5.26129	5.3199	5.64413	5.76148	5.33905	5.2926	5.37217	9514	22	29280623	29290876	-	GAL3ST1	galactose-3-O-sulfotransferase 1
GC22M030939	4.64827	4.64484	4.58358	4.83993	4.49339	4.50302	4.3995	4.14533	4.38717	4.87176	4.78378	4.33709	4.08714	4.13052	4.7213	4.31687	4.4952	4.83826	5.39732	5.36273	5.4348	5.15902	5.78734	5.04801	6527	22	30944464	30981319	-	SLC5A4	solute carrier family 5 (low affinity glucose cotransporter), member 4
GC22M031993	5.26899	4.96504	4.95483	4.86722	4.83386	4.99671	4.98305	4.79627	4.84595	5.23895	5.28175	4.94918	4.80198	4.98383	4.85138	4.69297	4.83568	5.22273	5.39816	5.80141	5.23735	5.18967	5.42849	4.9895	9215	22	31999062	32646410	-	LARGE	like-glycosyltransferase
GC22M036806	4.28555	4.04199	4.25401	4.14904	4.16142	4.14003	3.78567	3.86291	3.79536	4.49918	4.28353	4.20482	3.81357	3.85427	4.24918	3.73534	3.89631	4.48349	4.46002	5.19435	4.15289	4.7244	5.02638	4.30199	80115	22	36810853	36836622	-	BAIAP2L2	BAI1-associated protein 2-like 2
GC22M037538	4.76019	4.67521	4.60295	4.88091	4.85254	4.74342	4.88274	4.90248	5.03657	5.24562	4.91794	4.58707	4.76743	4.24204	4.82773	4.86572	4.65339	4.51688	4.53346	4.8014	5.00124	4.93826	4.97127	4.86311	23467	22	37544403	37569963	-	NPTXR	neuronal pentraxin receptor
GC22P040102	5.11615	4.43595	3.91696	4.17747	4.03796	4.3949	4.85223	5.06269	4.37279	5.13064	4.95221	4.23713	5.16372	4.21512	4.39478	4.64699	4.25407	4.8354	4.81643	4.64346	5.11399	4.8643	4.78015	4.30612	7008	22	40107908	40125274	+	TEF	thyrotrophic embryonic factor
GC22P040412	5.06345	4.29313	4.47439	4.56002	4.46627	4.62717	5.08799	4.65611	4.81742	4.76014	5.1598	4.66879	4.38909	4.97674	4.64966	4.42149	4.65788	4.81842	4.99699	5.02365	5.2271	4.86132	5.03501	4.59901	79640	22	40416492	40424086	+		hypothetical protein FLJ23584
GC22P044130	5.05255	4.58194	4.69504	4.52132	4.76898	4.60168	5.59434	5.3189	5.11996	4.74358	4.5321	4.78158	5.13462	5.11594	4.73704	4.9146	4.90404	4.50737	4.65184	4.62163	4.5171	4.55556	4.64602	3.54367	26150	22	44188243	44206965	+	RIBC2	RIB43A domain with coiled-coils 2
GC22M045077	4.55801	4.31906	4.40171	4.2609	4.19236	4.0898	4.38147	4.15375	3.99244	4.46004	4.33504	4.42248	4.34862	4.26988	4.25149	4.37398	4.34263	4.48102	4.70582	5.16098	4.84821	4.68485	5.09041	4.41145	9620	22	45135394	45311731	-	CELSR1	cadherin, EGF LAG seven-pass G-type receptor 1 (flamingo homolog, Drosophila)
GC22M049004	4.46959	4.67455	4.76379	4.54451	4.52721	4.72761	4.72373	4.85015	4.77083	4.79016	5.12235	4.49753	5.43092	5.25062	4.71363	5.15434	5.24558	4.81779	4.66673	4.77297	4.81973	4.74797	4.82203	4.47804	5600	22	49044269	49050906	-	MAPK11	mitogen-activated protein kinase 11
GC03P000213	3.37829	3.33004	3.31162	3.45555	3.31326	3.40465	3.24503	3.5556	3.31852	3.37792	3.34463	3.28699	3.19054	3.59193	3.27447	3.40553	3.07546	3.14998	3.30949	3.40797	3.57932	3.32863	3.65585	3.38258	10752	3	213649	426095	+	CHL1	cell adhesion molecule with homology to L1CAM (close homolog of L1)
GC03P001109	3.53473	3.37134	3.07346	3.51052	3.28123	3.45316	3.42967	3.62872	3.6026	3.60635	3.3869	3.63327	3.71725	3.62009	3.36994	3.56291	3.50159	3.70244	3.4851	3.46464	3.75795	3.70279	3.48772	3.35439	27255	3	1109628	1420277	+	CNTN6	contactin 6
GC03P006877	3.9744	3.8618	3.74198	3.77515	3.93604	3.80326	3.90852	3.73884	3.6758	4.33244	4.13353	3.91876	3.65894	3.99954	3.91359	3.84049	3.80635	4.16084	4.22758	4.19519	4.44391	4.47576	4.64696	3.8345	2917	3	6877926	7758217	+	GRM7	glutamate receptor, metabotropic 7
GC03P011009	3.66789	3.60777	3.35562	3.38269	3.45062	3.58408	3.49996	3.56868	3.81983	3.28592	3.70283	3.39035	3.41947	3.37064	3.33247	3.73809	3.58074	3.69832	3.5826	3.95116	4.03408	3.77848	4.50606	3.58254	6529	3	11009455	11055934	+	SLC6A1	solute carrier family 6 (neurotransmitter transporter, GABA), member 1
GC03P014964	5.24796	5.21395	5.08163	4.88172	5.16452	4.83535	5.15316	5.34525	6.08382	5.06932	4.73825	4.93013	5.43018	5.44543	4.86154	5.09619	5.18026	5.05013	5.24721	4.6294	6.02079	4.4142	5.05399	5.32183	7182	3	14964239	15065782	+	NR2C2	nuclear receptor subfamily 2, group C, member 2
GC03M016603	3.69147	3.53944	3.67101	3.52147	3.72904	3.46573	3.54848	3.33558	3.38845	3.71829	3.81374	3.57674	3.37572	3.22209	3.67783	3.38487	3.40143	3.69615	4.06359	3.99665	4.0772	4.46758	4.18698	3.62361	1618	3	16603306	16622010	-	DAZL	deleted in azoospermia-like
GC03M021438	4.03732	3.75134	3.5412	3.37793	4.8376	3.82305	3.63217	3.72947	3.51829	4.57556	4.19963	3.53825	3.66563	3.50817	3.44074	3.8338	3.78709	3.77063	3.49468	3.43423	3.8063	4.14515	3.81944	3.5542	79750	3	21437672	21767820	-	ZNF659	zinc finger protein 659
GC03P023961	5.29456	6.67277	5.06122	4.96498	4.70645	5.38496	4.56493	5.47566	5.25994	4.8977	4.68178	5.35809	4.01813	3.85531	6.57286	4.36921	4.33728	5.25714	5.42275	5.83506	4.65586	4.85674	4.75239	5.40372	9975	3	23961809	23996240	+	NR1D2	nuclear receptor subfamily 1, group D, member 2
GC03M027389	4.9758	5.03098	4.97023	4.72618	4.44831	4.60094	4.22386	4.61946	4.57255	4.55081	4.52361	5.17096	5.15644	4.89798	4.91765	5.06487	4.59283	4.35169	4.78246	5.01764	3.99068	4.58415	4.63073	4.35133	9497	3	27389217	27473249	-	SLC4A7	solute carrier family 4, sodium bicarbonate cotransporter, member 7
GC03P035657	4.51393	4.40516	4.51005	3.66637	3.93671	4.03505	4.02973	4.11081	4.0081	4.47126	4.44922	4.02393	3.38582	3.76748	4.00932	3.94059	3.77632	4.22619	4.8133	4.2593	4.39597	4.6346	4.35303	3.98282	10777	3	35657513	35810991	+		cyclic AMP-regulated phosphoprotein, 21 kD
GC03M038862	3.60508	3.69098	3.91446	4.07303	3.78153	3.59349	3.65325	3.43448	3.65468	3.74636	3.70935	3.58981	3.54658	3.44805	3.97874	3.65632	3.42943	3.92435	3.89268	4.47051	3.94182	4.43194	4.85683	4.17553	11280	3	38862263	38967056	-	SCN11A	sodium channel, voltage-gated, type XI, alpha
GC03P039826	3.04339	3.04669	3.12138	3.05164	2.98487	2.93296	3.07147	3.30592	3.11737	3.06555	3.06416	3.07156	3.13432	2.8842	2.96088	2.83229	2.87922	2.88423	3.12782	3.06759	3.05229	3.37912	3.22698	3.10392	25924	3	39826306	40276808	+	MYRIP	myosin VIIA and Rab interacting protein
GC03P045903	4.65117	4.36002	5.54962	5.15008	4.78774	4.67337	4.0847	3.90691	4.21827	4.41691	4.58699	4.53193	4.11447	4.02649	4.52846	4.18236	4.0493	4.66749	4.76634	4.71994	5.16261	5.14859	4.96814	4.98931	10803	3	45903022	45919671	+	CCR9	chemokine (C-C motif) receptor 9
GC03M046037	4.7805	4.56468	4.49537	4.54038	4.51527	4.57303	4.77527	4.7389	4.89574	4.75645	5.25698	4.83442	4.41407	4.37286	4.7019	4.64764	4.73646	4.75696	4.75422	4.80715	5.023	5.37404	5.26962	4.42308	2829	3	46037295	46043983	-	XCR1	chemokine (C motif) receptor 1
GC03M046531	3.13276	3.15848	3.21908	3.14537	3.63197	3.03933	3.16116	3.5568	3.20884	3.24694	3.19819	3.2614	3.16988	3.49083	3.20195	3.23628	3.3216	3.14583	3.12937	2.99028	3.35547	3.32696	3.24013	3.09481	79442	3	46534875	46596576	-	LRRC2	leucine rich repeat containing 2
GC03P049566	4.33443	4.43316	3.99956	4.13976	4.07429	4.20547	4.13383	4.40674	4.17264	4.62504	4.67131	4.4696	4.47689	4.4376	4.43487	4.46911	4.58992	4.86287	4.63703	4.58886	5.06748	5.31505	5.08469	4.02617	8927	3	49566925	49683976	+	BSN	bassoon (presynaptic cytomatrix protein)
GC03M052460	4.36593	4.20646	4.25257	4.03479	4.28151	4.27262	4.59342	4.45669	4.39547	4.40177	4.40636	4.43777	4.97443	4.61812	4.26669	4.95342	4.67851	4.40355	4.24908	4.3627	4.53263	4.27687	4.36887	4.43383	7134	3	52460157	52463098	-	TNNC1	troponin C type 1 (slow)
GC03P052803	4.83217	4.87424	5.07294	5.01626	4.89188	5.16047	5.15761	5.48168	4.69868	5.08398	5.39557	4.99315	5.25952	5.18204	5.05025	5.66242	5.05649	5.04651	4.71246	5.17417	5.82293	5.25128	4.98887	4.98058	3699	3	52803853	52817854	+	ITIH3	inter-alpha (globulin) inhibitor H3
GC03M054928	4.79145	4.265	4.47557	4.4977	4.35944	4.32641	4.33745	4.29885	4.18166	4.83018	5.03884	4.46643	4.45853	4.38412	4.53381	4.42691	4.55006	4.84068	5.12126	4.87824	4.9786	4.955	5.05543	4.52615	57408	3	54927424	54976155	-	LRTM1	leucine-rich repeats and transmembrane domains 1
GC03M055519	3.98072	3.57036	3.51117	3.64429	3.61396	3.62083	3.47067	3.1449	3.32197	3.88901	3.75764	3.4643	3.49768	3.51485	3.77791	3.84821	3.70192	3.62797	3.89788	3.42882	3.66953	4.0212	4.22304	3.62911	26059	3	55517375	56477431	-		CAZ-associated structural protein
GC03P057519	3.84644	3.83307	3.77448	3.60985	3.58385	3.53911	3.63154	3.92138	3.66631	3.76446	4.11784	3.73122	3.49336	3.57983	3.80542	3.36401	3.56852	4.11216	3.90184	3.95116	3.89305	3.79125	3.98943	3.75909	201626	3	57517042	57522721	+		2'-phosphodiesterase
GC03M058153	6.18168	5.90744	4.85477	4.56097	4.43528	4.56117	5.14006	4.59132	4.81946	5.40921	4.87296	4.646	4.51164	4.55001	4.9509	5.14551	4.81743	4.89346	4.9698	5.16483	5.09858	5.51027	5.11742	4.54106	1776	3	58153393	58175438	-	DNASE1L3	deoxyribonuclease I-like 3
GC03P061522	3.65614	3.61661	3.76541	3.62441	3.74975	3.56057	3.75004	3.67356	3.35023	3.74975	3.72994	3.62195	3.40983	3.37897	3.72787	3.73725	3.41703	3.6225	3.71595	3.90872	3.78382	3.87342	4.36802	3.8022	5793	3	61522282	62254737	+	PTPRG	protein tyrosine phosphatase, receptor type, G
GC03M062330	3.88516	3.67129	3.5837	3.35194	3.42225	3.51609	3.99282	3.52489	3.60328	3.87288	3.7062	3.58383	3.74703	3.62049	3.65019	3.73725	3.66013	3.7328	3.76693	4.61825	3.81905	3.8665	3.78536	3.64386	55079	3	62330403	62334061	-	ZNF312	zinc finger protein 312
GC03M062359	3.76835	3.59456	3.74119	3.49008	3.59821	3.46303	3.50641	3.79255	3.74502	3.53807	3.90178	3.58481	3.62618	3.4683	3.73952	3.49228	3.41228	3.58998	3.83605	4.30038	3.95847	4.27961	4.2798	3.83541	8618	3	62359061	62836094	-	CADPS	Ca2+-dependent secretion activator
GC03M065318	4.44709	4.03207	4.09096	4.23071	4.15238	4.06834	3.75314	4.19595	4.11582	4.23157	4.37898	3.98053	3.69116	4.21525	4.14391	3.65185	3.7033	4.16328	4.51952	4.78058	4.13356	4.91665	5.06643	4.33381	9223	3	65314946	65999549	-	MAGI1	membrane associated guanylate kinase, WW and PDZ domain containing 1
GC03M073514	3.37119	3.25616	3.23433	3.22451	3.21739	3.24866	3.62339	3.29222	3.55837	3.49893	3.21993	3.02866	3.4731	3.35022	3.27295	3.08151	3.27379	3.16599	3.24558	3.25262	3.38572	3.22458	3.32907	3.65842	23024	3	73514341	73756762	-	PDZRN3	PDZ domain containing RING finger 3
GC03M087071	3.32418	3.07097	3.16975	3.19201	3.14997	3.24705	3.09018	3.3446	3.11867	3.18149	3.39608	3.09259	2.87732	3.01728	3.10134	3.09003	3.00709	3.32622	3.35781	3.13098	3.16822	3.35921	3.34812	3.07439	389136	3	87069814	87122959	-	VGLL3	vestigial like 3 (Drosophila)
GC03M087391	3.11354	3.08408	3.15562	3.1333	3.22681	3.20567	3.03004	3.28313	2.90486	3.09591	3.1143	3.00058	3.27865	3.42989	3.09471	3.43426	3.30363	3.05466	3.08972	3.13098	3.14231	3.25737	3.21625	3.10075	5449	3	87391472	87408427	-	POU1F1	POU domain, class 1, transcription factor 1 (Pit1, growth hormone factor 1)
GC03P100840	3.57815	3.4046	3.58831	3.32532	3.29412	3.30387	3.36335	3.71876	3.27768	3.89542	3.47276	3.30841	3.23025	3.64392	3.36178	3.39874	3.20266	3.50536	3.46143	3.56633	3.80103	3.61663	3.62376	3.70776	1295	3	100840143	100997848	+	COL8A1	collagen, type VIII, alpha 1
GC03M101951	3.96108	3.9838	3.89203	3.86402	3.7801	3.78198	3.73346	3.86928	3.93504	4.04825	4.15595	3.83135	3.6872	3.70988	4.08176	3.96389	3.72875	4.21089	4.23057	4.32784	4.28545	4.32384	4.66103	4.12157	25890	3	101950870	102195004	-	ABI3BP	ABI gene family, member 3 (NESH) binding protein
GC03M102428	4.21885	4.0374	3.84623	4.09171	4.11995	3.91095	4.05546	4.06944	4.36955	4.64421	4.32264	4.07529	4.07944	4.08692	4.23498	4.13767	4.24908	4.31643	4.24806	4.78495	4.50098	4.60206	4.56532	4.26123	50939	3	102427977	102522109	-	IMPG2	interphotoreceptor matrix proteoglycan 2
GC03P102926	4.23891	4.02389	3.99368	3.97012	3.75095	4.0105	3.92032	4.08021	4.07956	3.6392	3.85297	4.04989	3.41947	3.87387	3.90666	3.80074	3.66827	3.8567	3.69258	3.97359	4.14314	4.52484	3.97276	3.44172	79598	3	102926183	102968871	+	LRRIQ2	leucine-rich repeats and IQ motif containing 2
GC03P109498	3.41485	3.50821	2.96953	3.3496	3.27464	3.2738	3.44543	3.70405	3.71451	3.54614	3.38786	3.43569	3.835	3.52846	3.3081	3.48755	3.42943	3.53166	3.46615	3.20705	3.29374	3.48673	3.73668	3.39435	11148	3	109504021	109579815	+	HHLA2	HERV-H LTR-associating 2
GC03M110160	3.11186	3.3751	3.10127	3.09902	3.14706	3.21666	3.21297	3.13418	3.1942	3.6155	3.48203	3.16866	3.06436	3.26172	3.18964	3.06171	3.25262	3.27261	3.30861	3.25088	3.22025	3.28081	3.41131	3.06242	27136	3	110159778	110319658	-	MORC1	MORC family CW-type zinc finger 1
GC03P112273	3.72704	3.52576	3.51884	3.66823	3.43397	3.46395	3.70789	3.59179	3.55402	3.6041	3.65126	3.57351	3.52961	3.28648	3.52018	3.70323	3.29111	3.75686	3.83655	3.68301	3.97577	4.25738	4.25833	3.82059	25945	3	112273415	112336500	+	PVRL3	poliovirus receptor-related 3
GC03M112794	4.49912	4.20544	4.19484	4.09051	4.23651	4.22221	4.0683	4.1372	3.92858	4.2378	4.3723	4.19586	4.14924	4.17639	4.33792	3.93838	4.10948	4.63567	8.37678	5.29252	4.52939	4.78471	5.34834	4.65365	79413	3	112794437	112796856	-	ZBED2	zinc finger, BED-type containing 2
GC03M114493	4.20621	4.50722	4.34288	4.48279	4.89942	4.39337	3.94956	4.02626	4.34182	4.11221	4.15743	3.96423	4.24056	4.04227	4.20392	4.12326	4.15581	3.96783	4.19711	4.12697	4.40759	4.16864	4.20705	4.18903	55779	3	114564401	114643030	-	WDR52	WD repeat domain 52
GC03M114645	3.42059	3.3129	3.5867	3.43714	3.53769	3.29446	3.13316	3.18249	3.38671	3.56994	3.49656	3.21055	2.94891	3.24192	3.43101	3.29258	3.19768	3.25559	3.63294	3.5898	3.29947	3.87773	3.89544	3.46188	152185	3	114644258	114716693	-	CCDC52	coiled-coil domain containing 52
GC03P115041	3.33366	3.36511	3.93746	3.51278	4.10954	4.1671	3.51463	3.58753	3.42127	3.63241	3.48313	3.27072	3.87558	3.49881	3.32247	3.46625	3.52047	3.48785	3.46063	3.36637	5.37561	5.23984	5.78233	3.47957	54762	3	115040369	115148710	+	GRAMD1C	GRAM domain containing 1C
GC03M115330	4.07026	3.92523	3.96221	3.95448	3.9987	3.90243	4.06453	3.79203	3.66449	4.41155	4.2288	3.96316	3.97038	3.78196	4.13675	4.15998	4.27287	4.21008	4.60631	4.45375	4.26841	4.27229	4.55795	4.14503	1814	3	115330246	115380446	-	DRD3	dopamine receptor D3
GC03M115431	3.16041	3.13747	3.24021	3.16344	3.15076	3.16188	3.20498	3.73565	3.17461	3.13284	3.03822	3.15582	3.27935	3.37542	3.00703	3.18771	3.11268	3.08001	3.10482	3.02488	3.18797	3.21862	3.16725	3.13785	7634	3	115436167	115439115	-	ZNF80	zinc finger protein 80
GC03P124403	4.1841	4.49793	4.22947	4.37702	4.39868	4.44237	4.36681	4.6308	4.28555	4.33831	4.32944	4.15054	4.78356	4.20382	4.08718	4.25217	4.45324	4.21345	4.05916	4.51571	3.93254	4.195	4.08272	3.93371	26984	3	124403498	124474043	+	SEC22A	SEC22 vesicle trafficking protein homolog A (S. cerevisiae)
GC03P125297	5.13298	4.69457	5.18149	4.90458	4.7427	4.49581	4.6056	4.48957	4.6367	4.78717	4.88207	4.61025	4.38424	4.40713	4.9007	4.32489	4.55945	5.13146	5.15161	5.50862	5.33141	5.08415	5.24653	4.98	8997	3	125296274	125922725	+	KALRN	kalirin, RhoGEF kinase
GC03M126284	4.38539	4.21023	4.14978	4.03739	3.79245	4.00054	4.42622	4.57148	4.24248	4.51865	4.60256	4.85755	4.668	5.47389	4.99224	5.24725	6.22739	4.57465	5.03942	5.12625	4.71469	4.52909	4.51943	4.19053	84561	3	126284171	126480758	-	SLC12A8	solute carrier family 12 (potassium/chloride transporters), member 8
GC03P128830	4.59873	4.5208	4.3502	4.4142	4.37602	4.25008	4.94614	5.0857	5.38934	4.57784	4.35798	4.26859	5.42173	5.26406	4.01473	4.81444	5.0785	4.45146	4.27853	4.29283	4.7219	4.41833	4.5061	4.35525	50512	3	128830716	128874335	+	PODXL2	podocalyxin-like 2
GC03P133798	3.59283	3.42788	3.57318	3.55418	3.49185	3.35029	3.171	3.41342	3.9128	3.81483	3.486	3.51735	3.59888	3.36798	3.50499	3.56805	3.43767	3.57768	3.67234	3.84691	3.91738	3.92307	4.19273	3.72453	51554	3	133801670	133804070	+	CCRL1	chemokine (C-C motif) receptor-like 1
GC03P138966	4.23143	3.71993	3.57363	3.72691	3.68026	3.7163	3.94504	3.74289	4.20546	4.28227	3.96866	3.69932	4.33489	3.92204	3.80559	3.97299	3.97068	4.16044	3.93793	3.92804	4.06874	4.0133	4.11566	3.51725	8403	3	138966268	138967086	+	SOX14	SRY (sex determining region Y)-box 14
GC03M140145	3.88038	3.96975	4.14319	3.94853	3.80517	4.12304	3.97284	3.56451	4.46374	4.52343	4.25949	3.97301	3.98166	4.09444	4.16974	4.40149	4.62191	4.34616	4.20808	4.29236	4.32595	4.28863	4.564	4.14103	668	3	140145756	140148491	-	FOXL2	forkhead box L2
GC03P140305	3.35974	3.26338	3.6142	3.35224	3.36019	3.25662	3.39321	3.33263	3.59549	3.3615	3.54578	3.23316	3.40855	3.48706	3.32712	3.43166	3.7543	3.30909	3.24216	3.40366	3.47705	3.64768	3.51034	3.4653	60467	3	140305716	140326693	+	BPESC1	blepharophimosis, epicanthus inversus and ptosis, candidate 1
GC03P143925	3.34467	3.76041	4.36427	4.18449	4.31002	4.1529	3.86682	3.44923	3.74844	4.12101	3.93062	3.58939	3.52522	3.9662	3.42538	3.39703	3.41033	3.38862	3.53242	3.56852	3.52598	3.72518	3.5058	3.70208	7220	3	143925605	144009419	+	TRPC1	transient receptor potential cation channel, subfamily C, member 1
GC03M144019	3.58461	3.55603	3.63321	3.62128	3.66749	3.33159	3.6118	3.61717	3.56335	3.57129	3.50457	3.73887	3.72016	3.42534	3.62618	3.52417	3.80391	3.50536	3.49019	4.34196	3.89431	3.67208	3.68004	4.86853	26577	3	144019401	144090624	-	PCOLCE2	procollagen C-endopeptidase enhancer 2
GC03M148587	4.49682	4.38968	4.40435	4.31028	4.27292	4.3809	4.0452	4.11044	4.2415	4.39323	4.68823	4.51679	4.09304	4.17188	4.40344	3.96497	4.13465	4.38485	4.73246	5.10139	4.68173	5.2288	4.88095	4.32833	84107	3	148586526	148607097	-	ZIC4	Zic family member 4
GC03P148609	4.91074	4.77901	4.72658	4.79927	4.68184	4.60321	4.35487	4.54417	4.38596	4.8333	4.95131	4.51692	4.76631	4.67605	4.55128	4.73939	4.82509	4.96014	5.16311	5.3821	5.38954	5.2417	5.42842	4.86178	7545	3	148609870	148617194	+	ZIC1	Zic family member 1 (odd-paired homolog, Drosophila)
GC03P149898	4.44601	4.31247	4.11204	4.07044	4.03736	4.14416	4.16861	3.93768	4.08145	4.45344	4.47456	4.20099	3.92682	3.93547	4.30697	4.05369	3.91621	4.41089	4.77728	4.59089	4.50195	4.9653	4.77039	4.09506	185	3	149898354	149943478	+	AGTR1	angiotensin II receptor, type 1
GC03M152494	3.65673	3.40604	3.42022	3.84049	3.53264	3.35987	3.52268	3.33331	3.57767	4.02731	3.55249	3.59574	3.45325	3.40898	3.50646	3.25512	3.39534	3.70302	3.78746	3.79257	4.27094	4.00719	4.06697	4.00077	53836	3	152494586	152517326	-	GPR87	G protein-coupled receptor 87
GC03P153014	4.91706	4.69945	4.60169	4.63134	4.429	4.61637	4.82565	4.65248	4.52869	4.7462	5.12126	4.67414	4.83655	4.62269	4.67802	4.48468	4.81764	5.13805	4.953	4.88684	5.45187	5.12349	5.21771	4.94705	13	3	153014550	153028967	+	AADAC	arylacetamide deacetylase (esterase)
GC03P155321	3.48123	3.25803	3.26661	3.2019	3.16616	3.33174	3.18512	3.1998	3.14037	3.51065	3.3538	3.26194	3.44863	3.06837	3.39764	3.1205	3.11314	3.41636	3.5227	3.40994	3.53962	3.76472	3.89202	3.32454	26084	3	155321918	155458308	+		Src homology 3 domain-containing guanine nucleotide exchange factor
GC03P157321	5.10839	4.9535	4.98776	5.0307	4.82939	4.83687	4.89823	4.78181	4.77165	4.96593	5.40174	4.93786	5.01207	4.43269	5.15045	5.07291	4.97209	5.26282	5.42019	5.58417	5.32412	5.58186	5.38098	4.91916	7881	3	157321041	157739237	+	KCNAB1	potassium voltage-gated channel, shaker-related subfamily, beta member 1
GC03M159297	4.93691	4.77494	4.56933	4.60174	4.46327	4.54086	5.03323	5.43402	5.16895	5.09624	4.94471	4.63891	5.20833	5.10162	4.6872	5.00082	5.05945	5.11786	5.18499	5.20913	5.3524	5.00664	5.05266	4.85498	6474	3	159297562	159306643	-	SHOX2	short stature homeobox 2
GC03P159771	4.33527	4.57127	4.72028	4.51909	5.96623	5.41922	4.09086	3.92979	3.74385	4.06255	4.02521	4.17225	3.54409	3.79775	4.76277	3.54144	3.77127	3.91268	4.01518	4.19766	4.18041	4.43786	4.28894	4.71048	4291	3	159771676	159806937	+	MLF1	myeloid leukemia factor 1
GC03P159846	4.51728	4.74333	4.72213	4.81312	4.55259	4.56583	4.74497	4.9595	4.79195	4.81163	4.793	4.52449	4.78804	4.5089	4.55368	4.34535	4.39637	4.72532	4.78869	4.96216	5.0241	4.98693	5.19466	4.67922	85476	3	159845010	159893052	+	GFM1	G elongation factor, mitochondrial 1
GC03P161189	5.03285	5.05367	5.14446	4.63233	6.4541	5.47356	4.4135	4.03617	4.12362	4.68096	4.41109	4.41702	4.35723	4.39784	4.49901	4.30317	4.05828	4.35723	4.65075	4.73642	4.76933	4.79502	4.75052	4.78535	3592	3	161189322	161196499	+	IL12A	interleukin 12A (natural killer cell stimulatory factor 1, cytotoxic lymphocyte maturation factor 1, p35)
GC03P161881	3.32665	3.17526	3.34787	3.05603	3.23127	3.27003	3.44149	3.21929	3.35201	3.25233	3.25428	3.18282	3.23025	3.44088	3.19923	3.15406	3.34457	3.38471	3.22137	3.41064	3.59505	3.29391	3.53381	3.16375	80117	3	161877640	161878927	+	ARL14	ADP-ribosylation factor-like 14
GC03M162284	4.17233	5.17468	5.2806	4.36314	5.37325	4.97654	5.42831	5.24906	4.43331	3.67843	3.53188	3.92786	3.83704	3.70718	4.20744	4.15035	4.19617	3.41236	3.56067	3.51876	3.19788	3.69938	3.79947	3.21582	8706	3	162284366	162305854	-	B3GALNT1	UDP-GalNAc:betaGlcNAc beta 1,3-galactosaminyltransferase, polypeptide 1 (Globoside blood group)
GC03M166179	2.99493	2.87218	3.04988	3.13716	2.93814	2.97451	3.08082	3.06688	2.9909	3.04189	3.04969	3.03624	3.05841	3.05357	3.10254	2.87682	3.07389	3.08646	3.14771	3.15545	3.05832	3.14583	3.06341	3.10014	6476	3	166179379	166278976	-	SI	sucrase-isomaltase (alpha-glucosidase)
GC03M166387	4.51921	4.05203	3.99589	4.03293	3.99191	4.14052	4.01691	4.46109	4.03816	3.98337	4.51436	4.19856	3.91477	3.53005	4.42186	4.00844	3.87	4.26428	4.75784	4.40226	4.82704	4.64594	4.59445	3.98644	22865	3	166387211	166397163	-	SLITRK3	SLIT and NTRK-like family, member 3
GC03M166973	3.33954	3.32916	3.28533	3.19272	3.23223	3.08582	3.0808	3.32001	3.35919	3.26894	3.55249	3.11044	3.19482	3.13031	3.32406	3.12509	3.1238	3.37902	3.30402	3.57022	3.63934	3.50341	3.86606	3.49904	590	3	166973386	167037944	-	BCHE	butyrylcholinesterase
GC03M168441	3.8734	3.44803	3.83227	3.92188	3.73866	3.69691	3.27335	3.50263	3.41605	3.73314	3.66463	3.5852	3.4435	3.84796	3.7232	3.57872	3.7543	3.55053	3.62599	3.78398	3.60234	3.88126	3.82179	3.41455	79740	3	168441115	168528470	-		hypothetical protein FLJ23049
GC03M171040	4.40254	4.06011	4.06153	4.09477	4.18501	4.06617	3.74742	3.80056	3.75078	4.04103	4.36472	4.02002	3.4563	3.54277	4.11106	3.89368	3.70148	4.24278	4.53368	4.59555	4.21217	4.79579	4.56656	4.32356	79782	3	171039660	171070354	-	LRRC31	leucine rich repeat containing 31
GC03M172088	3.63984	3.73279	3.83666	3.92728	4.03825	3.69454	4.52813	4.49998	4.6185	3.72398	3.76303	3.81956	3.99974	3.70167	4.12969	3.7876	3.65591	3.95169	4.13795	3.9038	4.01788	4.22769	4.13304	3.99479	56648	3	172088898	172109120	-	EIF5A2	eukaryotic translation initiation factor 5A2
GC03M172196	3.54763	3.5979	3.68501	3.53701	3.50826	3.61304	3.52463	3.41641	3.47389	3.58308	3.62751	3.70035	3.47812	3.35499	3.55689	3.37381	3.39317	3.59662	3.74565	3.85094	3.92506	3.9227	3.82851	3.4712	6514	3	172196830	172227462	-	SLC2A2	solute carrier family 2 (facilitated glucose transporter), member 2
GC03P174635	3.24093	2.9687	3.33645	3.48612	3.45668	3.79887	3.15129	3.11434	3.14911	3.39152	3.19113	3.04739	3.15355	3.01182	3.12971	3.25505	3.02382	3.14507	3.08769	3.03196	3.22044	3.05128	3.21707	3.1763	22871	3	174598937	175483810	+	NLGN1	neuroligin 1
GC03M181000	4.49351	4.3214	4.19162	3.99336	4.23193	4.19623	4.09943	3.97678	3.86668	4.43462	4.49029	4.00788	3.90482	3.64392	4.2818	3.85071	4.07219	4.28763	4.79222	4.57183	4.73419	4.9269	4.93601	4.26428	51555	3	181000743	181237419	-	PEX5L	peroxisomal biogenesis factor 5-like
GC03P182912	4.31097	4.11449	3.98489	4.11894	4.26385	4.30621	4.41504	4.70444	4.57535	4.50739	4.39853	4.1833	4.75114	5.38264	4.23101	5.30669	5.2382	4.33596	4.14571	4.2462	4.61971	4.46514	4.42198	4.25589	6657	3	182912415	182914915	+	SOX2	SRY (sex determining region Y)-box 2
GC03M185572	4.78457	4.53045	4.41982	4.44344	4.41894	4.50203	4.57746	4.39194	4.52331	4.66178	4.74738	4.43027	4.49709	4.31066	4.7598	4.21196	4.43855	4.84423	4.9379	4.77132	4.97694	5.12623	5.06729	4.64237	7066	3	185572466	185578626	-	THPO	thrombopoietin (myeloproliferative leukemia virus oncogene ligand, megakaryocyte growth and development factor)
GC03M186391	3.65511	4.04514	3.85259	3.73004	3.67375	4.14122	3.69374	3.89728	3.76594	3.53552	3.58527	3.73471	3.4124	3.78874	3.83363	3.6561	3.89091	3.34185	3.16828	3.48775	3.44925	3.32521	3.52982	3.36531	1962	3	186391107	186454531	-	EHHADH	enoyl-Coenzyme A, hydratase/3-hydroxyacyl Coenzyme A dehydrogenase
GC03P187840	3.76319	3.77626	4.02302	4.12226	4.028	3.79412	3.80786	3.9023	3.81229	3.87856	3.74911	3.88223	3.66729	3.62221	3.88923	3.65548	4.01248	4.17892	4.24487	4.34716	4.10854	4.34359	4.13552	3.98868	26998	3	187840842	187853490	+	FETUB	fetuin B
GC03P188044	3.66797	3.59375	3.61913	3.48458	3.51367	3.71788	3.39708	3.53764	3.34091	3.59637	3.58177	3.80051	3.11015	3.36073	3.53408	3.30069	3.25163	3.53284	3.56777	3.75829	3.47946	4.24689	3.76936	3.58709	9370	3	188043156	188058944	+	ADIPOQ	adiponectin, C1Q and collagen domain containing
GC03M191506	4.59539	4.28986	4.19647	3.87653	4.12474	4.1282	4.63676	4.29422	4.27708	4.2856	4.15557	4.1947	4.28761	4.21301	4.32135	4.18639	4.38109	4.37841	4.75477	4.73657	4.59129	4.89716	5.05664	4.35449	9076	3	191506196	191522909	-	CLDN1	claudin 1
GC03M193342	4.17906	4.05159	4.07113	4.21007	4.41313	4.1072	3.91178	3.85636	4.08743	4.4258	4.42766	4.13627	4.19526	3.99676	4.16113	4.23171	3.76638	4.22417	4.31134	4.5599	4.04406	4.35952	4.60189	4.15227	2257	3	193342423	193928066	-	FGF12	fibroblast growth factor 12
GC03M197453	4.51103	4.09816	4.00876	3.63169	4.23346	3.86804	4.88008	4.81524	4.65685	4.04725	4.64372	4.19782	4.39386	4.3967	4.29601	5.22817	4.56928	4.45381	4.43061	4.73711	4.91145	4.14395	4.40268	4.62752	5130	3	197449654	197498981	-	PCYT1A	phosphate cytidylyltransferase 1, choline, alpha
GC04P004979	4.23896	4.09158	3.98756	4.16913	4.1838	3.96855	3.70907	3.81835	3.6568	4.37662	4.10711	4.03433	4.03857	3.63819	3.87895	3.333	3.61709	4.06842	4.05895	4.25795	4.27651	4.44522	4.55659	4.23952	4487	4	4912299	4916559	+	MSX1	msh homeobox homolog 1 (Drosophila)
GC04P005644	4.56462	4.6719	4.41112	4.53776	4.64615	4.36882	4.66499	4.56149	4.5187	4.64817	4.7437	4.40654	4.57739	4.82577	4.55786	4.3588	4.71467	4.81779	4.97565	4.96491	4.88669	5.12632	5.43754	4.49664	10141	4	5577783	5580426	+	C4orf6	chromosome 4 open reading frame 6
GC04M007878	3.09215	2.99114	3.03345	3.06898	2.98577	2.9134	3.00141	2.87595	2.88522	3.41795	3.4431	3.05627	3.04577	3.04837	3.01411	3.32854	3.08643	3.18144	2.92137	2.93096	3.08977	3.12011	3.1471	3.212	60312	4	7811341	7924923	-		actin filament associated protein
GC04M008085	3.77807	3.69284	3.84595	3.72803	3.78599	3.57041	4.01704	3.86354	3.60132	4.08533	3.83303	3.71271	4.20857	4.08692	3.76583	3.81707	3.78365	3.85254	3.92517	3.91359	3.81932	4.15804	4.28291	3.73073	84448	4	8017940	8211438	-	ABLIM2	actin binding LIM protein family, member 2
GC04P008566	3.7599	3.84392	3.6525	3.7046	3.67737	3.56096	3.69774	3.60589	3.7822	3.75739	3.67374	3.66554	3.42667	3.50748	3.64392	3.29876	3.77205	3.69615	3.69332	3.78243	4.01502	3.9026	3.7843	3.41754	152992	4	8491503	8529181	+	C4orf23	chromosome 4 open reading frame 23
GC04M013218	4.49969	4.26009	4.54398	4.46712	4.47961	4.18831	4.59542	4.60449	4.44366	4.7532	4.58684	4.45629	4.04699	4.38897	4.51501	4.46868	4.4592	4.65113	4.74768	4.78508	4.74911	5.38579	5.47409	4.43496	579	4	13151551	13155136	-	BAPX1	bagpipe homeobox homolog 1 (Drosophila)
GC04M015839	3.4973	3.33325	3.26505	3.28497	3.08732	3.87579	3.08039	3.32013	3.00597	3.02913	3.18392	3.25492	3.02717	3.3791	3.19532	2.99345	3.25627	3.18741	3.08533	3.1241	3.14819	3.246	3.30286	3.20665	202018	4	15772016	15837197	-		hypothetical protein FLJ90013
GC04M016179	3.79615	3.84477	4.14865	4.37223	3.48658	3.65002	3.54903	3.87194	3.72964	3.77698	3.8349	3.66979	3.34549	4.00878	3.47217	3.30509	3.74671	3.75334	3.7526	3.64234	4.03499	3.84828	4.17369	3.36059	9079	4	16112261	16509447	-	LDB2	LIM domain binding 2
GC04M023469	4.02244	4.0421	3.98483	3.97239	3.93269	3.52913	4.08483	3.90964	3.94091	4.42317	4.07504	4.12969	4.50707	3.83316	3.97226	3.86081	3.96192	4.37442	4.00695	3.91756	4.10547	4.10538	4.43857	3.82601	10891	4	23402742	23500798	-	PPARGC1A	peroxisome proliferative activated receptor, gamma, coactivator 1, alpha
GC04P025333	5.01031	4.48174	4.60254	4.36141	4.73584	4.43733	4.50473	4.56801	4.3328	4.65857	4.6265	4.59798	4.06088	4.30134	4.97831	4.4544	4.07953	4.70772	4.86865	5.36347	4.55155	5.40604	5.08043	4.49579	10568	4	25266570	25289464	+	SLC34A2	solute carrier family 34 (sodium phosphate), member 2
GC04P030398	3.87331	3.79442	3.95509	3.72381	3.70827	3.7763	3.91724	4.12462	3.9339	3.95939	3.99499	3.81939	3.93819	4.00508	3.96802	4.18609	3.97672	4.01273	4.18041	4.02288	4.18891	4.42952	4.4713	3.97435	5099	4	30331134	30753832	+	PCDH7	BH-protocadherin (brain-heart)
GC04P037278	4.20431	3.91442	3.66042	3.94682	3.60258	4.0005	3.71859	3.7406	3.59853	4.02222	4.06964	3.99445	3.92254	3.64392	4.03139	3.6125	3.94857	4.21345	4.40421	4.40462	4.47211	4.49141	4.31695	4.0453	55286	4	37262249	37269829	+	C4orf19	chromosome 4 open reading frame 19
GC04P038886	3.35981	3.81508	3.74336	3.84467	3.53355	3.63021	3.82423	4.00015	3.90749	3.65993	3.6953	3.78042	4.0397	4.13967	3.98506	3.8338	3.63471	3.55507	3.69576	3.85503	3.7186	4.02944	4.06308	3.53196	51088	4	38723053	38800223	+	KLHL5	kelch-like 5 (Drosophila)
GC04P040178	4.34778	4.33599	4.21664	4.33944	4.09141	4.17996	4.45781	4.30251	4.29764	4.28522	4.48764	4.29763	4.25457	3.95126	4.37647	4.27112	4.5439	4.72082	4.93857	4.77853	4.79484	4.77853	4.85625	4.58601	55584	4	40032225	40051730	+	CHRNA9	cholinergic receptor, nicotinic, alpha 9
GC04P040592	4.24873	4.08209	4.69194	4.64229	4.44501	4.07176	3.52268	3.60435	3.39378	4.1359	4.13602	4.19978	3.5383	3.27086	4.08613	3.25817	3.84798	3.97271	4.72285	4.64467	4.3749	4.94682	4.76379	3.98993	79730	4	40446670	40506757	+	NSUN7	NOL1/NOP2/Sun domain family, member 7
GC04M040657	4.83184	4.4589	4.66291	4.55338	4.20083	4.50612	3.80496	4.13656	3.76239	4.56602	4.66068	4.5463	4.92032	4.37345	4.74005	4.32489	4.53137	4.56007	5.51485	5.3883	4.94781	5.05543	4.34296	4.69875	323	4	40510995	40911245	-	APBB2	amyloid beta (A4) precursor protein-binding, family B, member 2 (Fe65-like)
GC04P041204	4.23314	4.60148	4.54245	5.01882	6.75732	6.65901	3.65823	3.90145	3.88236	3.73263	3.83563	3.56409	3.78644	3.49409	3.72282	3.86141	3.75349	3.86174	3.84071	3.99855	4.15881	3.98381	4.05178	3.66336	22998	4	41056380	41396817	+		hypothetical protein
GC04M046092	3.51718	3.41574	3.68259	3.39954	3.47628	3.43126	3.48345	3.70635	3.3123	3.4652	3.48979	3.5988	3.38882	3.45637	3.37309	3.39555	3.34742	3.47362	3.6513	3.59361	3.44651	3.69289	3.61809	3.55173	2555	4	45946462	46087178	-	GABRA2	gamma-aminobutyric acid (GABA) A receptor, alpha 2
GC04M046761	5.12568	4.63771	4.58497	4.7645	4.40719	4.49734	4.23116	4.49243	3.9128	5.0551	5.28356	4.65784	4.47944	3.62874	4.69693	4.00535	4.11978	4.90167	4.9803	5.6406	5.18141	5.36086	5.52977	5.02187	2557	4	46615675	46690337	-	GABRA4	gamma-aminobutyric acid (GABA) A receptor, alpha 4
GC04P046874	4.01636	3.85819	4.05638	4.0369	4.11893	3.63363	3.9874	3.96181	3.7381	4.02629	4.04705	3.88133	4.07645	3.54097	4.16561	3.69968	3.87501	4.08588	4.38249	4.56425	4.21279	4.65068	4.77181	4.06477	2560	4	46728335	47123202	+	GABRB1	gamma-aminobutyric acid (GABA) A receptor, beta 1
GC04M047436	3.69636	3.57032	3.46382	3.60137	3.51395	3.4486	3.54397	3.52112	3.35974	3.70447	3.62883	3.56482	3.16177	3.54516	3.38531	3.20286	3.2896	3.57032	3.6445	3.64411	3.66758	3.946	4.02511	3.59158	10699	4	47290776	47534816	-	CORIN	corin, serine peptidase
GC04M047778	4.9386	4.40017	3.81901	4.14857	4.26998	4.49388	4.38361	4.34922	4.54944	4.82691	4.88903	4.39715	4.13635	4.42508	4.59958	4.33814	4.43427	4.85518	5.03688	5.14409	4.97514	5.50212	5.18998	4.44905	1259	4	47632750	47678307	-	CNGA1	cyclic nucleotide gated channel alpha 1
GC04M052730	4.34299	4.10537	4.22099	4.16956	4.43182	4.18948	4.15656	4.21259	4.3237	4.12633	4.32089	4.06514	4.19097	4.295	4.38464	4.41937	4.57034	4.90552	5.08366	5.05486	4.76564	4.64547	4.94287	4.39535	6443	4	52581628	52599203	-	SGCB	sarcoglycan, beta (43kDa dystrophin-associated glycoprotein)
GC04M053302	4.4608	5.1048	5.5598	5.43499	5.36462	5.11366	4.57209	4.48205	4.52136	4.02206	4.42894	5.24885	4.84702	4.55537	5.03962	4.6471	4.53399	4.4299	4.58442	4.86866	3.99866	4.23554	4.22199	4.21374	64854	4	53155966	53220197	-	USP46	ubiquitin specific peptidase 46
GC04M055785	5.05481	5.03954	4.59636	4.78124	4.72597	4.71398	4.71395	4.61409	4.75195	5.41767	4.88547	4.67884	4.77692	4.66471	4.75195	4.79475	4.75607	4.7726	4.71442	5.21838	4.89212	4.86822	5.06573	4.66183	3791	4	55639406	55686519	-	KDR	kinase insert domain receptor (a type III receptor tyrosine kinase)
GC04P056054	3.80281	3.7084	4.38822	3.85162	3.81287	4.309	4.12512	4.52575	3.55094	3.27745	3.20355	3.50673	3.16988	3.60177	3.37059	3.25619	3.1536	3.27564	3.655	3.90094	3.29235	3.33635	3.54106	3.12159	79644	4	55907165	55932235	+		steroid 5 alpha-reductase 2-like
GC04M066014	3.59738	3.33724	3.58821	3.67957	3.44608	3.45453	3.75212	3.69058	3.3836	3.59916	3.63363	3.51471	3.72557	3.63269	3.23934	3.70054	3.68077	3.70406	3.66234	3.36242	3.99741	3.73098	3.63503	3.42447	2044	4	65867876	66218104	-	EPHA5	EPH receptor A5
GC04M068434	3.60327	3.61575	3.60934	3.50723	3.40707	3.51152	3.53624	3.55976	3.91166	3.43709	3.55184	3.47283	3.37572	3.37065	3.69916	3.39804	3.6199	3.95094	3.67802	4.34716	3.98347	3.83905	3.95275	3.68353	2798	4	68285700	68304399	-	GNRHR	gonadotropin-releasing hormone receptor
GC04M069231	3.80541	3.68274	3.5383	3.5113	3.60219	3.70884	3.54464	3.70015	3.3558	3.68588	3.72074	3.52076	3.57948	3.57354	3.92998	3.50923	3.50146	3.72373	3.88988	3.89492	3.69034	4.00867	4.234	3.6041	7367	4	69085499	69116840	-	UGT2B17	UDP glucuronosyltransferase 2 family, polypeptide B17
GC04M069975	2.79065	2.92897	3.16749	3.07883	2.97717	2.90922	2.85384	3.07567	3.0594	2.78456	3.0391	2.97153	2.97046	2.95729	2.89518	3.06983	2.92428	3.04393	2.95106	2.94876	3.15122	3.02457	3.08601	3.12883	79799	4	69828755	69852093	-	UGT2A3	UDP glucuronosyltransferase 2 family, polypeptide A3
GC04M070526	3.01136	2.98045	3.01573	3.09668	2.98777	2.9123	3.13695	3.21782	3.10602	3.10287	3.03742	3.09259	2.94188	3.16568	3.00097	3.12855	3.05146	3.06479	3.00113	3.26528	3.03589	3.13574	3.1232	3.06792	7363	4	70380472	70396205	-	UGT2B4	UDP glucuronosyltransferase 2 family, polypeptide B4
GC04M070635	3.69709	3.65796	3.88801	4.10858	3.64232	3.65446	3.82609	3.97838	3.96992	3.55955	3.78912	3.55592	3.78236	3.52039	3.56319	3.77075	3.93046	3.63107	3.71689	3.66335	3.75824	3.93424	4.11934	3.75089	10941	4	70489562	70548006	-	UGT2A1	UDP glucuronosyltransferase 2 family, polypeptide A1
GC04M070887	3.84796	3.56738	3.74087	3.77321	3.77516	3.71853	3.53422	3.53764	3.78145	3.96214	3.66368	3.72469	3.59125	3.20109	3.80185	3.72464	3.77611	3.84917	4.09231	3.9624	3.93797	4.36145	4.05071	3.67368	6783	4	70741519	70760459	-	SULT1E1	sulfotransferase family 1E, estrogen-preferring, member 1
GC04P070977	3.87864	3.91747	4.18938	3.7998	3.85265	4.12032	4.06103	3.8744	3.83875	4.00645	4.16788	3.90765	3.66683	3.96791	3.8331	4.25399	4.07395	3.84738	3.90845	3.89222	4.19625	4.33381	4.10264	4.09665	1446	4	70831387	70846877	+	CSN1S1	casein alpha s1
GC04M071001	4.90476	4.79086	4.76426	4.7211	4.60573	4.69862	4.68125	4.32204	4.81165	4.89838	5.04145	4.7389	4.57912	4.53836	4.82831	4.82344	4.54086	4.91836	5.85428	4.92252	5.37441	5.31088	5.64969	4.77706	1447	4	70855563	70861315	-	CSN2	casein beta
GC04P071042	3.89815	3.32168	3.48933	3.48731	3.42567	3.51152	3.35908	3.33913	3.23863	3.5758	3.77728	3.54313	3.20325	3.25266	3.54885	3.39619	3.16056	3.70445	4.02069	3.78148	3.46042	4.16789	4.24157	3.68525	6779	4	70896236	70902762	+	STATH	statherin
GC04P071244	4.4816	4.03212	4.0755	4.41333	4.45557	4.09757	4.18025	4.20335	3.99618	4.52933	4.46203	4.30091	3.69978	4.08692	4.26728	4.09173	3.90084	4.54855	4.49719	4.4419	4.23325	5.18626	4.74633	4.42407	54959	4	71098885	71104874	+		APin protein
GC04P071430	5.06265	4.15695	3.8957	3.88166	4.08748	3.87284	4.20116	4.12822	4.00291	4.69655	4.27971	4.10707	3.94838	3.79108	4.18143	3.90501	3.96582	4.52506	4.68588	4.82521	4.33309	5.02064	5.49003	4.24461	10879	4	71283436	71290551	+	SMR3B	submaxillary gland androgen regulated protein 3 homolog B (mouse)
GC04P071518	3.77843	3.53818	3.6484	3.53521	3.4668	3.493	3.71539	3.75631	3.61697	3.59624	3.71397	3.52032	3.6395	3.71755	3.46255	3.75937	3.64294	3.78194	3.84854	3.73725	3.67402	3.88376	4.06879	3.53856	4589	4	71372524	71383302	+	MUC7	mucin 7, secreted
GC04M072972	3.95151	3.81725	3.85604	3.64744	3.87596	3.60616	3.92086	3.94329	3.87724	4.14544	3.83772	3.85768	3.7883	3.54545	3.95604	3.79233	3.88243	3.95836	4.20216	4.04341	4.12567	4.33293	4.42573	3.81568	2638	4	72826276	72868752	-	GC	group-specific component (vitamin D binding protein)
GC04P074635	3.7675	3.43578	3.58343	3.45221	3.41596	3.47882	3.76327	3.53764	3.66165	3.96242	3.51422	3.53785	5.71342	4.76712	3.33217	3.43074	3.54545	3.55129	3.55904	3.47691	3.89875	3.52669	3.97119	3.33625	213	4	74488867	74505996	+	ALB	albumin
GC04P074666	4.98306	4.89987	5.05545	5.09835	5.12339	4.96497	5.14128	5.07157	5.13384	5.12789	5.03961	5.03083	5.13771	5.07282	5.24137	5.21969	5.0286	5.1011	5.23652	4.9861	5.3097	5.3104	5.29329	5.01901	174	4	74520796	74540356	+	AFP	alpha-fetoprotein
GC04P074712	4.31259	4.07876	4.10482	4.29235	4.34758	4.18217	4.03771	3.80744	4.08678	4.5797	4.454	4.2113	3.64058	4.22793	4.286	4.02908	4.2132	4.51372	4.65416	5.01122	4.58061	5.14188	5.2541	4.30097	173	4	74566325	74588581	+	AFM	afamin
GC04P075067	3.63753	3.47573	3.79952	3.70489	3.83713	3.57548	3.52422	3.51427	3.56606	3.62531	3.91361	3.48348	3.30794	3.162	3.81731	3.71825	3.47306	3.51031	3.59557	3.63978	5.5499	4.85083	5.33039	3.62254	6372	4	74921276	74923340	+	CXCL6	chemokine (C-X-C motif) ligand 6 (granulocyte chemotactic protein 2)
GC04M076027	3.09792	2.95723	2.96104	3.04762	3.20785	2.95691	3.04391	3.2974	3.21613	3.11761	3.17057	2.94109	3.34002	3.20162	3.07382	3.24588	3.24033	3.13215	3.0364	3.21124	3.07114	3.07401	3.48815	3.17401	685	4	75890471	75938853	-	BTC	betacellulin
GC04P077353	3.97643	3.67173	3.57327	3.72169	3.72354	3.64549	3.61596	3.40141	3.61285	4.22343	4.06068	3.63767	3.44744	3.58205	3.86555	3.77587	3.50156	3.79695	4.00223	3.80325	4.02835	4.03977	4.08682	4.04062	419	4	77151476	77252964	+	ART3	ADP-ribosyltransferase 3
GC04P078790	3.82689	3.52974	3.42252	3.39803	3.38097	3.58678	3.58852	3.36923	3.65724	3.75376	3.87134	3.48348	3.40118	3.82583	3.84835	3.40343	4.26545	3.76788	3.94888	3.93671	4.14188	4.27479	4.16332	3.53671	10563	4	78651929	78752010	+	CXCL13	chemokine (C-X-C motif) ligand 13 (B-cell chemoattractant)
GC04M080684	5.08155	4.40135	4.68096	4.50005	4.56468	4.20466	4.78347	4.20969	4.30041	4.9436	4.85901	4.49535	4.53695	4.40195	4.52872	4.52173	4.09291	4.86735	5.04304	5.16726	4.75041	5.33436	5.2781	4.83769	2712	4	80546531	80548396	-	GK2	glycerol kinase 2
GC04P084179	3.11847	3.10841	3.36493	3.06016	3.16879	3.27488	3.2846	3.317	3.08557	3.04436	3.01338	3.14328	3.27021	3.27647	3.11086	3.0003	2.91741	3.18596	3.06478	3.02159	3.64889	3.16514	3.45136	3.425	79725	4	84040929	84060462	+	THAP9	THAP domain containing 9
GC04P084734	4.39518	4.35869	4.38024	4.15621	4.28782	4.46576	4.26075	4.23042	4.08551	4.4231	4.4254	4.25526	4.04425	4.00986	4.31773	3.96491	3.98634	4.25137	4.46158	4.25669	4.1353	4.34507	4.51438	4.20727	51023	4	84596195	84601900	+	MRPS18C	mitochondrial ribosomal protein S18C
GC04P085861	3.35288	3.17703	3.29697	3.3707	3.26849	3.12912	3.49738	3.20843	3.26265	3.32605	3.49174	3.29522	3.27286	3.74573	3.50354	3.66209	3.53509	3.43786	4.07941	4.42482	3.58024	3.52338	3.65251	3.53968	1040	4	85723529	85788887	+	CDS1	CDP-diacylglycerol synthase (phosphatidate cytidylyltransferase) 1
GC04P087873	3.40031	3.62771	3.55131	4.0047	3.80895	3.55871	3.72585	3.53764	3.64062	3.42885	3.59227	4.17271	4.82544	4.37215	4.8127	5.21044	5.03776	3.66399	3.59	3.84436	3.8259	3.58601	3.40398	3.74366	5783	4	87734908	87955326	+	PTPN13	protein tyrosine phosphatase, non-receptor type 13 (APO-1/CD95 (Fas)-associated phosphatase)
GC04M088751	4.66138	4.16242	5.09119	4.15423	4.29905	4.57751	4.02991	4.27582	4.32883	4.21216	4.58151	4.47341	4.35712	4.05808	4.15573	4.10296	3.99667	4.28991	4.22753	4.72702	4.43977	4.90886	4.73202	4.13446	8404	4	88613513	88669530	-	SPARCL1	SPARC-like 1 (mast9, hevin)
GC04P088928	3.29895	3.1719	3.12021	3.03286	2.99452	3.17377	3.14019	3.39054	3.40096	3.19759	3.2211	3.25451	3.45657	3.33598	3.26736	3.307	3.39448	3.21048	3.13829	3.12997	3.37033	3.20984	3.33054	3.11746	1758	4	88790482	88804531	+	DMP1	dentin matrix acidic phosphoprotein
GC04M096446	4.91014	4.20808	4.05616	4.14902	3.91879	4.2537	4.15625	4.18816	4.00357	4.26899	4.1561	4.03561	4.08587	3.88924	4.34192	4.00313	4.12051	4.34133	4.25373	4.26489	4.42819	4.64063	4.64301	4.33144	8633	4	96308711	96689380	-	UNC5C	unc-5 homolog C (C. elegans)
GC04M100554	4.34742	4.25048	4.13573	4.29025	4.2767	4.22529	4.30895	4.22666	4.2792	4.32853	4.44315	4.1415	4.21971	3.92959	4.36223	4.54631	4.40571	4.46435	4.58031	4.52769	5.22603	4.71891	5.20182	4.22637	124	4	100416546	100431165	-	ADH1A	alcohol dehydrogenase 1A (class I), alpha polypeptide
GC04M100577	3.68522	3.59343	3.77372	3.45055	3.51123	3.49604	3.41286	3.44676	3.50306	3.73754	3.67255	3.5574	3.51084	3.5724	3.62382	3.34861	3.36316	3.69438	3.72455	3.73963	3.86651	3.85446	4.05708	3.71349	125	4	100446551	100461581	-	ADH1B	alcohol dehydrogenase IB (class I), beta polypeptide
GC04M100690	4.59993	4.45148	4.43565	4.41987	4.17551	4.3837	4.63908	4.57701	4.32436	4.54791	4.46739	4.25251	4.55223	4.4829	4.3543	4.21868	4.20786	4.63616	4.554	4.61553	5.09458	4.57116	4.91537	4.36611	131	4	100552440	100575548	-	ADH7	alcohol dehydrogenase 7 (class IV), mu or sigma polypeptide
GC04M108200	3.46246	3.27352	3.56704	3.36802	3.12355	3.31862	3.21593	3.14234	3.21316	3.2416	3.2757	3.34608	3.10275	3.2537	4.28705	4.22024	4.1698	3.38996	3.35643	3.35668	3.81162	3.5046	3.69403	3.25636	27123	4	108062409	108176902	-	DKK2	dickkopf homolog 2 (Xenopus laevis)
GC04M110020	4.08724	3.58002	3.78194	3.86537	3.72706	3.70312	3.77562	3.71176	3.7324	3.71079	4.20818	3.78358	3.8269	4.03287	3.79477	3.703	3.87501	3.76194	3.8939	3.95866	3.93582	4.0734	4.33487	3.66157	64850	4	109882652	109903658	-	AGXT2L1	alanine-glyoxylate aminotransferase 2-like 1
GC04M111896	3.50158	3.18879	3.19059	3.1884	3.1449	3.09533	3.17762	3.27516	3.28659	3.54273	3.29529	3.19319	3.24541	3.35104	3.33038	3.1232	3.40993	3.19532	3.34875	3.2175	3.50219	3.26241	3.31705	3.29824	5308	4	111758030	111777957	-	PITX2	paired-like homeodomain transcription factor 2
GC04P113510	4.5192	5.24465	6.09602	4.78551	4.84551	5.05077	4.99859	4.60415	4.83663	4.1028	4.16561	5.05197	4.76383	4.20418	5.27834	4.32274	4.45135	4.83498	5.7702	5.34205	4.12678	4.16815	4.01683	4.42958	55435	4	113372429	113410652	+	C4orf16	chromosome 4 open reading frame 16
GC04M113792	4.17726	3.65388	3.76105	3.73273	3.51729	3.57809	4.01121	3.98139	3.6528	4.15948	3.41131	3.49855	3.78428	3.78917	3.62864	3.66563	3.85132	3.82397	3.63198	3.59396	3.55931	3.59502	3.69877	3.53447	63973	4	113654122	113656777	-	NEUROG2	neurogenin 2
GC04P114328	4.29491	4.47563	4.14505	4.13206	4.12498	4.25896	3.96433	4.23588	4.27496	4.43211	4.69689	4.18362	4.16416	4.26764	4.39246	4.29335	4.02033	4.81779	5.14652	5.02879	4.8075	4.80503	5.0217	4.60233	287	4	113958713	114524340	+	ANK2	ankyrin 2, neuronal
GC04M115180	3.4829	3.2697	3.3954	3.33772	3.47235	3.22351	3.29858	3.3827	3.33035	3.84353	3.46886	3.37293	3.47705	3.2923	3.41619	3.50404	3.20982	3.60938	3.71342	4.03325	3.79933	3.96863	4.39117	3.45492	79642	4	115042880	115119439	-	ARSJ	arylsulfatase family, member J
GC04P115877	4.30634	4.11992	4.24884	4.54045	4.16969	4.07434	4.00787	4.25003	3.77972	4.22106	4.32046	4.09093	4.15008	4.22363	4.24697	3.94168	3.87501	4.54595	4.99455	4.95389	4.34137	5.6114	4.83428	4.49362	7368	4	115762971	115817201	+	UGT8	UDP glycosyltransferase 8 (UDP-galactose ceramide galactosyltransferase)
GC04M116106	4.91238	4.85708	4.37862	4.7578	4.63645	4.78306	4.76179	4.31247	4.5625	4.82585	4.68023	4.60806	4.62545	4.911	4.7985	4.48728	4.56008	4.99795	5.24386	5.03092	4.98307	5.04039	5.01331	4.96339	64579	4	115968379	116254481	-	NDST4	N-deacetylase/N-sulfotransferase (heparan glucosaminyl) 4
GC04P119313	4.36627	4.25045	4.04921	4.15035	4.35021	4.3281	4.4408	4.21508	3.8781	4.37916	4.69543	4.36933	4.39223	4.5083	4.17161	4.40259	4.38112	4.73898	4.38916	4.87845	5.25414	4.58258	4.72037	4.38518	9348	4	119174220	119396464	+	NDST3	N-deacetylase/N-sulfotransferase (heparan glucosaminyl) 3
GC04M119560	3.85149	3.96353	3.69441	3.79788	3.73502	3.69807	3.70147	3.67426	3.62451	4.48355	3.75044	3.7886	3.58886	3.65939	3.76989	3.48754	3.44612	4.11641	4.15077	3.98044	3.99542	4.53823	4.61573	3.7655	8492	4	119421864	119493370	-	PRSS12	protease, serine, 12 (neurotrypsin, motopsin)
GC04P120414	3.84765	3.64393	3.56101	3.51057	3.66133	3.50467	3.57276	3.65883	3.55944	3.75447	3.75764	3.56704	3.49228	3.45001	3.59137	3.42307	3.63927	3.77116	3.7562	3.7493	3.92048	4.04084	3.97519	3.57906	51778	4	120276468	120328383	+	MYOZ2	myozenin 2
GC04P120518	3.2171	3.11873	3.14607	3.11531	3.1772	3.07185	3.08894	3.16895	3.24329	3.08684	3.17803	3.10166	3.19368	3.3329	3.20068	3.18467	3.13221	3.27117	3.14895	3.35777	3.52617	3.30366	3.55423	3.02122	54532	4	120353238	120435239	+	USP53	ubiquitin specific peptidase 53
GC04M122410	3.53888	3.59353	3.57712	3.60608	3.59848	3.44191	3.52248	3.69831	3.67536	3.55492	3.57665	3.59296	3.4563	3.45458	4.29253	3.62558	3.56095	3.6271	4.17986	3.72694	3.66222	3.64909	4.10308	3.91212	79931	4	122272016	122304926	-	TNIP3	TNFAIP3 interacting protein 3
GC04M123103	3.84184	4.08852	4.14276	4.37189	4.75911	4.60291	4.55443	3.7852	4.16443	3.89648	3.76261	4.14461	3.93291	4.10895	4.05256	4.22091	4.31013	3.90111	3.97979	3.98516	3.91814	3.85807	3.98919	4.12244	55212	4	122965088	123011092	-	BBS7	Bardet-Biedl syndrome 7
GC04M123158	3.87867	3.70757	3.65839	3.82408	3.67	3.77282	3.83827	3.73803	3.74353	4.02555	3.89804	3.73275	3.78558	3.63528	3.65457	3.60158	3.6874	4.16306	4.24055	3.93632	4.08079	4.22312	4.24652	3.81486	7222	4	123019632	123092359	-	TRPC3	transient receptor potential cation channel, subfamily C, member 3
GC04M123730	3.65742	3.18869	3.29723	3.2565	3.19921	3.19748	3.30907	3.23471	3.46449	3.25269	3.37729	3.43424	3.63348	3.24276	3.30034	3.52035	3.43614	3.40169	4.19959	3.4669	3.60439	3.42858	3.52461	3.24028	3558	4	123592079	123597330	-	IL2	interleukin 2
GC04P129010	3.08171	3.0584	3.03146	3.00649	3.02483	3.04889	3.20524	3.20388	3.03531	3.15136	3.04046	3.1525	3.10205	3.15836	3.18411	3.14494	2.96505	3.12339	3.11874	3.09909	3.13778	3.16985	3.18962	3.13387	83447	4	128871023	128914896	+	SLC25A31	solute carrier family 25 (mitochondrial carrier; adenine nucleotide translocator), member 31
GC04P147917	4.25478	3.73258	4.01506	4.27746	4.28819	4.01078	3.58139	3.49716	3.67652	4.04825	4.35503	4.14763	3.66448	3.38526	3.9117	3.62387	3.62768	4.15102	4.38644	4.81747	4.34231	4.70036	4.84715	4.28002	5458	4	147779537	147783072	+	POU4F2	POU domain, class 4, transcription factor 2
GC04P148759	4.46941	4.36394	4.43406	4.55334	4.35775	4.37886	4.33217	4.24821	4.27311	5.0393	4.85968	4.46302	4.18549	4.05199	4.59716	4.14844	4.25303	4.53013	5.02801	4.92841	4.81133	5.14899	5.27365	4.50647	1909	4	148621579	148685555	+	EDNRA	endothelin receptor type A
GC04M149357	3.72457	3.77846	3.71992	3.77074	3.80193	3.78847	3.5446	3.22012	3.53385	3.70559	3.58679	3.89511	3.819	3.51121	3.80344	3.53418	3.6917	4.00551	4.14516	3.84044	4.09223	4.5652	4.4918	4.65717	4306	4	149219369	149582973	-	NR3C2	nuclear receptor subfamily 3, group C, member 2
GC04M155826	4.99366	4.77897	4.38343	4.39871	4.33414	4.49087	4.60465	4.54563	4.66109	4.7823	4.87099	4.50269	4.39382	4.16483	4.54162	4.20348	4.19871	4.97567	4.93557	4.83023	4.97433	5.12113	5.04791	4.6776	2243	4	155723729	155731347	-	FGA	fibrinogen alpha chain
GC04M155882	3.86114	3.98469	3.90686	3.92327	3.83796	3.80353	4.21559	4.11244	3.77583	3.88525	4.14669	3.78516	4.31041	3.96833	3.65553	4.01119	4.06293	3.92869	4.31043	4.48846	4.11136	4.10813	3.89025	3.95375	2266	4	155744736	155753352	-	FGG	fibrinogen gamma chain
GC04P156019	3.78136	3.72053	3.51664	3.61704	3.67396	3.63155	3.72585	3.91905	3.7274	3.61587	3.99741	3.8497	3.83976	3.70156	3.65801	3.80348	3.62628	3.74616	3.59637	3.63934	4.12391	3.75531	4.0835	3.50892	9227	4	155884612	155893720	+	LRAT	lecithin retinol acyltransferase (phosphatidylcholine--retinol O-acyltransferase)
GC04M156631	3.3279	3.44809	3.38766	3.57218	3.34754	3.36734	3.35659	3.40769	3.70434	3.12149	3.12297	3.25817	3.76141	3.81056	3.11954	3.44575	3.27781	3.13216	3.2407	3.28009	3.43008	3.25746	3.16569	3.33395	79884	4	156488024	156517572	-		aster-associated protein
GC04P157182	4.49152	3.99033	4.03039	3.97831	4.09026	4.04958	4.01925	4.14595	3.74077	3.86513	4.57336	4.1896	4.15969	4.03741	4.25598	4.14648	3.64081	4.69008	4.68242	5.09481	4.6297	4.66792	5.37749	4.00609	6999	4	157044296	157061000	+	TDO2	tryptophan 2,3-dioxygenase
GC04P158499	4.06062	3.73209	4.46985	4.04223	4.17782	3.82264	3.54199	4.19325	3.91399	4.15661	4.17372	4.10503	3.93223	4.04529	4.10922	4.1517	4.19308	4.10913	4.24979	4.47525	4.4491	4.75674	4.41635	4.56046	2891	4	158361296	158506674	+	GRIA2	glutamate receptor, ionotropic, AMPA 2
GC04M164602	3.64231	3.47367	3.48606	3.41474	3.46051	3.33756	3.21728	3.21639	3.44261	3.56838	3.41623	3.50083	3.16988	3.25321	3.44167	3.32867	3.43349	3.46552	3.41131	3.79248	3.61962	3.5858	3.94843	3.70655	4886	4	164464566	164473198	-	NPY1R	neuropeptide Y receptor Y1
GC04P164773	3.2668	4.16968	4.25257	3.95713	4.52483	4.00326	4.13509	4.16828	3.62963	3.63417	3.65333	3.984	3.42754	3.63108	3.4693	3.06201	3.1445	2.99618	3.22327	3.30419	2.86068	3.05831	3.00988	3.0759	55319	4	164635291	164661140	+		hypothetical protein FLJ11184
GC04P169388	4.57703	4.00605	3.88648	4.22627	3.93258	3.94714	3.98441	3.5586	3.66908	4.36596	4.26727	3.85481	3.34408	3.88745	3.90003	3.96191	3.666	4.39327	4.8519	4.58087	4.42194	4.87957	4.96174	4.32766	11199	4	169250281	169345466	+	ANXA10	annexin A10
GC04M170689	4.18273	4.22011	4.12663	4.14428	4.03767	4.29779	4.37165	5.22355	5.45324	4.17341	4.28529	4.17729	4.3239	4.08692	4.15713	4.14169	4.09249	4.11868	4.25627	4.30926	3.95488	4.4801	4.21419	4.03944	4750	4	170551003	170770309	-	NEK1	NIMA (never in mitosis gene a)-related kinase 1
GC04M171282	3.89797	3.76495	3.8148	3.74535	3.72542	3.86367	3.98761	4.1121	4.37338	5.28201	4.98499	3.77057	3.73321	3.60647	3.66548	3.67014	3.67362	3.77609	4.10121	4.11352	3.82494	4.09825	4.11066	3.56259	9848	4	171148191	171184936	-	MFAP3L	microfibrillar-associated protein 3-like
GC04M174684	4.72272	4.14494	4.19494	4.19195	4.04805	4.18617	3.93136	4.11438	3.87009	4.19454	4.4932	4.25247	3.40564	3.70012	4.28798	3.67343	4.10587	4.24512	4.84926	5.03908	4.62031	5.09671	5.18953	4.10787	11341	4	174545874	174557192	-		scrapie responsive protein 1
GC04M175938	3.52202	3.39827	3.18258	3.2628	3.24143	3.2991	3.43814	3.54842	3.52247	3.59133	3.60595	3.26906	3.4465	3.53248	3.43821	3.64913	3.40058	3.59549	3.47774	3.58052	3.86045	3.66807	3.64414	3.42882	8001	4	175800212	175986953	-	GLRA3	glycine receptor, alpha 3
GC04P176214	4.75901	4.20871	4.03186	3.92123	4.31892	4.16898	4.32752	4.16655	4.083	4.31933	4.445	4.14124	4.26953	3.90881	4.20278	4.18948	4.03592	4.78286	4.88636	5.05931	4.36162	5.19058	5.2167	4.26428	11086	4	176076133	176135905	+	ADAM29	ADAM metallopeptidase domain 29
GC04M186661	4.11487	4.13599	4.63131	4.58075	4.49437	4.06906	3.91419	4.03075	3.80662	4.28431	4.30493	4.11774	3.87664	3.6204	4.17012	3.95768	4.30588	4.27746	4.35395	4.36475	4.70228	4.77907	4.46102	4.32729	55805	4	186522026	186537146	-	LRP2BP	LRP2 binding protein
GC04P187365	3.95702	4.15205	4.22499	3.84999	4.0094	4.2776	3.5263	3.41556	3.88268	3.62281	3.59708	3.68574	3.52764	3.63027	3.4703	3.54823	3.53999	3.67069	3.79594	3.84392	3.69867	4.00185	3.87098	3.83299	7098	4	187227302	187243244	+	TLR3	toll-like receptor 3
GC04M187884	3.72967	3.86558	4.00697	4.10401	3.93245	3.96226	4.08362	4.32921	4.36381	4.06102	4.60968	3.84686	3.98031	4.14931	3.88288	3.75378	3.54251	4.14238	4.44754	4.48053	4.53901	4.16149	4.70097	3.98097	2195	4	187745931	187881981	-	FAT	FAT tumor suppressor homolog 1 (Drosophila)
GC05M014762	4.06197	4.13797	3.95817	4.32154	4.51187	4.11312	4.09943	3.95273	4.06483	3.93759	4.21646	3.9768	3.90869	4.057	3.95777	3.72756	4.09604	3.92345	4.19851	4.26303	4.00105	4.14765	3.99493	4.13521	56172	5	14762018	14924876	-	ANKH	ankylosis, progressive homolog (mouse)
GC05M021786	3.41983	3.4618	3.57479	3.42257	3.61657	3.29835	3.46491	3.72098	3.49876	3.70232	3.4603	3.4655	3.87591	3.32193	3.58304	3.61397	3.57919	3.60697	3.73782	3.69552	3.97587	4.031	3.93536	3.76339	1010	5	21786910	22889488	-	CDH12	cadherin 12, type 2 (N-cadherin 2)
GC05M024522	4.23129	4.14389	3.88673	4.13784	3.92112	4.09877	3.7164	3.86339	3.72174	4.61592	4.25717	4.03674	3.85242	3.35	4.16656	3.67094	3.9067	4.16044	4.32775	4.65752	4.4373	4.83569	4.83114	4.10236	1008	5	24522966	24680668	-	CDH10	cadherin 10, type 2 (T2-cadherin)
GC05M026916	4.69473	4.78932	4.93009	4.7536	5.28689	4.86699	4.65066	4.53445	4.4536	4.74303	4.64744	4.54096	4.59861	4.33195	4.71112	4.41794	4.96292	4.7067	4.67545	4.73637	4.98267	4.97084	5.30327	4.63765	1007	5	26916465	27074431	-	CDH9	cadherin 9, type 2 (T1-cadherin)
GC05P033973	4.41962	4.21918	3.82539	3.88659	3.86093	4.00733	4.16461	4.33056	4.48434	4.49067	4.4301	3.96874	4.43024	4.41658	4.00257	4.22405	4.20705	4.6248	4.45803	4.93048	4.83468	4.5082	4.31994	4.1697	51289	5	33972247	33974099	+	RXFP3	relaxin/insulin-like family peptide receptor 3
GC05M034023	4.93579	5.11529	5.43472	4.94284	5.67816	5.36537	5.19277	5.16252	4.93637	4.99202	4.98455	4.9462	5.02103	5.49798	4.84888	5.05248	4.73186	4.77181	4.88253	4.87735	5.27977	4.49899	5.34253	4.11265	23600	5	34023662	34043963	-	AMACR	alpha-methylacyl-CoA racemase
GC05M035084	3.73952	3.49582	3.24274	3.41844	3.26072	3.44733	3.34267	3.33558	3.69019	3.47237	3.65024	3.35951	3.25161	3.53601	3.47586	3.6456	3.62149	3.83956	3.7062	3.84467	3.78665	3.51279	3.86754	3.43912	5618	5	35084617	35266334	-	PRLR	prolactin receptor
GC05M037851	4.21975	3.80717	4.05359	3.96942	4.14577	3.9151	3.90358	4.06703	3.90328	4.09542	4.02619	4.07626	4.06872	4.10248	4.0484	3.88731	3.79935	3.9655	4.42152	3.79866	4.26143	4.57927	4.33984	3.97982	2668	5	37851509	37875539	-	GDNF	glial cell derived neurotrophic factor
GC05M038515	3.45597	3.25241	3.37251	3.28889	3.29211	3.19506	3.44654	3.17944	3.31427	3.18027	3.2171	3.21426	3.4563	3.34887	3.20946	3.44575	3.68218	3.11785	3.22793	3.30558	3.52872	3.40821	3.25506	3.39074	3977	5	38510822	38631253	-	LIFR	leukemia inhibitory factor receptor alpha
GC05P038881	4.12651	3.90014	4.06377	3.89929	3.81226	3.73808	3.70378	3.57041	3.84217	3.80056	4.05165	3.84594	3.42915	3.89559	4.03931	3.9331	3.79358	4.13336	4.1248	3.92762	4.43977	4.04068	4.25077	4.1334	9180	5	38881870	38970159	+	OSMR	oncostatin M receptor
GC05P040945	3.60096	3.76349	3.60328	3.6211	3.45934	3.38372	3.76449	3.70859	3.64937	3.68084	3.77659	3.45919	4.37687	3.49974	3.54012	3.28928	3.42943	3.89005	3.61193	3.60967	3.95325	3.63503	3.79286	3.67094	730	5	40945355	41018796	+	C7	complement component 7
GC05P041961	3.35139	3.44168	3.63275	3.62236	3.65796	3.38296	3.43509	3.21782	3.53988	3.41605	3.46925	3.28174	3.3143	3.15008	3.29121	3.18771	3.5097	3.37171	3.29968	3.44055	3.39371	3.44734	3.51134	3.61059	26272	5	41961112	41977420	+	FBXO4	F-box protein 4
GC05P042459	3.64879	3.34311	3.26523	3.30888	3.43592	3.31486	3.31443	3.11578	3.34219	3.50864	3.46505	3.32236	3.14367	3.14992	3.34264	3.35611	3.46739	3.33386	3.6274	3.64648	3.72086	3.73411	3.70283	3.42315	2690	5	42459782	42757682	+	GHR	growth hormone receptor
GC05P043162	5.81869	5.10114	5.21818	5.10825	5.27401	5.54919	4.68112	5.15267	4.97107	4.77958	5.11342	5.31598	5.06466	4.71631	5.1998	4.61426	4.68821	4.95002	4.98377	5.12231	4.9938	5.36474	5.15075	5.0153	55104	5	43162039	43198769	+		FLJ10246
GC05P050714	4.18551	3.6956	4.01101	4.25558	3.87559	3.76695	3.51628	3.68676	3.41943	3.91079	3.96119	3.82012	3.34297	3.43458	3.83363	3.04521	3.52246	3.82817	4.19108	4.25893	4.1897	4.59614	4.76449	4.28375	3670	5	50714714	50726310	+	ISL1	ISL1 transcription factor, LIM/homeodomain, (islet-1)
GC05M053217	3.8222	3.69949	3.76532	3.79213	3.93705	3.79594	4.12643	3.68676	4.67736	4.87376	4.923	3.97075	3.95083	3.90158	4.10101	4.13692	3.90964	4.11247	4.27466	5.4292	3.99418	4.8385	4.17541	3.88458	54622	5	53216370	53642160	-	ARL15	ADP-ribosylation factor-like 15
GC05M054309	3.41024	3.52357	3.74971	3.50712	3.30958	3.29876	3.58922	3.49148	3.32434	3.32601	3.26641	3.31766	3.23254	3.38326	3.3342	3.36618	3.47287	3.27564	3.52357	3.41193	3.97418	3.4801	3.54311	3.5874	11082	5	54309899	54317161	-	ESM1	endothelial cell-specific molecule 1
GC05P055069	4.04395	4.12503	4.16827	3.97316	4.01473	4.01124	4.3335	4.19668	3.95009	4.23501	4.19068	4.14048	4.1716	4.23731	4.12025	4.03667	3.99667	3.83175	4.12318	3.91636	4.23542	4.14576	4.32693	3.82164	54514	5	55069665	55148363	+	DDX4	DEAD (Asp-Glu-Ala-Asp) box polypeptide 4
GC05P064956	3.69226	4.28564	4.61937	3.92751	4.16356	4.76379	3.56233	3.58432	3.81366	3.77327	3.81362	4.24063	3.77379	3.28881	4.34961	3.7259	3.63658	3.44609	3.83978	4.01855	3.16009	3.7104	3.73557	3.57456	80006	5	64956586	64997653	+		hypothetical protein FLJ13611
GC05P075414	3.91732	3.97623	3.79594	3.76762	3.87659	3.85488	3.94406	3.69187	4.11811	3.95307	4.07869	3.89024	3.73038	4.15037	3.89169	3.89578	3.82953	3.88324	4.12043	4.01083	4.16438	4.47499	4.39056	3.80049	22987	5	75415060	75657172	+	SV2C	synaptic vesicle glycoprotein 2C
GC05M075947	4.0427	3.77938	3.58249	3.76174	3.65423	3.82779	4.01577	4.14624	3.8892	4.90886	4.66693	3.87636	3.80039	3.94127	3.94796	3.87322	3.78829	3.92352	4.1164	4.06553	4.11495	4.42178	4.40919	3.82601	2151	5	75947063	75954996	-	F2RL2	coagulation factor II (thrombin) receptor-like 2
GC05P078401	5.03285	4.73579	4.87736	4.93871	4.71724	4.78406	4.57571	4.46828	4.73024	4.92812	5.1263	4.90302	4.48132	4.43984	4.94264	4.40046	4.27044	5.08524	5.12766	5.29103	4.88387	5.07613	5.3462	4.78655	23743	5	78401338	78421029	+	BHMT2	betaine-homocysteine methyltransferase 2
GC05M078705	3.84464	3.57021	3.81002	4.17881	3.84643	3.75696	4.19013	5.33976	4.40392	3.93332	3.73939	4.26892	4.3423	4.43315	4.26949	4.4022	3.94287	3.89855	5.07044	4.55242	3.69998	3.8261	3.91328	4.02425	9456	5	78705542	78845456	-	HOMER1	homer homolog 1 (Drosophila)
GC05P082409	3.38617	3.5518	3.71757	3.53774	3.43376	3.62724	4.10625	3.91071	4.30422	3.27241	3.40931	3.67261	4.07319	3.83887	3.73205	4.26038	3.9791	3.17798	3.55108	3.58176	3.55816	3.48215	3.32458	3.49904	7518	5	82409072	82685333	+	XRCC4	X-ray repair complementing defective repair in Chinese hamster cells 4
GC05M083272	4.38185	4.43343	4.10448	4.30437	4.32909	4.3085	4.4135	4.2446	4.40014	4.50176	4.46924	4.54893	4.43045	4.17364	4.23023	4.26767	3.70627	4.16044	4.58409	4.14762	4.53063	4.84365	4.82776	4.27761	10085	5	83272174	83716367	-	EDIL3	EGF-like repeats and discoidin I-like domains 3
GC05U900286	3.51927	3.34713	3.39051	3.52388	3.24295	3.3743	3.42513	3.3215	3.2358	3.36613	3.39264	3.53112	3.452	3.79897	3.13275	3.32696	3.56073	3.61328	3.58297	3.43247	3.86775	3.48658	3.54516	3.36487	55338	5	86547307	86570774	NUL		hypothetical protein FLJ11292
GC05M095751	4.07058	3.61372	3.79688	3.7286	3.68423	3.60425	3.88076	3.66584	3.742	4.07893	3.77943	3.77863	3.53384	3.39608	3.81449	3.74273	3.52764	3.92674	3.87044	3.79321	3.99946	3.88076	4.51684	3.76934	5122	5	95751874	95794708	-	PCSK1	proprotein convertase subtilisin/kexin type 1
GC05M101597	3.07194	3.40784	3.95596	3.55564	3.98146	3.44474	4.56468	4.65022	5.33445	4.39432	4.36144	5.01568	4.15337	4.92939	4.77683	4.57751	4.94955	3.61498	4.25976	3.85458	5.31055	4.54286	4.48951	5.28834	353189	5	101597590	101660152	-	SLCO4C1	solute carrier organic anion transporter family, member 4C1
GC05M106744	5.10906	4.79667	4.77447	4.90363	4.4796	4.6284	4.7654	5.0857	5.15848	5.38043	5.09564	4.88483	5.23393	4.9034	4.84906	5.14973	4.83361	5.17636	4.95175	5.40578	5.35493	4.95365	5.31715	4.60031	1946	5	106744249	107034495	-	EFNA5	ephrin-A5
GC05P110587	4.73901	4.43583	4.19707	4.16592	3.97042	4.22663	4.56971	4.42169	4.33604	4.72668	4.50021	4.36982	3.8417	4.22811	4.37653	4.36331	4.21723	4.34175	4.93634	4.98529	4.54185	5.38974	5.43883	4.66692	814	5	110587980	110848645	+	CAMK4	calcium/calmodulin-dependent protein kinase IV
GC05M111507	5.31464	4.89208	4.33447	4.37005	4.339	4.64914	5.42906	4.75866	5.12192	5.14802	5.17458	4.83348	5.03764	4.66916	4.67882	4.52492	4.60211	5.08655	5.19726	5.09977	5.23846	5.3596	5.32251	4.45436	64097	5	111506036	111782909	-	EPB41L4A	erythrocyte membrane protein band 4.1 like 4A
GC05P113725	3.79809	3.71222	3.4287	3.65849	3.62559	3.52	4.01237	3.95146	3.79258	4.13617	4.29345	3.64561	3.85929	3.88627	4.01012	4.03682	3.78103	3.70025	3.75908	3.73248	4.19922	4.07653	4.69202	3.7119	3781	5	113725914	113860095	+	KCNN2	potassium intermediate/small conductance calcium-activated channel, subfamily N, member 2
GC05M114488	3.46385	3.35686	3.57479	3.54802	3.42474	3.36793	3.33365	3.64425	3.6954	3.63338	3.45916	3.5915	3.6201	3.32212	5.08226	4.08995	4.3249	3.57527	3.55647	4.09677	3.64645	3.5938	3.60504	4.00708	55521	5	114488365	114544142	-	TRIM36	tripartite motif-containing 36
GC05M115168	4.82525	4.39628	4.28469	4.39224	4.20855	4.44387	4.14038	3.45682	3.73426	4.17674	4.38795	4.43557	3.97289	3.97852	4.54383	3.91064	4.02515	4.43619	5.06819	4.47288	5.02355	4.95632	4.94411	4.20768	1036	5	115168330	115180304	-	CDO1	cysteine dioxygenase, type I
GC05P119827	3.60209	3.97425	3.69715	3.31992	5.06113	4.48273	3.34457	3.27368	3.20291	3.79123	3.72633	3.23385	3.3641	3.54613	3.99507	3.55402	3.74352	3.54301	3.35622	3.46511	3.54271	3.45725	3.60041	3.19866	51334	5	119827871	120050903	+		mesenchymal stem cell protein DSC54
GC05P125788	4.94775	5.06199	5.96036	5.4483	5.46666	5.32837	4.6323	6.00857	4.89936	4.38391	4.26772	4.89588	4.92881	5.24007	5.34175	4.87762	5.04551	4.09462	4.42155	4.67972	3.99194	4.52473	4.21221	4.84591	65983	5	125786999	125857945	+	GRAMD3	GRAM domain containing 3
GC05P128328	4.09237	3.83242	3.96788	4.40568	4.24837	4.30747	3.73228	3.64146	4.14646	3.79542	3.52926	3.70136	3.90925	3.81802	3.64173	3.4832	3.77706	3.8539	3.81719	3.66617	3.88751	3.982	4.12219	3.74075	28965	5	128329111	128397233	+	SLC27A6	solute carrier family 27 (fatty acid transporter), member 6
GC05P131424	4.32967	3.89696	3.49565	3.82686	3.61657	4.05255	4.20622	4.46828	4.01899	4.86881	4.18919	4.05332	4.07514	3.9662	4.30316	4.1742	4.33772	4.5075	5.13894	4.30689	4.65473	4.35218	4.4258	3.94491	3562	5	131424245	131426795	+	IL3	interleukin 3 (colony-stimulating factor, multiple)
GC05M131905	3.69715	3.86773	3.6934	3.69381	3.44612	3.74153	4.01925	4.38394	3.89222	4.02109	3.91842	3.67462	4.12372	4.14276	3.67045	4.21215	4.16887	4.00283	4.77597	3.68852	4.39181	3.53955	3.89569	3.84318	3567	5	131905034	131907113	-	IL5	interleukin 5 (colony-stimulating factor, eosinophil)
GC05P132037	3.92744	3.65056	3.51235	3.46472	3.53952	3.59928	3.74585	3.65439	3.70535	4.17617	3.84158	3.56323	3.70359	4.02391	3.56924	3.5705	3.58679	3.82826	4.71387	3.76243	3.77638	4.12009	4.60669	3.54699	3565	5	132037271	132046267	+	IL4	interleukin 4
GC05M132059	4.14732	4.25297	4.12816	4.16409	4.24257	4.07396	4.07619	4.21223	4.1376	4.07448	4.10239	4.26892	4.15859	4.07429	4.17876	4.09532	4.0561	3.95094	5.07167	4.16826	3.93474	4.16744	4.39776	4.29354	11127	5	132056223	132101164	-	KIF3A	kinesin family member 3A
GC05M134934	4.482	4.13613	4.25094	4.11749	4.14003	3.99975	4.6526	4.4503	4.54674	4.82562	4.28511	4.33054	4.53287	4.36619	4.32041	4.81254	4.56544	4.546	4.48546	4.37377	4.71759	4.49213	5.0411	4.30679	9547	5	134934274	134942868	-	CXCL14	chemokine (C-X-C motif) ligand 14
GC05M135255	3.91427	3.44824	3.3384	3.59024	3.46923	3.38117	3.24806	3.544	3.39016	3.53812	3.64317	3.59823	3.86304	3.5017	3.79375	3.47111	3.53146	3.80174	4.1161	4.01093	4.08601	3.87211	3.84524	3.57906	3578	5	135255833	135259415	-	IL9	interleukin 9
GC05M135310	4.41359	4.11745	3.86037	4.17453	4.30759	3.97013	3.64017	3.67556	3.61769	4.25038	4.57945	4.29202	3.7727	3.74573	4.24055	3.60729	3.8487	4.34333	4.87874	5.00171	4.58035	5.22561	5.13517	4.18333	3950	5	135310498	135318622	-	LECT2	leukocyte cell-derived chemotaxin 2
GC05P137232	3.46792	3.34192	3.36111	3.39966	3.25452	3.36161	3.79656	3.48615	3.57286	3.255	3.66497	3.37666	3.41571	3.55811	3.17945	3.56625	3.42191	3.64296	3.67846	3.75949	4.01894	3.56287	4.10815	3.74804	9499	5	137231472	137251440	+	MYOT	myotilin
GC05P137253	3.7374	3.54062	3.67628	3.77259	3.59913	3.6885	3.67752	4.04895	3.84412	3.85442	3.87791	3.70578	3.55988	3.74439	3.89111	3.74198	3.84517	3.86184	3.93927	4.06329	4.15867	3.87702	4.24369	3.73071	27039	5	137253024	137306331	+	PKD2L2	polycystic kidney disease 2-like 2
GC05U900490	5.14592	4.87384	4.93738	4.85061	4.63887	4.52441	3.91252	4.47617	4.42392	4.99696	4.88813	4.70814	4.1281	4.20242	4.69656	4.76777	4.51913	4.73746	4.92536	5.48391	4.79615	5.68238	5.27983	4.64569	26045	5	138236311	138238878	NUL	LRRTM2	leucine rich repeat transmembrane neuronal 2
GC05P140160	4.21066	4.10629	3.86918	4.07594	4.07527	4.04177	4.17191	3.94772	4.33677	4.21719	4.38491	4.04259	4.30244	4.11398	4.03036	4.12383	3.97259	4.46126	4.30333	4.83449	4.54793	4.41908	4.95456	4.26106	56146	5	140154627	140372113	+	PCDHA2	protocadherin alpha 2
GC05P140241	4.73015	4.32067	4.30623	4.18991	4.1738	4.20267	4.66989	4.66267	4.54509	4.49862	4.62101	4.47998	4.46571	4.69082	4.53061	4.73888	4.52576	4.75522	5.01161	4.83356	4.93694	4.74423	5.11579	4.26428	9752	5	140207540	140372113	+	PCDHA9	protocadherin alpha 9
GC05P140852	4.5865	4.30819	4.76393	5.11808	4.78213	4.57213	4.6135	4.67523	4.43633	4.58953	4.66532	4.54413	4.61319	4.60702	4.51136	4.30462	4.92178	4.61861	4.60961	4.57514	4.50999	4.87165	5.10995	4.67202	9708	5	140751666	140872730	+	PCDHGA8	protocadherin gamma subfamily A, 8
GC05P140847	3.76569	3.64098	3.68172	3.66407	3.76661	3.52867	3.7953	3.75379	3.75782	3.72831	3.81623	3.77695	4.42115	3.53342	3.75602	3.84049	3.80037	3.78578	4.06711	3.9208	3.91901	4.39321	4.05193	3.91427	56100	5	140767953	140872730	+	PCDHGB6	protocadherin gamma subfamily B, 6
GC05P143171	4.64766	5.56941	4.30766	4.01164	3.97339	4.04363	4.26895	4.05809	4.55091	4.60272	4.07437	3.97884	4.31065	4.02711	4.1914	4.39471	4.26026	4.26592	4.29164	4.3058	4.43977	4.18353	4.49728	4.35608	57824	5	143171918	143180475	+		minor histocompatibility antigen HB-1
GC05P145698	4.52199	3.64437	3.53073	3.784	3.65825	3.80341	4.02171	3.84486	4.09592	4.60596	4.27553	4.05268	4.32269	3.97368	3.91014	4.4014	4.27126	3.95399	4.06237	3.77677	4.17357	4.24749	4.26544	3.57396	5459	5	145698779	145700276	+	POU4F3	POU domain, class 4, transcription factor 3
GC05M147184	4.86504	4.33051	4.59121	4.57865	4.67642	4.55449	4.47682	4.76889	4.52662	4.66292	4.94221	4.58971	4.42875	4.84214	4.95056	4.78224	4.87495	4.64025	5.37251	4.73877	4.9087	5.13408	5.04341	4.7382	6690	5	147184338	147191453	-	SPINK1	serine peptidase inhibitor, Kazal type 1
GC05M147810	4.61645	4.33329	4.19906	4.17881	4.36095	4.11673	4.69179	4.40231	4.07861	4.55313	4.65683	4.39951	4.13304	4.2033	4.38143	4.39996	4.53135	4.58593	4.96065	4.70429	4.89387	4.94883	5.0332	4.45197	3360	5	147810787	148013909	-	HTR4	5-hydroxytryptamine (serotonin) receptor 4
GC05M148734	4.56981	4.21773	4.67166	4.69482	4.64894	4.13243	5.19623	5.25637	4.82839	5.12376	4.5356	4.36467	5.44394	4.95364	4.29135	4.99264	4.82794	4.59888	4.26449	4.41569	5.00204	4.6492	4.65808	4.46475	27190	5	148734024	148739031	-	IL17B	interleukin 17B
GC05M149352	3.21302	3.13044	3.1794	2.99511	3.27131	3.08753	3.32724	3.40384	3.40955	3.34121	3.24876	3.22809	3.36636	3.50862	3.17045	3.11294	3.26649	3.25338	3.10075	3.19891	3.59944	3.3465	3.11987	3.10625	81789	5	149352877	149360410	-	TIGD6	tigger transposable element derived 6
GC05M151182	4.58888	4.19732	4.21174	4.32387	4.04729	4.04264	4.32885	3.91118	4.24967	5.05676	4.53232	4.32146	4.34077	4.42876	4.39296	4.71685	4.53727	4.67822	4.39565	4.54166	4.86969	4.52934	4.41209	4.31552	2741	5	151182360	151284596	-	GLRA1	glycine receptor, alpha 1 (startle disease/hyperekplexia, stiff man syndrome)
GC05P152850	4.48007	4.31056	3.86795	3.99328	3.9409	4.14186	4.2844	4.34218	4.39337	4.67437	4.44189	4.25286	4.30063	4.26954	4.38663	4.57467	4.15867	4.46153	4.40541	4.4473	4.71194	4.71341	4.63442	4.14612	2890	5	152850498	153171354	+	GRIA1	glutamate receptor, ionotropic, AMPA 1
GC05M156389	4.36369	3.9098	3.77315	3.84339	3.83169	3.89721	4.01907	3.75868	3.78731	4.06433	4.1123	3.84453	3.81761	3.79287	4.01507	3.90893	3.90036	4.17383	4.50978	5.26489	4.33858	4.47756	4.55827	4.1039	26762	5	156389014	156418548	-	HAVCR1	hepatitis A virus cellular receptor 1
GC05M156985	3.25816	3.35523	3.57893	3.61543	3.46238	3.32509	3.70728	3.64023	3.75813	3.44983	3.28999	3.21808	3.7228	3.46535	3.33041	3.64724	3.71213	3.37576	3.44614	3.36311	3.61782	3.61171	3.46437	3.56809	11063	5	156985264	157012006	-	SOX30	SRY (sex determining region Y)-box 30
GC05M158674	3.38167	3.28267	3.53518	3.30467	3.35294	3.12492	3.38178	3.41136	3.26622	3.17091	3.31133	3.26439	3.47079	3.36593	3.26489	3.16261	3.54765	3.34364	3.54516	3.49754	3.82522	3.52706	4.02456	3.451	3593	5	158674368	158690059	-	IL12B	interleukin 12B (natural killer cell stimulatory factor 2, cytotoxic lymphocyte maturation factor 2, p40)
GC05P159573	4.78443	4.15945	4.61521	4.62147	4.5747	4.67268	4.92398	5.15367	4.81757	4.85914	4.66396	4.79323	5.24045	4.93439	4.44436	5.36965	5.19854	4.68856	4.55878	4.81287	5.44917	4.62424	5.0887	4.73227	2172	5	159589014	159598300	+	FABP6	fatty acid binding protein 6, ileal (gastrotropin)
GC05M159753	3.80988	3.96633	4.39193	3.85407	4.81288	4.92467	4.19269	4.38311	4.40601	5.15612	4.7437	3.76347	5.0256	5.43808	3.5319	3.82028	3.84685	3.42367	3.54128	3.50403	3.56459	3.97172	4.05459	3.47661	63920	5	159752734	159759638	-		transposon-derived Buster3 transposase-like
GC05P161045	4.28036	4.04212	4.10212	4.13417	3.57146	3.86523	3.79631	4.00321	3.73426	4.34552	4.2158	4.31544	3.99928	4.36567	3.90683	3.88897	4.33462	3.98241	4.28291	4.03907	4.58655	4.18412	4.61458	4.14735	2559	5	161045547	161061689	+	GABRA6	gamma-aminobutyric acid (GABA) A receptor, alpha 6
GC05P169863	5.08236	4.49445	4.12516	4.44938	4.45494	4.48976	4.52955	4.02936	4.62675	4.79353	4.89612	4.66674	4.09385	4.13934	4.82476	4.59782	3.82942	4.6867	5.2208	4.99814	4.32248	5.39879	5.07292	4.55898	30820	5	169713458	170096212	+	KCNIP1	Kv channel interacting protein 1
GC05P170143	4.41962	4.48788	3.88673	3.90357	4.01929	4.09554	3.87231	4.03219	4.39686	4.29993	4.40877	4.18211	4.16928	4.04179	4.31621	3.55062	4.18064	4.61474	4.48982	4.76729	4.97209	4.83794	5.49003	4.31818	2568	5	170143342	170173626	+	GABRP	gamma-aminobutyric acid (GABA) A receptor, pi
GC05M174800	4.07144	4.13252	4.00705	3.95738	4.02806	4.2381	3.78921	4.00285	4.07914	4.29565	4.47431	4.19241	3.78077	3.83339	4.07723	4.03266	3.77954	4.18436	4.37582	4.06716	4.55171	4.16611	4.45921	4.18081	1812	5	174801325	174802984	-	DRD1	dopamine receptor D1
GC05P175156	3.91235	4.01269	3.78531	3.63404	3.79691	3.78009	4.03389	4.31667	4.34695	3.99276	4.38687	3.82391	4.76472	4.21974	3.74232	4.18354	4.38854	4.09664	3.99091	4.11452	4.41843	3.96899	4.01863	3.74163	10814	5	175156215	175243629	+	CPLX2	complexin 2
GC05P177473	5.10607	5.07581	5.29736	5.44048	5.28696	5.08009	4.78115	5.05517	5.20036	5.025	4.89389	5.01009	5.15936	5.56057	5.11545	5.17627	5.23452	5.11012	5.44012	5.15773	5.67043	5.42803	5.35	5.20069	23138	5	177473161	177485713	+		Nedd4 binding protein 3
GC05P178256	3.7708	3.56434	4.25545	3.72492	4.08489	3.67159	3.86877	3.19907	3.36681	3.83433	3.63999	3.39885	3.31337	3.17439	3.36122	3.27416	3.27613	3.52335	3.49575	3.47633	3.62554	3.72318	4.51069	3.32063	80108	5	178255521	178292816	+	ZFP2	zinc finger protein 2 homolog (mouse)
GC06P001335	5.29574	4.71684	4.38812	4.66043	4.2378	4.52959	4.48955	4.08715	4.49347	4.85639	5.07967	4.67187	4.82554	4.76132	4.76577	4.24865	4.19793	4.99451	4.83172	4.78003	5.23729	5.12979	5.78249	4.44508	2295	6	1335067	1340830	+	FOXF2	forkhead box F2
GC06M010503	4.64051	4.24746	4.21491	4.35137	4.18594	4.14491	4.07104	4.01335	4.36918	4.75079	4.60033	4.16038	3.83194	4.2196	4.50233	4.2569	4.30956	4.66305	4.62766	4.79015	4.78887	5.29257	5.05045	4.27851	7020	6	10506148	10523456	-	TFAP2A	transcription factor AP-2 alpha (activating enhancer binding protein 2 alpha)
GC06P010636	4.33495	4.15369	4.00043	4.13058	4.16504	4.27622	4.24638	4.63686	4.04619	3.68676	4.11779	4.02532	4.84963	3.69104	3.93536	4.53817	4.15982	4.46411	4.28291	4.9232	4.29113	4.08208	4.47323	4.01511	2651	6	10636574	10737586	+	GCNT2	glucosaminyl (N-acetyl) transferase 2, I-branching enzyme (I blood group)
GC06M010981	3.20382	3.18228	3.2992	3.2956	3.21803	3.11891	3.20367	3.29803	3.24436	3.21109	3.17803	3.33816	3.34497	3.05216	3.22829	3.01376	3.341	3.36027	3.42118	3.26778	3.27633	3.32571	3.71389	3.39112	9247	6	10981449	10990084	-	GCM2	glial cells missing homolog 2 (Drosophila)
GC06P017501	4.15247	3.65885	3.72455	3.77221	3.64316	3.84936	3.574	3.82642	3.49535	4.03405	3.94638	3.77015	3.713	3.68735	3.85673	3.63658	3.34924	3.91802	4.23363	4.25616	4.09002	4.30384	4.48321	3.90315	10486	6	17501714	17666000	+	CAP2	CAP, adenylate cyclase-associated protein, 2 (yeast)
GC06P020642	4.10223	3.72743	4.49661	3.86913	3.9291	4.45691	3.84336	3.76649	3.28163	3.55255	3.57987	4.15831	3.72882	3.58897	3.98044	3.80822	3.27073	3.279	3.66071	3.73139	3.35369	3.44128	3.49044	3.63554	54901	6	20642690	21340611	+	CDKAL1	CDK5 regulatory subunit associated protein 1-like 1
GC06M026020	5.12994	5.13377	4.99169	4.86416	4.66381	4.97348	5.41767	5.03272	5.09348	5.31965	5.31815	4.96815	5.16464	5.14256	4.94122	5.1533	5.18701	5.35281	5.36423	5.06462	5.43047	5.40709	5.66933	5.00939	10246	6	26020968	26038818	-	SLC17A2	solute carrier family 17 (sodium phosphate), member 2
GC06M026151	4.23423	4.58611	4.29566	4.37797	5.25905	4.54009	5.75448	5.3085	5.32648	4.64789	5.09358	4.23785	4.60558	4.98489	4.33211	4.69851	4.89652	4.3478	4.3396	4.37788	4.55793	4.66938	4.72748	4.47568	3018	6	26151434	26151864	-	HIST1H2BB	histone 1, H2bb
GC06P026264	5.15155	5.20746	4.34323	4.41866	5.55039	4.95113	5.22283	5.24104	5.30145	5.10335	4.97922	4.87611	5.2138	5.11316	5.06519	4.8174	4.6344	5.00578	4.90983	4.98996	5.28975	4.93233	5.30861	5.01653	3008	6	26264537	26265321	+	HIST1H1E	histone 1, H1e
GC06M026354	4.72748	4.4782	4.72085	4.98076	4.40262	4.44633	5.36716	4.87011	5.0038	4.82763	5.03989	4.73217	4.99107	4.66974	4.57124	4.99635	4.78236	4.92751	4.68798	4.62883	5.0648	5.1287	5.04249	4.59397	8369	6	26354818	26355184	-	HIST1H4G	histone 1, H4g
GC06M026358	3.6286	3.76321	3.34724	3.51002	3.80316	3.59943	5.02052	5.13752	4.72528	3.6471	4.41734	3.80942	4.43436	4.66909	3.76316	3.7944	3.78359	3.84475	3.60927	3.58019	4.70601	4.40613	4.89098	3.66192	8968	6	26358348	26358814	-	HIST1H3F	histone 1, H3f
GC06P027208	3.99394	3.98692	5.15621	4.89124	6.48751	4.70219	4.13771	4.7305	4.07253	4.34347	4.77204	3.79594	4.10777	3.82914	4.1738	3.83013	4.10413	3.92433	4.02197	3.99508	3.88465	4.455	3.98786	3.97138	8969	6	27208799	27211049	+	HIST1H2AG	histone 1, H2ag
GC06P027323	4.58877	4.25992	4.192	4.36369	4.15899	4.11979	4.02574	4.23263	3.90139	4.75652	4.39994	4.02805	3.9071	4.08815	4.4697	4.20785	4.16898	4.52484	4.47212	5.32226	4.94398	5.66552	5.0844	4.76712	10279	6	27323486	27332228	+	PRSS16	protease, serine, 16 (thymus)
GC06P027894	4.3881	4.70318	4.25717	4.41568	4.58926	4.54324	4.84956	4.84747	4.72979	4.97338	4.83222	4.55896	4.66688	4.28917	4.52712	4.76952	4.36467	4.6373	4.43164	4.59012	4.92189	4.9911	4.6298	4.33533	8342	6	27890800	27891245	+	HIST1H2BM	histone 1, H2bm
GC06M027942	3.58483	4.03214	3.56513	3.39464	3.76982	3.59458	4.54744	4.66448	4.7014	4.27187	4.2459	3.72585	4.40722	4.30659	3.80024	3.94634	4.20587	3.87727	3.88741	3.7571	4.33929	3.93553	4.0354	3.35337	3009	6	27942549	27943338	-	HIST1H1B	histone 1, H1b
GC06M027947	4.81515	5.07871	4.66368	4.32929	4.60516	4.66078	5.04896	5.39027	5.14087	4.76525	4.88813	4.8402	4.85559	4.64564	4.74158	4.84781	4.70132	4.73872	4.40575	4.65816	5.04087	4.97455	4.99621	4.47874	8354	6	27947602	27948078	-	HIST1H3I	histone 1, H3i
GC06M027948	3.51847	3.63737	3.52091	3.53461	3.74494	3.6451	4.59531	4.34507	5.13918	3.78852	3.9014	3.77507	3.93999	3.9662	3.48407	3.89376	3.89715	3.60996	3.77665	3.43911	3.8481	3.53739	3.69557	3.8836	8368	6	27948905	27949268	-	HIST1H4L	histone 1, H4l
GC06P027969	4.38517	4.26276	4.35213	4.43845	4.56799	4.6036	4.33373	4.68049	4.33413	4.47647	4.48308	4.3495	4.13164	4.28655	4.27188	4.1019	4.39645	4.28857	4.35807	4.57952	5.38734	4.83332	5.02118	4.38339	8348	6	27969181	27969648	+	HIST1H2BO	histone 1, H2bo
GC06P028035	4.55804	4.1727	4.40685	4.23855	4.61993	4.07415	4.17978	4.11244	3.82998	4.77293	4.42122	4.28554	3.50184	3.93979	4.31375	3.8662	3.78048	4.10882	4.47582	4.46733	4.41837	4.98185	5.01844	4.50157	26212	6	28032997	28033939	+	OR2B6	olfactory receptor, family 2, subfamily B, member 6
GC06P028217	4.37401	4.156	4.02162	3.91552	3.77371	4.12383	4.99239	4.13646	4.18545	3.96914	4.21541	4.25181	4.28531	4.04459	4.05849	3.76828	3.89272	4.11733	4.25747	4.55758	4.41698	4.38799	4.52182	4.11309	7745	6	28217694	28233215	+	ZNF192	zinc finger protein 192
GC06P028604	4.51151	4.09476	4.09094	4.20765	4.29396	4.17982	4.14969	4.05844	4.05908	4.45568	4.76343	4.32309	4.04153	4.14983	4.49424	4.06845	4.34473	4.62412	4.52747	4.73389	5.08448	5.3634	5.1853	4.41472	2880	6	28601767	28609923	+	GPX5	glutathione peroxidase 5 (epididymal androgen-related protein)
GC06M029119	3.98398	3.69316	3.78264	3.84489	3.63832	3.8847	3.77563	3.64967	3.58532	3.88849	3.952	3.88206	3.68118	3.54139	3.87481	3.45972	3.82568	3.95249	4.18971	4.35028	4.03803	4.42417	4.47637	3.76547	26692	6	29119968	29120951	-	OR2W1	olfactory receptor, family 2, subfamily W, member 1
GC06M029501	4.47379	4.61862	4.40502	4.31236	4.43053	4.44261	4.71395	4.37338	4.77531	4.46483	4.79847	4.41008	4.72365	4.65944	4.59715	4.28146	4.64066	4.9121	4.83129	4.68265	5.22917	4.56354	5.20858	4.75374	26531	6	29501260	29503488	-	OR11A1	olfactory receptor, family 11, subfamily A, member 1
GC06M030178	4.58336	4.26599	4.22211	4.37286	4.60024	4.31001	4.46703	4.66435	4.41891	4.5927	4.50234	4.44139	4.35357	4.56748	4.37573	4.39401	4.65727	4.48326	5.22622	4.70805	4.629	4.76168	4.76834	4.39021	11074	6	30178654	30188846	-	TRIM31	tripartite motif-containing 31
GC06P031190	4.81367	4.25998	4.18375	4.35242	3.99462	4.28697	4.47588	4.46909	4.53155	5.05812	4.7088	4.20714	4.95513	4.6879	4.4709	5.03242	4.55694	4.78081	4.58638	5.08384	4.81654	4.90062	4.84216	4.30335	170679	6	31190586	31215816	+	PSORS1C1	psoriasis susceptibility 1 candidate 1
GC06M031788	4.90684	4.26138	4.48354	4.49603	4.44126	4.26276	4.47713	4.20809	4.17163	4.65857	4.37781	4.21288	4.16941	4.10963	4.35258	4.21096	4.23457	4.35715	4.4865	4.54884	4.57471	4.66628	4.77181	4.39286	79136	6	31788091	31789568	-	LY6G6E	lymphocyte antigen 6 complex, locus G6E
GC06M032368	4.22815	3.79969	3.53712	3.76488	3.6477	3.65672	3.67978	3.50636	3.21295	4.06498	4.23307	3.92993	3.29353	3.44665	3.93259	3.40469	3.4747	4.03482	3.95678	4.67036	3.95678	4.2498	4.11007	3.61888	10665	6	32368469	32447634	-	C6orf10	chromosome 6 open reading frame 10
GC06M035549	4.45323	4.39286	3.65556	4.41726	3.89484	4.20426	4.69356	5.0855	5.06169	4.35698	4.62154	4.4892	4.65133	4.66577	4.4135	4.37405	4.42298	4.42682	4.70253	4.23529	4.67406	4.42758	4.49692	4.35864	7005	6	35549353	35572763	-	TEAD3	TEA domain family member 3
GC06M035870	5.14529	5.0826	4.64157	4.85421	4.79284	5.02802	4.98299	5.46168	4.59703	5.16927	5.31504	5.09328	5.4628	4.89288	4.73191	5.16073	4.87117	5.3288	5.29917	5.37967	5.70709	5.21538	5.32055	4.98255	1208	6	35870737	35873080	-	CLPS	colipase, pancreatic
GC06P037081	3.95367	3.64978	4.57173	3.96823	3.98641	3.8462	3.6336	3.54459	3.4801	3.83786	3.83977	4.37168	4.28434	4.224	4.49697	5.15761	4.93701	4.82362	4.22976	4.13749	4.00677	4.39109	4.14843	3.65457	221472	6	37081400	37104824	+	FGD2	FYVE, RhoGEF and PH domain containing 2
GC06P037334	4.26617	4.16354	4.1579	4.09521	3.81511	4.20472	4.95506	4.54929	4.63688	3.84402	4.15747	4.10345	4.73468	4.32223	3.91903	4.50943	4.03058	4.24281	4.2945	4.32195	3.98876	3.92254	4.00466	4.57685	55633	6	37333525	37408723	+	TBC1D22B	TBC1 domain family, member 22B
GC06P044235	4.85167	4.89055	4.98602	4.74551	5.16341	4.89578	4.38963	4.40351	4.25952	4.79035	4.88842	4.51889	4.89934	4.61989	4.34871	4.4626	4.68314	4.79304	4.6869	5.17401	4.76103	4.60263	4.72734	4.61389	11131	6	44234525	44260117	+	CAPN11	calpain 11
GC06M044904	5.06241	4.76935	5.51395	5.30885	4.91772	5.63982	4.52583	4.0372	3.77042	4.62825	4.65627	4.94437	4.00344	3.94843	4.59483	4.56582	4.28488	4.61808	5.056	5.44763	4.78351	5.33889	5.66394	5.378	8464	6	44904448	45453648	-	SUPT3H	suppressor of Ty 3 homolog (S. cerevisiae)
GC06M046625	3.30524	3.12528	3.3315	3.14438	3.26218	3.25206	3.00619	3.30904	3.21872	3.08401	3.18155	3.07764	3.19192	3.53164	3.26906	3.36628	3.10156	3.09309	3.29531	3.2275	3.40019	3.14843	3.20442	3.0508	51302	6	46625404	46728482	-	CYP39A1	cytochrome P450, family 39, subfamily A, polypeptide 1
GC06P046869	4.26901	3.91212	3.99095	4.20333	4.07363	3.78523	4.22747	4.00542	4.06955	4.64472	4.19784	4.19631	3.82065	3.88253	4.13215	3.92999	3.96587	4.15619	5.33339	5.57474	4.55715	4.77147	5.1144	4.3339	4224	6	46869085	46915473	+	MEP1A	meprin A, alpha (PABA peptide hydrolase)
GC06M046928	4.99152	4.88962	4.67195	4.63418	4.761	4.74168	4.57712	4.46568	4.6073	5.03036	4.99839	4.68936	4.48662	4.5994	4.81087	4.79532	4.7688	4.99099	5.23878	5.58032	5.14221	5.37684	5.43757	4.76376	221395	6	46928294	46990825	-	GPR116	G protein-coupled receptor 116
GC06P049539	3.56891	4.45495	3.97724	3.42894	3.62141	3.66475	5.09837	4.01777	5.28367	3.545	3.50153	4.26682	4.4794	4.78588	3.78332	3.81509	3.87546	3.2975	3.62878	3.75681	3.57967	3.57517	3.6386	3.51875	55166	6	49539054	49568779	+	C6orf139	chromosome 6 open reading frame 139
GC06M049861	4.38809	4.48517	4.28738	4.38898	4.57577	4.32348	4.35828	4.88617	4.72036	4.41147	4.67949	4.40633	5.2666	5.04407	4.61771	4.91489	4.39495	4.8324	4.63395	4.6727	4.8016	4.75486	4.87642	4.73636	5232	6	49861324	49862966	-	PGK2	phosphoglycerate kinase 2
GC06P050894	4.14067	3.99841	3.95896	3.8375	3.891	3.73424	4.27675	4.1335	4.10052	4.4361	4.15744	3.95528	4.12467	3.97425	3.93375	4.29101	4.33432	4.14804	3.91275	4.13755	4.39826	4.1914	4.09859	3.79951	7021	6	50894541	50919634	+	TFAP2B	transcription factor AP-2 beta (activating enhancer binding protein 2 beta)
GC06P052159	3.90882	3.66634	3.71265	3.6212	3.63142	3.58165	3.81532	3.69289	3.63118	4.01528	3.96215	3.57772	3.52503	3.64047	3.67402	3.68188	3.47919	3.90616	3.85425	4.02317	3.98421	4.28732	4.2706	3.70761	3605	6	52159143	52163395	+	IL17A	interleukin 17A
GC06M052974	2.9778	3.15345	3.76781	3.80351	3.57838	3.2525	3.10013	3.12591	3.27835	2.98105	2.87231	3.11118	3.16234	3.23714	3.12987	3.09914	3.37864	3.34217	3.17494	3.18707	3.13867	3.04194	3.0301	3.36173	22858	6	52974056	53034549	-	ICK	intestinal cell (MAK-like) kinase
GC06P055147	4.80922	4.83058	4.55512	5.00103	4.41593	4.45477	4.82607	4.65291	5.20488	4.70214	4.87205	4.70755	5.32274	4.20242	4.92654	4.76775	4.79006	5.00891	5.05279	4.92226	5.07084	5.39112	5.74153	4.86903	3062	6	55147029	55255375	+	HCRTR2	hypocretin (orexin) receptor 2
GC06M056029	3.62573	3.61883	3.65996	3.65874	3.63857	3.60173	3.52268	3.67281	3.47283	3.67228	3.70427	3.54306	3.66588	3.60433	3.61499	3.56876	3.36734	3.66575	3.78876	3.68417	3.63655	3.86741	3.64128	3.8325	81578	6	56029347	56366851	-	COL21A1	collagen, type XXI, alpha 1
GC06M057161	5.11253	5.27258	5.15279	5.02511	4.98691	5.02422	5.78744	5.18571	5.34001	5.20574	5.27878	5.0181	4.95559	5.42092	5.17854	5.17661	4.75534	5.04302	5.11784	5.55364	5.23444	5.22742	5.4328	5.00396	51715	6	57161549	57195037	-	RAB23	RAB23, member RAS oncogene family
GC06M064047	3.24847	3.08666	3.28421	3.43938	3.29188	3.10922	3.17504	3.15548	3.24126	3.20925	3.26829	3.30219	3.26425	3.3175	3.11912	3.05499	3.1858	3.19234	3.28752	3.2909	3.69616	3.42858	3.74383	3.43731	51557	6	64047518	64087841	-	GLULD1	glutamate-ammonia ligase (glutamine synthetase) domain containing 1
GC06P064403	4.44269	4.69508	5.07771	5.33797	5.35256	5.19274	5.04946	5.09911	5.31269	4.51546	4.39349	4.76594	4.74214	5.67925	4.71607	4.8147	5.66312	4.76629	3.69641	3.71307	5.38355	4.71571	4.77595	5.28431	23469	6	64403980	64482364	+	PHF3	PHD finger protein 3
GC06P069404	3.8383	3.47884	3.94921	3.77487	4.02766	3.72602	3.77414	3.40032	3.37551	4.08097	3.8149	3.69727	3.5383	3.3175	3.81049	3.49108	4.34645	3.85146	4.2584	3.82866	3.96394	4.21824	4.14368	3.72676	577	6	69404157	70156120	+	BAI3	brain-specific angiogenesis inhibitor 3
GC06P071192	3.37361	3.30113	3.37951	3.33335	3.17519	3.47044	3.18456	3.31058	2.93783	3.15779	3.38893	3.21481	3.23025	3.26792	3.2399	2.80893	3.09573	3.35823	3.906	3.45419	3.50633	3.81507	3.79504	3.27516	57579	6	71179989	71327596	+	KIAA1411	KIAA1411
GC06M072180	3.28635	3.32733	3.55191	3.54516	3.49505	3.2391	3.44022	3.53764	3.45235	3.82593	3.6698	3.32755	3.24627	3.51879	3.30764	3.24141	3.41482	3.41558	3.46872	3.37126	3.69326	3.94576	3.80855	4.0377	79940	6	72180869	72187169	-	C6orf155	chromosome 6 open reading frame 155
GC06P072653	5.25254	4.52059	4.46682	4.61012	4.17866	4.27295	4.84877	4.53817	4.756	5.00427	4.88813	4.60008	4.62073	4.56414	4.79225	4.676	4.68986	5.10928	4.64346	4.71088	5.33241	5.2493	5.38573	4.86696	22999	6	72653126	73169228	+	RIMS1	regulating synaptic membrane exocytosis 1
GC06M073975	4.65333	4.44574	4.56873	4.73641	4.66775	4.33491	4.26868	4.42466	4.16199	4.24653	4.65864	4.79903	4.17471	4.62707	4.55523	4.48379	4.59585	4.78279	4.5752	4.80166	5.04019	5.1909	4.88479	4.35499	80759	6	73989989	74076659	-	C6orf148	chromosome 6 open reading frame 148
GC06P074161	3.59874	3.76139	4.21405	3.7829	3.73394	3.69799	3.89167	3.84895	4.23342	3.59315	3.57307	3.62816	3.71505	4.01654	3.49787	3.81855	4.33784	3.76208	3.56785	3.3137	4.00068	3.61779	3.79502	3.93485	55510	6	74161191	74183791	+	DDX43	DEAD (Asp-Glu-Ala-Asp) box polypeptide 43
GC06P076515	4.20804	3.9109	3.8334	3.99441	4.06898	4.04823	3.95482	3.88514	4.1281	4.35408	4.35785	4.12737	4.32751	3.79052	4.16816	3.91018	3.99667	4.26439	4.96634	6.25502	4.24818	4.65985	4.81812	4.31888	4646	6	76515702	76682664	+	MYO6	myosin VI
GC06M076687	3.45455	3.11035	3.21523	3.17596	2.99572	3.1915	3.20955	3.31046	3.39338	3.26697	3.27576	3.19341	3.10855	3.11504	3.2217	3.15616	3.30526	3.36913	3.26663	3.44563	3.73647	3.5008	3.20979	3.322	3617	6	76687551	76839115	-	IMPG1	interphotoreceptor matrix proteoglycan 1
GC06M080681	4.07746	3.7107	3.74819	3.86508	3.87035	3.60025	3.91583	3.907	3.74145	3.84144	3.81918	3.57532	3.77653	4.05018	3.92832	3.64073	3.7543	3.70305	3.68997	3.55557	3.79764	3.65375	4.05895	3.83122	6785	6	80681254	80713941	-	ELOVL4	elongation of very long chain fatty acids (FEN1/Elo2, SUR4/Elo3, yeast)-like 4
GC06P083960	4.67536	4.36152	4.53023	4.23548	4.55419	4.50338	5.07075	4.40726	4.61329	4.45023	3.84257	4.65551	4.92891	5.85041	4.76865	5.37756	5.98148	4.41988	5.83626	5.36454	4.51247	4.72304	4.60351	4.58663	112611	6	83960749	83962969	+	RWDD2	RWD domain containing 2
GC06M084319	4.36286	4.08008	4.1014	4.25733	4.2334	3.97614	4.26205	3.9336	3.73426	4.22106	4.508	4.16601	3.9859	4.1924	4.20689	3.81986	4.13016	4.26411	4.50906	4.45145	4.22318	5.02813	4.92823	4.40166	9892	6	84319331	84475831	-	SNAP91	synaptosomal-associated protein, 91kDa homolog (mouse)
GC06P086216	3.64924	3.55817	4.06633	3.63063	3.70708	3.65452	3.66696	3.80049	3.66631	4.22784	3.7721	3.63866	3.71637	4.01087	3.92307	4.18927	4.01924	3.83107	3.71736	3.74996	3.8539	3.94561	3.92532	4.09898	4907	6	86216527	86262215	+	NT5E	5'-nucleotidase, ecto (CD73)
GC06P088814	3.95699	3.66876	4.01161	3.83594	3.7879	3.74181	3.68867	3.47749	3.28261	3.73337	3.91073	3.70184	3.42884	3.82865	3.86852	3.83852	3.69045	4.00124	4.19713	4.03887	4.17118	4.37309	4.1745	3.97614	81833	6	88814225	88833268	+	SPACA1	sperm acrosome associated 1
GC06M089944	3.48342	3.354	3.32182	3.26058	3.27022	3.28173	3.41028	3.27033	3.24184	3.42081	3.66436	3.4268	3.51024	3.10684	3.47473	3.48152	3.34887	3.45197	3.98873	4.0271	3.8481	3.96118	3.92662	3.481	2569	6	89944690	89983779	-	GABRR1	gamma-aminobutyric acid (GABA) receptor, rho 1
GC06M094007	3.03482	2.93331	3.16997	3.07777	3.28161	3.01628	3.33142	3.27516	3.47975	2.90645	3.04507	2.98803	3.23621	3.02895	2.94894	3.08098	3.36683	3.17243	2.96489	3.02831	3.46663	3.12999	3.15743	3.11091	2045	6	94007861	94186008	-	EPHA7	EPH receptor A7
GC06P096132	3.35975	4.00852	4.50799	3.36533	3.76596	4.20923	3.91965	3.70498	3.7097	3.47172	3.46246	3.58591	3.59746	3.49536	3.66062	3.70194	3.60349	3.50014	3.76455	3.68915	2.96071	3.25232	3.16683	3.36582	79694	6	96132133	96164047	+	MANEA	mannosidase, endo-alpha
GC06P097117	3.82229	3.47581	3.47234	3.6784	3.31114	3.32747	3.39604	3.65874	3.43424	3.88865	3.61412	3.51287	3.00533	2.9458	3.72411	3.02528	3.45046	3.62148	3.8529	3.59518	4.00173	4.37052	3.97637	3.75088	9457	6	97117155	97171233	+	FHL5	four and a half LIM domains 5
GC06M097352	4.49974	4.5053	4.51895	4.362	4.47758	4.07054	4.42415	4.20351	4.46796	4.66884	4.37437	4.43915	4.6522	4.5917	4.3543	4.12719	4.16685	4.55038	4.82642	4.602	4.5169	4.43013	4.72463	3.97644	81491	6	97352644	97391921	-	GPR63	G protein-coupled receptor 63
GC06P100161	4.21561	4.21461	3.73617	3.84659	4.08835	4.08074	4.12919	4.15365	4.02296	4.34818	4.43434	3.88695	3.90044	3.79607	4.16952	3.9868	4.03639	4.25045	4.49832	4.45877	4.39814	4.86518	4.91081	4.18347	59336	6	100161370	100170175	+	PRDM13	PR domain containing 13
GC06P101953	2.99027	2.97889	3.10783	3.01748	3.01843	2.82315	2.85294	2.90917	2.97446	3.03691	3.07614	3.01229	2.93394	2.98659	3.07156	2.81523	3.0356	3.01525	3.13752	2.83704	3.14122	3.269	3.17649	2.99963	2898	6	101953389	102623474	+	GRIK2	glutamate receptor, ionotropic, kainate 2
GC06P108061	4.37587	4.3787	4.51419	4.51438	4.39412	4.35393	4.44177	4.50981	4.46853	4.26588	4.70727	4.20231	4.52999	4.15362	4.55495	3.96693	5.19655	4.63974	4.38518	4.79339	4.88798	4.93252	5.18989	4.70253	55084	6	107918260	108088067	+		hypothetical protein FLJ10159
GC06P110406	4.36772	4.25818	4.47287	4.40031	4.58036	4.10764	4.44298	4.01357	4.35766	4.16668	4.40708	4.20574	4.0491	4.55226	4.43724	4.0367	4.42978	4.376	4.5284	4.63299	4.34764	4.46023	4.57494	4.12374	2830	6	110406990	110408614	+	GPR6	G protein-coupled receptor 6
GC06P112481	4.39798	4.03862	3.99445	3.73672	3.85694	3.9285	3.69711	3.52156	3.91542	3.91729	4.10345	3.86666	3.54757	3.94972	3.98677	3.73653	3.7543	4.21077	4.43356	4.86503	4.05979	4.86853	5.09671	3.95113	8838	6	112481970	112497578	+	WISP3	WNT1 inducible signaling pathway protein 3
GC06M112536	4.48145	4.063	4.16886	4.14283	4.09832	4.03356	4.25427	4.37751	4.2657	4.44507	4.26071	4.14031	4.22557	4.2266	4.02465	3.90164	4.1679	4.18853	4.30376	4.2252	4.55155	4.74201	4.80314	4.15529	3910	6	112536770	112682495	-	LAMA4	laminin, alpha 4
GC06M116369	3.13582	3.01335	3.38686	3.20753	3.15083	3.09369	3.06969	3.23127	3.11	3.31379	3.21323	3.06169	3.1095	3.14762	3.17098	3.2397	3.17934	3.21221	3.26691	3.30677	3.28377	3.24518	3.5179	3.20673	2444	6	116369386	116488614	-	FRK	fyn-related kinase
GC06P117109	3.77775	4.24027	4.12656	3.75948	3.94945	4.99071	4.00102	3.78545	3.37004	3.46174	3.33618	3.61433	3.69648	4.58785	3.36113	4.43315	3.63333	3.79651	3.92181	3.81568	3.41593	3.52874	3.50948	4.10665	3841	6	117109059	117169722	+	KPNA5	karyopherin alpha 5 (importin alpha 6)
GC06M117716	3.98601	3.83138	3.6723	3.87293	3.67568	3.72008	4.13861	4.02476	4.01697	4.42324	4.23834	3.75574	3.59508	3.60459	3.7991	3.65379	3.50208	3.86445	4.23247	4.22416	4.46864	4.598	4.90191	4.03294	6098	6	117716222	117853711	-	ROS1	v-ros UR2 sarcoma virus oncogene homolog 1 (avian)
GC06P121798	3.3122	3.47116	4.29422	3.63245	3.47782	3.97484	3.21452	3.11238	3.13573	3.36562	3.37936	3.3866	3.24716	3.34034	3.3398	3.08107	3.59059	3.43496	3.43381	3.53837	3.54664	3.41505	3.68465	3.43657	2697	6	121798486	121812571	+	GJA1	gap junction protein, alpha 1, 43kDa (connexin 43)
GC06P126112	4.13677	4.06108	4.22293	4.10554	4.18897	4.11201	4.4997	4.29819	4.78116	4.27508	4.40694	4.0987	3.89441	4.24657	4.15612	4.14189	4.07379	4.32389	4.20505	4.21716	4.38069	4.40844	4.04931	4.40857	23493	6	126112526	126124110	+	HEY2	hairy/enhancer-of-split related with YRPW motif 2
GC06M127803	3.54727	3.43215	3.63763	3.52536	3.42099	3.40411	3.49652	3.40311	3.41539	3.51676	3.59866	3.63082	3.58625	3.52449	3.57697	3.56265	3.457	3.63344	3.55174	3.50217	3.86618	3.3576	3.55948	3.44507	9729	6	127803428	127838552	-	KIAA0408	KIAA0408
GC06M128331	3.87251	3.80123	6.83626	4.53338	3.88504	4.02131	3.67278	3.59882	3.66441	4.10778	4.10566	4.29046	3.87371	4.0632	4.14992	4.31999	3.99744	4.19128	4.50329	4.71202	4.48781	4.69988	4.80319	4.38903	5796	6	128331624	128883416	-	PTPRK	protein tyrosine phosphatase, receptor type, K
GC06P132000	4.97459	4.67894	4.55549	4.56922	4.47517	4.69656	4.93594	4.69685	4.52005	4.8162	4.72608	4.70058	4.96158	4.77719	4.70137	4.71784	4.6689	4.69871	4.6873	4.64496	4.87337	4.986	5.14652	4.61188	5169	6	132000167	132109898	+	ENPP3	ectonucleotide pyrophosphatase/phosphodiesterase 3
GC06M132311	4.23308	5.97295	5.39113	4.52107	3.95612	3.84478	3.77152	3.96654	3.86953	4.11564	4.39992	3.705	3.41408	3.50947	3.88084	3.67443	3.85832	3.81321	3.84033	3.79849	3.93564	4.06409	4.11057	3.87622	1490	6	132311017	132314147	-	CTGF	connective tissue growth factor
GC06P133604	3.74817	3.8112	3.87585	3.72149	3.8566	3.69304	4.40759	3.60662	3.98331	3.86419	3.81823	3.52955	4.12535	3.4952	3.77442	4.04055	3.75938	3.92293	4.335	4.3099	3.96279	4.4659	4.83676	3.97711	2070	6	133604205	133892353	+	EYA4	eyes absent homolog 4 (Drosophila)
GC06P134251	3.746	3.67701	3.60697	3.44894	3.52254	3.4729	4.04713	3.55235	3.61125	3.83994	3.9075	3.55223	3.81268	3.46146	3.36207	3.79451	3.668	3.79057	3.83211	3.79049	3.84883	4.11405	4.07269	3.57632	6943	6	134251969	134258368	+	TCF21	transcription factor 21
GC06M135280	3.50249	3.47486	4.11819	3.95166	4.15814	3.684	3.97482	3.41794	3.50039	3.67224	3.7656	3.7579	3.61243	3.85141	3.57769	3.52946	4.20398	3.72617	3.87079	3.80106	3.89013	3.77158	3.90331	3.84367	64577	6	135280221	135312937	-	ALDH8A1	aldehyde dehydrogenase 8 family, member A1
GC06M137362	3.49345	3.49188	3.38589	3.50929	3.38817	3.33275	3.70369	3.55725	3.44194	3.51011	3.47974	3.55179	3.84785	3.58446	3.28282	3.36119	3.50325	3.50116	3.53495	3.60635	3.8288	3.6356	3.94046	3.48952	53832	6	137362801	137407991	-	IL20RA	interleukin 20 receptor, alpha
GC06M138578	3.81823	3.57056	3.76026	3.58776	3.75894	3.61857	3.77361	4.08608	3.85399	4.35057	4.34203	3.63978	3.66247	3.76912	3.91677	3.73725	3.87501	4.15939	3.88594	4.02393	4.01959	4.19775	4.40752	3.90025	59351	6	138578821	138581321	-	PBOV1	prostate and breast cancer overexpressed 1
GC06M142438	4.10094	4.02528	3.7712	3.87334	4.04412	3.85889	3.34603	3.72419	3.54656	4.31905	4.22587	3.99411	3.48445	3.7205	4.11236	3.52955	3.7536	4.16323	4.21515	4.60348	4.60567	4.84427	4.65825	3.99019	4829	6	142438439	142451629	-	NMBR	neuromedin B receptor
GC06M150023	4.68922	4.94894	4.61615	4.79605	4.49197	4.66109	4.72635	4.61798	5.09673	5.01539	4.76022	4.52399	4.53602	4.56407	4.5738	4.34651	4.5366	4.67062	4.84497	4.82686	4.86826	4.70541	4.96881	4.58905	9113	6	150023743	150081085	-	LATS1	LATS, large tumor suppressor, homolog 1 (Drosophila)
GC06P153164	3.29905	3.05414	3.23598	3.37368	3.75222	3.24301	3.06622	2.95341	3.07183	3.15002	3.30534	3.20304	2.96408	3.07526	3.27768	2.92451	3.15094	3.15042	3.54516	3.24269	3.31071	3.31478	3.64565	3.39665	7432	6	153113625	153122591	+	VIP	vasoactive intestinal peptide
GC06M153423	4.9408	4.79125	4.84024	4.85377	4.53523	4.88193	4.30426	4.77991	4.75231	4.74363	4.98531	4.82572	4.17217	4.55491	4.81234	4.67969	4.6706	5.08031	5.18124	5.43858	5.16815	5.29938	5.25694	4.94705	26575	6	153373733	153494082	-	RGS17	regulator of G-protein signalling 17
GC06P154452	3.83563	3.81634	3.66872	3.77267	3.57112	3.74516	3.65362	3.91811	4.17572	3.81865	4.13833	3.81344	3.91959	3.90485	3.8276	3.48716	4.03749	4.05482	4.09579	4.06006	4.09223	4.16111	4.33179	3.70882	4988	6	154402135	154609693	+	OPRM1	opioid receptor, mu 1
GC06M155808	4.08729	3.97687	4.28168	4.10093	3.90326	4.05053	4.0804	3.70379	3.80297	4.08344	4.41635	3.95895	4.08198	3.94535	4.27911	3.60654	3.87501	4.09856	4.17732	4.25565	3.94954	4.61241	4.24408	4.0417	50508	6	155758195	155818729	-	NOX3	NADPH oxidase 3
GC06P160513	4.71618	4.51939	4.07019	4.24218	4.20657	4.17927	4.34162	4.70503	4.73256	4.57861	4.61211	4.39142	4.83797	4.65785	4.66773	4.70694	4.883	4.66302	5.05989	4.72234	6.2464	5.38064	5.24092	4.35499	6580	6	160462852	160499738	+	SLC22A1	solute carrier family 22 (organic cation transporter), member 1
GC06P160739	3.02971	3.05703	3.04055	3.0647	2.97679	2.93231	2.98214	3.11284	3.28715	2.95224	3.06236	2.96314	3.23939	3.09495	3.01891	3.12949	3.11544	2.98829	2.97354	3.08429	2.96043	3.11991	3.07708	3.15227	6581	6	160689414	160796003	+	SLC22A3	solute carrier family 22 (extraneuronal monoamine transporter), member 3
GC06M160858	4.33933	4.07759	4.05959	4.23633	4.0677	3.95901	4.25738	4.25781	4.24573	4.17539	4.09013	4.27346	4.24921	4.02449	4.11086	3.80484	4.09968	4.53379	4.6024	4.59612	4.75933	4.90032	5.02252	3.97448	80350	6	160793452	160852146	-	LPAL2	lipoprotein, Lp(a)-like 2
GC06M161740	3.98772	3.7451	3.27393	3.58215	3.79154	3.89388	4.01378	3.64187	3.73598	4.17854	3.84049	3.87531	3.94061	3.86286	3.84523	4.10991	3.43308	3.84923	3.96187	3.94515	4.12486	4.65025	4.29814	3.30053	5071	6	161689663	163068790	-	PARK2	Parkinson disease (autosomal recessive, juvenile) 2, parkin
GC06P163118	4.47183	4.23541	4.44471	4.5407	4.48614	4.61863	4.11521	4.38112	4.13026	4.67416	4.42072	4.19687	3.89067	3.84452	4.44819	4.32787	4.23234	4.62776	4.5666	4.73983	4.48529	5.01133	5.16821	4.63499	135138	6	163068153	163656513	+	PACRG	PARK2 co-regulated
GC06P167675	4.16705	4.08076	3.73121	3.91323	3.71152	4.0232	4.09383	4.0582	4.08714	4.39695	4.25699	4.13897	4.12372	4.01468	4.16808	4.25387	4.11063	4.49928	4.09567	4.21707	4.93865	4.287	4.41012	4.05861	54346	6	167624890	167649491	+	UNC93A	unc-93 homolog A (C. elegans)
GC07P001343	5.43523	5.00636	4.90478	5.06643	5.13027	4.8717	5.86771	4.93187	5.30976	4.66168	5.22238	4.96793	5.73286	5.27379	4.94165	5.60682	5.04555	4.98255	4.6675	4.96467	5.09818	5.15314	4.88458	5.08056	7975	7	1536893	1549204	+	MAFK	v-maf musculoaponeurotic fibrosarcoma oncogene homolog K (avian)
GC07M004670	3.63618	3.62738	3.55702	3.64692	3.54633	3.6451	3.53608	3.74182	3.51688	3.96329	3.88872	3.6591	3.63042	3.66267	3.61145	3.38608	3.5012	3.82989	3.69286	3.88485	3.61418	4.30848	3.86724	3.55788	56903	7	4863896	4868151	-	PAPOLB	poly(A) polymerase beta (testis specific)
GC07P010786	3.18762	3.45723	3.57174	3.67984	3.80567	3.42824	3.29349	3.27261	3.15493	3.19033	2.95962	3.12104	3.02501	3.21918	3.29068	2.98234	3.0288	3.15277	3.07035	3.08027	3.12147	2.98485	3.22846	3.27526	9678	7	10980040	11175766	+	PHF14	PHD finger protein 14
GC07M013960	3.55659	3.38481	3.29212	3.47874	3.21398	3.24326	3.09461	3.45639	3.36404	3.56038	3.32969	3.37937	3.47649	3.35646	3.31332	3.34643	3.21579	3.54762	3.60209	3.72857	3.61247	3.63146	3.70991	3.22218	1607	7	14153769	14847413	-	DGKB	diacylglycerol kinase, beta 90kDa
GC07M016274	4.54226	4.43503	4.35593	4.36238	4.45379	4.3185	4.36434	4.18185	3.94975	4.30986	4.34488	4.15426	4.02698	4.08735	4.37102	3.90552	3.90785	4.46873	4.77767	4.98675	4.97778	5.13021	5.24207	4.47148	25928	7	16467632	16536730	-	SOSTDC1	sclerostin domain containing 1
GC07M017839	4.46433	4.36341	4.06903	4.04176	4.0663	4.24428	4.33768	4.55492	4.42124	4.39593	4.65683	4.18232	4.12195	3.82983	4.16275	4.02383	4.23137	4.4228	4.69546	4.46094	4.79661	4.91945	4.88419	4.31808	221823	7	18032926	18034011	-	PRPS1L1	phosphoribosyl pyrophosphate synthetase 1-like 1
GC07M018930	3.6336	3.47373	3.90039	3.6983	3.82515	4.11184	3.88313	3.85559	4.02514	4.50525	4.0218	3.8245	4.13225	4.31307	3.72749	3.86129	3.87708	3.76269	3.82742	3.85633	4.03922	3.85914	4.12476	3.612	7291	7	19121617	19123820	-	TWIST1	twist homolog 1 (acrocephalosyndactyly 3; Saethre-Chotzen syndrome) (Drosophila)
GC07M019508	4.20621	4.47138	4.73762	4.49152	5.00207	4.71442	4.02301	4.62037	4.44601	4.15962	3.97494	4.20543	4.19904	4.08315	3.92353	3.95129	3.25262	4.08717	4.08468	3.89277	4.20358	4.10237	4.02962	4.63828	221830	7	19701609	19715185	-	TWISTNB	TWIST neighbor
GC07P021240	4.94917	4.91399	5.07903	4.44942	4.02515	4.45716	4.79896	4.58469	4.96703	4.37759	4.76579	4.2363	4.85436	3.92523	4.57875	4.05118	4.32536	4.79211	5.55976	5.11411	5.36454	5.26982	5.7849	4.95738	6671	7	21434213	21520674	+	SP4	Sp4 transcription factor
GC07M025037	4.23686	4.12573	4.02562	3.93733	4.00876	3.95785	3.82192	3.61041	4.02505	4.06439	4.72177	4.14174	4.00833	3.83781	4.31037	3.91833	3.8087	4.31735	4.35715	4.91412	4.78101	4.91559	4.65483	3.81129	64111	7	25230717	25234630	-	C7orf9	chromosome 7 open reading frame 9
GC07M026913	4.30501	4.18541	4.13376	4.01753	3.99078	4.0502	3.72112	3.81427	3.89516	4.09471	4.09158	3.93498	3.95291	3.85427	3.8881	3.64904	3.87523	4.13468	3.98553	4.1923	4.72084	4.04808	4.30803	3.85913	3199	7	27106498	27108919	-	HOXA2	homeobox A2
GC07M026958	5.13755	4.36974	4.54195	4.40455	4.36912	4.76558	4.99326	4.84815	4.63974	4.71663	4.2645	4.60471	4.05434	4.75366	4.29135	4.24587	4.50295	4.85573	4.6895	4.42785	4.89569	4.78561	5.00705	4.18339	3203	7	27151640	27153893	-	HOXA6	homeobox A6
GC07P029007	4.67303	4.62078	4.31391	4.65299	4.55788	4.87353	4.46007	4.33075	4.35737	4.18747	4.38237	4.31044	4.63178	4.71705	4.68304	5.06111	4.82736	6.04794	4.71461	4.82515	4.73152	4.48662	4.32268	4.4347	1124	7	29200850	29519454	+	CHN2	chimerin (chimaerin) 2
GC07M036137	3.20602	3.29979	3.22189	3.27034	3.54321	3.44774	3.70459	3.24009	3.44356	3.24865	3.11834	3.19949	3.28203	3.35361	2.981	3.27562	3.13122	3.18741	3.10538	3.21826	3.19377	3.27444	3.3154	3.20318	23366	7	36330355	36396221	-		KIAA0895 protein
GC07M037718	4.41098	4.2093	4.25703	4.29422	4.17564	4.09586	4.23029	4.04895	4.12001	4.30587	4.44648	4.2483	4.10873	4.17138	4.27119	3.89277	4.17353	4.49803	4.60733	4.76459	4.4897	4.90056	5.01521	4.48725	6424	7	37912067	37922902	-	SFRP4	secreted frizzled-related protein 4
GC07P038819	4.82497	4.12049	3.85446	3.98702	4.11726	4.11432	4.17553	4.545	3.83484	4.70224	4.94016	4.18696	3.8203	4.07703	4.13003	4.12229	4.00539	4.58328	4.26428	4.39825	4.7034	5.19485	4.81293	3.94673	11281	7	39012932	39470915	+	POU6F2	POU domain, class 6, transcription factor 2
GC07M043875	5.05687	4.43222	4.24791	4.46323	4.3799	4.34789	5.02696	5.05319	4.77205	5.02969	4.73202	4.63818	5.28017	5.08355	4.43388	5.18927	4.92145	4.74064	4.82478	4.95978	5.26059	4.88494	4.94523	4.41995	5224	7	44068851	44071688	-	PGAM2	phosphoglycerate mutase 2 (muscle)
GC07M044032	5.06647	4.64425	4.53339	4.56255	4.43589	4.54535	4.92575	4.43066	4.60801	5.42455	4.71203	4.76483	4.72057	4.74804	4.87833	4.82197	4.62137	5.00015	5.25004	5.27611	5.45591	5.00607	5.113	4.70486	816	7	44225421	44331749	-	CAMK2B	calcium/calmodulin-dependent protein kinase (CaM kinase) II beta
GC07P045701	3.17338	3.06929	3.15558	3.36968	3.20578	3.20009	3.27732	2.98559	2.98612	3.41605	3.26725	3.19644	3.16988	3.17836	3.35749	3.04614	3.21973	3.51229	3.25963	3.26619	3.21922	3.3716	3.40178	3.30127	3484	7	45894483	45899791	+	IGFBP1	insulin-like growth factor binding protein 1
GC07M050858	4.91739	4.69683	5.07594	4.84327	4.52722	4.32846	4.13491	3.92992	3.72581	4.57399	4.93345	4.46336	3.93506	3.94146	4.58645	3.79833	4.06628	4.77215	4.82171	5.28203	5.03512	5.16252	5.14877	4.78169	23242	7	51051403	51351990	-	COBL	cordon-bleu homolog (mouse)
GC07M072627	5.01477	4.65352	4.52258	4.66028	4.66907	4.70411	5.2128	5.29045	5.31396	5.29752	4.95832	4.80453	5.35406	5.22953	4.65993	5.004	4.81902	4.83389	5.01571	4.82171	5.0195	4.98519	4.89135	4.54565	1365	7	72821263	72822512	-	CLDN3	claudin 3
GC07P072686	5.00055	4.85994	4.50077	4.75668	4.64127	4.63087	4.84063	4.60445	4.8509	5.0252	5.37651	4.7164	4.77316	4.86501	4.97185	5.01583	6.00688	5.50677	4.62415	5.07035	5.42442	4.95381	5.00748	4.91539	1364	7	72880009	72884950	+	CLDN4	claudin 4
GC07M080976	4.62202	4.86937	4.32248	4.85742	4.75402	4.21058	3.46178	4.27081	3.71448	3.85807	3.86539	5.1455	5.3091	3.92157	4.06617	3.91169	4.24036	4.98978	3.78339	4.02794	4.1903	4.25478	4.09275	4.01432	3082	7	81169380	81237388	-	HGF	hepatocyte growth factor (hepapoietin A; scatter factor)
GC07M082637	3.20374	3.13565	3.3164	3.14316	3.20784	3.29116	3.18685	3.20065	3.42634	3.24883	3.45354	3.16002	3.16084	3.13872	3.15343	3.19191	3.23545	3.18741	3.30249	3.34661	3.21006	3.46947	3.29033	3.42013	9723	7	82831157	83116260	-	SEMA3E	sema domain, immunoglobulin domain (Ig), short basic domain, secreted, (semaphorin) 3E
GC07M083235	4.97084	4.59943	4.17039	3.8792	4.29307	4.31052	5.10222	4.62089	4.25133	4.53268	4.74636	4.45962	4.71803	4.36762	4.43674	4.78845	4.24148	4.67726	4.91313	5.32834	5.02638	4.92603	5.64618	4.44508	10371	7	83428425	83661845	-	SEMA3A	sema domain, immunoglobulin domain (Ig), short basic domain, secreted, (semaphorin) 3A
GC07P085917	5.05151	4.61567	4.48297	4.58186	4.5116	4.47734	4.70144	4.487	4.50831	5.15255	5.26365	4.49495	4.81012	4.63901	4.54919	4.66231	4.82584	4.96099	4.62245	4.99628	4.96068	4.94189	5.06845	4.72233	2913	7	86111165	86332127	+	GRM3	glutamate receptor, metabotropic 3
GC07P086902	3.30847	3.2462	3.3401	3.0935	3.72833	3.51934	3.72843	3.50503	3.53999	3.54614	3.10896	3.13587	3.22706	3.38591	3.13505	3.45333	3.53304	3.3151	3.15075	3.28473	3.40679	3.30845	3.21168	3.34039	154661	7	87095664	87299547	+		Rap2-binding protein 9
GC07M087552	3.38499	3.27482	3.44923	3.42894	3.76284	3.27119	3.35698	3.49075	3.40922	3.33108	3.37739	3.23139	3.44377	3.35499	5.35189	4.32686	6.23845	4.06112	3.661	3.33794	6.97909	4.7417	4.78434	3.46298	79689	7	87745274	87774142	-	STEAP4	STEAP family member 4
GC07P092506	4.60816	4.53891	4.60734	4.28179	4.89906	4.65965	4.91513	4.2488	4.80611	4.75652	4.85823	4.42027	3.96426	4.28064	4.52033	4.4639	4.42745	4.74905	4.76254	4.72447	4.66469	4.94442	5.01153	4.61465	55610	7	92699588	92826273	+		hypothetical protein LOC55610, isoform b
GC07P093180	3.34306	3.26764	3.36178	3.19249	3.17772	3.23409	3.46492	3.28118	3.7311	3.38621	3.34167	3.32609	3.83082	3.52759	3.16547	3.36053	3.56358	3.31462	3.34117	3.24728	3.56521	3.40013	3.28206	3.47743	2792	7	93058820	93378421	+	GNGT1	guanine nucleotide binding protein (G protein), gamma transducing activity polypeptide 1
GC07M093859	4.17007	3.94161	4.49533	4.53488	4.25058	4.17115	4.15519	4.32963	4.01168	4.30093	4.4015	4.18921	3.94326	4.55661	4.24096	4.36626	3.97439	4.35757	4.28617	4.50822	4.21328	4.64616	4.61718	4.29814	8910	7	94052474	94123414	-	SGCE	sarcoglycan, epsilon
GC07P094759	4.67227	4.21902	4.16666	4.29683	4.1791	4.25994	4.39115	3.99547	4.13946	4.37696	4.42376	4.3181	4.21741	3.96081	4.37065	4.09591	3.96595	4.59898	4.57321	4.59305	4.46357	4.92661	4.91771	4.29079	51666	7	94953219	94996048	+	ASB4	ankyrin repeat and SOCS box-containing 4
GC07P096279	5.39636	4.95851	4.29979	5.01501	4.8585	4.96628	5.09267	5.36886	5.11408	5.35263	5.41698	4.92162	4.98541	4.71311	5.05291	5.40091	4.55676	5.1227	5.26122	5.32571	5.76922	5.21022	5.14662	4.56086	1750	7	96473225	96478287	+	DLX6	distal-less homeobox 6
GC07P096390	3.99116	4.94237	4.36844	4.27053	4.04995	4.46624	4.17697	4.63543	4.82474	3.52304	3.90732	4.4929	4.83751	4.633	4.03823	3.89697	3.72233	3.61541	3.91719	3.78883	3.61962	3.82968	3.95827	3.303	57001	7	96584955	96649009	+	ACN9	ACN9 homolog (S. cerevisiae)
GC07P097006	3.28746	3.16993	3.08518	3.07635	3.12117	3.14567	3.22549	3.0309	3.27224	3.07668	3.14891	3.25954	3.16158	3.22699	3.09087	3.30311	3.35583	3.08123	3.15414	3.26778	3.29608	3.22368	3.26944	3.075	6863	7	97199310	97207718	+	TAC1	tachykinin, precursor 1 (substance K, substance P, neurokinin 1, neurokinin 2, neuromedin L, neurokinin alpha, neuropeptide K, neuropeptide gamma)
GC07P098568	3.28577	3.15626	3.14934	3.16074	3.01773	3.01427	3.15171	3.31597	3.24126	3.03793	3.20276	3.25924	3.27519	3.1756	3.32406	2.98682	3.08285	3.32218	3.39602	3.34562	3.7047	3.73769	4.13693	3.22639	10552	7	98761445	98801825	+	ARPC1A	actin related protein 2/3 complex, subunit 1A, 41kDa
GC07M098638	4.67504	4.37652	4.16841	4.48817	4.44356	4.45096	4.79936	4.52299	4.31363	4.88906	4.37465	4.24652	4.39442	4.4376	4.45162	4.71715	4.36769	4.49012	4.34635	4.48327	4.63217	4.53205	4.58502	4.17201	11333	7	98830524	98844228	-	PDAP1	PDGFA associated protein 1
GC07P098746	4.68053	4.95125	5.76515	5.33677	5.34545	5.24207	5.67069	5.26275	5.3595	5.22461	5.12355	4.87145	4.88528	4.78872	5.05577	5.05177	5.01314	4.46847	4.57694	4.34716	4.71837	4.29954	4.30274	5.2354	23660	7	98940539	98969380	+	ZFP95	zinc finger protein 95 homolog (mouse)
GC07M098891	3.74515	3.7508	3.66377	3.71564	3.69067	3.55739	3.77168	3.82962	3.71012	3.84623	3.77801	3.8246	4.00673	3.72989	4.5557	3.88634	4.17793	3.83996	3.75465	3.83924	3.99841	3.86616	3.99591	3.6047	1577	7	99083753	99115557	-	CYP3A5	cytochrome P450, family 3, subfamily A, polypeptide 5
GC07M098999	4.20694	4.22109	4.42432	4.26971	4.60053	3.8835	4.51863	4.5661	4.4996	4.35351	4.30045	4.17555	4.65674	4.26886	4.51274	4.28264	4.45334	4.38585	4.31495	4.39578	4.81868	4.53282	4.89552	4.49416	1576	7	99192518	99219744	-	CYP3A4	cytochrome P450, family 3, subfamily A, polypeptide 4
GC07P099828	4.79915	4.39687	3.99	4.12427	4.14828	4.35942	4.94464	5.55753	5.03788	4.74253	4.65655	4.7546	4.90654	5.05814	4.39056	4.71784	4.84373	4.73567	4.69508	4.93529	4.98064	4.82779	4.83466	4.08925	26261	7	100021946	100036674	+	FBXO24	F-box protein 24
GC07M100550	5.45399	5.04112	4.7293	4.55881	4.55809	5.10661	4.77198	5.36261	4.81769	4.58762	4.98345	4.88808	4.5831	4.727	4.64167	4.15043	4.7128	4.92989	5.45625	4.90986	4.79041	5.40869	4.97441	4.5726	64792	7	100743368	100751791	-	RABL5	RAB, member RAS oncogene family-like 5
GC07P102147	4.57332	4.01503	4.14505	4.12285	4.19162	3.99937	4.26669	4.1991	4.10897	5.33688	5.14345	4.13769	4.26522	3.74603	4.23103	3.73725	4.25751	4.30951	4.23057	4.19471	4.36461	4.90501	4.51526	4.76771	10234	7	102340687	102372631	+	LRRC17	leucine rich repeat containing 17
GC07P106704	4.93924	4.31283	4.04516	4.10094	4.05318	4.07155	4.09034	4.06618	3.92411	4.74192	4.48807	4.14811	3.90017	3.69499	4.17823	3.96179	4.04079	4.5983	4.97215	4.78025	4.65264	4.79167	5.05132	4.34859	2845	7	106901741	106903043	+	GPR22	G protein-coupled receptor 22
GC07M106999	3.41958	3.26096	3.2882	3.18394	3.31339	3.29476	3.42007	3.4622	3.35636	3.36992	3.34853	3.34235	3.74195	3.58536	3.23796	3.34662	3.23566	3.55362	3.40923	3.56483	3.68328	3.71022	3.54022	3.44799	1811	7	107193148	107230906	-	SLC26A3	solute carrier family 26, member 3
GC07M107382	5.11997	4.79341	4.50899	4.66168	4.49663	4.42637	4.71015	4.34086	4.41674	4.78623	4.92308	4.74469	4.62702	4.86137	4.82581	4.80674	4.57017	5.06865	5.01291	5.18536	5.58523	5.43802	5.42077	5.1549	4897	7	107575319	107884065	-	NRCAM	neuronal cell adhesion molecule
GC07M112314	3.67066	3.60969	3.78253	3.76496	3.54772	3.70361	3.68006	3.5878	3.75732	3.67593	3.60085	3.95246	3.67122	3.44253	4.34099	3.70711	3.60272	3.61764	3.76926	3.77203	3.62161	3.69255	3.69926	3.65088	54329	7	112507703	112515015	-	GPR85	G protein-coupled receptor 85
GC07M113108	3.72263	3.35929	3.19684	3.44155	3.29384	3.32823	3.36586	3.56269	3.30922	3.41625	3.42757	3.46131	3.31693	3.45585	3.46242	3.46748	3.30553	3.46952	3.40388	3.41477	3.66886	3.42094	3.59113	3.33479	5506	7	113301621	113346300	-	PPP1R3A	protein phosphatase 1, regulatory (inhibitor) subunit 3A (glycogen and sarcoplasmic reticulum binding subunit, skeletal muscle)
GC07P117458	3.54379	3.52172	3.60693	3.42473	3.39345	3.30817	3.76246	3.51337	3.67452	3.55347	3.58524	3.40652	3.39751	3.22785	3.49961	3.51931	3.33718	3.69262	3.53193	3.52977	3.5092	3.78785	3.94542	3.39806	56311	7	117652186	117669977	+	ANKRD7	ankyrin repeat domain 7
GC07P119507	3.27867	2.86015	3.10127	3.03798	2.96117	3.00029	3.36787	3.14299	3.12729	3.18776	3.02931	3.07026	2.97192	3.05921	3.19602	2.84848	3.02742	2.99005	3.1113	3.06051	3.30825	3.07603	3.13647	3.02566	3751	7	119700957	120177623	+	KCND2	potassium voltage-gated channel, Shal-related subfamily, member 2
GC07M120022	3.11919	3.11975	3.06737	3.14806	3.11936	3.03833	3.03745	3.48726	2.88488	3.06632	3.14453	2.96741	2.93394	3.0399	3.08058	2.79497	2.93961	3.0676	3.12867	4.67557	3.29374	3.63557	3.60552	2.96205	23554	7	120214611	120285413	-	TSPAN12	tetraspanin 12
GC07P121108	3.17714	3.16797	3.09992	3.09556	3.06908	3.08069	3.03405	3.0769	2.91008	3.17113	3.27604	3.16002	3.00738	3.05582	3.26804	3.32414	3.15902	3.18169	3.35425	3.26205	3.35991	3.6016	3.53257	3.21142	5803	7	121300642	121489324	+	PTPRZ1	protein tyrosine phosphatase, receptor-type, Z polypeptide 1
GC07M121310	4.39362	4.67024	4.60393	4.65787	5.31382	5.38819	4.31036	4.78833	4.62252	5.08754	5.08293	4.32094	5.25748	5.20906	4.01265	4.48584	4.46348	4.37988	4.02908	3.87901	4.51506	4.20507	4.27067	4.1507	10157	7	121503422	121561112	-	AASS	aminoadipate-semialdehyde synthase
GC07M121553	4.86738	4.27091	4.02178	4.1449	4.14505	3.99948	3.97562	4.03077	3.9057	4.50169	4.31605	4.09572	4.0232	3.88681	4.23564	3.86634	3.8299	4.30631	4.60427	4.71984	4.84569	4.46483	4.92891	4.3489	93664	7	121746688	122313750	-	CADPS2	Ca2+-dependent activator protein for secretion 2
GC07M122228	4.81598	4.56262	4.14284	4.53272	4.36862	4.31023	4.17553	3.78267	4.25881	4.37889	4.80716	4.41727	3.38369	4.25687	4.45889	3.87449	3.68168	4.39678	4.96048	5.1273	5.04042	5.09143	5.46966	4.70748	50833	7	122421994	122422990	-	TAS2R16	taste receptor, type 2, member 16
GC07M122775	3.9071	3.62051	4.56843	4.91497	4.99879	4.67454	3.53324	4.14217	3.49819	3.64856	3.73805	3.71489	3.7912	4.04225	3.61271	3.19187	3.80668	3.86912	3.61953	3.82552	3.78077	3.83239	3.84781	4.68247	4698	7	122964289	122985194	-	NDUFA5	NADH dehydrogenase (ubiquinone) 1 alpha subcomplex, 5, 13kDa
GC07P123159	4.55562	4.4882	4.47262	4.52862	4.34151	4.33095	4.59493	4.43571	4.30208	4.49407	4.69969	4.42592	4.32283	4.10503	4.51622	4.31115	4.37574	4.79764	5.03852	5.1028	5.13545	5.17986	5.7416	4.58604	6677	7	123352525	123398695	+	SPAM1	sperm adhesion molecule 1 (PH-20 hyaluronidase, zona pellucida binding)
GC07M125672	4.33163	4.16174	4.2457	4.17207	4.16148	4.14151	4.26107	4.20853	4.11219	4.3652	4.44605	4.38977	4.18159	4.45321	4.43663	4.33813	4.32121	4.34276	4.48581	4.62291	4.48473	4.83094	4.76365	4.10951	2918	7	125865892	126670546	-	GRM8	glutamate receptor, metabotropic 8
GC07P127475	4.56418	3.817	4.25941	4.43047	4.66451	4.18184	4.11629	4.39657	4.30109	4.3935	4.33556	4.68476	4.73586	5.45933	5.12048	4.42573	4.89055	4.47258	4.53967	4.46753	4.74199	5.45376	5.15303	4.60933	3952	7	127668566	127684917	+	LEP	leptin (obesity homolog, mouse)
GC07P129614	3.17876	3.20833	3.16345	3.10157	3.43801	3.11642	3.55638	3.04504	3.2811	3.48409	3.32666	3.31556	3.42882	3.41229	3.18023	3.44831	3.34629	3.31729	3.29059	3.3089	3.79516	3.31714	3.38369	3.20349	1357	7	129807590	129815184	+	CPA1	carboxypeptidase A1 (pancreatic)
GC07M130642	4.65877	4.78271	5.04053	4.80226	4.58627	4.63185	4.76041	4.29422	4.91247	4.00266	5.07691	4.43247	4.06568	4.28201	4.39511	4.03328	3.98469	4.80118	4.21086	5.75885	4.73604	4.73631	4.88949	4.92201	5420	7	130835562	130891916	-	PODXL	podocalyxin-like
GC07P134129	3.12757	3.04189	3.16393	3.11446	3.3018	3.1697	3.27098	3.2561	3.38302	3.19334	3.26616	3.09961	3.69294	3.19476	3.06681	3.16584	3.17848	3.07254	3.04995	3.0712	3.18014	3.31728	3.12401	3.28044	340351	7	134321803	134451160	+	AGBL3	ATP/GTP binding protein-like 3
GC07M136369	3.9227	3.62278	3.41722	3.60706	3.60486	3.70486	3.74764	3.73605	3.89562	4.28467	4.1465	3.65384	3.60216	3.76249	3.68815	3.5787	3.43038	3.85887	4.13318	3.91607	4.15499	3.811	4.06183	3.79085	5764	7	136562636	136679086	-	PTN	pleiotrophin (heparin binding growth factor 8, neurite growth-promoting factor 1)
GC07P137218	3.22726	3.08825	3.33747	3.31581	3.14487	3.23494	3.09233	3.19297	3.20245	3.23604	3.33665	3.0622	3.14028	3.31515	3.36533	3.22896	3.11183	3.29733	3.46822	3.22093	3.68421	3.44484	3.32488	3.18177	6718	7	137337609	137453590	+	AKR1D1	aldo-keto reductase family 1, member D1 (delta 4-3-ketosteroid-5-beta-reductase)
GC07M137848	4.65982	4.24447	4.13388	4.19715	4.04865	4.22314	4.35629	4.03046	4.37163	4.84369	4.87135	4.01264	4.26355	4.39283	4.4191	4.87395	4.14333	4.55147	4.81164	4.5187	4.89967	5.29627	5.19348	3.93162	50617	7	138041579	138133481	-	ATP6V0A4	ATPase, H+ transporting, lysosomal V0 subunit a4
GC07M142567	4.28515	4.31159	4.37288	3.91716	4.04435	4.07362	4.52494	4.45379	4.13028	4.14656	4.36944	4.0615	4.17768	4.18003	4.32377	4.60586	4.24634	4.46939	4.30856	5.53065	4.77562	4.22029	4.33786	4.4082	9715	7	142760616	142769270	-		KIAA0773 gene product
GC07M149473	5.40886	4.93134	4.55676	4.71919	4.66711	4.86162	5.23735	5.11744	5.00281	5.3428	5.31584	4.83171	5.21099	5.36827	4.64111	5.19273	4.87689	5.13698	4.98599	4.76855	5.15239	5.07319	4.92459	4.56759	5919	7	149666351	149669639	-	RARRES2	retinoic acid receptor responder (tazarotene induced) 2
GC07P150125	4.81836	4.56742	4.69063	4.6447	4.72461	4.50604	5.19738	5.45035	5.36116	5.04048	5.06782	4.6783	4.86801	4.57017	4.8902	5.07584	5.27109	5.01567	4.62646	4.99822	5.20889	5.53174	4.79357	4.65399	4846	7	150319079	150342608	+	NOS3	nitric oxide synthase 3 (endothelial cell)
GC07P154299	5.29595	4.76886	4.46098	4.51458	4.28858	4.7684	4.95562	4.8652	4.75384	5.07232	5.10485	4.514	4.63456	4.68728	4.56783	4.56804	4.39235	5.28657	5.23141	4.8131	5.28532	4.97529	5.58658	4.65605	3361	7	154493478	154507205	+	HTR5A	5-hydroxytryptamine (serotonin) receptor 5A
GC07P154748	4.85144	4.50454	4.5379	4.51453	4.39436	4.58899	4.64956	4.33503	4.1532	4.99224	4.87155	4.46857	4.4475	4.27407	4.82086	4.35307	4.51409	4.89234	4.7027	4.80762	4.8269	5.00727	5.2595	4.65737	2020	7	154943584	154948188	+	EN2	engrailed homolog 2
GC07M155095	4.45768	3.95021	4.27413	4.38032	4.20119	4.08047	4.61929	4.69642	4.90072	4.70926	4.33741	4.3109	4.58487	4.82538	4.26865	4.67277	4.61927	4.21243	4.26769	4.49111	4.43977	4.83157	5.02597	4.1736	6469	7	155288318	155297728	-	SHH	sonic hedgehog homolog (Drosophila)
GC07P155932	3.24728	3.24386	3.152	3.09187	3.26089	3.22178	3.24529	3.35468	3.25043	3.23761	3.44822	3.26937	3.09742	3.23056	3.23802	3.26048	3.2859	3.13329	3.34992	3.26871	3.36577	3.39126	3.40355	3.18504	140545	7	156126161	156162579	+	RNF32	ring finger protein 32
GC08P011599	4.53174	4.37398	4.43859	4.34085	4.42467	4.15684	4.86233	4.34728	4.89959	4.77457	4.47341	4.39365	4.41949	4.46592	4.35912	4.53506	4.30941	4.5675	4.49005	4.42749	4.60612	4.65183	5.22347	4.48967	2626	8	11599161	11654918	+	GATA4	GATA binding protein 4
GC08P012914	4.11331	3.80339	3.74239	3.88711	3.83499	3.76932	3.96863	3.76266	3.89035	4.18801	4.09864	4.10226	3.79113	3.8959	4.0417	3.82441	4.24908	4.10626	4.19915	4.09921	4.10366	4.02155	4.21664	3.74347	57604	8	12914143	12928045	+		KIAA1456 protein
GC08P015442	4.93891	4.46422	5.28424	4.86816	5.76427	4.52756	4.52512	4.51617	4.80652	4.75632	4.81865	4.76911	4.61631	4.36848	4.83255	4.31201	4.46531	4.70662	4.85413	4.6972	4.99832	4.97618	5.24274	4.98875	7991	8	15442100	15666364	+	TUSC3	tumor suppressor candidate 3
GC08M016894	3.64428	3.34789	3.62618	3.61556	3.77529	3.635	3.63348	3.72457	4.03905	3.76158	3.64546	3.54376	3.88903	3.58607	3.5853	3.72617	3.52819	3.5323	3.51463	3.61779	3.89519	3.63503	3.98546	3.61278	26281	8	16894704	16904045	-	FGF20	fibroblast growth factor 20
GC08M017203	3.93124	3.62936	4.03857	3.63445	3.5901	3.65348	3.65301	3.84178	3.76454	4.10165	3.69559	3.72249	3.45277	3.16439	3.74706	3.77529	3.69304	3.7875	3.80577	3.78678	4.02458	4.12513	4.04834	3.84231	9108	8	17199912	17315207	-	MTMR7	myotubularin related protein 7
GC08P017440	4.03527	3.91033	4.13145	4.35272	4.03549	4.1199	3.97513	3.82627	3.71876	4.26468	4.60092	4.28968	3.83123	3.96414	4.18171	3.78247	4.06347	4.5077	4.81308	4.45111	4.76379	4.74982	4.72483	4.23595	6542	8	17440684	17472296	+	SLC7A2	solute carrier family 7 (cationic amino acid transporter, y+ system), member 2
GC08P017478	4.70398	4.14951	4.17305	4.27492	3.90783	4.51862	4.43934	4.85317	4.72281	4.26583	4.39825	4.44829	4.11777	4.8919	4.33396	4.34685	4.86663	4.41988	4.28034	4.37283	4.90028	4.58446	4.78267	4.47201	5157	8	17478985	17544903	+	PDGFRL	platelet-derived growth factor receptor-like
GC08M020046	5.00701	4.54285	4.29569	4.54628	4.2334	4.36576	4.71395	4.52434	4.39299	4.62649	4.80911	4.46097	4.48562	4.08328	4.6513	4.18581	4.30614	4.70032	5.29961	5.16544	4.74039	5.44538	5.341	4.39139	6570	8	20046646	20084997	-	SLC18A1	solute carrier family 18 (vesicular monoamine), member 1
GC08M020147	4.5527	4.64777	4.42003	4.47342	4.19456	4.46185	4.40378	4.82005	4.85015	4.92726	4.84243	4.74761	5.03647	4.64825	4.49779	5.16448	4.74427	4.63642	5.05224	5.00534	5.06039	5.09379	4.89246	4.46579	11178	8	20147956	20157083	-	LZTS1	leucine zipper, putative tumor suppressor 1
GC08P022519	3.93142	3.74166	3.62362	3.51522	3.79522	3.54238	4.25427	4.06879	4.09803	4.30286	3.66751	3.53184	3.65999	4.01912	3.60296	4.57634	4.1361	3.66724	3.67787	3.81003	3.89838	3.93762	4.1199	3.54091	57805	8	22518231	22533920	+	KIAA1967	KIAA1967
GC08P024827	4.15866	4.16284	4.08668	3.84882	3.90584	4.09418	4.2319	4.15593	4.10065	4.31604	4.13996	4.29916	4.05955	4.44056	4.04433	4.01688	3.79947	4.07588	4.3721	4.22396	4.13109	4.3649	4.36075	3.83025	4741	8	24827211	24832510	+	NEF3	neurofilament 3 (150kDa medium)
GC08M025332	3.1609	3.09959	3.23755	3.38185	3.28624	3.13288	3.33923	3.37281	3.26883	3.07043	3.16243	3.1873	3.26526	3.58719	3.11763	3.22565	3.38988	3.37828	3.22416	3.27168	3.34962	3.39474	3.40379	3.51551	2796	8	25332692	25337836	-	GNRH1	gonadotropin-releasing hormone 1 (luteinizing-releasing hormone)
GC08M026661	4.31227	3.99471	3.55707	3.74581	3.87096	3.80088	4.16669	4.04417	4.02992	4.27376	4.05707	3.94132	4.17869	3.99752	3.89713	3.95795	4.03826	4.13127	4.19684	4.01068	4.39963	4.35242	4.28429	4.01493	148	8	26661583	26778839	-	ADRA1A	adrenergic, alpha-1A-, receptor
GC08P028407	3.90664	4.313	3.94953	3.98776	3.94631	3.8491	4.60858	4.48177	3.77561	3.71598	3.49987	3.61262	3.59758	3.9662	3.58728	3.2999	3.46664	3.52976	3.54143	3.47334	3.69782	3.60161	3.79924	3.81574	7976	8	28407691	28477878	+	FZD3	frizzled homolog 3 (Drosophila)
GC08M030808	5.07327	4.96931	4.74349	4.93741	4.64991	5.0968	4.68074	4.65813	4.91578	5.2173	5.12723	4.82497	5.14298	4.84677	5.03612	4.18844	4.26744	5.09371	5.63529	5.38582	5.11229	5.26052	5.31142	5.05479	56154	8	30808602	30826075	-	TEX15	testis expressed sequence 15
GC08P039561	3.97606	3.80399	3.81067	3.98487	3.78497	3.72903	4.01793	3.89972	3.89782	4.06278	3.84713	3.72007	3.81364	3.66266	3.85348	3.73013	3.79877	3.94374	4.19063	4.01045	4.09306	4.66416	4.67037	3.84635	8749	8	39561256	39706740	+	ADAM18	ADAM metallopeptidase domain 18
GC08M039720	3.32965	3.3276	3.2339	3.14805	3.34894	3.2523	3.20597	3.3871	3.23828	3.32708	3.34189	3.27055	3.30037	3.59217	3.33217	3.31784	3.14913	3.38591	3.32449	3.47433	3.48786	3.47675	3.42188	3.34136	2515	8	39720413	39814936	-	ADAM2	ADAM metallopeptidase domain 2 (fertilin beta)
GC08P040130	3.05189	2.95278	3.21055	2.99604	2.99878	3.03641	3.13729	3.0732	3.15189	3.06155	2.97828	3.13477	3.16443	3.35499	3.08778	3.32068	3.10122	2.99108	3.0411	3.06335	3.02765	2.97085	3.1643	3.03922	56892	8	40130143	40131599	+	C8orf4	chromosome 8 open reading frame 4
GC08M042151	4.35642	3.82049	3.68329	3.58197	3.51413	3.58505	3.83807	3.7751	3.81717	4.11374	3.83388	3.63873	4.00803	3.72339	3.73359	3.71283	4.08038	4.14174	4.10465	4.52127	4.04075	3.81507	4.10697	3.81381	5327	8	42151911	42184351	-	PLAT	plasminogen activator, tissue
GC08P042671	4.78506	4.24034	4.12918	4.2365	4.20597	4.03626	4.19819	4.10965	3.70116	4.24301	4.61186	4.30072	3.8266	4.01474	4.29999	3.89798	3.59599	4.49169	4.84401	4.85953	4.49112	4.83453	5.19583	4.22487	1142	8	42671718	42711366	+	CHRNB3	cholinergic receptor, nicotinic, beta 3
GC08M049992	3.24097	3.24274	3.25584	3.11013	3.181	3.12268	3.34262	3.33682	3.33394	3.47907	3.39804	3.23175	3.47412	3.56059	3.3737	3.37588	3.34347	3.28887	3.30954	3.41327	3.32519	3.48584	4.02546	3.218	6591	8	49992795	49996541	-	SNAI2	snail homolog 2 (Drosophila)
GC08M053185	3.62432	3.58431	4.14215	4.17758	3.63187	3.64901	3.31179	3.54084	3.58924	3.48585	3.33093	4.04418	3.65673	3.72352	4.8374	3.82414	3.97487	3.30805	4.15391	4.76933	3.70169	3.59644	3.67367	3.34724	9705	8	53185951	53484856	-	ST18	suppression of tumorigenicity 18 (breast carcinoma) (zinc finger protein)
GC08M054304	4.80372	4.70698	4.56886	4.62223	4.57074	4.68121	4.50972	4.76155	4.8585	4.7542	4.85178	4.79761	5.01039	4.13934	4.71665	4.68709	4.39002	4.86771	5.18053	5.0887	5.24899	5.3362	5.58892	4.85175	4986	8	54300828	54326747	-	OPRK1	opioid receptor, kappa 1
GC08P055533	3.7779	3.90014	3.95487	4.12321	3.75858	3.87637	4.40712	4.10951	3.79797	4.19656	4.22562	3.84698	3.69824	3.73721	4.02865	4.16895	3.97859	4.22998	4.27412	4.26446	4.82678	4.83775	4.71608	4.3295	64321	8	55533047	55535484	+	SOX17	SRY (sex determining region Y)-box 17
GC08M059565	3.1412	3.15922	3.38	3.2956	3.2148	3.00648	3.09717	3.2992	3.00597	3.2142	3.14434	3.20172	3.36022	3.01176	3.15291	3.09431	3.30363	3.0425	3.26602	3.3292	3.23285	3.35147	3.19441	3.19611	1581	8	59565291	59575275	-	CYP7A1	cytochrome P450, family 7, subfamily A, polypeptide 1
GC08M064134	4.06956	4.07068	3.96685	4.04042	3.80204	3.79802	3.88356	3.86498	3.94598	4.329	4.43961	4.14048	3.59	3.40456	4.18195	3.74945	3.87501	4.12425	4.29129	4.50957	4.91337	4.60491	4.61896	4.2331	7274	8	64135984	64161166	-	TTPA	tocopherol (alpha) transfer protein (ataxia (Friedreich-like) with vitamin E deficiency)
GC08M065671	4.56468	4.54475	4.08907	3.9953	4.09046	4.00171	4.09942	3.77846	3.81742	3.93102	3.79331	4.27031	4.59896	4.73016	3.94186	3.92898	3.78037	3.98993	4.12126	4.06414	4.2039	4.11623	4.58279	4.88177	9420	8	65671245	65873902	-	CYP7B1	cytochrome P450, family 7, subfamily B, polypeptide 1
GC08P067743	5.06156	5.26375	5.38098	5.09405	5.17446	5.46383	4.86234	5.32966	5.51764	5.13506	5.29022	5.32375	5.02147	6.03759	4.67161	5.34456	5.90707	5.22744	4.4038	4.69372	5.32884	5.09979	5.10298	4.58313	56260	8	67751007	67755789	+	C8orf44	chromosome 8 open reading frame 44
GC08P069026	4.98912	4.8476	4.19245	4.50291	4.1687	4.78986	4.5366	4.12056	4.61488	4.76908	5.00489	4.52208	4.47832	4.57377	4.62792	4.47297	4.3874	4.69246	4.87339	4.94962	4.97209	5.28132	5.29974	4.50245	80243	8	69027156	69306451	+	DEPDC2	DEP domain containing 2
GC08P070541	4.15935	4.01862	4.6643	4.73633	4.17197	3.94748	3.87865	4.1018	4.16365	4.23505	4.28029	3.92373	3.58173	3.89707	4.07959	4.00731	3.81743	4.27277	4.44235	4.33594	4.68882	4.89423	4.97836	4.18502	23213	8	70567634	70734840	+	SULF1	sulfatase 1
GC08M070748	4.63926	4.41796	3.97411	4.32951	4.13436	4.14899	4.53909	4.26579	4.40176	4.28793	4.1972	3.95382	4.07212	3.54672	4.32915	4.05913	3.80282	4.37072	4.65286	4.53499	4.80688	4.63628	4.96176	4.03113	81796	8	70747131	70909762	-	SLCO5A1	solute carrier organic anion transporter family, member 5A1
GC08M073096	4.84682	4.60143	4.80636	4.71155	4.47432	4.59648	4.2921	4.35115	4.43374	4.87659	5.11263	4.66453	4.34044	4.47003	4.67459	4.47466	4.47729	4.85248	5.21818	5.02932	4.97121	4.94054	5.6168	4.63746	8989	8	73096039	73150373	-	TRPA1	transient receptor potential cation channel, subfamily A, member 1
GC08P073612	5.06945	4.51674	4.54686	4.68586	4.42231	4.69477	4.67005	4.63372	4.56196	5.12335	5.03839	4.62486	4.50039	4.39446	4.66909	4.64332	4.59201	5.0535	5.08301	5.31324	5.31721	5.31925	5.51036	4.58235	9312	8	73612179	74013136	+	KCNB2	potassium voltage-gated channel, Shab-related subfamily, member 2
GC08P075899	4.87196	4.63509	4.56847	4.80929	4.69699	4.41914	4.50598	4.5187	4.92286	4.97151	4.78271	4.71968	4.19676	4.03351	4.49044	4.23653	4.25389	4.97369	5.21227	5.11902	5.20418	5.42756	6.07401	4.82793	51050	8	75899326	75929817	+	PI15	peptidase inhibitor 15
GC08P076482	3.57479	3.40398	3.35177	3.23982	3.22864	3.44122	3.4571	3.3731	3.43278	3.67853	3.45238	3.71301	3.37572	3.49567	3.57621	3.6979	3.30164	3.52023	3.63209	3.50532	4.02669	3.75936	3.99045	3.25417	3174	8	76614757	76641614	+	HNF4G	hepatocyte nuclear factor 4, gamma
GC08P081561	3.51192	4.74641	5.79918	6.47932	6.87028	4.97196	3.50144	3.70859	3.61167	3.08515	3.10101	3.69956	3.56676	3.4656	3.81248	3.52454	3.23472	3.54736	3.59878	3.30687	3.27985	3.38769	3.67587	4.92912	65986	8	81560408	81595322	+	ZBTB10	zinc finger and BTB domain containing 10
GC08M082515	3.6917	3.39009	3.37527	3.11434	3.08535	3.36789	3.60259	3.24778	3.45069	3.61097	3.3775	3.34457	3.63295	3.4003	3.40997	3.61319	3.1432	3.46815	3.48795	3.54121	3.81354	3.59741	3.56557	3.56118	5375	8	82515120	82522274	-	PMP2	peripheral myelin protein 2
GC08M082874	4.14671	4.26966	4.44177	4.23226	4.40269	4.8773	3.86587	3.98223	4.0724	3.86325	3.81325	4.10541	3.82504	4.18956	4.01507	3.96169	3.9022	4.03973	4.05768	4.63762	4.15599	3.98419	4.24365	4.39091	64089	8	82874372	82916990	-	SNX16	sorting nexin 16
GC08P086537	3.09057	3.03156	3.19301	3.27585	3.22582	3.12709	3.20922	3.6757	3.36552	3.08738	3.15984	3.0464	3.11889	3.34529	2.92977	3.03408	3.21066	2.98786	3.05607	2.88942	3.32115	3.01001	3.12482	3.02656	761	8	86537709	86548526	+	CA3	carbonic anhydrase III, muscle specific
GC08M087655	4.87461	4.64426	4.51431	4.3901	4.28922	4.78735	4.76012	4.64167	4.75484	5.09189	4.84511	4.75323	4.70333	4.71705	4.7362	4.75525	4.75479	4.97511	4.77019	5.69256	5.42846	5.67849	5.37992	4.69358	54714	8	87655279	87825017	-	CNGB3	cyclic nucleotide gated channel beta 3
GC08P098950	3.56789	3.47268	3.76431	3.88785	3.95244	3.6805	3.40019	3.7088	3.50419	3.78228	3.51467	3.49539	3.53396	4.16937	3.98125	3.57137	5.31643	3.41146	3.46533	3.3192	3.55738	3.39934	3.45574	3.66579	4147	8	98950486	99118120	+	MATN2	matrilin 2
GC08P100025	3.83287	3.85589	4.07319	3.76961	3.89906	3.56063	3.77882	4.11044	3.9133	3.72221	3.8144	3.87595	3.93954	3.75771	4.7943	3.6088	3.9563	3.89258	3.88319	3.64861	4.14048	3.71585	3.84457	4.22103	116039	8	100025845	100033508	+	OSR2	odd-skipped related 2 (Drosophila)
GC08P101239	3.64588	4.00466	5.32923	4.10245	5.60052	4.46007	3.59501	3.76836	3.25122	3.78671	3.24505	3.5192	3.48282	3.37016	3.55488	3.76558	3.63068	3.58762	4.11243	3.59134	5.35788	4.64678	4.94725	3.81655	6674	8	101239831	101323306	+	SPAG1	sperm associated antigen 1
GC08P104499	4.50793	4.55664	4.36028	4.63003	4.6569	4.27935	4.2923	4.58884	4.57378	4.42285	4.2898	4.36921	4.67126	4.25826	4.19044	4.35711	4.43427	4.49861	4.67387	4.72794	4.61054	4.46659	4.58527	4.72819	25879	8	104496117	104524376	+	WDSOF1	WD repeats and SOF1 domain containing
GC08M105460	4.71743	4.20224	4.03543	4.17004	4.06908	4.2539	4.4844	4.45539	4.40395	4.76677	4.34803	4.05183	4.08813	4.06705	4.24515	4.43195	3.97324	4.38431	4.35818	4.43541	4.365	4.49792	4.80051	4.33157	1807	8	105460828	105548417	-	DPYS	dihydropyrimidinase
GC08M111048	3.35125	3.47331	3.36066	3.39493	3.34281	3.39474	3.2875	3.57508	3.26325	3.3862	3.59355	3.44393	3.30039	3.71563	3.49715	3.42964	3.29226	3.45635	3.53213	3.57136	3.8085	3.76678	3.86128	3.49301	27012	8	111048408	111056135	-	KCNV1	potassium channel, subfamily V, member 1
GC08P121188	4.51103	4.33227	4.0921	4.30765	4.16242	4.23037	4.33295	4.47639	4.24897	4.34894	4.69043	4.05734	4.03821	4.28974	4.20817	4.45267	4.19658	4.53983	4.22751	4.46222	4.84194	4.64111	4.44446	4.30686	7373	8	121141199	121453447	+	COL14A1	collagen, type XIV, alpha 1 (undulin)
GC08M122694	3.47785	3.5106	3.26781	3.31972	3.28166	3.34231	3.17764	3.3794	3.42127	3.64449	3.4451	3.27231	3.49468	3.21183	3.29938	3.18771	3.35289	3.49301	3.70101	3.64614	3.56147	3.80205	3.61336	3.67747	3037	8	122694720	122722811	-	HAS2	hyaluronan synthase 2
GC08M131861	4.62697	4.41816	4.20862	4.08065	4.22917	4.34808	4.79992	5.23799	5.06028	4.62169	4.9617	4.79967	5.05587	4.79077	4.38319	5.43713	4.74442	5.06405	4.79639	4.50425	4.66147	4.84848	4.6468	4.21123	114	8	131861728	132123854	-	ADCY8	adenylate cyclase 8 (brain)
GC08M143820	4.91837	4.57214	4.92902	4.23806	4.5119	4.5309	5.16281	5.10209	5.33628	5.22459	4.76079	4.62881	4.87719	4.81753	4.50298	5.03255	4.75567	5.16874	4.66486	5.13203	5.60413	5.10209	5.35078	4.97742	57152	8	143819364	143820831	-	SLURP1	secreted LY6/PLAUR domain containing 1
GC08M144310	3.96645	4.14638	4.18619	3.88642	4.22983	3.95254	4.02045	4.34477	4.67678	4.14227	4.03852	3.99382	4.03892	4.31312	3.95116	4.15802	4.39618	4.35935	4.09301	4.1442	4.19869	4.0208	4.17594	4.29942	4062	8	144310706	144313116	-	LY6H	lymphocyte antigen 6 complex, locus H
GC08U900475	3.31946	3.35976	3.9368	3.98993	3.81652	4.05206	3.60448	3.53764	3.73788	3.68847	3.74552	3.67518	3.45967	3.40367	3.35611	3.47676	3.47151	3.06131	3.20388	3.50521	3.08854	3.36158	3.40141	3.34724	9831	8	144803096	144804902	NUL	ZNF623	zinc finger protein 623
GC09P000831	3.93535	3.66737	3.57383	3.41697	3.72193	3.74765	3.72412	3.60927	4.04466	3.74256	4.29899	3.82643	3.50553	3.61813	3.57419	3.6816	3.53146	3.73846	3.75303	3.98555	3.74065	3.99505	3.87827	3.59991	1761	9	831689	959088	+	DMRT1	doublesex and mab-3 related transcription factor 1
GC09P004480	4.316	4.26159	4.12263	4.10498	4.34874	4.20918	4.3814	4.08678	4.22405	4.74358	4.73398	4.22777	3.98263	4.21952	4.19959	4.21254	3.93654	4.42865	4.60345	4.73059	4.65955	4.61213	4.7618	4.36722	6505	9	4480443	4577469	+	SLC1A1	solute carrier family 1 (neuronal/epithelial high affinity glutamate transporter, system Xag), member 1
GC09M004578	4.51993	4.30844	4.23358	4.10583	4.13648	4.09186	4.19076	4.02752	4.09683	4.67274	4.65627	4.27863	4.05069	4.14731	4.36558	3.83988	4.31195	4.32278	4.85883	4.58739	4.81209	4.88773	4.93426	4.26484	55064	9	4543385	4656508	-	C9orf68	chromosome 9 open reading frame 68
GC09M005153	4.32266	3.88595	3.81633	4.37738	4.32971	4.21573	4.3504	4.23845	4.38425	4.46336	4.23626	4.06679	4.52943	4.21722	4.06626	4.82732	4.44019	4.30361	4.46774	4.38296	4.34663	4.48287	4.81244	4.3454	11172	9	5153864	5175618	-	INSL6	insulin-like 6
GC09M005289	4.18212	4.40888	4.34917	4.13038	4.18076	4.72094	3.8748	3.95177	3.73426	4.03664	4.40302	3.90866	3.37389	3.50473	3.82075	3.73853	3.83827	3.96041	3.89684	4.05999	4.11908	4.05254	4.05081	4.09735	6019	9	5289867	5294580	-	RLN2	relaxin 2
GC09M005324	4.11305	4.0668	4.09563	3.99804	4.28596	4.32499	4.15732	3.93609	4.06265	4.09035	4.2078	4.05244	3.8416	3.89866	3.95248	3.99069	4.00101	4.05482	4.22723	4.02341	4.43977	4.09147	3.99614	4.25342	6013	9	5324968	5329873	-	RLN1	relaxin 1
GC09P005880	4.43696	4.15434	4.28529	4.19316	4.05172	4.07291	4.05002	4.10185	3.97222	4.32565	4.41216	4.14716	3.80493	3.89746	4.25371	4.02758	4.07139	4.51318	4.45139	4.58751	4.54468	4.80013	4.72912	4.24334	2315	9	5880908	5899822	+	MLANA	melan-A
GC09P006231	3.19823	3.13142	3.3606	3.2417	3.28357	3.08047	2.96936	3.20149	3.00972	3.1893	3.15967	3.07439	3.18631	3.07102	3.14032	3.16337	3.25749	3.20321	3.27596	3.26571	3.08204	3.20236	3.11624	2.96414	90865	9	6231677	6247982	+	C9orf26	chromosome 9 open reading frame 26 (NF-HEV)
GC09P017569	3.63816	3.5636	3.546	3.54171	3.60733	3.61309	3.40019	3.3027	3.32154	3.82449	3.65599	3.51402	3.41947	3.34922	3.7071	3.40343	3.24722	3.70747	3.77994	4.08609	4.0344	4.21134	4.08365	3.44318	6456	9	17569063	17787120	+	SH3GL2	SH3-domain GRB2-like 2
GC09M019046	3.47127	4.06978	3.91658	4.21567	3.54058	3.54428	4.17857	4.12527	4.13554	3.29815	3.27251	4.3383	3.54088	3.68713	3.45344	3.52025	3.47369	3.28966	3.3165	3.51447	3.17273	3.22552	3.04688	3.69576	54801	9	19043141	19092902	-	FAM29A	family with sequence similarity 29, member A
GC09M021067	5.26211	4.23552	4.5775	4.45633	4.39081	4.42259	4.66539	4.46632	4.46927	5.18215	4.86366	4.74406	4.63376	4.52662	4.73172	4.38622	4.4342	4.89047	5.19553	4.70293	5.1097	4.76169	4.91641	4.35499	3456	9	21067104	21067943	-	IFNB1	interferon, beta 1, fibroblast
GC09M021294	3.55117	3.34417	3.15562	3.42206	3.25442	3.40267	3.0755	3.26369	3.16932	3.39177	3.53643	3.41556	3.32842	3.09059	3.45276	3.41708	3.19973	3.66307	3.73706	3.85824	3.71086	4.52612	4.4542	3.43848	3442	9	21294613	21295312	-	IFNA5	interferon, alpha 5
GC09M021374	3.31926	3.40037	3.25848	3.43086	3.41945	3.40666	3.11998	3.26538	3.41918	3.50702	3.70887	3.47881	3.07494	3.3456	3.70887	3.51817	3.39682	3.80092	3.67936	4.00342	3.95302	3.84306	4.1831	3.38007	3440	9	21374254	21375396	-	IFNA2	interferon, alpha 2
GC09P021399	3.3462	3.19815	3.31064	3.09157	3.30979	3.29113	3.13011	3.09477	3.3506	3.29014	3.47887	3.21686	3.35431	3.29698	3.34157	3.23028	3.32624	3.31777	3.67661	3.72237	3.5092	3.83157	3.4689	3.56017	3445	9	21399132	21400174	+	IFNA8	interferon, alpha 8
GC09M021992	4.13303	4.06925	3.50728	3.8361	3.59113	3.64905	4.09541	4.8918	5.02859	4.25213	4.17716	3.88949	4.72704	4.66989	3.71264	4.75634	4.56329	4.27088	3.27318	3.95067	4.49322	3.96762	3.87283	3.69411	1030	9	21992905	21999312	-	CDKN2B	cyclin-dependent kinase inhibitor 2B (p15, inhibits CDK4)
GC09M023680	3.86885	3.57976	3.55067	3.75626	3.65055	3.6451	3.75033	3.35954	3.53464	3.52527	3.68995	3.38278	3.50355	3.59793	3.55092	3.43983	3.25676	3.68385	3.87078	3.80594	3.90189	4.64478	4.79678	3.78448	1993	9	23680104	23816301	-	ELAVL2	ELAV (embryonic lethal, abnormal vision, Drosophila)-like 2 (Hu antigen B)
GC09P026947	3.79402	4.1451	4.24879	4.62333	4.69825	4.48489	4.03811	4.52509	4.35979	3.16015	3.34347	4.08981	3.94596	4.32523	3.81935	3.70752	3.49792	3.35262	3.40148	3.35386	3.27674	3.18971	3.30148	3.1904	80173	9	26946409	27052901	+	IFT74	intraflagellar transport 74 homolog (Chlamydomonas)
GC09M026986	3.24322	3.16109	3.25754	3.28473	3.27383	3.24728	3.58556	3.16265	3.73538	3.47768	3.23051	3.29642	3.39705	3.54277	3.20374	3.22109	3.26178	3.26566	3.22937	3.22461	3.68418	3.19658	3.21247	3.23037	64922	9	26983587	26995670	-	LRRC19	leucine rich repeat containing 19
GC09P027099	4.6485	4.71862	4.69763	5.23277	4.48686	4.44188	4.39856	4.02168	4.04817	4.14035	4.1727	4.31853	4.71576	4.68929	4.35348	4.06149	3.88438	4.31231	4.42235	4.37961	4.96523	5.05457	5.46278	4.12626	7010	9	27099463	27220171	+	TEK	TEK tyrosine kinase, endothelial (venous malformations, multiple cutaneous and mucosal)
GC09M034651	5.02999	4.6332	4.98974	4.84026	4.65061	4.61728	4.83385	5.0449	5.23363	5.35935	5.17492	4.90139	5.11095	5.39772	4.75623	4.98499	4.92066	4.88604	4.89967	5.50752	5.03221	4.86912	4.94702	4.74604	10850	9	34651892	34652689	-	CCL27	chemokine (C-C motif) ligand 27
GC09P036026	4.31979	4.90847	5.55018	5.18154	5.41071	5.10977	4.03869	2.83328	3.88712	4.65606	5.16984	4.6659	4.29741	4.77523	4.97705	4.32007	5.08984	4.67786	3.93466	3.95551	3.77981	4.28747	4.01537	4.46432	8434	9	36026915	36114448	+	RECK	reversion-inducing-cysteine-rich protein with kazal motifs
GC09P037644	5.2038	4.58242	3.92669	4.28017	4.38264	4.1934	4.87826	4.5283	4.77216	4.97855	5.23951	4.8088	4.8471	4.82548	4.7476	4.88483	4.78093	5.14303	5.18432	5.35446	5.01685	4.99259	5.07336	4.87619	22844	9	37641051	37736901	+	FRMPD1	FERM and PDZ domain containing 1
GC09M070380	4.28955	4.17658	4.24598	4.13257	3.89106	3.95355	3.57364	3.73896	3.44357	3.73815	4.47948	4.06554	3.46404	3.45182	4.32484	3.79242	3.56684	4.19992	4.66989	4.73221	4.60803	4.8552	4.66115	4.22112	80036	9	72339787	73251640	-	TRPM3	transient receptor potential cation channel, subfamily M, member 3
GC09P074341	4.70801	4.00368	4.02136	4.14082	4.05467	4.11828	4.39026	3.64153	3.95075	4.15401	4.22163	4.18344	4.00319	3.64413	4.45121	3.44071	4.07121	4.23043	4.24424	4.36748	4.5398	4.7213	4.84145	4.31969	6096	9	76302071	76491935	+	RORB	RAR-related orphan receptor B
GC09P075735	3.79308	4.05671	4.6738	4.42624	4.11374	3.96647	3.66351	3.98902	3.69105	3.83056	4.04338	3.99457	4.03516	4.30279	4.40813	5.05381	4.4339	5.6935	4.66274	5.36315	3.99166	4.35173	4.38639	4.33899	5125	9	77695440	77998155	+	PCSK5	proprotein convertase subtilisin/kexin type 5
GC09P084514	4.91878	4.75852	4.5524	4.62336	4.66328	4.58704	4.54409	4.72581	4.70257	4.86765	4.93002	4.70612	4.56894	4.59605	4.78014	4.42967	4.5993	4.66321	5.07073	4.82836	4.82221	5.1543	5.6083	4.67486	4915	9	86473285	86828325	+	NTRK2	neurotrophic tyrosine kinase, receptor, type 2
GC09M090451	3.13746	2.98164	3.21092	2.89599	3.11287	2.99778	3.27344	3.11371	3.24421	3.05438	3.14022	3.22604	3.1931	2.9207	3.03864	3.05302	3.25262	3.21501	3.53255	3.22267	3.1233	3.42425	3.21059	3.19082	54769	9	92411933	92444928	-	DIRAS2	DIRAS family, GTP-binding RAS-like 2
GC09M091564	3.75556	3.84218	3.70895	3.75682	3.74613	3.70894	4.26636	4.21296	4.07488	4.06627	4.08669	3.63893	4.13559	3.76982	3.67316	3.96978	4.02353	4.11774	3.9026	4.25271	4.39257	4.48337	4.72483	3.82601	4920	9	93365193	93752265	-	ROR2	receptor tyrosine kinase-like orphan receptor 2
GC09M092225	3.36777	3.14538	3.28647	3.24072	3.20495	3.12967	2.99853	3.21218	3.21659	3.17803	3.28928	3.19128	3.02925	3.1232	3.20401	2.84413	3.0454	3.14628	3.16113	3.72458	3.39858	3.51897	3.63543	3.39536	4969	9	94186078	94206663	-	OGN	osteoglycin (osteoinductive factor, mimecan)
GC09M092256	3.80359	3.55809	3.57534	3.51709	3.44792	3.36564	3.49971	3.65587	3.52026	3.55742	3.61783	3.51083	3.3914	3.21263	3.59216	3.40158	3.45039	3.65854	3.75536	3.95022	3.73143	3.94703	4.0969	3.45543	4958	9	94216358	94226381	-	OMD	osteomodulin
GC09M092298	4.08678	3.77975	3.90403	3.69891	3.8196	3.68214	3.66505	4.05775	4.01353	4.01093	4.02227	4.14001	4.0317	3.73158	3.8679	3.67193	3.84649	4.00285	4.30061	4.60199	3.91908	4.13419	4.46492	3.72339	54829	9	94258311	94284609	-	ASPN	asporin (LRR class 1)
GC09M092335	4.51732	4.33566	4.43489	4.23218	4.39411	4.16869	4.17975	4.02659	3.60659	4.58446	4.53242	4.32761	3.58155	4.09453	4.35578	3.98129	4.02444	4.23854	4.40879	5.08611	4.67177	4.88096	4.91264	4.37245	1842	9	94297419	94338073	-	ECM2	extracellular matrix protein 2, female organ and adipocyte specific
GC09M095285	4.4155	4.14608	4.22583	4.05538	4.14347	4.1224	4.38535	4.51078	4.50964	4.71406	4.34343	4.50989	4.71047	4.56524	4.27627	4.68431	4.33632	4.31892	4.11694	4.47609	4.71696	4.38537	4.47302	4.37476	5727	9	97246220	97319160	-	PTCH	patched homolog (Drosophila)
GC09P098785	3.72572	3.66353	3.98582	3.64435	3.51774	3.75111	3.90394	3.92236	4.62221	3.5914	3.69576	3.77255	3.4037	3.51131	3.99154	3.67154	3.53249	3.76314	4.01982	4.00351	4.033	4.15427	4.1041	3.81425	1306	9	100746010	100872879	+	COL15A1	collagen, type XV, alpha 1
GC09P100871	4.5823	4.64076	4.20068	4.82385	4.20011	4.3447	4.06248	4.01498	4.31295	4.46831	4.73852	4.29044	4.43733	4.48022	4.19	3.89744	4.41551	4.5688	5.13371	4.9641	4.8998	5.19919	5.02301	4.41983	54886	9	102830851	103127237	+		plasticity related gene 3
GC09P102825	4.34045	4.11915	4.02479	4.27597	4.20213	4.00652	4.32809	4.14522	3.85953	4.13802	4.26677	4.11954	4.16112	3.91937	4.21827	4.19026	4.06958	4.39081	4.58882	4.40235	4.52977	4.72222	4.39678	4.44299	1539	9	104797483	104820591	+	CYLC2	cylicin, basic protein of sperm head cytoskeleton 2
GC09M108696	4.9865	4.67684	4.90769	4.91841	4.90679	4.84743	5.26767	5.14388	5.60164	4.96494	5.18615	5.11284	5.35179	5.19887	5.04367	5.13565	5.3722	4.97959	5.21927	5.14686	5.40481	5.22115	5.42454	5.06701	10880	9	110656691	110658031	-	ACTL7B	actin-like 7B
GC09P110510	4.50718	3.77707	3.68667	3.56038	3.5839	3.73114	4.05948	3.68577	3.92954	4.5138	3.95973	3.63083	3.8086	3.71062	3.59863	3.66925	3.75208	4.01771	4.37308	4.24172	3.95674	4.59878	4.48873	3.5372	4593	9	112470959	112603099	+	MUSK	muscle, skeletal, receptor tyrosine kinase
GC09M112883	4.66013	4.33215	5.06793	4.74241	4.66906	4.5083	4.52818	4.39373	4.54405	4.8345	4.64134	4.42554	4.20154	4.45537	4.55895	4.12354	4.42683	4.42713	4.65586	4.52683	4.52117	4.88773	4.97411	4.61144	7539	9	114843994	114858817	-	ZFP37	zinc finger protein 37 homolog (mouse)
GC09M114632	3.73561	3.59242	3.78777	3.90272	3.69197	3.70832	3.5582	3.62649	3.62749	3.88387	3.49298	3.75432	3.08322	3.49083	3.8296	3.67628	3.96583	3.65433	3.90776	3.81353	4.021	4.24772	4.44819	3.66239	9966	9	116591433	116608229	-	TNFSF15	tumor necrosis factor (ligand) superfamily, member 15
GC09M114862	3.85283	3.6082	3.62265	3.47067	3.32571	3.52568	3.58813	3.59071	3.6621	3.56129	3.63179	3.53478	3.4353	3.60684	3.62928	3.85736	3.92727	3.65171	4.07131	3.56488	4.16909	4.31305	4.08205	3.60847	3371	9	116822625	116920260	-	TNC	tenascin C (hexabrachion)
GC09P114983	3.94564	3.84457	3.91677	4.06147	3.90701	3.90012	3.6754	3.42153	3.70353	4.16342	3.91677	3.89819	3.64497	3.66985	3.96607	3.46703	3.74595	3.9917	4.4146	4.28765	4.16215	4.46581	4.46395	3.91212	50514	9	116943917	117204744	+	1-Dec	deleted in esophageal cancer 1
GC09M115729	4.63608	4.30202	4.39142	4.37422	4.31257	4.20521	4.34094	4.33429	4.41389	4.49825	4.89397	4.41231	4.4119	3.98469	4.58803	3.93293	4.35947	4.58432	4.76784	4.7645	4.81665	5.0105	5.06592	4.50911	58483	9	117690265	117727307	-	C9orf27	chromosome 9 open reading frame 27
GC09M122749	3.08514	3.28033	3.38196	3.23681	3.3085	3.46976	3.43816	3.57896	3.47119	3.43709	3.62148	3.33815	3.77738	3.30684	3.23686	3.22427	3.23722	3.29177	3.53267	3.36888	3.47129	3.29953	3.34812	3.49844	10773	9	124710156	124715430	-	ZBTB6	zinc finger and BTB domain containing 6
GC09P133426	4.52847	4.507	3.69302	4.08101	3.7139	4.10787	4.53202	4.53881	5.31065	4.43147	4.67168	4.22913	4.87918	4.37942	3.94862	5.15755	5.29789	4.65444	4.45044	4.33952	5.06459	4.77714	4.29984	4.20582	9719	9	135389795	135430461	+	ADAMTSL2	ADAMTS-like 2
GC09M133657	5.04365	4.65009	4.01261	4.4035	4.27416	4.42934	5.25101	5.0179	5.21053	5.19075	4.87494	4.71833	5.08373	5.18026	4.71701	5.06087	5.01	4.87643	4.96443	4.70253	5.32763	4.77702	5.25724	4.49981	7410	9	135616837	135847226	-	VAV2	vav 2 oncogene
GC09P134998	4.4389	3.83737	4.00876	3.82243	3.93126	3.92291	4.30476	4.25693	4.80061	4.22891	4.12202	4.05618	4.52381	4.4976	4.05468	4.51117	4.60571	4.4563	3.94443	4.21577	4.67295	4.45087	4.87501	4.28491	2220	9	136912478	136919187	+	FCN2	ficolin (collagen/fibrinogen domain containing lectin) 2 (hucolin)
GC09P135193	4.6237	4.34081	4.37021	4.5974	4.25965	4.39187	4.38069	3.98099	4.33934	4.7185	4.64086	4.53992	4.3993	4.41007	4.8776	5.6947	4.33707	6.17467	4.99237	4.53027	4.56125	5.46561	5.12378	4.24397	10439	9	137106991	137152844	+	OLFM1	olfactomedin 1
GC09P135679	5.16799	4.52535	4.76589	4.52811	4.53518	4.62593	4.87012	4.50009	4.48894	4.99604	5.02016	4.52287	4.35691	4.63819	4.77403	4.3626	4.73429	5.07774	4.75277	5.06227	5.06416	5.1907	5.19063	4.7416	5047	9	137593422	137598444	+	PAEP	progestagen-associated endometrial protein (placental protein 14, pregnancy-associated endometrial alpha-2-globulin, alpha uterine protein)
GC09P137115	5.11899	4.80473	4.95522	4.88683	5.14481	4.974	5.12883	5.14619	4.88644	5.12237	4.85932	5.00446	5.00555	4.88163	4.68137	4.91558	5.07411	4.89665	5.11755	4.96241	4.9402	5.10589	5.25297	4.90433	733	9	138959533	138961240	+	C8G	complement component 8, gamma polypeptide
GC09M137164	4.45305	4.28052	5.30976	4.18056	3.83191	3.95156	4.55123	4.421	4.0378	4.6206	3.91038	3.90943	4.18763	4.05984	3.97454	4.25605	4.30941	4.39904	4.66953	4.03223	4.09223	4.45545	4.66575	5.31212	9022	9	139008880	139010845	-	CLIC3	chloride intracellular channel 3
GC09M137218	4.71137	4.81278	4.76329	4.55904	4.45351	4.71183	5.17058	5.30107	5.42348	5.09792	5.15738	4.72126	5.42545	5.67564	4.70517	5.31899	5.45767	5.23965	4.91769	5.11461	5.5265	4.90263	5.13311	4.93601	954	9	139062373	139068326	-	ENTPD2	ectonucleoside triphosphate diphosphohydrolase 2
GC0XP001758	4.2559	4.022	4.71683	4.10498	3.96562	4.01746	4.20597	4.38989	4.22947	4.22917	4.34139	4.00942	4.11844	3.95504	4.22874	4.2458	4.072	4.19838	4.35157	4.26073	4.70733	4.4754	4.08359	4.42273	438	X	1674347	1721973	+	ASMT	acetylserotonin O-methyltransferase
GC0XM005667	3.33528	3.28081	3.59057	3.33365	3.36173	3.34174	3.20407	3.37487	3.19405	3.39536	3.32332	3.28145	3.38178	3.43575	3.37606	3.30968	3.33168	3.33297	3.35394	3.67973	3.28477	3.32043	3.63468	3.51745	57502	X	5818084	6155888	-	NLGN4X	neuroligin 4, X-linked
GC0XM008306	4.40752	5.09232	5.76161	5.10179	4.6033	5.38439	4.00091	4.06614	3.80297	4.77541	5.16725	4.16191	3.57219	3.66616	4.45144	4.26047	3.73089	4.74454	5.21927	5.39114	4.66431	4.97191	5.10395	4.84505	3730	X	8456915	8660227	-	KAL1	Kallmann syndrome 1 sequence
GC0XM013548	4.98602	5.00949	4.63403	5.26502	4.06294	4.20172	4.3805	3.99221	4.37871	3.8974	3.96397	4.3339	3.99336	4.4792	3.87894	4.05227	3.94805	3.9226	3.93078	3.9643	4.09223	4.11976	4.34967	4.05228	2824	X	13698982	13866752	-	GPM6B	glycoprotein M6B
GC0XM013786	5.14048	4.71395	4.46735	4.33231	4.30993	4.86275	4.51022	4.05249	4.49443	4.48403	4.48403	4.46336	3.83195	4.1574	4.16318	4.14295	3.88468	4.29043	4.56065	4.62709	4.14702	4.76161	4.73607	3.92759	54960	X	13936326	13957932	-	FAM51A1	family with sequence similarity 51, member A1
GC0XP016427	4.46078	4.11777	3.75874	3.77162	4.28798	4.084	3.78198	3.94319	3.96145	4.66392	4.28602	4.2146	4.0037	3.69114	4.03339	3.85204	4.28461	4.41988	4.70874	4.66319	4.33237	5.24494	5.34323	4.11599	795	X	16578201	16582712	+	S100G	S100 calcium binding protein G
GC0XP016564	5.23075	4.81523	4.76239	4.52683	4.71522	4.89733	5.93758	5.27557	4.7173	4.29861	4.18714	4.84427	4.83333	5.03955	4.02777	4.58772	4.18293	4.29153	4.5409	4.41963	4.50366	4.15248	4.49151	5.05028	55787	X	16714480	16770217	+	CXorf15	chromosome X open reading frame 15
GC0XM017578	4.15124	4.08704	3.99841	4.12176	4.21213	4.16998	4.18103	4.00236	3.91193	3.95924	4.16638	4.00598	3.9443	3.95522	4.10915	4.15195	4.42065	4.05516	4.47214	4.21362	4.76706	4.49103	4.74276	4.14177	10742	X	17728091	17730428	-	RAI2	retinoic acid induced 2
GC0XP018203	5.70653	4.7773	4.71815	4.51214	4.27768	4.65689	4.96437	4.65204	4.89322	5.3837	5.33125	4.61121	4.66379	4.80823	5.07649	4.5011	4.21447	5.06318	5.25826	5.44608	5.07579	5.3055	5.20605	4.83254	6792	X	18353645	18581668	+	CDKL5	cyclin-dependent kinase-like 5
GC0XM018417	4.22641	4.0641	4.07582	4.02914	3.94137	4.03072	4.59922	4.04416	4.00729	4.59642	4.12134	4.02779	4.07598	3.86351	4.01718	4.27201	4.16927	4.12445	4.32724	4.43417	4.79496	4.2236	4.43057	4.27083	6247	X	18567730	18600150	-	RS1	retinoschisis (X-linked, juvenile) 1
GC0XP018468	4.99452	4.43337	3.86835	4.20678	4.09067	4.34262	4.46854	4.74378	4.36713	4.51215	4.52728	4.29469	4.64514	4.47096	4.43382	4.42573	4.37652	5.03303	4.96368	5.1306	5.0345	5.37736	5.45971	4.42212	5475	X	18618965	18755953	+	PPEF1	protein phosphatase, EF-hand calcium binding domain 1
GC0XM018767	4.28667	4.24944	4.09227	4.21073	4.38083	4.09274	4.2231	3.92871	3.78153	4.64687	4.95301	4.18546	3.9499	3.32735	4.60757	3.73512	3.87778	4.5444	5.03375	5.13287	4.68453	4.97966	5.26666	4.58609	10149	X	18917347	19050676	-	GPR64	G protein-coupled receptor 64
GC0XP021152	3.57229	3.64636	3.64328	3.55357	3.54111	3.51994	3.4744	3.63491	3.5005	3.38577	3.50695	3.69771	3.53182	3.7278	3.52971	3.19565	3.64828	3.93827	3.68365	3.98682	3.95878	4.24868	4.11333	4.04208	22866	X	21302480	21580700	+	CNKSR2	connector enhancer of kinase suppressor of Ras 2
GC0XM021483	5.07389	4.55369	4.44508	4.6693	4.49014	4.5906	4.57914	4.52893	4.69212	4.79633	5.10929	4.57456	4.47037	4.40807	4.57475	4.2177	4.43797	4.96664	5.07462	4.9038	5.14798	5.37185	5.39109	4.78439	23676	X	21634012	21686151	-	SMPX	small muscle protein, X-linked
GC0XP028365	4.48288	4.66755	4.34975	4.53885	4.52589	4.55772	4.31092	4.52734	4.64075	4.78529	4.90644	4.63372	4.53988	4.58038	4.48391	4.81054	4.92589	4.71695	4.61439	4.34717	4.87337	4.81594	5.132	4.58468	11141	X	28515479	29884749	+	IL1RAPL1	interleukin 1 receptor accessory protein-like 1
GC0XP029993	4.07956	4.03485	4.06663	3.97656	3.88246	3.86953	4.01297	3.61218	3.86842	4.06484	4.07833	3.84797	3.27995	4.00003	3.87135	3.87656	3.98003	4.10626	4.17606	4.50312	4.47401	4.15822	4.49748	3.99229	4113	X	30143600	30148125	+	MAGEB2	melanoma antigen family B, 2
GC0XP030008	3.45735	3.42263	3.57479	3.45862	3.56214	3.552	3.48255	3.80718	4.05023	3.76811	3.43878	3.52918	3.54916	3.56829	3.45882	3.97756	3.9367	3.68814	3.3964	3.38637	3.98968	3.57325	3.53172	3.81403	4114	X	30158473	30165528	+	MAGEB3	melanoma antigen family B, 3
GC0XM030897	4.3564	4.20798	3.9662	4.12383	4.03063	4.12042	4.30924	4.2504	4.24551	4.75652	4.35373	4.23802	4.06368	4.02481	4.12042	3.96099	3.99514	4.35181	4.35222	4.25934	4.53513	4.49043	4.51357	4.21261	1756	X	31047265	33267647	-	DMD	dystrophin (muscular dystrophy, Duchenne and Becker types)
GC0XM037764	3.83584	3.77147	3.73737	3.79996	3.61852	3.62296	3.77128	3.79688	3.74509	4.00323	3.67487	3.64186	3.82704	3.35499	4.04264	3.93605	3.57757	4.06655	4.11929	3.86955	4.28563	4.04335	4.52466	3.76894	8406	X	37893537	37965075	-	SRPX	sushi-repeat-containing protein, X-linked
GC0XP037967	4.79068	4.57794	4.43767	4.29072	4.43419	3.99544	4.59276	3.92238	4.07354	5.03765	4.93673	4.17381	4.49292	4.11993	4.47368	4.14982	3.94487	4.96431	5.0785	4.95666	4.91085	5.10107	5.43456	4.31709	5009	X	38096301	38165553	+	OTC	ornithine carbamoyltransferase
GC0XP041062	5.09604	4.72475	4.27504	4.59809	5.05042	4.62008	5.06108	5.06008	5.12658	4.95975	4.93914	4.94092	4.97684	5.48218	4.73621	4.90454	5.42088	5.27303	4.95341	5.23058	5.20233	5.18444	5.28228	4.98973	60506	X	41191630	41219907	+	NYX	nyctalopin
GC0XP043271	3.75776	3.67808	3.56015	3.77776	3.69159	3.76836	3.99343	3.878	4.47856	4.17037	3.81827	3.84534	3.97883	4.03017	3.98987	5.3595	4.23136	3.6077	3.78344	3.76954	4.11771	3.99871	4.05045	3.64049	4128	X	43400352	43491011	+	MAOA	monoamine oxidase A
GC0XM043564	3.66469	3.46681	3.58655	3.31464	3.52296	3.21459	3.70641	3.7652	3.63227	3.53313	3.63183	3.54744	3.82818	3.59575	3.83324	3.51597	3.15103	3.57947	3.58655	3.59921	3.96303	3.94538	3.91405	3.74075	4693	X	43692968	43717694	-	NDP	Norrie disease (pseudoglioma)
GC0XP046695	5.42953	5.05279	4.78199	4.74658	4.45894	4.75697	4.69528	4.84835	4.70743	5.22348	4.94275	4.77309	4.7705	4.75304	4.86063	4.66459	4.75156	4.95438	4.91596	5.26543	4.95522	5.12142	5.29011	4.78429	9104	X	46822718	46837656	+	RGN	regucalcin (senescence marker protein-30)
GC0XP046986	3.25538	3.25734	3.85635	3.38535	3.41965	3.38489	3.28219	3.30866	3.28666	2.99305	3.26357	3.19752	3.26395	3.1589	3.32868	3.4557	3.17937	3.26252	3.30973	3.28233	3.49085	3.5521	3.51732	3.45408	7712	X	47114925	47158338	+	ZNF157	zinc finger protein 157 (HZF22)
GC0XP047452	3.3822	3.33723	3.58985	3.53779	3.24846	3.33718	3.24005	3.37458	3.69359	3.5977	3.4136	3.43377	3.40144	3.24133	3.32333	3.79039	3.45982	3.45662	3.37027	3.52645	3.48953	3.83012	3.44218	3.39978	347344	X	47581244	47666550	+	ZNF81	zinc finger protein 81
GC0XP048776	3.49436	3.433	3.55822	3.42686	3.66829	3.30887	3.29044	3.61919	3.45774	5.02171	4.78073	3.23841	3.32211	3.34838	3.40476	3.25817	3.63741	3.5747	3.76766	3.70446	3.5197	3.73435	3.73967	3.44105	79917	X	48907186	48911750	+		PDZ domain containing, X chromosome
GC0XM048788	5.18166	4.76835	4.33932	4.34384	4.63227	5.08725	5.59815	5.14987	5.0586	5.19927	5.5435	5.00083	5.21445	5.19085	4.81925	5.19967	5.69845	5.39533	5.25184	4.75068	5.30215	4.50623	5.16921	4.94705	4007	X	48918849	48929720	-	LMO6	LIM domain only 6
GC0XM049156	4.83097	4.46828	4.61691	4.93476	4.66333	4.46599	5.02494	5.02241	4.93495	5.62769	4.77199	4.76676	5.34058	4.77983	4.6789	5.01901	5.1372	4.84257	5.00616	4.83887	4.78952	4.92521	4.85244	4.78535	8712	X	49339009	49347307	-	PAGE1	P antigen family, member 1 (prostate associated)
GC0XP049297	5.76006	5.00794	4.97258	5.01039	4.69864	4.75816	5.2358	5.02238	5.07693	5.03684	4.9353	4.91879	4.98586	4.77542	5.02743	5.1795	4.969	5.10934	5.20666	5.26126	5.27345	5.35262	5.38159	4.89599	9506	X	49480643	49485308	+	PAGE4	P antigen family, member 4 (prostate associated)
GC0XP049390	4.51356	4.64202	4.53414	4.30571	4.49188	4.57822	4.5755	4.63091	4.66221	4.6086	4.4536	4.55983	3.89844	3.84139	4.65907	4.53958	4.32934	4.63529	5.34782	5.65695	4.55206	4.74689	4.75898	4.88522	1184	X	49720895	49744260	+	CLCN5	chloride channel 5 (nephrolithiasis 2, X-linked, Dent disease)
GC0XM049658	4.50476	4.39813	4.201	4.22014	4.00765	4.29645	5.35242	5.16046	4.97532	4.89225	4.71695	4.26275	5.0157	4.89452	4.33176	4.54486	4.85732	4.75692	4.48994	4.43294	5.06389	4.57293	4.80775	4.455	8852	X	49842150	49852404	-	AKAP4	A kinase (PRKA) anchor protein 4
GC0XM053981	5.66843	5.26973	5.42593	4.97201	5.34816	5.2165	5.26635	5.36066	4.92577	5.4205	4.93765	5.08181	5.24443	5.27301	4.80947	4.7901	5.17433	5.39514	5.62174	5.18017	5.09198	5.35883	5.22914	5.12271	54954	X	54115317	54226439	-	CXorf17	chromosome X open reading frame 17
GC0XP056141	4.32364	3.9101	4.10585	3.868	3.92065	3.97503	3.63369	3.44518	3.72676	4.08876	4.04874	3.85947	3.55422	3.58671	3.93343	3.51763	3.91676	4.1143	4.02308	4.48108	3.92451	4.64821	4.02038	3.99458	11279	X	56275631	56328252	+	KLF8	Kruppel-like factor 8
GC0XP066546	4.21641	4.03186	4.23354	4.71107	4.17334	4.07973	3.78214	3.92151	3.80809	4.38365	4.35443	4.18696	4.01113	3.96224	4.14544	3.67061	3.6428	4.19513	4.44351	4.7152	4.49723	4.83546	4.85955	4.25077	367	X	66680598	66860844	+	AR	androgen receptor (dihydrotestosterone receptor; testicular feminization; spinal and bulbar muscular atrophy; Kennedy disease)
GC0XP068618	3.60635	3.66226	3.35474	3.53543	3.4107	3.52293	3.60826	3.34606	3.23423	3.57985	3.62963	3.54571	3.5051	3.1415	3.56552	3.35417	3.58658	3.66431	3.7593	3.86316	3.78318	3.64043	3.83872	3.36968	1896	X	68752635	69176044	+	EDA	ectodysplasin A
GC0XM072215	3.5864	3.66131	3.52848	3.59136	5.03327	5.14524	3.22061	3.192	3.52235	3.42563	3.45915	3.28057	3.29932	3.34882	3.39538	3.3125	3.20974	3.42835	3.53478	3.40846	3.56994	3.53976	3.67957	3.86376	4674	X	72348879	72351409	-	NAP1L2	nucleosome assembly protein 1-like 2
GC0XM077334	3.35994	3.24795	3.24993	3.2607	3.41927	3.34991	3.38181	3.62846	3.38636	3.39757	3.17368	3.61053	3.59128	3.91389	3.55379	3.5842	3.44791	3.30347	3.26575	3.3405	3.56799	3.37403	3.32613	3.83654	10800	X	77414786	77469743	-	CYSLTR1	cysteinyl leukotriene receptor 1
GC0XP077816	3.64662	3.63493	3.5092	3.45025	3.35452	3.57709	3.65739	3.85083	3.43694	3.55422	3.6404	3.71367	3.79184	3.73584	3.54922	3.74657	3.52391	3.53838	3.44805	3.46298	3.64237	3.4219	3.36143	3.49475	2846	X	77896956	77899244	+	GPR23	G protein-coupled receptor 23
GC0XP082569	4.42208	3.98927	3.97993	3.91328	4.1015	4.12972	4.67612	4.4129	4.12497	4.53105	4.28452	4.18801	4.53988	4.19219	4.18682	4.08865	4.31584	4.48861	4.12315	4.26803	4.6203	4.34338	4.6873	4.16419	5456	X	82649956	82651431	+	POU3F4	POU domain, class 3, transcription factor 4
GC0XM084338	4.65735	4.98478	4.95651	4.71728	4.6174	4.74001	5.24878	4.76031	5.49692	4.99642	5.41497	4.92997	5.31569	5.10609	4.98349	5.09449	5.34983	5.02019	4.58168	4.70335	5.95253	5.20182	4.81992	4.915	79983	X	84419058	84521404	-	POF1B	premature ovarian failure, 1B
GC0XM084923	5.02974	4.75097	4.33682	4.46571	4.26819	4.6045	4.84001	4.5088	4.30418	4.41784	4.59665	4.71013	4.67891	4.89935	4.74241	4.5736	4.07223	4.62381	5.14195	6.14908	4.28415	4.90851	4.65783	4.43823	1121	X	85002841	85189222	-	CHM	choroideremia (Rab escort protein 1)
GC0XP086578	3.84849	3.65766	3.48399	3.66376	3.38681	3.40651	3.49568	3.31705	3.44126	3.95595	3.88306	3.63222	3.28071	3.42706	3.54755	3.25529	3.42047	4.05585	4.08258	3.78678	4.16272	3.91426	3.90023	3.8576	56062	X	86659424	86811706	+	KLHL4	kelch-like 4 (Drosophila)
GC0XP090840	3.8085	3.59661	3.66046	3.73725	3.79847	3.53964	3.53904	3.67028	3.78197	3.85122	3.76484	3.66486	3.65006	3.58039	3.78426	3.79141	3.84691	3.72012	3.83242	3.8449	3.97354	3.73689	4.03281	3.70123	27328	X	90920959	91764882	+	PCDH11X	protocadherin 11 X-linked
GC0XP095945	4.61937	3.98149	4.06784	4.49827	4.34263	4.50876	4.13518	3.88873	4.27254	4.15297	4.25553	4.17203	4.2901	4.31195	4.22781	4.07766	4.56276	5.03183	4.5647	4.1301	4.3571	4.44518	4.42106	4.57062	29935	X	96025562	96027102	+	RPA4	replication protein A4, 34kDa
GC0XP099645	4.64929	4.09723	3.75222	3.95165	3.95385	3.81859	4.13558	4.23135	3.94593	4.64327	4.19188	4.06045	4.24481	4.00412	4.19938	4.03841	3.8228	4.47802	4.29546	4.37042	4.51497	5.04613	5.0066	4.30441	64102	X	99726485	99741538	+	TNMD	tenomodulin
GC0XP099705	4.83217	4.14945	3.9662	4.22853	4.5148	4.31584	4.68606	4.40465	4.58638	5.1563	4.51546	4.23091	4.50871	4.90013	4.19838	5.11	4.45894	4.51685	4.44727	5.35659	4.56169	4.57918	4.74789	4.922	27286	X	99785880	99812946	+	SRPX2	sushi-repeat-containing protein, X-linked 2
GC0XP100140	4.54275	4.12065	4.19299	4.05357	4.09881	3.92053	4.04085	4.29902	4.03207	4.17759	4.16391	4.16518	4.13256	4.06284	4.06561	4.14158	3.91452	4.18647	4.83615	4.2941	4.07449	4.61403	5.24524	4.33074	59353	X	100220518	100238009	+	TMEM35	transmembrane protein 35
GC0XM100329	4.07108	3.75557	3.92582	3.80193	3.91845	3.89903	3.8286	3.57041	3.59145	4.1579	4.15732	3.76468	3.47233	3.34043	3.7703	3.63118	3.5638	4.02396	4.07488	4.07866	3.88488	4.04799	4.64343	3.92445	54457	X	100409897	100434701	-	TAF7L	TAF7-like RNA polymerase II, TATA box binding protein (TBP)-associated factor, 50kDa
GC0XP101186	4.21482	4.23996	3.70309	3.73776	5.47166	4.5465	3.73884	4.10593	3.72538	3.72619	3.85197	3.769	4.00024	3.9662	3.90117	3.85477	3.67475	3.70879	3.85531	3.75894	4.18506	4.06082	4.10929	3.99284	140597	X	101267315	101269339	+	TCEAL2	transcription elongation factor A (SII)-like 2
GC0XP101781	4.63006	4.90443	5.39603	4.91727	5.07065	4.99488	4.13276	4.3089	4.42116	4.45082	4.74634	4.16629	4.49827	4.13812	4.17848	4.37433	3.8584	4.70032	4.46249	5.03111	4.90066	5.27055	5.22299	4.55849	80823	X	101862309	101894024	+	BHLHB9	basic helix-loop-helix domain containing, class B, 9
GC0XP102837	3.45557	3.48225	3.15562	3.33977	3.21921	3.37253	3.30573	3.7391	3.42127	3.60557	3.70493	3.34759	3.73238	3.28795	3.46923	3.79701	3.44353	3.61302	3.3843	3.42561	4.11217	3.50017	3.78453	3.39049	5354	X	102918409	102934201	+	PLP1	proteolipid protein 1 (Pelizaeus-Merzbacher disease, spastic paraplegia 2, uncomplicated)
GC0XM105083	5.47367	4.66178	5.0403	5.11745	4.69024	4.60894	4.95741	4.85714	4.75328	4.86493	4.80373	4.90208	4.92261	4.4376	4.9399	4.70647	4.71978	5.04617	5.67685	5.00516	5.42608	5.61091	5.43456	5.12237	6906	X	105163852	105167722	-	SERPINA7	serpin peptidase inhibitor, clade A (alpha-1 antiproteinase, antitrypsin), member 7
GC0XP105743	3.35599	3.20755	3.25615	3.24882	3.08688	3.25134	3.11193	3.25358	3.11926	3.31387	3.3649	3.3119	3.52317	3.17949	3.33615	3.0426	3.3001	3.18398	3.39563	4.27633	3.28809	3.28502	3.35059	3.2926	79589	X	105823723	105926900	+	RNF128	ring finger protein 128
GC0XM105992	4.12387	4.26305	4.03666	4.25916	4.28478	4.1395	4.07599	3.7742	3.69364	4.3152	4.112	4.0527	4.04628	4.01927	4.07114	4.1914	3.78512	4.20408	4.41767	4.28379	4.61011	4.51642	4.18902	4.65878	79710	X	106070624	106115129	-	MORC4	MORC family CW-type zinc finger 4
GC0XP107489	3.67694	3.42127	4.82623	5.52412	3.4009	3.35987	4.54617	4.28869	4.45769	4.13606	3.6503	4.59938	3.90825	4.03926	3.57814	3.1448	3.25262	3.37662	3.55421	3.66078	3.82627	4.06337	4.4358	3.46479	1287	X	107569809	107827431	+	COL4A5	collagen, type IV, alpha 5 (Alport syndrome)
GC0XM108422	4.48624	4.44919	4.45691	4.39523	4.52563	4.41382	4.47706	4.47909	4.30479	4.60359	5.20972	4.42867	3.95448	4.21549	4.55834	4.15323	4.45715	4.57897	4.77134	4.50844	4.91041	5.1349	4.95792	4.75188	2986	X	108502790	108611943	-	GUCY2F	guanylate cyclase 2F, retinal
GC0XM110294	4.14268	3.71899	3.65971	3.66145	3.60982	3.71295	3.73346	3.87841	3.92141	4.22984	4.2402	3.83148	3.66773	3.66988	3.94411	3.61309	3.6424	4.13929	4.32297	4.25952	4.01062	4.25752	4.22113	3.83858	827	X	110374987	110400407	-	CAPN6	calpain 6
GC0XM110823	3.60951	3.63846	3.33348	3.51829	3.49626	3.36363	3.61735	3.5917	3.16087	3.47497	3.51345	3.47799	3.22466	3.33484	3.48484	3.53918	3.36502	3.45554	3.62637	3.8	3.91477	4.39686	3.8703	3.56723	7224	X	110904197	111212660	-	TRPC5	transient receptor potential cation channel, subfamily C, member 5
GC0XM114061	4.45094	4.40273	4.08932	4.27476	4.28263	4.17432	4.55593	3.83535	4.44873	5.55387	5.01976	4.23921	4.01813	3.97872	4.26421	4.10853	4.23993	4.69492	4.77456	4.7422	4.83082	4.93619	5.07342	4.26428	3598	X	114144795	114158463	-	IL13RA2	interleukin 13 receptor, alpha 2
GC0XP115379	3.30306	3.25677	3.34597	3.25358	3.27519	3.17613	3.50209	3.43817	3.33558	3.3975	3.20609	3.32623	3.59088	3.25901	3.24789	3.28174	3.55753	3.10929	3.2325	3.34666	3.51409	3.29284	3.41131	3.44952	11254	X	115481817	115506651	+	SLC6A14	solute carrier family 6 (amino acid transporter), member 14
GC0XM119175	3.21588	3.23528	3.15454	3.14923	2.99544	3.071	3.23017	3.12093	3.14721	3.14932	3.13549	3.24183	3.1641	3.1989	3.35825	3.32491	3.1584	3.40106	5.15965	3.75523	3.24065	3.4345	3.303	3.24149	55026	X	119276533	119329419	-	FAM70A	family with sequence similarity 70, member A
GC0XP119277	3.32561	3.42687	3.40033	3.31717	3.35085	3.26799	3.57821	3.85427	3.48016	4.13532	3.51011	3.2953	3.7787	3.88366	3.31978	3.69104	3.52721	3.37885	3.34699	3.19839	3.75374	3.51113	3.37317	3.40329	23439	X	119379994	119400250	+	ATP1B4	ATPase, (Na+)/K+ transporting, beta 4 polypeptide
GC0XP119906	3.18515	3.29216	3.34721	3.27937	3.19007	3.15275	3.17706	3.00188	3.15372	3.39369	3.35285	3.20391	3.23025	3.25166	3.27434	3.06753	3.19058	3.51511	3.42328	3.40816	3.41692	3.43483	3.3171	3.3493	2747	X	120009142	120011475	+	GLUD2	glutamate dehydrogenase 2
GC0XM128306	3.95612	4.0206	5.70605	5.23272	4.69086	4.88576	3.61114	3.64549	3.69798	3.71807	3.74736	3.87504	3.86952	3.68092	3.88892	3.42377	3.77349	3.76796	3.94275	4.41852	3.82373	3.88429	4.06685	3.95502	6594	X	128408160	128485122	-	SMARCA1	SWI/SNF related, matrix associated, actin dependent regulator of chromatin, subfamily a, member 1
GC0XM131237	4.64477	5.1702	4.82706	4.80948	4.59334	4.79798	4.68557	4.9389	4.46715	4.93204	5.01973	4.54368	4.55512	4.50329	4.80157	4.93335	4.60149	4.82386	4.54819	5.36742	4.46911	5.19336	4.83695	4.51971	55796	X	131339859	131451676	-	MBNL3	muscleblind-like 3 (Drosophila)
GC0XM132395	4.65997	4.4667	4.76985	4.50372	4.4028	4.52463	4.47705	4.24048	4.59096	4.5334	4.66091	4.40729	4.90235	4.55261	4.36639	4.45788	4.55829	4.90952	4.97354	5.536	4.89432	5.30858	5.43491	5.03589	2719	X	132497443	132947332	-	GPC3	glypican 3
GC0XP135339	4.98564	4.44591	4.25255	4.2431	4.40938	4.3596	4.87984	4.81557	4.51672	4.98032	4.79404	4.34896	4.78427	4.59333	4.4436	4.6679	4.73239	4.74452	4.77465	4.85687	4.79165	5.30386	5.02052	4.47049	51442	X	135441976	135466629	+	VGLL1	vestigial like 1 (Drosophila)
GC0XP136373	4.2873	4.373	4.27776	4.14048	4.1418	4.16313	3.99897	3.97772	4.08837	4.26656	4.69656	4.08062	4.35892	4.3208	4.17506	4.06964	4.24908	4.4732	4.88956	4.58927	5.16325	4.93022	5.78401	4.77554	7547	X	136476011	136481923	+	ZIC3	Zic family member 3 heterotaxy 1 (odd-paired homolog, Drosophila)
GC0XP138338	4.16338	3.99349	4.26251	4.01449	3.97026	3.94774	3.93117	3.7725	3.88909	4.25396	4.10512	4.15257	3.84589	4.06998	3.82865	4.0534	3.99667	4.08717	4.44988	4.33555	4.37672	4.37318	4.98281	4.42312	2158	X	138440560	138473283	+	F9	coagulation factor IX (plasma thromboplastic component, Christmas disease, hemophilia B)
GC0XM139310	3.84992	3.97836	4.32144	4.10873	3.99367	3.9883	4.24102	4.31971	4.44873	4.07619	4.12437	3.9479	4.07496	4.02298	3.87603	4.37043	4.11436	4.10329	4.11047	4.06258	4.09036	4.15888	4.25262	4.23458	6658	X	139412817	139414891	-	SOX3	SRY (sex determining region Y)-box 3
GC0XP140651	4.37716	3.86438	3.76672	3.6789	4.09362	3.88063	3.99086	3.81461	3.98085	4.38959	4.32648	3.99483	4.14362	3.96267	3.86284	4.01408	3.94848	4.46826	4.30918	4.65916	4.36826	4.56271	4.28194	4.15118	139081	X	140810117	140813283	+	MAGEC3	melanoma antigen family C, 3
GC0XP144614	4.18491	4.05904	4.55309	4.50216	4.38849	4.22214	4.14463	4.19817	4.26668	4.21594	4.39266	4.31218	4.5918	4.34457	4.22446	4.01985	3.89692	4.38577	4.52389	4.3867	4.51728	4.62598	5.25463	4.45537	9142	X	144716619	144719060	+	CXorf1	chromosome X open reading frame 1
GC0XM148473	3.48493	3.31782	3.34963	3.37654	3.28647	3.35349	3.50358	3.5345	3.51315	3.50096	3.47206	3.35213	3.49739	3.68559	3.40151	3.54095	3.63927	3.44762	3.18738	3.29293	3.61809	3.38957	3.73507	3.25427	4110	X	148575478	148604507	-	MAGEA11	melanoma antigen family A, 11
GC0XP148668	3.82223	3.86884	3.61895	3.68267	3.7914	3.75435	3.66514	3.51798	4.01778	3.673	3.90315	3.77449	3.7129	3.5283	3.84919	3.71963	3.56442	3.98319	4.07414	4.00451	4.11419	4.37636	4.31272	3.94326	4107	X	148770653	148775266	+	MAGEA8	melanoma antigen family A, 8
GC0XP150752	3.65167	3.62152	3.61313	3.58335	3.64758	3.57031	3.86877	3.73157	3.7409	3.85345	3.5972	3.45581	3.61251	3.90132	3.70514	3.47259	3.70329	3.5086	3.46571	3.62725	3.68058	3.68114	3.68062	3.68098	4103	X	150835364	150844296	+	MAGEA4	melanoma antigen family A, 4
GC0XM151007	4.71197	4.0669	3.92044	4.02254	3.79103	4.09482	3.82025	3.8976	3.8619	4.58512	4.74195	4.13103	4.28928	4.20333	4.18648	3.43245	3.63927	4.4547	4.99147	4.94224	4.62335	5.02311	4.92761	4.19565	2556	X	151087187	151370486	-	GABRA3	gamma-aminobutyric acid (GABA) A receptor, alpha 3
GC0XP152285	4.69405	5.09523	4.83041	5.00412	4.84388	4.87798	5.26948	5.83833	5.30242	5.16531	4.80167	5.03847	5.40664	5.59246	5.02628	5.48962	5.05047	5.06502	4.8831	5.02658	5.69209	5.05275	5.19479	4.75183	633	X	152413604	152428198	+	BGN	biglycan
GC0XM153443	3.9345	4.05164	3.65071	3.69385	3.67968	3.90339	4.22261	4.12427	4.33805	4.01258	3.97962	3.81287	4.72041	4.09769	3.65176	3.87342	4.25927	3.87509	3.88832	3.67606	4.45358	3.78013	3.80862	3.51465	30848	X	153533445	153535038	-	CTAG2	cancer/testis antigen 2
GC0YM002698	5.11981	4.53531	4.20389	4.2955	4.5174	4.44803	4.65581	3.87564	4.23678	4.85166	5.17813	4.75472	4.11861	3.98756	4.79606	3.73546	3.98094	4.82047	4.97602	4.92505	4.94811	5.10919	5.3912	4.46018	6736	Y	2714896	2715792	-	SRY	sex determining region Y
GC0YP002846	5.61457	5.31682	4.88399	4.57929	4.1354	5.05929	3.81534	5.18769	3.63778	4.57115	4.55224	4.62242	4.74302	3.98375	4.6338	4.43578	4.13987	4.86468	4.73817	4.76488	4.87138	4.8032	5.14151	4.91706	7544	Y	2863545	2909891	+	ZFY	zinc finger protein, Y-linked
GC0YP013251	5.14179	5.13376	5.64891	5.19059	3.45777	5.75026	2.96388	3.36732	3.15603	3.13843	3.59935	3.7476	3.82489	3.20881	3.84178	3.76343	3.15245	3.82372	3.70887	3.74213	3.81253	4.42983	3.61418	4.48783	8287	Y	13322553	13482162	+	USP9Y	ubiquitin specific peptidase 9, Y-linked (fat facets-like, Drosophila)
GC0YM013798	3.40261	3.65744	3.98093	3.60517	3.06701	3.61242	2.88529	4.10289	3.32237	3.47069	3.62368	3.26741	3.81193	3.47519	3.34755	3.56291	3.07366	3.15092	3.29762	3.17357	3.36384	3.55865	3.12759	3.33511	7404	Y	13869656	14101944	-	UTY	ubiquitously transcribed tetratricopeptide repeat gene, Y-linked
GC0YP015072	3.78649	3.68733	3.97988	3.87344	3.91798	3.5552	3.75636	3.54741	3.71824	3.72764	3.83709	3.63514	3.59676	3.96976	3.80929	3.83541	3.87382	3.77855	3.84538	3.76441	4.10165	4.12051	4.38634	4.07894	22829	Y	15145019	15465000	+	NLGN4Y	neuroligin 4, Y-linked
GC0YP020142	5.49948	5.40293	4.75153	5.16002	3.88379	5.49137	4.18525	6.23119	3.70494	4.1844	4.37029	4.65156	5.50574	4.24655	4.33561	4.45489	3.97813	4.63233	4.30913	3.7944	4.06337	4.59758	3.95168	4.08918	84663	Y	20213723	20225769	+	CYorf15B	chromosome Y open reading frame 15B

## Sheet: Functional classification
Functional classification analysis of silent genes during myelopoiesis
Over-represented (p-value < 0.01) GeneOntology Biological Process terms, according with DAVID 2006
Category	Term	Count	%	PValue	Genes
GO Biological Process	neurophysiological process	128	0.0904	6.87217e-15	6785, 9215, 2891, 8811, 2986, 4060, 10941, 9456, 1910, 2898, 6861, 1277, 2913, 10563, 64699, 22999, 525, 3950, 777, 26538, 2202, 2890, 1040, 1261, 50833, 6356, 2707, 6340, 11281, 9495, 1411, 2918, 6014, 2587, 50839, 1143, 2567, 7399, 11081, 55212, 8989, 26692, 26189, 6857, 6496, 4128, 6591, 2897, 5149, 5354, 8787, 54714, 30813, 6505, 1285, 4693, 3751, 6375, 50837, 10316, 1301, 5367, 5132, 6863, 9…
GO Biological Process	G-protein coupled receptor protein signaling pathway	117	0.0826	4.35388e-14	2492, 7432, 2845, 8811, 8490, 9456, 5746, 1910, 23266, 2854, 1607, 54329, 2913, 9340, 2151, 2830, 51764, 26538, 11250, 50833, 5729, 8549, 2846, 4886, 10149, 2918, 55970, 2587, 50839, 51196, 2567, 5697, 10800, 146, 51289, 26692, 26189, 7253, 10486, 4880, 576, 8787, 50837, 10316, 153, 797, 5367, 5132, 6863, 8526, 26531, 5169, 51554, 148, 9620, 2691, 8324, 2559, 390892, 577, 22986, 6447, 5741, 4986,…
GO Biological Process	development	272	0.1921	2.12175e-12	5801, 6658, 4862, 6664, 2492, 367, 323, 2637, 4487, 8811, 51806, 54361, 27022, 1910, 4745, 8838, 23493, 182, 1277, 7273, 9211, 4062, 9423, 11082, 3950, 3484, 3232, 1630, 11250, 58, 50674, 26298, 10742, 11281, 221472, 2627, 6443, 27289, 7224, 3593, 7142, 51196, 56146, 51361, 11123, 146, 10631, 2066, 80031, 3791, 54766, 4920, 2139, 6445, 4148, 4617, 6496, 6591, 2897, 56934, 5354, 6736, 30813, 8796,…
GO Biological Process	organismal physiological process	266	0.1879	1.1357e-11	3605, 4619, 1833, 7139, 2637, 4604, 7432, 8811, 6019, 2986, 10941, 9456, 10544, 4922, 1910, 6861, 2898, 1277, 7273, 3578, 4062, 1636, 2151, 22999, 2981, 3950, 2202, 58, 1040, 50833, 6356, 3630, 1184, 11281, 2918, 51302, 6014, 3593, 2587, 8712, 50839, 51196, 2567, 7399, 55212, 8989, 5697, 10800, 4624, 26692, 6496, 6591, 2897, 5354, 30813, 6505, 3751, 6375, 10316, 4606, 3823, 4626, 4306, 5367, 6863…
GO Biological Process	cell-cell signaling	112	0.0791	3.94614e-11	3605, 9215, 367, 2891, 610, 7432, 29953, 8811, 1946, 54361, 9456, 2898, 6861, 8838, 2913, 11197, 10563, 3578, 3375, 9423, 22999, 777, 2254, 2890, 5241, 6356, 3630, 10850, 9495, 2918, 6014, 2587, 3952, 1143, 2567, 5697, 26281, 146, 7010, 7253, 55801, 2796, 6857, 4128, 55423, 2897, 5354, 6505, 3440, 4693, 3751, 6375, 10316, 5367, 6863, 6529, 148, 2691, 9547, 3291, 27190, 2259, 6616, 7042, 3586, 224…
GO Biological Process	sensory perception	82	0.0579	1.22919e-10	9227, 26531, 50939, 5169, 6785, 25794, 1122, 9215, 4646, 390892, 4986, 2986, 4060, 4771, 10941, 50835, 1910, 1259, 1277, 6372, 3617, 10563, 64699, 525, 22999, 3950, 26538, 2202, 1040, 1261, 50833, 6356, 2707, 6340, 6355, 3859, 11281, 1411, 5475, 2918, 3053, 3000, 5950, 2070, 50839, 11081, 7399, 55212, 8989, 56172, 26692, 2697, 6121, 5459, 50838, 1908, 26189, 4988, 50840, 6496, 6361, 6591, 4990, 5…
GO Biological Process	system development	88	0.0621	2.19943e-09	6658, 4862, 5071, 9620, 6664, 9215, 4760, 367, 323, 2259, 2637, 7042, 1946, 869, 26059, 29767, 7021, 1910, 4745, 23493, 182, 63973, 1812, 27255, 9211, 4062, 9423, 430, 1750, 1630, 7143, 11250, 50674, 5121, 6456, 51440, 10141, 5803, 10380, 11281, 7182, 50861, 5458, 8128, 27289, 4915, 7224, 3623, 7471, 3730, 22871, 10439, 56146, 4917, 54221, 7368, 23040, 6334, 5375, 55740, 2741, 80031, 6469, 5459, …
GO Biological Process	nervous system development	87	0.0614	2.51635e-09	6658, 4862, 5071, 9620, 6664, 9215, 4760, 323, 2259, 2637, 7042, 1946, 869, 26059, 29767, 7021, 1910, 4745, 23493, 182, 63973, 1812, 27255, 9211, 4062, 9423, 430, 1750, 1630, 7143, 11250, 50674, 5121, 6456, 51440, 10141, 5803, 10380, 11281, 7182, 50861, 5458, 8128, 27289, 4915, 7224, 3623, 7471, 3730, 22871, 10439, 56146, 4917, 54221, 7368, 23040, 6334, 5375, 55740, 2741, 80031, 6469, 5459, 8997,…
GO Biological Process	cell surface receptor linked signal transduction	174	0.1229	2.88954e-08	2492, 4879, 7432, 2845, 8811, 8490, 2986, 54361, 9456, 5746, 1910, 2898, 23266, 2854, 182, 54329, 1607, 2913, 2044, 11197, 9340, 2151, 2830, 2893, 2660, 51764, 26538, 4919, 11250, 5618, 50833, 5729, 27231, 8549, 3630, 2846, 9223, 4886, 10149, 2918, 55970, 4915, 2587, 9358, 3456, 7471, 50839, 51196, 2567, 2045, 5697, 4593, 10800, 146, 2066, 51289, 3791, 26692, 2984, 3977, 7010, 26189, 7253, 10486,…
GO Biological Process	ion transport	110	0.0777	1.8025e-07	1447, 57348, 2694, 2891, 610, 7220, 3745, 2898, 1277, 3775, 10568, 2893, 6580, 525, 10246, 9312, 3776, 777, 2890, 6328, 1261, 478, 1184, 6263, 6340, 57468, 56660, 1287, 7224, 9370, 2587, 1143, 2567, 8989, 51133, 3773, 81033, 3739, 7373, 2220, 2897, 54714, 6332, 54207, 1285, 3250, 3751, 10316, 22802, 1301, 7881, 4308, 9022, 1811, 27012, 2559, 1281, 30820, 7222, 78989, 9635, 1259, 6527, 57282, 5558…
GO Biological Process	sensory perception of chemical stimulus	17	0.012	1.48224e-06	26189, 26531, 50840, 5169, 50839, 390892, 26538, 50833, 26212, 10941, 26692, 50837, 50835, 4995, 50838, 2918, 2917,
GO Biological Process	transmission of nerve impulse	51	0.036	3.35284e-06	6863, 6529, 9215, 2891, 6616, 7042, 30820, 8811, 869, 4986, 3060, 9456, 6861, 2898, 1812, 2913, 22999, 1138, 777, 1142, 2890, 8001, 1814, 9495, 2918, 6014, 3061, 2587, 22871, 1143, 11280, 2567, 3062, 5375, 2569, 5913, 2741, 8927, 6999, 2900, 6857, 2555, 4128, 2897, 5354, 6505, 3751, 7054, 10316, 5367, 2917,
GO Biological Process	organ development	91	0.0643	5.1526e-06	7098, 1758, 3565, 9215, 4621, 2492, 367, 4879, 8048, 1281, 7042, 4487, 3586, 5741, 3558, 5896, 5308, 6442, 23493, 182, 1277, 7273, 57125, 4062, 1306, 1750, 2660, 3950, 4703, 58, 1761, 4254, 6662, 5458, 57379, 2627, 6443, 56311, 8910, 3593, 3623, 80350, 51196, 11081, 5629, 26281, 4593, 56172, 10631, 579, 3756, 3791, 2690, 2697, 3973, 5459, 1464, 2626, 5449, 4291, 2139, 6474, 6445, 1311, 8633, 4148…
GO Biological Process	potassium ion transport	35	0.0247	7.03335e-06	7881, 56659, 51133, 27012, 2891, 610, 3781, 30820, 3756, 3745, 2898, 1259, 3773, 3775, 60598, 81033, 2900, 23439, 496, 3739, 2893, 2897, 6557, 9312, 3776, 2019, 54714, 6328, 2890, 54207, 1261, 478, 3751, 57468, 56660,
GO Biological Process	synaptic transmission	48	0.0339	8.44624e-06	3061, 6863, 2587, 6529, 22871, 11280, 1143, 9215, 2567, 3062, 2891, 6616, 2569, 7042, 5913, 8811, 30820, 869, 4986, 2741, 3060, 9456, 8927, 2898, 6861, 1812, 2913, 2900, 6999, 6857, 2555, 4128, 2897, 22999, 777, 1138, 1142, 2890, 6505, 3751, 8001, 7054, 9495, 1814, 5367, 2918, 2917, 6014,
GO Biological Process	inorganic anion transport	32	0.0226	8.87587e-06	2556, 1287, 9370, 9497, 2567, 9022, 1811, 2559, 1281, 56172, 2741, 78989, 9635, 1277, 57282, 10568, 1896, 1306, 2555, 7373, 2220, 6557, 1295, 1285, 81578, 1184, 8001, 2557, 10316, 57468, 22802, 1301,
GO Biological Process	muscle contraction	36	0.0254	1.58448e-05	10052, 4619, 51196, 148, 4646, 4621, 8082, 7139, 4604, 610, 7432, 5224, 8811, 4620, 7170, 6442, 4624, 2697, 4633, 7273, 7134, 10324, 1264, 4632, 9312, 23676, 3270, 6332, 58, 1909, 10316, 4606, 4622, 4626, 1756, 9499,
[truncated: 32 more rows]
