# Supplementary material for: Genomic expression during human myelopoiesis
Source: BMC Genomics. 2007 Aug 3;8:264. doi: 10.1186/1471-2164-8-264 (PMC2045681; doi:10.1186/1471-2164-8-264)
Supplement: Additional file 4 — Differentially expressed genes. Complete lists and annotations of differentially expressed genes obtained from comparing each precursor cell type with CD34+ stem/progenitor cells. [file 1471-2164-8-264-S4.xls]

## Sheet: Summary
Differentially expressed genes
Additional data file to manuscript "Genomic expression during human myelopoiesis" by Ferrari et al.
	Gene expression data for each precursor cell type (erythroblasts, megakaryoblasts, monoblasts and myeloblasts) were compared with CD34+ cells gene expression data using SAM analysis to identify differentially expressed genes.
		Differentially expressed genes
		UP-regulated	DOWN-regulated	Total
	Erythroblasts	269	223	492
	Myeloblasts	32	15	47
	Monoblasts	277	126	403
	Megakaryocytes	214	136	350

## Sheet: Erythroblasts
Erythroblasts UP-regulated genes
EntrezGene_ID	GenecardsID	GeneSymbol	GeneTitle	GeneOntology Molecular Function	GeneOntology Biological Process	GeneOntology Cellular Component	Chromosome	Start	End	Strand
10007	GC05M141360	GNPDA1	glucosamine-6-phosphate deaminase 1	deaminase activity, deaminase activity, glucosamine-6-phosphate deaminase activity, hydrolase activity, intramolecular oxidoreductase activity, isomerase activity,	N-acetylglucosamine metabolism, amine metabolism, amino sugar catabolism, amino sugar metabolism, carbohydrate catabolism, carbohydrate metabolism, catabolism, cellular carbohydrate catabolism, cellular carbohydrate metabolism, cellular catabolism, cellular macromolecule catabolism, cellular metabolism, cellular physiological process, cellular process, fertilization, fertilization (sensu Metazoa)…	0	5	141360461	141372780	-
10018	GC02P111597	BCL2L11	BCL2-like 11 (apoptosis facilitator)	binding, protein binding,	apoptosis, cell death, cellular physiological process, cellular process, death, induction of apoptosis, induction of programmed cell death, physiological process, positive regulation of apoptosis, positive regulation of biological process, positive regulation of cellular physiological process, positive regulation of cellular process, positive regulation of physiological process, positive regulati…	cell, cell fraction, membrane, membrane fraction,	2	111597780	111641054	+
10058	GC02M219899	ABCB6	ATP-binding cassette, sub-family B (MDR/TAP), member 6	binding, ATPase activity, ATPase activity, coupled, ATPase activity, coupled to movement of substances, ATPase activity, coupled to transmembrane movement of substances, adenyl nucleotide binding, binding, catalytic activity, hydrolase activity, hydrolase activity, acting on acid anhydrides, hydrolase activity, acting on acid anhydrides, catalyzing transmembrane movement of substances, hydrolase …	cation homeostasis, cell homeostasis, cell ion homeostasis, cellular physiological process, cellular process, di-, tri-valent inorganic cation homeostasis, establishment of localization, homeostasis, ion homeostasis, iron ion homeostasis, localization, metal ion homeostasis, physiological process, transition metal ion homeostasis, transport,	cell, cell, cytoplasm, envelope, integral to membrane, intracellular, intracellular membrane-bound organelle, intracellular organelle, intrinsic to membrane, membrane, membrane-bound organelle, mitochondrial envelope, mitochondrion, organelle, organelle envelope, protein complex,	2	219782737	219791916	-
10084	GC0XP048512	PQBP1	polyglutamine binding protein 1	binding, binding, nucleic acid binding, protein binding, transcription coactivator activity, transcription cofactor activity, transcription factor binding, transcription regulator activity, transcriptional activator activity,	cellular metabolism, cellular physiological process, cellular process, metabolism, nucleobase, nucleoside, nucleotide and nucleic acid metabolism, physiological process, primary metabolism, regulation of biological process, regulation of cellular metabolism, regulation of cellular physiological process, regulation of cellular process, regulation of metabolism, regulation of nucleobase, nucleoside…	cell, intracellular, intracellular membrane-bound organelle, intracellular organelle, membrane-bound organelle, nucleus, organelle,	X	48640138	48645363	+
10098	GC04M099751	TSPAN5	tetraspanin 5	0	0	cell, integral to membrane, intrinsic to membrane, membrane,	4	99612434	99798750	-
10150	GC13P096672	MBNL2	muscleblind-like 2 (Drosophila)	binding, cation binding, ion binding, metal ion binding, nucleic acid binding, transition metal ion binding, zinc ion binding,	0	0	13	96672574	96844373	+
10171	GC09P004782	RCL1	RNA terminal phosphate cyclase-like 1	catalytic activity, catalytic activity, cyclase activity, ligase activity, ligase activity, forming phosphoric ester bonds,	biological process unknown,	cell, intracellular, intracellular membrane-bound organelle, intracellular non-membrane-bound organelle, intracellular organelle, membrane-bound organelle, membrane-enclosed lumen, non-membrane-bound organelle, nuclear lumen, nucleolus, nucleus, organelle, organelle lumen,	9	4782936	4851061	+
10403	GC18P002561	KNTC2	kinetochore associated 2	0	M phase, M phase of mitotic cell cycle, cell communication, cell cycle, cell organization and biogenesis, cellular physiological process, cellular process, chromosome segregation, cytoskeleton organization and biogenesis, intracellular signaling cascade, microtubule cytoskeleton organization and biogenesis, microtubule-based process, mitosis, mitotic cell cycle, mitotic sister chromatid segregati…	cell, chromosome, chromosome, pericentric region, intracellular, intracellular membrane-bound organelle, intracellular non-membrane-bound organelle, intracellular organelle, membrane-bound organelle, non-membrane-bound organelle, nucleus, organelle,	18	2561604	2606626	+
10422	GC09M136050	UBADC1	ubiquitin associated domain containing 1	0	0	0	9	137964636	137993047	-
10455	GC06M004060	PECI	peroxisomal D3,D2-enoyl-CoA isomerase	binding, binding, catalytic activity, coenzyme binding, cofactor binding, dodecenoyl-CoA delta-isomerase activity, fatty acid binding, intramolecular oxidoreductase activity, isomerase activity, lipid binding,	carboxylic acid metabolism, cellular lipid metabolism, cellular metabolism, cellular physiological process, cellular process, fatty acid metabolism, lipid metabolism, metabolism, organic acid metabolism, physiological process, primary metabolism,	cell, cytoplasm, intracellular, intracellular membrane-bound organelle, intracellular organelle, membrane-bound organelle, microbody, organelle, peroxisome,	6	4060926	4080830	-
10465	GC01P042793	PPIH	peptidylprolyl isomerase H (cyclophilin H)	binding, binding, catalytic activity, cis-trans isomerase activity, cyclophilin, cyclophilin-type peptidyl-prolyl cis-trans isomerase activity, cyclosporin A binding, drug binding, isomerase activity, obsolete molecular function, peptide binding, peptidyl-prolyl cis-trans isomerase activity, protein binding, unfolded protein binding,	RNA metabolism, RNA processing, RNA splicing, RNA splicing, via transesterification reactions, RNA splicing, via transesterification reactions with bulged adenosine as nucleophile, biopolymer metabolism, cell organization and biogenesis, cellular localization, cellular macromolecule metabolism, cellular metabolism, cellular physiological process, cellular process, cellular protein metabolism, est…	cell, intracellular, intracellular membrane-bound organelle, intracellular organelle, membrane-bound organelle, nucleus, organelle, protein complex, ribonucleoprotein complex, spliceosome complex,	1	42896634	42915015	+
10469	GC19M007897	TIMM44	translocase of inner mitochondrial membrane 44 homolog (yeast)	binding, P-P-bond-hydrolysis-driven transporter activity, adenyl nucleotide binding, binding, carrier activity, nucleotide binding, primary active transporter activity, protein binding, protein transporter activity, purine nucleotide binding, transporter activity,	cell organization and biogenesis, cellular localization, cellular physiological process, cellular process, establishment of cellular localization, establishment of localization, establishment of protein localization, intracellular protein transport, intracellular transport, localization, physiological process, protein localization, protein targeting, protein targeting to mitochondrion, protein tr…	cell, cytoplasm, envelope, intracellular, intracellular membrane-bound organelle, intracellular organelle, membrane, membrane-bound organelle, membrane-enclosed lumen, mitochondrial envelope, mitochondrial inner membrane, mitochondrial inner membrane presequence translocase complex, mitochondrial lumen, mitochondrial matrix, mitochondrial membrane, mitochondrion, organelle, organelle envelope, or…	19	7897603	7914538	-
10556	GC10P092621	RPP30	ribonuclease P/MRP 30kDa subunit	binding, catalytic activity, endonuclease activity, endonuclease activity, active with either ribo- or deoxyribonucleic acids and producing 5'-phosphomonoesters, endoribonuclease activity, endoribonuclease activity, producing 5'-phosphomonoesters, hydrolase activity, hydrolase activity, acting on ester bonds, nuclease activity, protein binding, ribonuclease P activity, ribonuclease activity, tRNA…	RNA metabolism, RNA processing, biopolymer metabolism, cellular metabolism, cellular physiological process, cellular process, macromolecule metabolism, metabolism, nucleobase, nucleoside, nucleotide and nucleic acid metabolism, physiological process, primary metabolism, tRNA metabolism, tRNA processing,	cell, intracellular, intracellular membrane-bound organelle, intracellular non-membrane-bound organelle, intracellular organelle, membrane-bound organelle, membrane-enclosed lumen, non-membrane-bound organelle, nuclear lumen, nucleolar ribonuclease P complex, nucleolus, nucleus, organelle, organelle lumen, protein complex, ribonuclease P complex, ribonucleoprotein complex,	10	92621254	92651926	+
10682	GC0XP048136	EBP	emopamil binding protein (sterol isomerase)	catalytic activity, cholestenol delta-isomerase activity, drug transporter activity, intramolecular oxidoreductase activity, isomerase activity, receptor activity, signal transducer activity, steroid delta-isomerase activity, transmembrane receptor activity, transporter activity,	alcohol metabolism, biosynthesis, cellular lipid metabolism, cellular metabolism, cellular physiological process, cellular process, cholesterol biosynthesis, cholesterol metabolism, development, lipid biosynthesis, lipid metabolism, metabolism, organ development, physiological process, primary metabolism, skeletal development, steroid biosynthesis, steroid metabolism, sterol biosynthesis, sterol …	cell, cytoplasm, endoplasmic reticulum, integral to membrane, integral to plasma membrane, intracellular, intracellular membrane-bound organelle, intracellular organelle, intrinsic to membrane, intrinsic to plasma membrane, membrane, membrane-bound organelle, organelle, plasma membrane,	X	48265200	48272046	+
10797	GC02P074337	MTHFD2	methylenetetrahydrofolate dehydrogenase (NADP+ dependent) 2, methenyltetrahydrofolate cyclohydrolase	binding, catalytic activity, electron transporter activity, hydrolase activity, hydrolase activity, acting on carbon-nitrogen (but not peptide) bonds, hydrolase activity, acting on carbon-nitrogen (but not peptide) bonds, in cyclic amidines, ion binding, magnesium ion binding, metal ion binding, methenyltetrahydrofolate cyclohydrolase activity, methylenetetrahydrofolate dehydrogenase (NAD+) activ…	aromatic compound metabolism, biosynthesis, carboxylic acid metabolism, cellular biosynthesis, cellular metabolism, cellular physiological process, cellular process, coenzyme biosynthesis, coenzyme metabolism, cofactor biosynthesis, cofactor metabolism, folic acid and derivative biosynthesis, folic acid and derivative metabolism, heterocycle metabolism, metabolism, one-carbon compound metabolism,…	cell, cytoplasm, intracellular, intracellular membrane-bound organelle, intracellular organelle, membrane-bound organelle, mitochondrion, organelle,	2	74279219	74295920	+
10960	GC05M176691	LMAN2	lectin, mannose-binding 2	binding, calcium ion binding, carbohydrate binding, cation binding, ion binding, metal ion binding, sugar binding,	cellular physiological process, cellular process, establishment of localization, establishment of protein localization, localization, physiological process, protein localization, protein transport, transport,	cell, Golgi apparatus, Golgi stack, cell, cytoplasm, endoplasmic reticulum, integral to membrane, intracellular, intracellular membrane-bound organelle, intracellular organelle, intrinsic to membrane, membrane, membrane-bound organelle, organelle,	5	176691356	176711254	-
10988	GC12P094370	METAP2	methionyl aminopeptidase 2	catalytic activity, binding, catalytic activity, cation binding, cobalt ion binding, exopeptidase activity, hydrolase activity, ion binding, metal ion binding, metalloexopeptidase activity, methionyl aminopeptidase activity, peptidase activity, transition metal ion binding,	biopolymer metabolism, biopolymer modification, biosynthesis, cellular biosynthesis, cellular macromolecule metabolism, cellular metabolism, cellular physiological process, cellular process, cellular protein metabolism, macromolecule biosynthesis, macromolecule metabolism, metabolism, physiological process, primary metabolism, protein biosynthesis, protein metabolism, protein modification, proteo…	0	12	94392052	94432249	+
10998	GC19M063701	SLC27A5	solute carrier family 27 (fatty acid transporter), member 5	binding, catalytic activity, cholate-CoA ligase activity, fatty-acid ligase activity, ligase activity, ligase activity, forming carbon-sulfur bonds, long-chain-fatty-acid-CoA ligase activity, nucleotide binding,	carboxylic acid metabolism, cellular lipid metabolism, cellular metabolism, cellular physiological process, cellular process, fatty acid metabolism, lipid metabolism, metabolism, organic acid metabolism, physiological process, primary metabolism, very-long-chain fatty acid metabolism,	cell, cytoplasm, endoplasmic reticulum, integral to membrane, intracellular, intracellular membrane-bound organelle, intracellular organelle, intrinsic to membrane, membrane, membrane-bound organelle, organelle,	19	63701517	63715157	-
11047	GC20P060311	ADRM1	adhesion regulating molecule 1	binding, protein binding,	cell adhesion, cellular process,	cell, cell fraction, integral to membrane, integral to plasma membrane, intrinsic to membrane, intrinsic to plasma membrane, membrane, membrane fraction, plasma membrane,	20	60311421	60317311	+
11076	GC05M000714	0	brain-specific protein p25 alpha	0	0	0	5	713890	746421	-
11104	GC06M149957	KATNA1	katanin p60 (ATPase-containing) subunit A 1	binding, ATPase activity, ATPase activity, coupled, adenyl nucleotide binding, binding, catalytic activity, cytoskeletal protein binding, hydrolase activity, hydrolase activity, acting on acid anhydrides, hydrolase activity, acting on acid anhydrides, in phosphorus-containing anhydrides, microtubule binding, microtubule-severing ATPase activity, nucleoside-triphosphatase activity, nucleotide bind…	M phase, M phase of mitotic cell cycle, cell cycle, cell division, cellular physiological process, cellular process, interphase, interphase of mitotic cell cycle, mitosis, mitotic cell cycle, physiological process,	cell, cytoskeleton, intracellular, intracellular non-membrane-bound organelle, intracellular organelle, microtubule, microtubule cytoskeleton, non-membrane-bound organelle, organelle, spindle, spindle pole,	6	149957864	150001421	-
112950	GC01M043518	MED8	mediator of RNA polymerase II transcription, subunit 8 homolog (S. cerevisiae)	signal transducer activity, signal transducer activity,	cellular metabolism, cellular physiological process, cellular process, metabolism, nucleobase, nucleoside, nucleotide and nucleic acid metabolism, physiological process, primary metabolism, regulation of biological process, regulation of cellular metabolism, regulation of cellular physiological process, regulation of cellular process, regulation of metabolism, regulation of nucleobase, nucleoside…	cell, cell, intracellular, intracellular membrane-bound organelle, intracellular organelle, mediator complex, membrane-bound organelle, membrane-enclosed lumen, nuclear lumen, nucleoplasm, nucleus, organelle, organelle lumen, protein complex,	1	43622175	43628070	-
11334	GC03M050338	TUSC2	tumor suppressor candidate 2	0	cell communication, cell cycle, cell proliferation, cell-cell signaling, cellular physiological process, cellular process, negative regulation of biological process, negative regulation of cellular physiological process, negative regulation of cellular process, negative regulation of physiological process, negative regulation of progression through cell cycle, physiological process, regulation of…	0	3	50337344	50340672	-
1154	GC03M050618	CISH	cytokine inducible SH2-containing protein	binding, cytokine activity, molecular function unknown, protein binding, receptor binding, signal transducer activity,	cell communication, cell growth, cell organization and biogenesis, cellular morphogenesis, cellular physiological process, cellular process, development, growth, intracellular signaling cascade, morphogenesis, negative regulation of biological process, negative regulation of cellular process, negative regulation of signal transduction, physiological process, regulation of biological process, regu…	cellular component unknown,	3	50618924	50624207	-
1174	GC07P100391	AP1S1	adaptor-related protein complex 1, sigma 1 subunit	binding, protein binding, protein transporter activity, transporter activity,	cell organization and biogenesis, cellular localization, cellular physiological process, cellular process, endocytosis, establishment of cellular localization, establishment of localization, establishment of protein localization, intracellular protein transport, intracellular transport, localization, physiological process, protein localization, protein transport, receptor mediated endocytosis, tr…	cell, Golgi apparatus, Golgi membrane, Golgi stack, Golgi trans face, Golgi-associated vesicle, Golgi-associated vesicle membrane, cell, clathrin adaptor complex, clathrin coat, clathrin coat of trans-Golgi network vesicle, clathrin coated vesicle membrane, clathrin vesicle coat, clathrin-coated vesicle, coated membrane, coated pit, coated vesicle, coated vesicle membrane, cytoplasm, cytoplasmic …	7	100584486	100591276	+
1182	GC04P170916	CLCN3	chloride channel 3	binding, binding, identical protein binding, protein binding, protein dimerization activity, protein domain specific binding, protein heterodimerization activity, protein homodimerization activity,	anion transport, cation homeostasis, cell homeostasis, cell ion homeostasis, cell organization and biogenesis, cellular pH reduction, cellular physiological process, cellular process, chloride transport, endosomal lumen acidification, endosome organization and biogenesis, establishment of localization, homeostasis, hydrogen ion homeostasis, inorganic anion transport, ion homeostasis, ion transpor…	cell, cell, cell surface, cytoplasm, early endosome, endomembrane system, endosome, integral to membrane, intracellular, intracellular membrane-bound organelle, intracellular organelle, intrinsic to membrane, late endosome, membrane, membrane-bound organelle, membrane-bound vesicle, organelle, organelle membrane, vesicle, vesicle membrane,	4	170778296	170878732	+
1183	GC0XP009934	CLCN4	chloride channel 4	transporter activity, anion transporter activity, channel or pore class transporter activity, ion channel activity, ion transporter activity, transporter activity, voltage-gated ion channel activity,	anion transport, cellular physiological process, cellular process, chloride transport, establishment of localization, inorganic anion transport, ion transport, localization, physiological process, transport,	cell, cell fraction, integral to membrane, integral to plasma membrane, intrinsic to membrane, intrinsic to plasma membrane, membrane, membrane fraction, plasma membrane,	X	10085036	10163520	+
1317	GC09P113063	SLC31A1	solute carrier family 31 (copper transporters), member 1	binding, cation binding, cation transporter activity, copper ion binding, copper ion transporter activity, di-, tri-valent inorganic cation transporter activity, ion binding, ion transporter activity, metal ion binding, metal ion transporter activity, transition metal ion binding, transition metal ion transporter activity, transporter activity,	cation transport, cellular physiological process, cellular process, copper ion transport, di-, tri-valent inorganic cation transport, establishment of localization, ion transport, localization, metal ion transport, physiological process, transition metal ion transport, transport,	cell, integral to membrane, integral to plasma membrane, intrinsic to membrane, intrinsic to plasma membrane, membrane, plasma membrane,	9	115023688	115069036	+
1371	GC03M099780	CPOX	coproporphyrinogen oxidase	catalytic activity, coproporphyrinogen oxidase activity, oxidoreductase activity, oxidoreductase activity, acting on the CH-CH group of donors, oxidoreductase activity, acting on the CH-CH group of donors, oxygen as acceptor,	biosynthesis, cellular biosynthesis, cellular metabolism, cellular physiological process, cellular process, cofactor biosynthesis, cofactor metabolism, heme biosynthesis, heme metabolism, heterocycle metabolism, metabolism, physiological process, pigment biosynthesis, pigment metabolism, porphyrin biosynthesis, porphyrin metabolism, secondary metabolism,	cell, cytoplasm, intracellular, intracellular membrane-bound organelle, intracellular organelle, membrane-bound organelle, mitochondrion, organelle,	3	99780981	99795131	-
1478	GC0XP099881	CSTF2	cleavage stimulation factor, 3' pre-RNA, subunit 2, 64kDa	binding, binding, nucleic acid binding, nucleotide binding,	RNA 3'-end processing, RNA metabolism, RNA processing, biopolymer metabolism, cellular metabolism, cellular physiological process, cellular process, mRNA 3'-end processing, mRNA cleavage, mRNA metabolism, mRNA polyadenylylation, mRNA processing, macromolecule metabolism, metabolism, nucleobase, nucleoside, nucleotide and nucleic acid metabolism, physiological process, primary metabolism,	cell, intracellular, intracellular membrane-bound organelle, intracellular organelle, membrane-bound organelle, nucleus, organelle,	X	99962003	99982577	+
1491	GC01P070588	CTH	cystathionase (cystathionine gamma-lyase)	catalytic activity, catalytic activity, cystathionine gamma-lyase activity, lyase activity,	amine biosynthesis, amine metabolism, amino acid and derivative metabolism, amino acid biosynthesis, amino acid metabolism, biosynthesis, carboxylic acid metabolism, cellular biosynthesis, cellular metabolism, cellular physiological process, cellular process, cysteine biosynthesis, cysteine metabolism, metabolism, nitrogen compound biosynthesis, nitrogen compound metabolism, organic acid metaboli…	0	1	70649542	70677840	+
1514	GC09P087570	CTSL	cathepsin L	catalytic activity, cathepsin L activity, cysteine-type endopeptidase activity, cysteine-type peptidase activity, endopeptidase activity, hydrolase activity, peptidase activity,	biopolymer catabolism, biopolymer metabolism, catabolism, cellular macromolecule metabolism, cellular metabolism, cellular physiological process, cellular process, cellular protein metabolism, macromolecule catabolism, macromolecule metabolism, metabolism, physiological process, primary metabolism, protein catabolism, protein metabolism, proteolysis,	cell, cytoplasm, extracellular region, intracellular, intracellular membrane-bound organelle, intracellular organelle, lysosome, lytic vacuole, membrane-bound organelle, organelle, vacuole,	9	89530799	89536127	+
1528	GC18M070072	CYB5A	cytochrome b5 type A (microsomal)	binding, carrier activity, catalytic activity, cation binding, cation transporter activity, cytochrome-c oxidase activity, heme-copper terminal oxidase activity, hydrogen ion transporter activity, ion binding, ion transporter activity, iron ion binding, metal ion binding, monovalent inorganic cation transporter activity, oxidoreductase activity, oxidoreductase activity, acting on heme group of do…	cellular metabolism, cellular physiological process, cellular process, electron transport, establishment of localization, generation of precursor metabolites and energy, localization, metabolism, physiological process, transport,	cell, cell fraction, cytoplasm, endoplasmic reticulum, integral to membrane, intracellular, intracellular membrane-bound organelle, intracellular organelle, intrinsic to membrane, membrane, membrane fraction, membrane-bound organelle, microsome, mitochondrion, organelle, vesicular fraction,	18	70071507	70110201	-
16	GC16M068843	AARS	alanyl-tRNA synthetase	binding, RNA binding, adenyl nucleotide binding, alanine-tRNA ligase activity, aminoacyl-tRNA ligase activity, binding, catalytic activity, ligase activity, ligase activity, forming carbon-oxygen bonds, nucleic acid binding, nucleotide binding, purine nucleotide binding, tRNA binding,	RNA metabolism, RNA processing, alanyl-tRNA aminoacylation, amine metabolism, amino acid activation, amino acid and derivative metabolism, amino acid metabolism, biopolymer metabolism, biosynthesis, carboxylic acid metabolism, cellular biosynthesis, cellular macromolecule metabolism, cellular metabolism, cellular physiological process, cellular process, cellular protein metabolism, macromolecule …	cell, cell fraction, cytoplasm, intracellular, soluble fraction,	16	68843797	68880913	-
1632	GC16M002229	DCI	dodecenoyl-Coenzyme A delta isomerase (3,2 trans-enoyl-Coenzyme A isomerase)	catalytic activity, dodecenoyl-CoA delta-isomerase activity, intramolecular oxidoreductase activity, isomerase activity,	carboxylic acid metabolism, cellular lipid metabolism, cellular metabolism, cellular physiological process, cellular process, fatty acid metabolism, fatty acid oxidation, lipid metabolism, metabolism, organic acid metabolism, physiological process, primary metabolism,	cell, cytoplasm, intracellular, intracellular membrane-bound organelle, intracellular organelle, membrane-bound organelle, mitochondrion, organelle,	16	2229898	2241604	-
1717	GC11M070823	DHCR7	7-dehydrocholesterol reductase	catalytic activity, catalytic activity, oxidoreductase activity, oxidoreductase activity, acting on the CH-CH group of donors, oxidoreductase activity, acting on the CH-CH group of donors, NAD or NADP as acceptor,	alcohol metabolism, biosynthesis, cellular lipid metabolism, cellular metabolism, cellular physiological process, cellular process, cholesterol biosynthesis, cholesterol metabolism, lipid biosynthesis, lipid metabolism, metabolism, physiological process, primary metabolism, steroid biosynthesis, steroid metabolism, sterol biosynthesis, sterol metabolism,	cell, cytoplasm, endomembrane system, endoplasmic reticulum, envelope, integral to membrane, intracellular, intracellular membrane-bound organelle, intracellular organelle, intrinsic to membrane, membrane, membrane-bound organelle, nuclear envelope, nuclear envelope-endoplasmic reticulum network, nuclear membrane, nuclear outer membrane, nucleus, organelle, organelle envelope, organelle membrane,…	11	70823110	70837047	-
1737	GC11P111401	DLAT	dihydrolipoamide S-acetyltransferase (E2 component of pyruvate dehydrogenase complex)	binding, S-acyltransferase activity, acetyltransferase activity, acyltransferase activity, binding, carboxylic acid binding, catalytic activity, coenzyme binding, cofactor binding, dihydrolipoamide S-acyltransferase activity, dihydrolipoyllysine-residue acetyltransferase activity, lipoic acid binding, protein binding, transferase activity, transferase activity, transferring acyl groups, transfera…	acetyl-CoA biosynthesis, acetyl-CoA metabolism, alcohol catabolism, alcohol metabolism, biosynthesis, carbohydrate catabolism, carbohydrate metabolism, catabolism, cellular biosynthesis, cellular carbohydrate catabolism, cellular carbohydrate metabolism, cellular catabolism, cellular macromolecule catabolism, cellular metabolism, cellular physiological process, cellular process, coenzyme A biosyn…	cell, cytoplasm, intracellular, intracellular membrane-bound organelle, intracellular organelle, membrane-bound organelle, membrane-enclosed lumen, mitochondrial lumen, mitochondrial matrix, mitochondrion, organelle, organelle lumen, protein complex, pyruvate dehydrogenase complex, pyruvate dehydrogenase complex (sensu Eukaryota),	11	111401387	111439798	+
2010	GC0XP153128	EMD	emerin (Emery-Dreifuss muscular dystrophy)	binding, protein binding,	development, muscle contraction, muscle development, organ development, organismal physiological process, physiological process,	cell, endomembrane system, envelope, integral to membrane, intracellular, intracellular membrane-bound organelle, intracellular organelle, intrinsic to membrane, membrane, membrane-bound organelle, nuclear envelope, nucleus, organelle, organelle envelope,	X	153260980	153263075	+
2013	GC16M010529	EMP2	epithelial membrane protein 2	0	cell death, cell proliferation, cellular physiological process, cellular process, death, development, physiological process,	cell, integral to membrane, intrinsic to membrane, membrane,	16	10533476	10582040	-
2021	GC09P128660	ENDOG	endonuclease G	binding, binding, catalytic activity, endonuclease activity, hydrolase activity, hydrolase activity, acting on ester bonds, ion binding, magnesium ion binding, metal ion binding, nuclease activity, nucleic acid binding,	DNA metabolism, biopolymer metabolism, cellular metabolism, cellular physiological process, cellular process, macromolecule metabolism, metabolism, nucleobase, nucleoside, nucleotide and nucleic acid metabolism, physiological process, primary metabolism,	cell, cytoplasm, intracellular, intracellular membrane-bound organelle, intracellular organelle, membrane-bound organelle, mitochondrion, organelle,	9	130620599	130624775	+
2038	GC15M041277	EPB42	erythrocyte membrane protein band 4.2	binding, adenyl nucleotide binding, binding, nucleotide binding, purine nucleotide binding, structural constituent of cytoskeleton, structural molecule activity,	biopolymer metabolism, biopolymer modification, cell development, cell differentiation, cell maturation, cell organization and biogenesis, cellular macromolecule metabolism, cellular metabolism, cellular morphogenesis, cellular morphogenesis during differentiation, cellular physiological process, cellular process, cellular protein metabolism, development, erythrocyte differentiation, erythrocyte …	cell, cytoskeleton, intracellular, intracellular non-membrane-bound organelle, intracellular organelle, membrane, non-membrane-bound organelle, organelle, plasma membrane,	15	41276719	41300773	-
2039	GC08P021967	EPB49	erythrocyte membrane protein band 4.9 (dematin)	binding, binding, cytoskeletal protein binding, protein binding,	actin cytoskeleton organization and biogenesis, actin filament bundle formation, actin filament capping, actin filament depolymerization, actin filament organization, actin filament-based process, actin polymerization and/or depolymerization, barbed-end actin filament capping, cell organization and biogenesis, cellular macromolecule metabolism, cellular metabolism, cellular physiological process,…	cell, cell, cytoskeleton, intracellular, intracellular non-membrane-bound organelle, intracellular organelle, non-membrane-bound organelle, organelle,	8	21967101	21995981	+
2054	GC12M129799	STX2	syntaxin 2	transporter activity, transporter activity,	cell communication, cell organization and biogenesis, cellular localization, cellular physiological process, cellular process, development, ectoderm development, establishment of cellular localization, establishment of localization, establishment of protein localization, intracellular protein transport, intracellular transport, localization, morphogenesis, organ development, organ morphogenesis, …	cell, cell fraction, integral to membrane, intrinsic to membrane, membrane, membrane fraction, microsome, soluble fraction, vesicular fraction,	12	129840101	129889764	-
2063	GC19M017203	NR2F6	nuclear receptor subfamily 2, group F, member 6	binding, binding, cation binding, ion binding, ligand-dependent nuclear receptor activity, metal ion binding, nucleic acid binding, receptor activity, sequence-specific DNA binding, signal transducer activity, steroid hormone receptor activity, thyroid hormone receptor activity, transcription factor activity, transcription regulator activity, transition metal ion binding, zinc ion binding,	cell communication, cellular metabolism, cellular physiological process, cellular process, metabolism, nucleobase, nucleoside, nucleotide and nucleic acid metabolism, physiological process, primary metabolism, regulation of biological process, regulation of cellular metabolism, regulation of cellular physiological process, regulation of cellular process, regulation of metabolism, regulation of nu…	cell, intracellular, intracellular membrane-bound organelle, intracellular organelle, membrane-bound organelle, nucleus, organelle,	19	17203694	17217151	-
206358	GC05P150807	SLC36A1	solute carrier family 36 (proton/amino acid symporter), member 1	transporter activity, amino acid transporter activity, carboxylic acid transporter activity, carrier activity, electrochemical potential-driven transporter activity, organic acid transporter activity, polyamine transporter activity, porter activity, symporter activity, transporter activity,	amine transport, amino acid transport, carboxylic acid transport, cellular physiological process, cellular process, establishment of localization, localization, organic acid transport, physiological process, transport,	cell, integral to membrane, intrinsic to membrane, membrane,	5	150796745	150852132	+
210	GC09M113228	ALAD	aminolevulinate, delta-, dehydratase	catalytic activity, carbon-oxygen lyase activity, catalytic activity, cation binding, hydro-lyase activity, ion binding, lyase activity, metal ion binding, porphobilinogen synthase activity, transition metal ion binding, zinc ion binding,	biosynthesis, cellular biosynthesis, cellular metabolism, cellular physiological process, cellular process, cofactor biosynthesis, cofactor metabolism, heme biosynthesis, heme metabolism, heterocycle metabolism, metabolism, physiological process, pigment biosynthesis, pigment metabolism, porphyrin biosynthesis, porphyrin metabolism, secondary metabolism,	0	9	115188413	115203391	-
212	GC0XM054918	ALAS2	aminolevulinate, delta-, synthase 2 (sideroblastic/hypochromic anemia)	catalytic activity, N-acyltransferase activity, N-succinyltransferase activity, acyltransferase activity, catalytic activity, succinyltransferase activity, transferase activity, transferase activity, transferring acyl groups, transferase activity, transferring groups other than amino-acyl groups, transferase activity, transferring nitrogenous groups,	biosynthesis, cellular biosynthesis, cellular metabolism, cellular physiological process, cellular process, coenzyme A biosynthesis, coenzyme A metabolism, coenzyme biosynthesis, coenzyme metabolism, cofactor biosynthesis, cofactor metabolism, heme biosynthesis, heme metabolism, heterocycle metabolism, metabolism, physiological process, pigment biosynthesis, pigment metabolism, porphyrin biosynth…	cell, cytoplasm, intracellular, intracellular membrane-bound organelle, intracellular organelle, membrane-bound organelle, membrane-enclosed lumen, mitochondrial lumen, mitochondrial matrix, mitochondrion, organelle, organelle lumen,	X	55052213	55074136	-
2184	GC15P078232	FAH	fumarylacetoacetate hydrolase (fumarylacetoacetase)	catalytic activity, calcium ion binding, catalytic activity, cation binding, fumarylacetoacetase activity, hydrolase activity, hydrolase activity, acting on acid carbon-carbon bonds, hydrolase activity, acting on acid carbon-carbon bonds, in ketonic substances, ion binding, magnesium ion binding, metal ion binding,	L-phenylalanine catabolism, L-phenylalanine metabolism, amine catabolism, amine metabolism, amino acid and derivative metabolism, amino acid catabolism, amino acid metabolism, aromatic amino acid family catabolism, aromatic amino acid family metabolism, aromatic compound catabolism, aromatic compound metabolism, carboxylic acid metabolism, catabolism, cellular catabolism, cellular metabolism, cel…	0	15	78232395	78265737	+
2232	GC17M070370	FDXR	ferredoxin reductase	catalytic activity, carrier activity, catalytic activity, electron carrier activity, electron transporter activity, ferredoxin reductase activity, ferredoxin-NADP+ reductase activity, oxidoreductase activity, oxidoreductase activity, acting on iron-sulfur proteins as donors, oxidoreductase activity, acting on iron-sulfur proteins as donors, NAD or NADP as acceptor, transporter activity,	alcohol metabolism, biosynthesis, cellular lipid metabolism, cellular metabolism, cellular physiological process, cellular process, cholesterol metabolism, electron transport, establishment of localization, generation of precursor metabolites and energy, lipid biosynthesis, lipid metabolism, localization, metabolism, physiological process, primary metabolism, steroid biosynthesis, steroid metabol…	cell, cytoplasm, intracellular, intracellular membrane-bound organelle, intracellular organelle, membrane-bound organelle, mitochondrion, organelle,	17	70370220	70380710	-
2235	GC18M053367	FECH	ferrochelatase (protoporphyria)	binding, binding, catalytic activity, cation binding, ferrochelatase activity, ferrous iron binding, ion binding, iron ion binding, iron-sulfur cluster binding, ligase activity, ligase activity, forming nitrogen-metal bonds, ligase activity, forming nitrogen-metal bonds, forming coordination complexes, lyase activity, magnesium chelatase activity, metal cluster binding, metal ion binding, sirohyd…	biosynthesis, cellular biosynthesis, cellular metabolism, cellular physiological process, cellular process, cofactor biosynthesis, cofactor metabolism, generation of precursor metabolites and energy, heme biosynthesis, heme metabolism, heterocycle metabolism, metabolism, physiological process, pigment biosynthesis, pigment metabolism, porphyrin biosynthesis, porphyrin metabolism, response to abio…	cell, cytoplasm, intracellular, intracellular membrane-bound organelle, intracellular organelle, membrane-bound organelle, membrane-enclosed lumen, mitochondrial lumen, mitochondrial matrix, mitochondrion, organelle, organelle lumen,	18	53366534	53404988	-
2271	GC01M237986	FH	fumarate hydratase	catalytic activity, catalytic activity, fumarate hydratase activity, hydro-lyase activity, lyase activity,	acetyl-CoA catabolism, acetyl-CoA metabolism, aerobic respiration, carbohydrate metabolism, carboxylic acid metabolism, catabolism, cell cycle, cellular carbohydrate metabolism, cellular catabolism, cellular metabolism, cellular physiological process, cellular process, cellular respiration, coenzyme catabolism, coenzyme metabolism, cofactor catabolism, cofactor metabolism, fumarate metabolism, ge…	cell, cytoplasm, intracellular, intracellular membrane-bound organelle, intracellular organelle, membrane-bound organelle, mitochondrion, organelle, protein complex, tricarboxylic acid cycle enzyme complex,	1	239727527	239749677	-
22809	GC19P055124	ATF5	activating transcription factor 5	binding, RNA polymerase II transcription factor activity, binding, nucleic acid binding, protein binding, protein dimerization activity, sequence-specific DNA binding, transcription cofactor activity, transcription corepressor activity, transcription factor binding, transcription regulator activity,	cell cycle, cellular metabolism, cellular physiological process, cellular process, metabolism, nucleobase, nucleoside, nucleotide and nucleic acid metabolism, physiological process, primary metabolism, regulation of biological process, regulation of cell cycle, regulation of cellular metabolism, regulation of cellular physiological process, regulation of cellular process, regulation of metabolism…	cell, intracellular, intracellular membrane-bound organelle, intracellular organelle, membrane-bound organelle, nucleus, organelle,	19	55124271	55129003	+
22826	GC01M028211	DNAJC8	DnaJ (Hsp40) homolog, subfamily C, member 8	protein binding, heat shock protein binding, protein binding, unfolded protein binding,	cellular macromolecule metabolism, cellular metabolism, cellular physiological process, cellular process, cellular protein metabolism, macromolecule metabolism, metabolism, physiological process, primary metabolism, protein folding, protein metabolism,	0	1	28399656	28432114	-
230	GC17M023924	ALDOC	aldolase C, fructose-bisphosphate	catalytic activity, carbon-carbon lyase activity, catalytic activity, fructose-bisphosphate aldolase activity, lyase activity,	alcohol biosynthesis, alcohol catabolism, alcohol metabolism, biosynthesis, carbohydrate biosynthesis, carbohydrate catabolism, carbohydrate metabolism, carboxylic acid metabolism, catabolism, cellular biosynthesis, cellular carbohydrate catabolism, cellular carbohydrate metabolism, cellular catabolism, cellular macromolecule catabolism, cellular metabolism, cellular physiological process, cellul…	0	17	23924260	23928078	-
23109	GC12M047675	DDN	dendrin	0	0	0	12	47675199	47679355	-
23205	GC15M076247	ACSBG1	acyl-CoA synthetase bubblegum family member 1	catalytic activity, fatty-acid ligase activity, ligase activity, ligase activity, forming carbon-sulfur bonds, long-chain-fatty-acid-CoA ligase activity, very-long-chain-fatty-acid-CoA ligase activity,	carboxylic acid metabolism, cell communication, cell development, cell differentiation, cell maturation, cell-cell signaling, cellular lipid metabolism, cellular metabolism, cellular nerve ensheathment, cellular physiological process, cellular process, development, fatty acid metabolism, ionic insulation of neurons by glial cells, lipid metabolism, long-chain fatty acid metabolism, metabolism, my…	cell, cytoplasm, intracellular,	15	76250243	76313954	-
23246	GC08M145456	BOP1	block of proliferation 1	0	RNA metabolism, RNA processing, biopolymer metabolism, cell organization and biogenesis, cellular metabolism, cellular physiological process, cellular process, cytoplasm organization and biogenesis, macromolecule metabolism, metabolism, nucleobase, nucleoside, nucleotide and nucleic acid metabolism, organelle organization and biogenesis, physiological process, primary metabolism, rRNA metabolism,…	cell, intracellular, intracellular membrane-bound organelle, intracellular organelle, membrane-bound organelle, nucleus, organelle,	8	145456863	145485928	-
23306	GC12M055735	0	KIAA0286 protein	molecular function unknown,	biological process unknown,	cell, integral to membrane, intrinsic to membrane, membrane,	12	55735693	55758819	-
23475	GC16P029597	QPRT	quinolinate phosphoribosyltransferase (nicotinate-nucleotide pyrophosphorylase (carboxylating))	transferase activity, nicotinate-nucleotide diphosphorylase (carboxylating) activity, transferase activity, transferase activity, transferring glycosyl groups, transferase activity, transferring pentosyl groups,	NAD biosynthesis, NAD metabolism, biosynthesis, cell communication, cell-cell signaling, cellular biosynthesis, cellular metabolism, cellular physiological process, cellular process, coenzyme biosynthesis, coenzyme metabolism, cofactor biosynthesis, cofactor metabolism, generation of precursor metabolites and energy, metabolism, neurophysiological process, nicotinamide metabolism, nucleobase, nuc…	0	16	29597941	29616810	+
23541	GC22P029117	SEC14L2	SEC14-like 2 (S. cerevisiae)	binding, carrier activity, lipid binding, phospholipid binding, transcription regulator activity, transcriptional activator activity, transporter activity, vitamin E binding, vitamin binding,	alcohol metabolism, biosynthesis, cellular biosynthesis, cellular lipid metabolism, cellular metabolism, cellular physiological process, cellular process, cholesterol biosynthesis, cholesterol metabolism, establishment of localization, lipid biosynthesis, lipid metabolism, localization, metabolism, nucleobase, nucleoside, nucleotide and nucleic acid metabolism, physiological process, positive reg…	cell, cytoplasm, integral to membrane, intracellular, intracellular membrane-bound organelle, intracellular organelle, intrinsic to membrane, membrane, membrane-bound organelle, nucleus, organelle,	22	29122932	29151276	+
23580	GC17M068791	CDC42EP4	CDC42 effector protein (Rho GTPase binding) 4	binding, GTPase binding, Rho GTPase binding, binding, enzyme binding, protein binding, small GTPase binding,	cell organization and biogenesis, cell projection biogenesis, cell projection organization and biogenesis, cellular morphogenesis, cellular physiological process, cellular process, development, morphogenesis, physiological process, positive regulation of cell projection organization and biogenesis, positive regulation of pseudopodium formation, pseudopodium formation, pseudopodium organization an…	cell, cytoskeleton, intracellular, intracellular non-membrane-bound organelle, intracellular organelle, non-membrane-bound organelle, organelle,	17	68791358	68819738	-
23589	GC16M008857	CARHSP1	calcium regulated heat stable protein 1, 24kDa	nucleic acid binding, binding, enzyme binding, nucleic acid binding, phosphatase binding, protein binding,	cell communication, cellular metabolism, cellular physiological process, cellular process, intracellular signaling cascade, metabolism, nucleobase, nucleoside, nucleotide and nucleic acid metabolism, physiological process, primary metabolism, regulation of biological process, regulation of cellular metabolism, regulation of cellular physiological process, regulation of cellular process, regulatio…	0	16	8856276	8860694	-
23640	GC19M060465	0	hsp70-interacting protein	enzyme inhibitor activity, enzyme inhibitor activity, enzyme regulator activity, protein binding,	cellular macromolecule metabolism, cellular metabolism, cellular physiological process, cellular process, cellular protein metabolism, macromolecule metabolism, metabolism, physiological process, primary metabolism, protein folding, protein metabolism,	0	19	60465410	60483540	-
23657	GC04M139442	SLC7A11	solute carrier family 7, (cationic amino acid transporter, y+ system) member 11	transporter activity, L-cystine transporter activity, L-glutamate transporter activity, acidic amino acid transporter activity, amine transporter activity, amino acid permease activity, amino acid transporter activity, antiporter activity, carboxylic acid transporter activity, carrier activity, cystine:glutamate antiporter activity, electrochemical potential-driven transporter activity, neutral a…	amine transport, amino acid transport, carboxylic acid transport, cellular physiological process, cellular process, establishment of localization, localization, macromolecule metabolism, metabolism, organic acid transport, physiological process, primary metabolism, protein complex assembly, protein metabolism, transport,	cell, integral to membrane, intrinsic to membrane, membrane,	4	139304699	139382953	-
23670	GC09M071527	TMEM2	transmembrane protein 2	0	0	cell, integral to membrane, intrinsic to membrane, membrane,	9	73488306	73573213	-
23761	GC22M030339	PISD	phosphatidylserine decarboxylase	lyase activity, catalytic activity, lyase activity, phosphatidylserine decarboxylase activity,	biosynthesis, cellular lipid metabolism, cellular metabolism, cellular physiological process, cellular process, lipid biosynthesis, lipid metabolism, membrane lipid biosynthesis, membrane lipid metabolism, metabolism, phospholipid biosynthesis, phospholipid metabolism, physiological process, primary metabolism,	0	22	30344480	30388195	-
23762	GC22P029415	OSBP2	oxysterol binding protein 2	0	cellular lipid metabolism, cellular metabolism, cellular physiological process, cellular process, establishment of localization, lipid metabolism, lipid transport, localization, metabolism, physiological process, primary metabolism, steroid metabolism, transport,	0	22	29420067	29633811	+
2395	GC09P068879	FXN	frataxin	catalytic activity, catalytic activity, cation transporter activity, di-, tri-valent inorganic cation transporter activity, electron carrier activity, electron transporter activity, inositol or phosphatidylinositol kinase activity, ion transporter activity, iron ion transporter activity, kinase activity, metal ion transporter activity, phosphotransferase activity, alcohol group as acceptor, trans…	cation homeostasis, cell communication, cell homeostasis, cell ion homeostasis, cell-cell signaling, cellular metabolism, cellular physiological process, cellular process, di-, tri-valent inorganic cation homeostasis, electron transport, establishment of localization, generation of precursor metabolites and energy, homeostasis, ion homeostasis, iron ion homeostasis, localization, metabolism, meta…	cell, cytoplasm, intracellular, intracellular membrane-bound organelle, intracellular organelle, membrane-bound organelle, mitochondrion, organelle,	9	70840163	70878772	+
2491	GC0XP100160	FSHPRH1	FSH primary response (LRPR1 homolog, rat) 1	0	development, female gamete generation, gametogenesis, male gamete generation, reproduction, sex differentiation, sexual reproduction, spermatogenesis,	0	X	100241453	100304632	+
2532	GC01P155986	DARC	Duffy blood group, chemokine receptor	binding, binding, chemokine binding, chemokine receptor activity, cytokine binding, peptide binding, peptide receptor activity, protein binding, receptor activity, rhodopsin-like receptor activity, signal transducer activity, transmembrane receptor activity,	G-protein coupled receptor protein signaling pathway, cell communication, cell surface receptor linked signal transduction, cellular process, defense response, response to biotic stimulus, response to stimulus, signal transduction,	cell, integral to membrane, intrinsic to membrane, membrane, plasma membrane,	1	157441133	157442912	+
2581	GC14M087469	GALC	galactosylceramidase	catalytic activity, ceramidase activity, galactosylceramidase activity, hydrolase activity, hydrolase activity, acting on carbon-nitrogen (but not peptide) bonds, hydrolase activity, acting on carbon-nitrogen (but not peptide) bonds, in linear amides, hydrolase activity, acting on glycosyl bonds,	carbohydrate metabolism, catabolism, cellular catabolism, cellular lipid catabolism, cellular lipid metabolism, cellular metabolism, cellular physiological process, cellular process, ceramide catabolism, ceramide metabolism, galactolipid catabolism, galactolipid metabolism, galactosylceramide catabolism, galactosylceramide metabolism, glycolipid catabolism, glycolipid metabolism, glycosylceramide…	cell, cytoplasm, intracellular, intracellular membrane-bound organelle, intracellular organelle, lysosome, lytic vacuole, membrane-bound organelle, organelle, vacuole,	14	87469110	87529660	-
2582	GC01M023867	GALE	UDP-galactose-4-epimerase	catalytic activity, UDP-glucose 4-epimerase activity, binding, catalytic activity, coenzyme binding, cofactor binding, isomerase activity, racemase and epimerase activity, racemase and epimerase activity, acting on carbohydrates and derivatives,	alcohol metabolism, carbohydrate metabolism, cellular carbohydrate metabolism, cellular metabolism, cellular physiological process, cellular process, galactose metabolism, hexose metabolism, macromolecule metabolism, metabolism, monosaccharide metabolism, nucleobase, nucleoside, nucleotide and nucleic acid metabolism, nucleotide-sugar metabolism, physiological process, primary metabolism,	0	1	23994675	23999621	-
25821	GC06P074228	MTO1	mitochondrial translation optimization 1 homolog (S. cerevisiae)	catalytic activity, oxidoreductase activity,	RNA metabolism, RNA processing, biopolymer metabolism, cellular metabolism, cellular physiological process, cellular process, electron transport, establishment of localization, generation of precursor metabolites and energy, localization, macromolecule metabolism, metabolism, nucleobase, nucleoside, nucleotide and nucleic acid metabolism, physiological process, primary metabolism, tRNA metabolism…	cell, cytoplasm, intracellular, intracellular membrane-bound organelle, intracellular organelle, membrane-bound organelle, mitochondrion, organelle,	6	74228208	74267896	+
25941	GC18M032630	C18orf10	chromosome 18 open reading frame 10	0	0	cell, intracellular, intracellular membrane-bound organelle, intracellular organelle, membrane-bound organelle, nucleus, organelle,	18	32630032	32663156	-
25959	GC19M011135	ANKRD25	ankyrin repeat domain 25	0	0	0	19	11135946	11169197	-
26063	GC16P000391	DECR2	2,4-dienoyl CoA reductase 2, peroxisomal	catalytic activity, oxidoreductase activity,	metabolism, physiological process,	0	16	391858	402487	+
2617	GC07P030407	GARS	glycyl-tRNA synthetase	binding, adenyl nucleotide binding, aminoacyl-tRNA ligase activity, binding, catalytic activity, glycine-tRNA ligase activity, ligase activity, ligase activity, forming carbon-oxygen bonds, nucleotide binding, purine nucleotide binding,	RNA metabolism, amine metabolism, amino acid activation, amino acid and derivative metabolism, amino acid metabolism, biopolymer metabolism, biosynthesis, carboxylic acid metabolism, cellular biosynthesis, cellular macromolecule metabolism, cellular metabolism, cellular physiological process, cellular process, cellular protein metabolism, glycyl-tRNA aminoacylation, macromolecule biosynthesis, ma…	cell, cell fraction, cytoplasm, intracellular, soluble fraction,	7	30600705	30640168	+
2618	GC21M033798	GART	phosphoribosylglycinamide formyltransferase, phosphoribosylglycinamide synthetase, phosphoribosylaminoimidazole synthetase	catalytic activity, glycine hydroxymethyltransferase activity, ligase activity, ligase activity, forming carbon-nitrogen bonds, methyltransferase activity, phosphoribosylamine-glycine ligase activity, phosphoribosylformylglycinamidine cyclo-ligase activity, phosphoribosylglycinamide formyltransferase activity, transferase activity, transferase activity, transferring one-carbon groups,	IMP biosynthesis, IMP metabolism, aromatic compound metabolism, biosynthesis, cellular biosynthesis, cellular metabolism, cellular physiological process, cellular process, heterocycle metabolism, metabolism, nucleobase biosynthesis, nucleobase metabolism, nucleobase, nucleoside, nucleotide and nucleic acid metabolism, nucleoside monophosphate biosynthesis, nucleoside monophosphate metabolism, nuc…	cell, cytoplasm, intracellular,	21	33798143	33836286	-
2623	GC0XP048401	GATA1	GATA binding protein 1 (globin transcription factor 1)	binding, binding, cation binding, ion binding, metal ion binding, nucleic acid binding, sequence-specific DNA binding, transcription factor activity, transcription regulator activity, transition metal ion binding, zinc ion binding,	cellular metabolism, cellular physiological process, cellular process, development, metabolism, nucleobase, nucleoside, nucleotide and nucleic acid metabolism, physiological process, primary metabolism, regulation of biological process, regulation of cellular metabolism, regulation of cellular physiological process, regulation of cellular process, regulation of metabolism, regulation of nucleobas…	cell, intracellular, intracellular membrane-bound organelle, intracellular organelle, membrane-bound organelle, nucleus, organelle,	X	48529905	48537659	+
26271	GC06M153383	FBXO5	F-box protein 5	ligase activity, ligase activity, ligase activity, forming carbon-nitrogen bonds, small protein conjugating enzyme activity, ubiquitin conjugating enzyme activity, ubiquitin-protein ligase activity,	biopolymer metabolism, biopolymer modification, cellular macromolecule metabolism, cellular metabolism, cellular physiological process, cellular process, cellular protein metabolism, macromolecule metabolism, metabolism, physiological process, primary metabolism, protein metabolism, protein modification, proteolysis, ubiquitin cycle,	0	6	153333352	153345867	-
2644	GC15P038843	GCHFR	GTP cyclohydrolase I feedback regulator	hydrolase activity, hydrolase activity,	biosynthesis, cell communication, cell-cell signaling, cellular metabolism, cellular physiological process, cellular process, metabolism, neurophysiological process, neurotransmitter metabolism, nitric oxide biosynthesis, nitric oxide metabolism, nitrogen compound metabolism, organismal physiological process, physiological process, regulation of neurotransmitter levels, synaptic transmission, tra…	0	15	38843576	38847203	+
26499	GC14M066923	PLEK2	pleckstrin 2	0	actin cytoskeleton organization and biogenesis, actin filament-based process, cell communication, cell organization and biogenesis, cellular physiological process, cellular process, cytoskeleton organization and biogenesis, intracellular signaling cascade, organelle organization and biogenesis, physiological process, signal transduction,	cell, cytoskeleton, intracellular, intracellular non-membrane-bound organelle, intracellular organelle, membrane, non-membrane-bound organelle, organelle,	14	66923452	66948581	-
26502	GC17P078009	NARF	nuclear prelamin A recognition factor	binding, catalytic activity, electron transporter activity, ferredoxin hydrogenase activity, lamin binding, oxidoreductase activity, oxidoreductase activity, acting on hydrogen as donor, oxidoreductase activity, acting on hydrogen as donor, iron-sulfur protein as acceptor, protein binding, transporter activity,	cellular metabolism, cellular physiological process, cellular process, electron transport, establishment of localization, generation of precursor metabolites and energy, localization, metabolism, physiological process, transport,	cell, cytoskeleton, endomembrane system, envelope, intermediate filament, intermediate filament cytoskeleton, intracellular, intracellular membrane-bound organelle, intracellular non-membrane-bound organelle, intracellular organelle, lamin filament, membrane, membrane-bound organelle, membrane-enclosed lumen, non-membrane-bound organelle, nuclear envelope, nuclear inner membrane, nuclear lamina, …	17	78009860	78039430	+
27069	GC10P085889	GHITM	growth hormone inducible transmembrane protein	molecular function unknown,	biological process unknown,	cell, integral to membrane, intrinsic to membrane, membrane,	10	85889291	85902910	+
27079	GC15P038649	RPUSD2	RNA pseudouridylate synthase domain containing 2	catalytic activity, binding, carbon-oxygen lyase activity, catalytic activity, hydro-lyase activity, intramolecular transferase activity, isomerase activity, lyase activity, nucleic acid binding, pseudouridine synthase activity, pseudouridylate synthase activity,	RNA metabolism, RNA processing, biopolymer metabolism, cellular metabolism, cellular physiological process, cellular process, macromolecule metabolism, metabolism, nucleobase, nucleoside, nucleotide and nucleic acid metabolism, physiological process, primary metabolism,	0	15	38648822	38654183	+
27238	GC0XM048726	GPKOW	G patch domain and KOW motifs	molecular function unknown, molecular function unknown, nucleic acid binding,	biological process unknown,	cellular component unknown, cellular component unknown, intracellular,	X	48857289	48867023	-
27346	GC17P023670	TMEM97	transmembrane protein 97	molecular function unknown,	cell growth, cell organization and biogenesis, cellular morphogenesis, cellular physiological process, cellular process, development, growth, morphogenesis, physiological process, regulation of biological process, regulation of cell growth, regulation of cell size, regulation of cellular physiological process, regulation of cellular process, regulation of growth, regulation of physiological proce…	cellular component unknown,	17	23670376	23679377	+
27429	GC02P074669	HTRA2	HtrA serine peptidase 2	binding, catalytic activity, endopeptidase activity, hydrolase activity, peptidase activity, protein binding, serine-type endopeptidase activity, serine-type peptidase activity, unfolded protein binding,	apoptosis, cell death, cellular macromolecule metabolism, cellular metabolism, cellular physiological process, cellular process, cellular protein metabolism, death, macromolecule metabolism, metabolism, physiological process, primary metabolism, programmed cell death, protein metabolism, proteolysis, response to stimulus, response to stress,	cell, cytoplasm, endomembrane system, endoplasmic reticulum, endoplasmic reticulum membrane, envelope, integral to membrane, intracellular, intracellular membrane-bound organelle, intracellular organelle, intrinsic to membrane, membrane, membrane-bound organelle, membrane-enclosed lumen, mitochondrial envelope, mitochondrial intermembrane space, mitochondrion, nuclear envelope-endoplasmic reticul…	2	74610039	74614191	+
2766	GC06P016346	GMPR	guanosine monophosphate reductase	catalytic activity, alkali metal ion binding, binding, catalytic activity, cation binding, ion binding, metal ion binding, oxidoreductase activity, oxidoreductase activity, acting on NADH or NADPH, oxidoreductase activity, acting on NADH or NADPH, nitrogenous group as acceptor, potassium ion binding,	cellular metabolism, cellular physiological process, cellular process, metabolism, nucleobase, nucleoside, nucleotide and nucleic acid metabolism, nucleotide metabolism, physiological process, primary metabolism, response to abiotic stimulus, response to cold, response to stimulus, response to stress, response to temperature stimulus,	0	6	16346789	16403757	+
2805	GC10M101146	GOT1	glutamic-oxaloacetic transaminase 1, soluble (aspartate aminotransferase 1)	catalytic activity, catalytic activity, transaminase activity, transferase activity, transferase activity, transferring nitrogenous groups,	amine catabolism, amine metabolism, amino acid and derivative metabolism, amino acid catabolism, amino acid metabolism, aspartate catabolism, aspartate family amino acid catabolism, aspartate family amino acid metabolism, aspartate metabolism, biosynthesis, carboxylic acid metabolism, catabolism, cellular catabolism, cellular metabolism, cellular physiological process, cellular process, metabolis…	cell, cytoplasm, cytosol, intracellular,	10	101146617	101180336	-
2875	GC08P145699	GPT	glutamic-pyruvate transaminase (alanine aminotransferase)	catalytic activity, alanine transaminase activity, carbon-sulfur lyase activity, catalytic activity, lyase activity, transaminase activity, transferase activity, transferase activity, transferring nitrogenous groups,	alcohol biosynthesis, alcohol metabolism, biosynthesis, carbohydrate biosynthesis, carbohydrate metabolism, carboxylic acid metabolism, cellular biosynthesis, cellular carbohydrate metabolism, cellular metabolism, cellular physiological process, cellular process, generation of precursor metabolites and energy, gluconeogenesis, glucose metabolism, hexose biosynthesis, hexose metabolism, macromolec…	cell, cell fraction, cytoplasm, intracellular, soluble fraction,	8	145700232	145703357	+
28955	GC16M010930	0	dexamethasone-induced transcript	0	0	0	16	10930249	10943758	-
28966	GC05P122209	SNX24	sorting nexing 24	lipid binding, lipid binding, phosphoinositide binding, phospholipid binding, protein binding,	cell communication, cellular physiological process, cellular process, establishment of localization, establishment of protein localization, intracellular signaling cascade, localization, physiological process, protein localization, protein transport, signal transduction, transport,	0	5	122209111	122372796	+
29093	GC05P154300	MRPL22	mitochondrial ribosomal protein L22	structural molecule activity, structural molecule activity,	biosynthesis, cellular biosynthesis, cellular macromolecule metabolism, cellular metabolism, cellular physiological process, cellular process, cellular protein metabolism, macromolecule biosynthesis, macromolecule metabolism, metabolism, physiological process, primary metabolism, protein biosynthesis, protein metabolism,	cell, cytoplasm, intracellular, intracellular non-membrane-bound organelle, intracellular organelle, non-membrane-bound organelle, organelle, protein complex, ribonucleoprotein complex, ribosome,	5	154300838	154326721	+
2987	GC01P224634	GUK1	guanylate kinase 1	catalytic activity, adenyl nucleotide binding, binding, catalytic activity, drug binding, guanylate kinase activity, kinase activity, membrane-associated guanylate kinase, nucleobase, nucleoside, nucleotide kinase activity, nucleotide binding, nucleotide kinase activity, obsolete molecular function, phosphotransferase activity, phosphate group as acceptor, purine nucleotide binding, transferase a…	GTP biosynthesis, GTP metabolism, biosynthesis, cellular biosynthesis, cellular metabolism, cellular physiological process, cellular process, metabolism, nucleobase, nucleoside, nucleotide and nucleic acid metabolism, nucleoside triphosphate biosynthesis, nucleoside triphosphate metabolism, nucleotide biosynthesis, nucleotide metabolism, physiological process, primary metabolism, purine nucleosid…	0	1	226394604	226403274	+
2996	GC04M145149	GYPE	glycophorin E	binding, identical protein binding, molecular function unknown, protein binding, receptor activity, signal transducer activity,	biological process unknown, cell communication, cellular process, signal transduction,	cell, cell fraction, cellular component unknown, integral to membrane, integral to plasma membrane, intrinsic to membrane, intrinsic to plasma membrane, membrane, membrane fraction, plasma membrane,	4	145011469	145046166	-
3029	GC16M001799	HAGH	hydroxyacylglutathione hydrolase	catalytic activity, catalytic activity, cation binding, hydrolase activity, hydrolase activity, acting on ester bonds, hydroxyacylglutathione hydrolase activity, ion binding, metal ion binding, thiolester hydrolase activity, transition metal ion binding, zinc ion binding,	0	0	16	1799105	1817163	-
3049	GC16P000170	HBQ1	hemoglobin, theta 1	binding, cation binding, heme binding, ion binding, iron ion binding, metal ion binding, oxygen binding, oxygen transporter activity, tetrapyrrole binding, transition metal ion binding, transporter activity,	cellular physiological process, cellular process, establishment of localization, gas transport, localization, oxygen transport, physiological process, transport,	cell, cytoplasm, cytosol, hemoglobin complex, intracellular, protein complex,	16	170334	171177	+
3052	GC0XP010889	HCCS	holocytochrome c synthase (cytochrome c heme-lyase)	binding, carbon-sulfur lyase activity, catalytic activity, cation binding, holocytochrome-c synthase activity, ion binding, iron ion binding, lyase activity, metal ion binding, transition metal ion binding,	cellular metabolism, cellular physiological process, cellular process, development, electron transport, establishment of localization, generation of precursor metabolites and energy, localization, metabolism, morphogenesis, organ development, organ morphogenesis, physiological process, transport,	cell, cytoplasm, envelope, intracellular, intracellular membrane-bound organelle, intracellular organelle, membrane, membrane-bound organelle, mitochondrial envelope, mitochondrial inner membrane, mitochondrial membrane, mitochondrion, organelle, organelle envelope, organelle inner membrane, organelle membrane,	X	11039372	11051122	+
3098	GC10P070699	HK1	hexokinase 1	binding, adenyl nucleotide binding, binding, carbohydrate kinase activity, catalytic activity, hexokinase activity, kinase activity, nucleotide binding, phosphotransferase activity, alcohol group as acceptor, purine nucleotide binding, transferase activity, transferase activity, transferring phosphorus-containing groups,	alcohol catabolism, alcohol metabolism, carbohydrate catabolism, carbohydrate metabolism, catabolism, cellular carbohydrate catabolism, cellular carbohydrate metabolism, cellular catabolism, cellular macromolecule catabolism, cellular metabolism, cellular physiological process, cellular process, generation of precursor metabolites and energy, glucose catabolism, glucose metabolism, glycolysis, he…	cell, membrane,	10	70699761	70831641	+
3145	GC11P118460	HMBS	hydroxymethylbilane synthase	catalytic activity, carbon-nitrogen lyase activity, catalytic activity, hydroxymethylbilane synthase activity, lyase activity, transferase activity, transferase activity, transferring alkyl or aryl (other than methyl) groups,	biosynthesis, cellular biosynthesis, cellular metabolism, cellular physiological process, cellular process, cofactor biosynthesis, cofactor metabolism, heme biosynthesis, heme metabolism, heterocycle metabolism, metabolism, physiological process, pigment biosynthesis, pigment metabolism, porphyrin biosynthesis, porphyrin metabolism, secondary metabolism,	0	11	118460796	118469469	+
3257	GC10M100165	HPS1	Hermansky-Pudlak syndrome 1	binding, protein binding, protein dimerization activity,	cell organization and biogenesis, cellular physiological process, cellular process, lysosome organization and biogenesis, organelle organization and biogenesis, physiological process, vacuole organization and biogenesis,	cell, cell fraction, cytoplasm, integral to membrane, integral to plasma membrane, intracellular, intracellular membrane-bound organelle, intracellular organelle, intrinsic to membrane, intrinsic to plasma membrane, lysosome, lytic vacuole, membrane, membrane fraction, membrane-bound organelle, organelle, plasma membrane, soluble fraction, vacuole,	10	100165945	100196699	-
3267	GC02P228162	HRB	HIV-1 Rev binding protein	binding, RNA binding, binding, cation binding, ion binding, metal ion binding, nucleic acid binding, protein binding, transition metal ion binding, zinc ion binding,	RNA export from nucleus, RNA localization, RNA transport, cell organization and biogenesis, cellular localization, cellular physiological process, cellular process, establishment of RNA localization, establishment of cellular localization, establishment of localization, intracellular transport, localization, mRNA export from nucleus, mRNA transport, nuclear export, nuclear transport, nucleic acid…	cell, endomembrane system, envelope, integral to membrane, intracellular, intracellular membrane-bound organelle, intracellular organelle, intrinsic to membrane, membrane, membrane-bound organelle, nuclear envelope, nuclear pore, nucleus, organelle, organelle envelope, pore complex, protein complex,	2	228045285	228130544	+
3396	GC17P070520	ICT1	immature colon carcinoma transcript 1	binding, molecular function unknown, nucleic acid binding, translation factor activity, nucleic acid binding, translation regulator activity, translation release factor activity, translation termination factor activity,	biological process unknown, biosynthesis, cellular biosynthesis, cellular macromolecule metabolism, cellular metabolism, cellular physiological process, cellular process, cellular protein metabolism, macromolecule biosynthesis, macromolecule metabolism, metabolism, physiological process, primary metabolism, protein biosynthesis, protein metabolism, translation, translational termination,	cellular component unknown,	17	70520374	70528950	+
3792	GC07M142155	KEL	Kell blood group, metalloendopeptidase	binding, catalytic activity, cation binding, endopeptidase activity, hydrolase activity, ion binding, metal ion binding, metalloendopeptidase activity, neprilysin activity, peptidase activity, protein binding, transition metal ion binding, zinc ion binding,	biopolymer glycosylation, biopolymer metabolism, biopolymer modification, biosynthesis, cellular biosynthesis, cellular macromolecule metabolism, cellular metabolism, cellular physiological process, cellular process, cellular protein metabolism, circulation, glycoprotein biosynthesis, glycoprotein metabolism, macromolecule biosynthesis, macromolecule metabolism, metabolism, organismal physiologic…	cell, cytoskeleton, integral to membrane, integral to plasma membrane, intracellular, intracellular non-membrane-bound organelle, intracellular organelle, intrinsic to membrane, intrinsic to plasma membrane, membrane, non-membrane-bound organelle, organelle, plasma membrane,	7	142348324	142369625	-
38	GC11P107499	ACAT1	acetyl-Coenzyme A acetyltransferase 1 (acetoacetyl Coenzyme A thiolase)	catalytic activity, C-acyltransferase activity, acetyl-CoA C-acetyltransferase activity, acetyltransferase activity, acyltransferase activity, catalytic activity, transferase activity, transferase activity, transferring acyl groups, transferase activity, transferring groups other than amino-acyl groups,	0	cell, cytoplasm, intracellular, intracellular membrane-bound organelle, intracellular organelle, membrane-bound organelle, mitochondrion, organelle,	11	107497467	107523484	+
3860	GC17M036910	KRT13	keratin 13	structural molecule activity, structural molecule activity,	development, ectoderm development, epidermis development, tissue development,	cell, cytoskeleton, intermediate filament, intermediate filament cytoskeleton, intracellular, intracellular non-membrane-bound organelle, intracellular organelle, non-membrane-bound organelle, organelle,	17	36910759	36915391	-
39	GC06P160153	ACAT2	acetyl-Coenzyme A acetyltransferase 2 (acetoacetyl Coenzyme A thiolase)	catalytic activity, C-acyltransferase activity, acetyl-CoA C-acetyltransferase activity, acetyltransferase activity, acyltransferase activity, catalytic activity, transferase activity, transferase activity, transferring acyl groups, transferase activity, transferring groups other than amino-acyl groups,	biosynthesis, cellular biosynthesis, cellular lipid metabolism, cellular metabolism, cellular physiological process, cellular process, coenzyme A biosynthesis, coenzyme A metabolism, coenzyme biosynthesis, coenzyme metabolism, cofactor biosynthesis, cofactor metabolism, lipid biosynthesis, lipid metabolism, metabolism, physiological process, primary metabolism, steroid biosynthesis, steroid metab…	cell, cytoplasm, cytosol, intracellular,	6	160103098	160120072	+
420	GC12M014874	ART4	ADP-ribosyltransferase 4 (Dombrock blood group)	catalytic activity, catalytic activity, transferase activity, transferase activity, transferring glycosyl groups, transferase activity, transferring pentosyl groups,	amine metabolism, amino acid and derivative metabolism, amino acid metabolism, arginine metabolism, biopolymer metabolism, biopolymer modification, carboxylic acid metabolism, cellular macromolecule metabolism, cellular metabolism, cellular physiological process, cellular process, cellular protein metabolism, glutamine family amino acid metabolism, macromolecule metabolism, metabolism, nitrogen c…	cell, membrane,	12	14873511	14887680	-
4236	GC15M041884	MFAP1	microfibrillar-associated protein 1	structural molecule activity, structural molecule activity,	0	extracellular matrix, extracellular matrix (sensu Metazoa), extracellular region,	15	41884026	41904243	-
4286	GC03P069871	MITF	microphthalmia-associated transcription factor	binding, binding, nucleic acid binding, transcription regulator activity, transcriptional activator activity,	cell differentiation, cellular metabolism, cellular physiological process, cellular process, development, melanocyte differentiation, metabolism, neurophysiological process, nucleobase, nucleoside, nucleotide and nucleic acid metabolism, organismal physiological process, physiological process, pigment cell differentiation, primary metabolism, regulation of biological process, regulation of cellul…	cell, intracellular, intracellular membrane-bound organelle, intracellular organelle, membrane-bound organelle, nucleus, organelle,	3	69871322	70100176	+
4597	GC16M087245	MVD	mevalonate (diphospho) decarboxylase	catalytic activity, adenyl nucleotide binding, binding, carbon-carbon lyase activity, catalytic activity, diphosphomevalonate decarboxylase activity, kinase activity, lyase activity, nucleotide binding, purine nucleotide binding, transferase activity, transferase activity, transferring phosphorus-containing groups,	alcohol metabolism, biosynthesis, cellular lipid metabolism, cellular metabolism, cellular physiological process, cellular process, cholesterol biosynthesis, cholesterol metabolism, isoprenoid biosynthesis, isoprenoid metabolism, lipid biosynthesis, lipid metabolism, metabolism, phosphate metabolism, phosphorus metabolism, phosphorylation, physiological process, primary metabolism, steroid biosyn…	0	16	87245848	87256996	-
4601	GC10P111957	MXI1	MAX interactor 1	binding, binding, nucleic acid binding, protein binding, transcription cofactor activity, transcription corepressor activity, transcription factor binding, transcription regulator activity,	cell organization and biogenesis, cell proliferation, cellular localization, cellular metabolism, cellular physiological process, cellular process, cytoplasmic sequestering of protein, cytoplasmic sequestering of transcription factor, establishment of cellular localization, establishment of localization, establishment of protein localization, intracellular protein transport, intracellular transpo…	cell, intracellular, intracellular membrane-bound organelle, intracellular organelle, membrane-bound organelle, nucleus, organelle,	10	111957352	112037111	+
4628	GC17M008318	MYH10	myosin, heavy polypeptide 10, non-muscle	binding, actin binding, adenyl nucleotide binding, binding, calmodulin binding, catalytic activity, cytoskeletal protein binding, hydrolase activity, microfilament motor activity, motor activity, myosin ATPase activity, nucleotide binding, obsolete molecular function, protein binding, purine nucleotide binding,	biological process unknown, cell division, cell organization and biogenesis, cellular morphogenesis, cellular physiological process, cellular process, cytokinesis, development, morphogenesis, physiological process, regulation of cell shape,	cell, cell, cytoskeleton, intracellular, intracellular non-membrane-bound organelle, intracellular organelle, myosin, non-membrane-bound organelle, organelle, protein complex,	17	8318255	8474761	-
47	GC17M037276	ACLY	ATP citrate lyase	binding, ATP citrate synthase activity, adenyl nucleotide binding, binding, catalytic activity, ion binding, magnesium ion binding, metal ion binding, nucleotide binding, purine nucleotide binding, transferase activity, transferase activity, transferring acyl groups, transferase activity, transferring acyl groups, acyl groups converted into alkyl on transfer,	ATP catabolism, ATP metabolism, biosynthesis, carbohydrate metabolism, carboxylic acid metabolism, catabolism, cellular carbohydrate metabolism, cellular catabolism, cellular lipid metabolism, cellular metabolism, cellular physiological process, cellular process, citrate metabolism, coenzyme A metabolism, coenzyme metabolism, cofactor metabolism, generation of precursor metabolites and energy, li…	cell, citrate lyase complex, cytoplasm, intracellular, protein complex,	17	37276706	37328798	-
4713	GC19M014537	NDUFB7	NADH dehydrogenase (ubiquinone) 1 beta subcomplex, 7, 18kDa	catalytic activity, NADH dehydrogenase (ubiquinone) activity, NADH dehydrogenase activity, carrier activity, catalytic activity, cation transporter activity, electron carrier activity, electron transporter activity, hydrogen ion transporter activity, ion transporter activity, metal ion transporter activity, monovalent inorganic cation transporter activity, oxidoreductase activity, oxidoreductase …	cell adhesion, cellular metabolism, cellular physiological process, cellular process, electron transport, establishment of localization, generation of precursor metabolites and energy, localization, metabolism, physiological process, transport,	cell, cell fraction, cytoplasm, intracellular, intracellular membrane-bound organelle, intracellular organelle, membrane fraction, membrane-bound organelle, mitochondrion, organelle,	19	14537891	14543886	-
4728	GC11P067554	NDUFS8	NADH dehydrogenase (ubiquinone) Fe-S protein 8, 23kDa (NADH-coenzyme Q reductase)	binding, NADH dehydrogenase (quinone) activity, NADH dehydrogenase (ubiquinone) activity, NADH dehydrogenase activity, binding, carrier activity, catalytic activity, cation binding, cation transporter activity, electron carrier activity, electron transporter activity, hydrogen ion transporter activity, ion binding, ion transporter activity, iron ion binding, iron-sulfur cluster binding, metal clu…	ATP synthesis coupled electron transport, ATP synthesis coupled electron transport (sensu Eukaryota), cellular metabolism, cellular physiological process, cellular process, electron transport, establishment of localization, generation of precursor metabolites and energy, localization, metabolism, mitochondrial electron transport, NADH to ubiquinone, oxidative phosphorylation, phosphate metabolism…	cell, cell fraction, cytoplasm, intracellular, intracellular membrane-bound organelle, intracellular organelle, membrane fraction, membrane-bound organelle, mitochondrion, organelle,	11	67554684	67560690	+
4942	GC10M126075	OAT	ornithine aminotransferase (gyrate atrophy)	binding, catalytic activity, cofactor binding, ornithine-oxo-acid transaminase activity, pyridoxal phosphate binding, transaminase activity, transferase activity, transferase activity, transferring nitrogenous groups, vitamin binding,	amine catabolism, amine metabolism, amino acid and derivative metabolism, amino acid catabolism, amino acid metabolism, arginine catabolism, arginine metabolism, carboxylic acid metabolism, catabolism, cellular catabolism, cellular metabolism, cellular physiological process, cellular process, glutamine family amino acid catabolism, glutamine family amino acid metabolism, metabolism, neurophysiolo…	cell, cytoplasm, intracellular, intracellular membrane-bound organelle, intracellular organelle, membrane-bound organelle, membrane-enclosed lumen, mitochondrial lumen, mitochondrial matrix, mitochondrion, organelle, organelle lumen,	10	126075861	126097467	-
4998	GC01M052550	ORC1L	origin recognition complex, subunit 1-like (yeast)	binding, DNA binding, adenyl nucleotide binding, binding, catalytic activity, hydrolase activity, hydrolase activity, acting on acid anhydrides, hydrolase activity, acting on acid anhydrides, in phosphorus-containing anhydrides, nucleic acid binding, nucleoside-triphosphatase activity, nucleotide binding, protein binding, purine nucleotide binding, pyrophosphatase activity,	DNA metabolism, DNA replication, DNA replication initiation, DNA-dependent DNA replication, biopolymer metabolism, cellular metabolism, cellular physiological process, cellular process, macromolecule metabolism, metabolism, nucleobase, nucleoside, nucleotide and nucleic acid metabolism, physiological process, primary metabolism,	cell, intracellular, intracellular membrane-bound organelle, intracellular organelle, membrane-bound organelle, nucleus, organelle,	1	52611089	52642719	-
5058	GC11M076710	PAK1	p21/Cdc42/Rac1-activated kinase 1 (STE20 homolog, yeast)	catalytic activity, adenyl nucleotide binding, binding, cAMP-dependent protein kinase activity, catalytic activity, cyclic nucleotide-dependent protein kinase activity, kinase activity, nucleotide binding, phosphotransferase activity, alcohol group as acceptor, protein binding, protein kinase CK2 activity, protein kinase activity, protein serine/threonine kinase activity, purine nucleotide bindin…	JNK cascade, MAPKKK cascade, apoptosis, biopolymer metabolism, biopolymer modification, cell communication, cell death, cellular macromolecule metabolism, cellular metabolism, cellular physiological process, cellular process, cellular protein metabolism, death, intracellular signaling cascade, macromolecule metabolism, metabolism, phosphate metabolism, phosphorus metabolism, phosphorylation, phys…	0	11	76710708	76862581	-
50814	GC0XP151670	NSDHL	NAD(P) dependent steroid dehydrogenase-like	catalytic activity, catalytic activity, intramolecular oxidoreductase activity, isomerase activity, oxidoreductase activity, oxidoreductase activity, acting on CH-OH group of donors, oxidoreductase activity, acting on the CH-OH group of donors, NAD or NADP as acceptor, steroid delta-isomerase activity, sterol-4-alpha-carboxylate 3-dehydrogenase (decarboxylating) activity,	alcohol metabolism, biosynthesis, cellular lipid metabolism, cellular metabolism, cellular physiological process, cellular process, cholesterol biosynthesis, cholesterol metabolism, lipid biosynthesis, lipid metabolism, metabolism, physiological process, primary metabolism, steroid biosynthesis, steroid metabolism, sterol biosynthesis, sterol metabolism,	cell, integral to membrane, intrinsic to membrane, membrane,	X	151750166	151788563	+
51022	GC01M189797	GLRX2	glutaredoxin 2	binding, arsenate reductase (glutaredoxin) activity, arsenate reductase activity, binding, carrier activity, catalytic activity, cation binding, electron carrier activity, electron donor activity, electron transporter activity, ion binding, iron ion binding, iron-sulfur cluster binding, metal cluster binding, metal ion binding, oxidoreductase activity, oxidoreductase activity, acting on phosphoru…	DNA metabolism, DNA protection, apoptosis, biopolymer metabolism, biopolymer modification, cell communication, cell death, cell differentiation, cell homeostasis, cell redox homeostasis, cellular macromolecule metabolism, cellular metabolism, cellular physiological process, cellular process, cellular protein metabolism, coenzyme metabolism, cofactor metabolism, death, development, electron transp…	cell, cytoplasm, intracellular, intracellular membrane-bound organelle, intracellular organelle, membrane-bound organelle, mitochondrion, nucleus, organelle,	1	191332220	191341867	-
5106	GC14P023633	PCK2	phosphoenolpyruvate carboxykinase 2 (mitochondrial)	binding, binding, carbon-carbon lyase activity, catalytic activity, cation binding, guanyl nucleotide binding, ion binding, lyase activity, manganese ion binding, metal ion binding, nucleotide binding, phosphoenolpyruvate carboxykinase (GTP) activity, phosphoenolpyruvate carboxykinase activity, purine nucleotide binding, transition metal ion binding,	alcohol biosynthesis, alcohol metabolism, biosynthesis, carbohydrate biosynthesis, carbohydrate metabolism, carboxylic acid metabolism, cellular biosynthesis, cellular carbohydrate metabolism, cellular metabolism, cellular physiological process, cellular process, generation of precursor metabolites and energy, gluconeogenesis, glucose metabolism, hexose biosynthesis, hexose metabolism, macromolec…	cell, cytoplasm, intracellular, intracellular membrane-bound organelle, intracellular organelle, membrane-bound organelle, mitochondrion, organelle,	14	23633322	23643177	+
51083	GC11P068208	GAL	galanin	binding, hormone activity, neuropeptide hormone activity, protein binding, receptor binding, signal transducer activity,	G-protein coupled receptor protein signaling pathway, cell communication, cell surface receptor linked signal transduction, cell-cell signaling, cellular process, establishment of localization, growth hormone secretion, hormone secretion, insulin secretion, localization, muscle contraction, neuropeptide signaling pathway, organismal physiological process, peptide hormone secretion, physiological …	cellular component unknown, extracellular region,	11	68208610	68215218	+
51118	GC01P038148	UTP11L	UTP11-like, U3 small nucleolar ribonucleoprotein, (yeast)	binding, protein binding,	RNA metabolism, RNA processing, apoptosis, biopolymer metabolism, cell communication, cell death, cell organization and biogenesis, cell surface receptor linked signal transduction, cellular metabolism, cellular physiological process, cellular process, cytoplasm organization and biogenesis, death, development, enzyme linked receptor protein signaling pathway, induction of apoptosis, induction of …	cell, cytoplasm, extracellular region, extracellular space, intracellular, intracellular membrane-bound organelle, intracellular organelle, membrane-bound organelle, nucleus, organelle, protein complex, ribonucleoprotein complex,	1	38251000	38262078	+
51218	GC14P095072	GLRX5	glutaredoxin 5 homolog (S. cerevisiae)	electron transporter activity, transporter activity,	cell homeostasis, cell redox homeostasis, cellular metabolism, cellular physiological process, cellular process, electron transport, establishment of localization, generation of precursor metabolites and energy, homeostasis, localization, metabolism, physiological process, transport,	cell, cytoplasm, intracellular, intracellular membrane-bound organelle, intracellular organelle, membrane-bound organelle, mitochondrion, organelle,	14	95071075	95080808	+
51280	GC09M085872	GOLPH2	golgi phosphoprotein 2	0	0	cell, Golgi stack, cell, cytoplasm, integral to membrane, integral to plasma membrane, intracellular, intracellular membrane-bound organelle, intracellular organelle, intrinsic to membrane, intrinsic to plasma membrane, membrane, membrane-bound organelle, organelle, plasma membrane,	9	87830879	87904322	-
51327	GC16P031446	ERAF	erythroid associated factor	binding, hemoglobin binding, protein binding, unfolded protein binding,	cellular macromolecule metabolism, cellular metabolism, cellular physiological process, cellular process, cellular protein metabolism, development, hemoglobin metabolism, hemopoiesis, hemopoietic or lymphoid organ development, macromolecule metabolism, metabolism, organ development, physiological process, primary metabolism, protein folding, protein metabolism,	cell, cytoplasm, cytosol, hemoglobin complex, intracellular, protein complex,	16	31446703	31447624	+
51341	GC19M004000	ZBTB7A	zinc finger and BTB domain containing 7A	binding, binding, cation binding, enzyme binding, histone acetyltransferase binding, ion binding, metal ion binding, nucleic acid binding, protein binding, transcription regulator activity, transition metal ion binding, zinc ion binding,	cartilage development, cellular metabolism, cellular physiological process, cellular process, development, metabolism, negative regulation of biological process, negative regulation of cellular metabolism, negative regulation of cellular physiological process, negative regulation of cellular process, negative regulation of metabolism, negative regulation of nucleobase, nucleoside, nucleotide and …	cell, intracellular, intracellular membrane-bound organelle, intracellular organelle, membrane-bound organelle, nucleus, organelle,	19	3996217	4017816	-
51400	GC11P073560	PPME1	protein phosphatase methylesterase 1	catalytic activity, carboxylesterase activity, carboxylic ester hydrolase activity, catalytic activity, enzyme binding, enzyme inhibitor activity, enzyme regulator activity, hydrolase activity, hydrolase activity, acting on ester bonds, phosphatase binding, phosphatase inhibitor activity, phosphatase regulator activity, protein C-terminal methylesterase activity, protein binding, protein methyles…	aromatic compound metabolism, biopolymer metabolism, biopolymer modification, cellular macromolecule metabolism, cellular metabolism, cellular physiological process, cellular process, cellular protein metabolism, macromolecule metabolism, metabolism, physiological process, primary metabolism, protein amino acid dealkylation, protein metabolism, protein modification,	0	11	73560004	73643395	+
51533	GC03P052419	PHF7	PHD finger protein 7	binding, catalytic activity, cation binding, ion binding, ligase activity, ligase activity, forming carbon-nitrogen bonds, metal ion binding, protein binding, transition metal ion binding, ubiquitin-protein ligase activity, zinc ion binding,	biopolymer metabolism, biopolymer modification, cellular macromolecule metabolism, cellular metabolism, cellular physiological process, cellular process, cellular protein metabolism, macromolecule metabolism, metabolism, nucleobase, nucleoside, nucleotide and nucleic acid metabolism, physiological process, primary metabolism, protein metabolism, protein modification, protein ubiquitination, regul…	cell, intracellular, intracellular membrane-bound organelle, intracellular organelle, membrane-bound organelle, nucleus, organelle, protein complex, ubiquitin ligase complex,	3	52419566	52432696	+
51560	GC03M135025	RAB6B	RAB6B, member RAS oncogene family	binding, GTPase activity, binding, catalytic activity, guanyl nucleotide binding, hydrolase activity, hydrolase activity, acting on acid anhydrides, hydrolase activity, acting on acid anhydrides, in phosphorus-containing anhydrides, nucleoside-triphosphatase activity, nucleotide binding, purine nucleotide binding, pyrophosphatase activity,	ER to Golgi vesicle-mediated transport, Golgi vesicle transport, cell communication, cell organization and biogenesis, cellular localization, cellular physiological process, cellular process, establishment of cellular localization, establishment of localization, establishment of protein localization, intracellular signaling cascade, intracellular transport, localization, physiological process, pr…	cell, Golgi stack, cell, cytoplasm, intracellular, intracellular membrane-bound organelle, intracellular organelle, membrane-bound organelle, organelle,	3	135030055	135097350	-
51603	GC01P168483	KIAA0859	KIAA0859	transferase activity, catalytic activity, methyltransferase activity, transferase activity, transferase activity, transferring one-carbon groups,	0	0	1	170017383	170033478	+
529	GC22M016449	ATP6V1E1	ATPase, H+ transporting, lysosomal 31kDa, V1 subunit E1	binding, ATPase activity, coupled, ATPase activity, coupled to movement of substances, ATPase activity, coupled to transmembrane movement of ions, ATPase activity, coupled to transmembrane movement of substances, P-P-bond-hydrolysis-driven transporter activity, binding, carrier activity, catalytic activity, cation transporter activity, cation-transporting ATPase activity, hydrogen ion transporter…	ATP biosynthesis, ATP metabolism, ATP synthesis coupled proton transport, biosynthesis, cation transport, cellular biosynthesis, cellular metabolism, cellular physiological process, cellular process, coenzyme biosynthesis, coenzyme metabolism, cofactor biosynthesis, cofactor metabolism, establishment of localization, generation of precursor metabolites and energy, hydrogen transport, ion transpor…	cell, integral to membrane, intrinsic to membrane, membrane, plasma membrane, protein complex, proton-transporting two-sector ATPase complex,	22	16454924	16491535	-
5361	GC03P128190	PLXNA1	plexin A1	signal transducer activity, signal transducer activity, transmembrane receptor activity,	development,	cell, cellular component unknown, membrane,	3	128190191	128238918	+
5376	GC17M015073	PMP22	peripheral myelin protein 22	0	behavior, cell communication, cell development, cell differentiation, cell maturation, cell proliferation, cell-cell signaling, cellular nerve ensheathment, cellular physiological process, cellular process, development, ionic insulation of neurons by glial cells, mechanosensory behavior, negative regulation of biological process, negative regulation of cell proliferation, negative regulation of c…	cell, cell fraction, integral to membrane, integral to plasma membrane, intrinsic to membrane, intrinsic to plasma membrane, membrane, membrane fraction, plasma membrane,	17	15073821	15109369	-
538	GC0XP076972	ATP7A	ATPase, Cu++ transporting, alpha polypeptide (Menkes syndrome)	binding, ATPase activity, ATPase activity, coupled, ATPase activity, coupled to movement of substances, ATPase activity, coupled to transmembrane movement of ions, ATPase activity, coupled to transmembrane movement of ions, phosphorylative mechanism, ATPase activity, coupled to transmembrane movement of substances, P-P-bond-hydrolysis-driven transporter activity, adenyl nucleotide binding, bindin…	cation transport, cellular physiological process, cellular process, copper ion transport, detoxification of mercury ion, di-, tri-valent inorganic cation transport, establishment of localization, ion transport, localization, mercury ion transport, metabolism, metal ion transport, physiological process, response to abiotic stimulus, response to chemical stimulus, response to inorganic substance, r…	cell, Golgi stack, Golgi-associated vesicle, cell, clathrin-coated vesicle, coated vesicle, cytoplasm, cytoplasmic membrane-bound vesicle, cytoplasmic vesicle, endoplasmic reticulum, integral to membrane, integral to plasma membrane, intracellular, intracellular membrane-bound organelle, intracellular organelle, intrinsic to membrane, intrinsic to plasma membrane, membrane, membrane-bound organel…	X	77052854	77192095	+
53947	GC22M041412	A4GALT	alpha 1,4-galactosyltransferase (globotriaosylceramide synthase)	catalytic activity, UDP-glycosyltransferase activity, catalytic activity, galactosyltransferase activity, lactosylceramide 4-alpha-galactosyltransferase activity, transferase activity, transferase activity, transferring glycosyl groups, transferase activity, transferring hexosyl groups,	biosynthesis, cell organization and biogenesis, cellular lipid metabolism, cellular metabolism, cellular physiological process, cellular process, glycolipid biosynthesis, glycolipid metabolism, glycosphingolipid biosynthesis, glycosphingolipid metabolism, lipid biosynthesis, lipid metabolism, membrane lipid biosynthesis, membrane lipid metabolism, membrane organization and biogenesis, metabolism,…	cell, Golgi membrane, Golgi stack, cell, cell fraction, cytoplasm, endomembrane system, integral to Golgi membrane, integral to membrane, integral to organelle membrane, intracellular, intracellular membrane-bound organelle, intracellular organelle, intrinsic to Golgi membrane, intrinsic to membrane, intrinsic to organelle membrane, membrane, membrane fraction, membrane-bound organelle, organelle…	22	41418071	41446820	-
54148	GC21M025879	MRPL39	mitochondrial ribosomal protein L39	binding, cation binding, electron transporter activity, ion binding, iron ion binding, metal ion binding, molecular function unknown, structural constituent of ribosome, structural molecule activity, transition metal ion binding, transporter activity,	biological process unknown, cellular metabolism, cellular physiological process, cellular process, electron transport, establishment of localization, generation of precursor metabolites and energy, localization, metabolism, physiological process, transport,	cell, cytoplasm, intracellular, intracellular membrane-bound organelle, intracellular non-membrane-bound organelle, intracellular organelle, membrane-bound organelle, membrane-enclosed lumen, mitochondrial lumen, mitochondrial matrix, mitochondrial ribosome, mitochondrion, non-membrane-bound organelle, organellar ribosome, organelle, organelle lumen, protein complex, ribonucleoprotein complex, ri…	21	25879840	25901672	-
54165	GC03M184144	DCUN1D1	DCN1, defective in cullin neddylation 1, domain containing 1 (S. cerevisiae)	0	0	0	3	184143253	184181020	-
54541	GC10P073703	DDIT4	DNA-damage-inducible transcript 4	0	0	0	10	73703682	73705803	+
54606	GC07M044378	DDX56	DEAD (Asp-Glu-Ala-Asp) box polypeptide 56	binding, ATP-dependent RNA helicase activity, ATP-dependent helicase activity, ATPase activity, ATPase activity, coupled, RNA binding, RNA helicase activity, RNA-dependent ATPase activity, adenyl nucleotide binding, binding, catalytic activity, helicase activity, hydrolase activity, hydrolase activity, acting on acid anhydrides, hydrolase activity, acting on acid anhydrides, in phosphorus-contain…	RNA metabolism, RNA processing, biopolymer metabolism, cell organization and biogenesis, cellular metabolism, cellular physiological process, cellular process, cytoplasm organization and biogenesis, macromolecule metabolism, metabolism, nucleobase, nucleoside, nucleotide and nucleic acid metabolism, organelle organization and biogenesis, physiological process, primary metabolism, rRNA metabolism,…	cell, intracellular, intracellular membrane-bound organelle, intracellular non-membrane-bound organelle, intracellular organelle, membrane-bound organelle, membrane-enclosed lumen, non-membrane-bound organelle, nuclear lumen, nucleolus, nucleus, organelle, organelle lumen,	7	44571928	44580662	-
54795	GC19P054352	TRPM4	transient receptor potential cation channel, subfamily M, member 4	signal transducer activity, cation transporter activity, channel or pore class transporter activity, ion channel activity, ion transporter activity, receptor activity, signal transducer activity, transporter activity,	cation transport, cellular physiological process, cellular process, establishment of localization, ion transport, localization, physiological process, transport,	cell, integral to membrane, intrinsic to membrane, membrane,	19	54352863	54406903	+
54830	GC0XM106173	0	hypothetical protein FLJ20130	structural molecule activity, structural molecule activity,	0	cell, endomembrane system, envelope, integral to membrane, intracellular, intracellular membrane-bound organelle, intracellular organelle, intrinsic to membrane, membrane, membrane-bound organelle, nuclear envelope, nuclear pore, nucleus, organelle, organelle envelope, pore complex, protein complex,	X	106253358	106336319	-
54952	GC01P028701	TRSPAP1	tRNA selenocysteine associated protein 1	binding, nucleic acid binding, nucleotide binding, protein binding,	biosynthesis, cellular biosynthesis, cellular macromolecule metabolism, cellular metabolism, cellular physiological process, cellular process, cellular protein metabolism, macromolecule biosynthesis, macromolecule metabolism, metabolism, physiological process, primary metabolism, protein biosynthesis, protein metabolism, regulation of biological process, regulation of biosynthesis, regulation of …	cell, intracellular, intracellular membrane-bound organelle, intracellular organelle, membrane-bound organelle, nucleus, organelle,	1	28752191	28777635	+
5498	GC01P157949	PPOX	protoporphyrinogen oxidase	catalytic activity, electron transporter activity, oxidoreductase activity, oxidoreductase activity, acting on the CH-CH group of donors, oxidoreductase activity, acting on the CH-CH group of donors, oxygen as acceptor, protoporphyrinogen oxidase activity, transporter activity,	biosynthesis, cellular biosynthesis, cellular metabolism, cellular physiological process, cellular process, cofactor biosynthesis, cofactor metabolism, electron transport, establishment of localization, generation of precursor metabolites and energy, heme biosynthesis, heme metabolism, heterocycle metabolism, localization, metabolism, physiological process, pigment biosynthesis, pigment metabolis…	cell, cytoplasm, intracellular, intracellular membrane-bound organelle, intracellular organelle, membrane-bound organelle, mitochondrion, organelle,	1	159402817	159407634	+
55048	GC11M060655	VPS37C	vacuolar protein sorting 37 homolog C (S. cerevisiae)	0	0	0	11	60654303	60685492	-
55062	GC17M063930	WIPI1	WD repeat domain, phosphoinositide interacting 1	0	autophagy, cellular physiological process, cellular process, physiological process,	cell, Golgi stack, cell, cytoplasm, intracellular, intracellular membrane-bound organelle, intracellular organelle, membrane-bound organelle, organelle,	17	63929017	63965210	-
55168	GC06M043747	MRPS18A	mitochondrial ribosomal protein S18A	structural molecule activity, structural molecule activity,	biosynthesis, cellular biosynthesis, cellular macromolecule metabolism, cellular metabolism, cellular physiological process, cellular process, cellular protein metabolism, macromolecule biosynthesis, macromolecule metabolism, metabolism, physiological process, primary metabolism, protein biosynthesis, protein metabolism,	cell, cytoplasm, intracellular, intracellular membrane-bound organelle, intracellular non-membrane-bound organelle, intracellular organelle, membrane-bound organelle, membrane-enclosed lumen, mitochondrial lumen, mitochondrial matrix, mitochondrial ribosome, mitochondrial small ribosomal subunit, mitochondrion, non-membrane-bound organelle, organellar ribosome, organellar small ribosomal subunit,…	6	43747019	43763506	-
5526	GC11P064448	PPP2R5B	protein phosphatase 2, regulatory subunit B (B56), beta isoform	enzyme regulator activity, phosphatase regulator activity, protein phosphatase regulator activity, protein phosphatase type 2A regulator activity,	cell communication, cellular process, signal transduction,	cell, cytoplasm, intracellular, protein complex, protein phosphatase type 2A complex, protein serine/threonine phosphatase complex, unlocalized protein complex,	11	64448755	64458521	+
55361	GC10P099390	0	phosphatidylinositol 4-kinase type II	binding, binding, catalytic activity, inositol or phosphatidylinositol kinase activity, ion binding, kinase activity, lipid kinase activity, magnesium ion binding, metal ion binding, phosphoinositide 3-kinase activity, phosphotransferase activity, alcohol group as acceptor, protein binding, transferase activity, transferase activity, transferring phosphorus-containing groups,	biosynthesis, cellular lipid metabolism, cellular metabolism, cellular physiological process, cellular process, glycerophospholipid biosynthesis, glycerophospholipid metabolism, lipid biosynthesis, lipid metabolism, membrane lipid biosynthesis, membrane lipid metabolism, metabolism, phosphatidylinositol biosynthesis, phosphatidylinositol metabolism, phosphoinositide biosynthesis, phosphoinositide…	cell, integral to membrane, integral to plasma membrane, intrinsic to membrane, intrinsic to plasma membrane, lipid raft, membrane, plasma membrane,	10	99390432	99426177	+
5564	GC12P118568	PRKAB1	protein kinase, AMP-activated, beta 1 non-catalytic subunit	hydrolase activity, hydrolase activity, hydrolase activity, acting on glycosyl bonds,	biosynthesis, carbohydrate metabolism, carboxylic acid biosynthesis, carboxylic acid metabolism, cell communication, cellular biosynthesis, cellular lipid metabolism, cellular metabolism, cellular physiological process, cellular process, fatty acid biosynthesis, fatty acid metabolism, lipid biosynthesis, lipid metabolism, macromolecule metabolism, metabolism, organic acid biosynthesis, organic ac…	0	12	118590143	118603811	+
55732	GC01P166496	C1orf112	chromosome 1 open reading frame 112	binding,	0	0	1	168030850	168088851	+
55827	GC01P164637	IQWD1	IQ motif and WD repeats 1	receptor activity, signal transducer activity,	0	0	1	166172531	166311703	+
55839	GC16P079597	C16orf60	chromosome 16 open reading frame 60	0	0	0	16	79597603	79620428	+
55872	GC08M027724	PBK	PDZ binding kinase	binding, adenyl nucleotide binding, binding, catalytic activity, kinase activity, nucleotide binding, phosphotransferase activity, alcohol group as acceptor, protein binding, protein kinase activity, protein serine/threonine kinase activity, purine nucleotide binding, transferase activity, transferase activity, transferring phosphorus-containing groups,	M phase, M phase of mitotic cell cycle, biopolymer metabolism, biopolymer modification, cell cycle, cellular macromolecule metabolism, cellular metabolism, cellular physiological process, cellular process, cellular protein metabolism, macromolecule metabolism, metabolism, mitosis, mitotic cell cycle, phosphate metabolism, phosphorus metabolism, phosphorylation, physiological process, primary meta…	cellular component unknown,	8	27723058	27751268	-
55975	GC07P022918	KLHL7	kelch-like 7 (Drosophila)	binding, protein binding,	0	0	7	23111926	23181561	+
56851	GC15M032163	C15orf24	chromosome 15 open reading frame 24	binding, nucleotide binding, purine nucleotide binding,	0	cell, cytoplasm, intracellular,	15	32163516	32181345	-
5693	GC14M022564	PSMB5	proteasome (prosome, macropain) subunit, beta type, 5	binding, catalytic activity, endopeptidase activity, hydrolase activity, obsolete molecular function, peptidase activity, proteasome endopeptidase activity, protein binding, threonine endopeptidase activity,	biopolymer catabolism, biopolymer metabolism, catabolism, cellular catabolism, cellular macromolecule catabolism, cellular macromolecule metabolism, cellular metabolism, cellular physiological process, cellular process, cellular protein catabolism, cellular protein metabolism, macromolecule catabolism, macromolecule metabolism, metabolism, modification-dependent protein catabolism, physiological …	cell, cytoplasm, cytosol, intracellular, proteasome complex (sensu Eukaryota), proteasome core complex (sensu Eukaryota), protein complex,	14	22564900	22573949	-
56945	GC03P140545	MRPS22	mitochondrial ribosomal protein S22	molecular function unknown, structural constituent of ribosome, structural molecule activity,	biological process unknown,	cell, cytoplasm, intracellular, intracellular membrane-bound organelle, intracellular non-membrane-bound organelle, intracellular organelle, membrane-bound organelle, membrane-enclosed lumen, mitochondrial lumen, mitochondrial matrix, mitochondrial ribosome, mitochondrion, non-membrane-bound organelle, organellar ribosome, organelle, organelle lumen, protein complex, ribonucleoprotein complex, ri…	3	140545550	140558755	+
5704	GC19P045168	PSMC4	proteasome (prosome, macropain) 26S subunit, ATPase, 4	binding, ATPase activity, adenyl nucleotide binding, binding, catalytic activity, hydrolase activity, hydrolase activity, acting on acid anhydrides, hydrolase activity, acting on acid anhydrides, in phosphorus-containing anhydrides, nucleoside-triphosphatase activity, nucleotide binding, purine nucleotide binding, pyrophosphatase activity,	biopolymer catabolism, biopolymer metabolism, catabolism, cellular macromolecule metabolism, cellular metabolism, cellular physiological process, cellular process, cellular protein metabolism, macromolecule catabolism, macromolecule metabolism, metabolism, physiological process, primary metabolism, protein catabolism, protein metabolism, proteolysis,	cell, cytoplasm, cytosol, intracellular, intracellular membrane-bound organelle, intracellular organelle, membrane-bound organelle, nucleus, organelle, proteasome complex (sensu Eukaryota), protein complex,	19	45168912	45179191	+
5707	GC02P231747	PSMD1	proteasome (prosome, macropain) 26S subunit, non-ATPase, 1	binding, protein binding,	cell cycle, cellular physiological process, cellular process, physiological process, regulation of biological process, regulation of cell cycle, regulation of cellular physiological process, regulation of cellular process, regulation of physiological process, regulation of progression through cell cycle,	cell, cytoplasm, cytosol, intracellular, proteasome complex (sensu Eukaryota), proteasome regulatory particle (sensu Eukaryota), protein complex,	2	231629852	231745717	+
57418	GC19P000935	WDR18	WD repeat domain 18	0	0	0	19	935327	945569	+
57761	GC20P000309	TRIB3	tribbles homolog 3 (Drosophila)	binding, adenyl nucleotide binding, binding, catalytic activity, enzyme binding, enzyme inhibitor activity, enzyme regulator activity, kinase activity, kinase binding, kinase inhibitor activity, kinase regulator activity, nucleotide binding, phosphotransferase activity, alcohol group as acceptor, protein binding, protein kinase activity, protein kinase binding, protein kinase inhibitor activity, …	MAPKKK cascade, activation of MAPK activity, apoptosis, biopolymer metabolism, biopolymer modification, cell communication, cell death, cellular macromolecule metabolism, cellular metabolism, cellular physiological process, cellular process, cellular protein metabolism, death, intracellular signaling cascade, macromolecule metabolism, metabolism, negative regulation of biological process, negativ…	cell, intracellular, intracellular membrane-bound organelle, intracellular organelle, membrane-bound organelle, nucleus, organelle,	20	309307	326201	+
586	GC12M024855	BCAT1	branched chain aminotransferase 1, cytosolic	catalytic activity, catalytic activity, transaminase activity, transferase activity, transferase activity, transferring nitrogenous groups,	G1/S transition of mitotic cell cycle, amine biosynthesis, amine metabolism, amino acid and derivative metabolism, amino acid biosynthesis, amino acid metabolism, biosynthesis, branched chain family amino acid biosynthesis, branched chain family amino acid metabolism, carboxylic acid metabolism, cell cycle, cell proliferation, cellular biosynthesis, cellular metabolism, cellular physiological pro…	cell, cytoplasm, cytosol, intracellular,	12	24855547	24993499	-
5886	GC19P012917	RAD23A	RAD23 homolog A (S. cerevisiae)	binding, binding, nucleic acid binding, protein binding, single-stranded DNA binding, structure-specific DNA binding,	DNA metabolism, DNA repair, biopolymer metabolism, biopolymer modification, cellular macromolecule metabolism, cellular metabolism, cellular physiological process, cellular process, cellular protein metabolism, macromolecule metabolism, metabolism, nucleobase, nucleoside, nucleotide and nucleic acid metabolism, nucleotide-excision repair, physiological process, primary metabolism, protein metabol…	cell, intracellular, intracellular membrane-bound organelle, intracellular organelle, membrane-bound organelle, nucleus, organelle,	19	12917653	12925455	+
5889	GC17P054124	RAD51C	RAD51 homolog C (S. cerevisiae)	binding, ATPase activity, ATPase activity, coupled, DNA binding, DNA-dependent ATPase activity, adenyl nucleotide binding, binding, catalytic activity, hydrolase activity, hydrolase activity, acting on acid anhydrides, hydrolase activity, acting on acid anhydrides, in phosphorus-containing anhydrides, nucleic acid binding, nucleoside-triphosphatase activity, nucleotide binding, purine nucleotide …	DNA metabolism, DNA recombination, DNA repair, biopolymer metabolism, cellular metabolism, cellular physiological process, cellular process, establishment of localization, localization, macromolecule metabolism, metabolism, nucleobase, nucleoside, nucleotide and nucleic acid metabolism, physiological process, primary metabolism, response to DNA damage stimulus, response to endogenous stimulus, re…	cell, intracellular, intracellular membrane-bound organelle, intracellular organelle, membrane-bound organelle, nucleus, organelle,	17	54124961	54166689	+
5905	GC22M039966	RANGAP1	Ran GTPase activating protein 1	enzyme regulator activity, GTPase regulator activity, Ran GTPase activator activity, enzyme activator activity, enzyme regulator activity, small GTPase regulator activity,	cell communication, cellular process, signal transduction,	cell, cell fraction, cytoplasm, endomembrane system, envelope, integral to membrane, intracellular, intracellular membrane-bound organelle, intracellular organelle, intrinsic to membrane, membrane, membrane-bound organelle, nuclear envelope, nuclear pore, nucleus, organelle, organelle envelope, pore complex, protein complex, soluble fraction,	22	39971560	40012162	-
5909	GC01M021651	RAP1GAP	RAP1 GTPase activating protein	catalytic activity, GTPase activity, GTPase regulator activity, catalytic activity, enzyme activator activity, enzyme regulator activity, hydrolase activity, hydrolase activity, acting on acid anhydrides, hydrolase activity, acting on acid anhydrides, in phosphorus-containing anhydrides, nucleoside-triphosphatase activity, pyrophosphatase activity,	cell communication, cellular process, signal transduction,	cell, cell fraction, cytoplasm, cytosol, intracellular, membrane, membrane fraction,	1	21795301	21868386	-
5983	GC13P033290	RFC3	replication factor C (activator 1) 3, 38kDa	binding, DNA binding, DNA-directed DNA polymerase activity, adenyl nucleotide binding, binding, catalytic activity, enzyme activator activity, enzyme regulator activity, hydrolase activity, hydrolase activity, acting on acid anhydrides, hydrolase activity, acting on acid anhydrides, in phosphorus-containing anhydrides, nucleic acid binding, nucleoside-triphosphatase activity, nucleotide binding, …	DNA metabolism, DNA replication, DNA strand elongation, DNA-dependent DNA replication, biopolymer metabolism, cellular metabolism, cellular physiological process, cellular process, establishment of localization, localization, macromolecule metabolism, metabolism, nucleobase, nucleoside, nucleotide and nucleic acid metabolism, physiological process, primary metabolism, transport,	cell, cell, chromosome, delta-DNA polymerase cofactor complex, intracellular, intracellular membrane-bound organelle, intracellular non-membrane-bound organelle, intracellular organelle, membrane-bound organelle, non-membrane-bound organelle, nucleus, obsolete cellular component, organelle, protein complex, replication fork,	13	33290233	33309642	+
5984	GC03M187990	RFC4	replication factor C (activator 1) 4, 37kDa	binding, DNA binding, adenyl nucleotide binding, binding, catalytic activity, hydrolase activity, hydrolase activity, acting on acid anhydrides, hydrolase activity, acting on acid anhydrides, in phosphorus-containing anhydrides, nucleic acid binding, nucleoside-triphosphatase activity, nucleotide binding, protein binding, purine nucleotide binding, pyrophosphatase activity,	DNA metabolism, DNA repair, DNA replication, DNA strand elongation, DNA-dependent DNA replication, biopolymer metabolism, cell communication, cellular metabolism, cellular physiological process, cellular process, intracellular signaling cascade, macromolecule metabolism, metabolism, nucleobase, nucleoside, nucleotide and nucleic acid metabolism, phosphoinositide-mediated signaling, physiological …	cell, cell, chromosome, delta-DNA polymerase cofactor complex, intracellular, intracellular membrane-bound organelle, intracellular non-membrane-bound organelle, intracellular organelle, membrane-bound organelle, non-membrane-bound organelle, nucleus, obsolete cellular component, organelle, protein complex, replication fork,	3	187990377	188006984	-
6005	GC06M049680	RHAG	Rh-associated glycoprotein	binding, ankyrin binding, binding, cation transporter activity, cytoskeletal protein binding, ion transporter activity, molecular function unknown, organic cation transporter activity, protein binding, transporter activity,	ammonium transport, cation transport, cellular physiological process, cellular process, circulation, establishment of localization, ion transport, localization, macromolecule metabolism, metabolism, organic cation transport, organismal physiological process, physiological process, primary metabolism, protein complex assembly, protein metabolism, transport,	cell, integral to membrane, integral to plasma membrane, intrinsic to membrane, intrinsic to plasma membrane, membrane, plasma membrane,	6	49680855	49712511	-
6007	GC01P025344	RHD	Rh blood group, D antigen	transporter activity,	cellular physiological process, cellular process, establishment of localization, localization, physiological process, transport,	cell, integral to membrane, integral to plasma membrane, intrinsic to membrane, intrinsic to plasma membrane, membrane, plasma membrane,	1	25471567	25529522	+
60558	GC04P044521	GUF1	GUF1 GTPase homolog (S. cerevisiae)	binding, binding, guanyl nucleotide binding, nucleotide binding, purine nucleotide binding,	biosynthesis, cell communication, cellular biosynthesis, cellular macromolecule metabolism, cellular metabolism, cellular physiological process, cellular process, cellular protein metabolism, intracellular signaling cascade, macromolecule biosynthesis, macromolecule metabolism, metabolism, physiological process, primary metabolism, protein biosynthesis, protein metabolism, signal transduction, sm…	0	4	44375239	44395959	+
6275	GC01M150330	S100A4	S100 calcium binding protein A4 (calcium protein, calvasculin, metastasin, murine placental homolog)	ion binding, calcium ion binding, cation binding, ion binding, metal ion binding,	0	0	1	151782721	151784906	-
6294	GC19P005574	SAFB	scaffold attachment factor B	binding, RNA binding, binding, double-stranded DNA binding, nucleic acid binding, nucleotide binding, protein binding, structure-specific DNA binding,	DNA metabolism, DNA packaging, biopolymer metabolism, cell organization and biogenesis, cellular metabolism, cellular physiological process, cellular process, chromosome organization and biogenesis, chromosome organization and biogenesis (sensu Eukaryota), establishment and/or maintenance of chromatin architecture, macromolecule metabolism, metabolism, nucleobase, nucleoside, nucleotide and nucle…	cell, intracellular, intracellular membrane-bound organelle, intracellular organelle, membrane-bound organelle, nucleus, organelle,	19	5574163	5619488	+
6301	GC01P109468	SARS	seryl-tRNA synthetase	binding, RNA binding, adenyl nucleotide binding, aminoacyl-tRNA ligase activity, binding, catalytic activity, ligase activity, ligase activity, forming carbon-oxygen bonds, nucleic acid binding, nucleotide binding, purine nucleotide binding, serine-tRNA ligase activity,	RNA metabolism, RNA processing, amine metabolism, amino acid activation, amino acid and derivative metabolism, amino acid metabolism, biopolymer metabolism, biosynthesis, carboxylic acid metabolism, cellular biosynthesis, cellular macromolecule metabolism, cellular metabolism, cellular physiological process, cellular process, cellular protein metabolism, macromolecule biosynthesis, macromolecule …	cell, cell fraction, cytoplasm, intracellular, soluble fraction,	1	109558062	109582308	+
6319	GC10P102096	SCD	stearoyl-CoA desaturase (delta-9-desaturase)	binding, catalytic activity, cation binding, ion binding, iron ion binding, metal ion binding, oxidoreductase activity, stearoyl-CoA 9-desaturase activity, transition metal ion binding,	biosynthesis, carboxylic acid biosynthesis, carboxylic acid metabolism, cellular biosynthesis, cellular lipid metabolism, cellular metabolism, cellular physiological process, cellular process, fatty acid biosynthesis, fatty acid metabolism, lipid biosynthesis, lipid metabolism, metabolism, organic acid biosynthesis, organic acid metabolism, physiological process, primary metabolism,	cell, cytoplasm, endoplasmic reticulum, integral to membrane, intracellular, intracellular membrane-bound organelle, intracellular organelle, intrinsic to membrane, membrane, membrane-bound organelle, organelle,	10	102096761	102114577	+
63943	GC06M032204	FKBPL	FK506 binding protein like	0	response to abiotic stimulus, response to radiation, response to stimulus,	0	6	32204464	32206045	-
64151	GC04P017488	0	chromosome condensation protein G	binding, molecular function unknown,	M phase, M phase of mitotic cell cycle, cell cycle, cell division, cell organization and biogenesis, cellular physiological process, cellular process, chromosome condensation, chromosome organization and biogenesis, chromosome segregation, mitosis, mitotic cell cycle, mitotic chromosome condensation, mitotic sister chromatid segregation, organelle organization and biogenesis, physiological proces…	cell, intracellular, intracellular membrane-bound organelle, intracellular organelle, membrane-bound organelle, nucleus, organelle,	4	17421622	17455583	+
644	GC07P043571	BLVRA	biliverdin reductase A	catalytic activity, binding, catalytic activity, cation binding, electron transporter activity, ion binding, metal ion binding, oxidoreductase activity, oxidoreductase activity, acting on the CH-CH group of donors, oxidoreductase activity, acting on the CH-CH group of donors, NAD or NADP as acceptor, transition metal ion binding, transporter activity, zinc ion binding,	cellular metabolism, cellular physiological process, cellular process, electron transport, establishment of localization, generation of precursor metabolites and energy, localization, metabolism, physiological process, transport,	0	7	43764796	43813461	+
6472	GC12P055909	SHMT2	serine hydroxymethyltransferase 2 (mitochondrial)	catalytic activity, glycine hydroxymethyltransferase activity, methyltransferase activity, transferase activity, transferase activity, transferring one-carbon groups,	L-serine metabolism, amine metabolism, amino acid and derivative metabolism, amino acid metabolism, carboxylic acid metabolism, cellular metabolism, cellular physiological process, cellular process, glycine metabolism, metabolism, nitrogen compound metabolism, one-carbon compound metabolism, organic acid metabolism, physiological process, primary metabolism, serine family amino acid metabolism,	cell, cytoplasm, intracellular, intracellular membrane-bound organelle, intracellular organelle, membrane-bound organelle, mitochondrion, organelle,	12	55909760	55914981	+
6483	GC16M068972	ST3GAL2	ST3 beta-galactoside alpha-2,3-sialyltransferase 2	catalytic activity, catalytic activity, sialyltransferase activity, transferase activity, transferase activity, transferring glycosyl groups,	amine metabolism, amino sugar metabolism, biopolymer glycosylation, biopolymer metabolism, biopolymer modification, biosynthesis, carbohydrate metabolism, cellular biosynthesis, cellular carbohydrate metabolism, cellular macromolecule metabolism, cellular metabolism, cellular physiological process, cellular process, cellular protein metabolism, glycoprotein biosynthesis, glycoprotein metabolism, …	cell, Golgi membrane, Golgi stack, cell, cytoplasm, endomembrane system, integral to Golgi membrane, integral to membrane, integral to organelle membrane, intracellular, intracellular membrane-bound organelle, intracellular organelle, intrinsic to Golgi membrane, intrinsic to membrane, intrinsic to organelle membrane, membrane, membrane-bound organelle, organelle, organelle membrane,	16	68972809	69030492	-
64834	GC01M043498	ELOVL1	elongation of very long chain fatty acids (FEN1/Elo2, SUR4/Elo3, yeast)-like 1	0	biosynthesis, carboxylic acid biosynthesis, carboxylic acid metabolism, cellular biosynthesis, cellular lipid metabolism, cellular metabolism, cellular physiological process, cellular process, fatty acid biosynthesis, fatty acid metabolism, lipid biosynthesis, lipid metabolism, metabolism, organic acid biosynthesis, organic acid metabolism, physiological process, primary metabolism,	cell, cytoplasm, endoplasmic reticulum, integral to membrane, intracellular, intracellular membrane-bound organelle, intracellular organelle, intrinsic to membrane, membrane, membrane-bound organelle, organelle,	1	43601659	43606286	-
64976	GC22P017793	MRPL40	mitochondrial ribosomal protein L40	molecular function unknown,	development, morphogenesis,	cell, cytoplasm, intracellular, intracellular membrane-bound organelle, intracellular non-membrane-bound organelle, intracellular organelle, membrane-bound organelle, membrane-enclosed lumen, mitochondrial lumen, mitochondrial matrix, mitochondrial ribosome, mitochondrion, non-membrane-bound organelle, nucleus, organellar ribosome, organelle, organelle lumen, protein complex, ribonucleoprotein co…	22	17800035	17803594	+
64981	GC19P017277	MRPL34	mitochondrial ribosomal protein L34	structural molecule activity, structural molecule activity,	biosynthesis, cellular biosynthesis, cellular macromolecule metabolism, cellular metabolism, cellular physiological process, cellular process, cellular protein metabolism, macromolecule biosynthesis, macromolecule metabolism, metabolism, physiological process, primary metabolism, protein biosynthesis, protein metabolism,	cell, cytoplasm, intracellular, intracellular membrane-bound organelle, intracellular non-membrane-bound organelle, intracellular organelle, membrane-bound organelle, mitochondrion, non-membrane-bound organelle, organelle, protein complex, ribonucleoprotein complex, ribosome,	19	17277476	17278652	+
6513	GC01M043060	SLC2A1	solute carrier family 2 (facilitated glucose transporter), member 1	transporter activity, carrier activity, electrochemical potential-driven transporter activity, glucose transporter activity, hexose transporter activity, monosaccharide transporter activity, porter activity, sugar porter activity, sugar transporter activity, transporter activity,	carbohydrate transport, cellular physiological process, cellular process, establishment of localization, glucose transport, hexose transport, localization, monosaccharide transport, physiological process, transport,	cell, cell fraction, integral to membrane, intrinsic to membrane, membrane, membrane fraction,	1	43164105	43197088	-
6520	GC11P062380	SLC3A2	solute carrier family 3 (activators of dibasic and neutral amino acid transport), member 2	catalytic activity, amylase activity, antiporter activity, calcium:cation antiporter activity, calcium:sodium antiporter activity, carrier activity, catalytic activity, cation transporter activity, cation:cation antiporter activity, electrochemical potential-driven transporter activity, hydrolase activity, hydrolase activity, acting on glycosyl bonds, ion transporter activity, porter activity, tr…	amine transport, amino acid transport, calcium ion transport, carbohydrate metabolism, carboxylic acid transport, cation transport, cell growth, cell organization and biogenesis, cellular morphogenesis, cellular physiological process, cellular process, development, di-, tri-valent inorganic cation transport, establishment of localization, growth, ion transport, localization, macromolecule metabol…	cell, cell surface, integral to membrane, intrinsic to membrane, membrane,	11	62380093	62412928	+
6521	GC17M039683	SLC4A1	solute carrier family 4, anion exchanger, member 1 (erythrocyte membrane protein band 3, Diego blood group)	transporter activity, anion:anion antiporter activity, antiporter activity, bicarbonate transporter activity, carrier activity, chloride transporter activity, electrochemical potential-driven transporter activity, inorganic anion transporter activity, ion transporter activity, porter activity, transporter activity,	anion transport, cell homeostasis, cell ion homeostasis, cellular physiological process, cellular process, establishment of localization, homeostasis, ion homeostasis, ion transport, localization, physiological process, transport,	cell, integral to membrane, integral to plasma membrane, intrinsic to membrane, intrinsic to plasma membrane, membrane, plasma membrane,	17	39682565	39700993	-
6536	GC01M044132	SLC6A9	solute carrier family 6 (neurotransmitter transporter, glycine), member 9	transporter activity, amino acid transporter activity, carboxylic acid transporter activity, carrier activity, cation transporter activity, cation:amino acid symporter activity, electrochemical potential-driven transporter activity, glycine transporter activity, glycine:sodium symporter activity, ion transporter activity, neurotransmitter transporter activity, neurotransmitter:sodium symporter ac…	amine transport, amino acid transport, carboxylic acid transport, cellular physiological process, cellular process, establishment of localization, localization, neurotransmitter transport, organic acid transport, physiological process, transport,	cell, cell fraction, integral to membrane, integral to plasma membrane, intrinsic to membrane, intrinsic to plasma membrane, membrane, membrane fraction, plasma membrane,	1	44234742	44269721	-
659	GC02P203067	BMPR2	bone morphogenetic protein receptor, type II (serine/threonine kinase)	binding, adenyl nucleotide binding, binding, cAMP-dependent protein kinase activity, catalytic activity, cation binding, cyclic nucleotide-dependent protein kinase activity, ion binding, kinase activity, magnesium ion binding, manganese ion binding, metal ion binding, nucleotide binding, phosphotransferase activity, alcohol group as acceptor, protein binding, protein kinase CK2 activity, protein …	biopolymer metabolism, biopolymer modification, cell communication, cell surface receptor linked signal transduction, cellular macromolecule metabolism, cellular metabolism, cellular physiological process, cellular process, cellular protein metabolism, development, enzyme linked receptor protein signaling pathway, macromolecule metabolism, metabolism, organ development, phosphate metabolism, phos…	cell, integral to membrane, integral to plasma membrane, intrinsic to membrane, intrinsic to plasma membrane, membrane, plasma membrane,	2	202949915	203140718	+
6622	GC04M091003	SNCA	synuclein, alpha (non A4 component of amyloid precursor)	binding, binding, obsolete molecular function, protein binding,	anti-apoptosis, apoptosis, cell death, cellular physiological process, cellular process, central nervous system development, death, development, negative regulation of apoptosis, negative regulation of biological process, negative regulation of cellular physiological process, negative regulation of cellular process, negative regulation of physiological process, negative regulation of programmed c…	cell, cytoplasm, intracellular,	4	90865727	90977156	-
664	GC10M133631	BNIP3	BCL2/adenovirus E1B 19kDa interacting protein 3	binding, protein binding,	anti-apoptosis, apoptosis, cell death, cellular physiological process, cellular process, death, negative regulation of apoptosis, negative regulation of biological process, negative regulation of cellular physiological process, negative regulation of cellular process, negative regulation of physiological process, negative regulation of programmed cell death, physiological process, positive regula…	cell, cytoplasm, envelope, integral to membrane, intracellular, intracellular membrane-bound organelle, intracellular organelle, intrinsic to membrane, membrane, membrane-bound organelle, mitochondrial envelope, mitochondrion, organelle, organelle envelope,	10	133631193	133645425	-
6708	GC01M155393	SPTA1	spectrin, alpha, erythrocytic 1 (elliptocytosis 2)	binding, actin filament binding, binding, calcium ion binding, cation binding, cytoskeletal protein binding, ion binding, metal ion binding, protein binding, structural constituent of cytoskeleton, structural molecule activity,	actin cytoskeleton organization and biogenesis, actin filament capping, actin filament depolymerization, actin filament organization, actin filament-based process, actin polymerization and/or depolymerization, barbed-end actin filament capping, cell organization and biogenesis, cellular macromolecule metabolism, cellular metabolism, cellular morphogenesis, cellular physiological process, cellular…	cell, cell, cell cortex, cell fraction, cortical actin cytoskeleton, cortical cytoskeleton, cytoplasm, cytoskeleton, intracellular, intracellular non-membrane-bound organelle, intracellular organelle, membrane, membrane fraction, non-membrane-bound organelle, organelle, spectrin,	1	156847119	156923112	-
6710	GC14M064284	SPTB	spectrin, beta, erythrocytic (includes spherocytosis, clinical type I)	binding, binding, cytoskeletal protein binding, protein binding, structural constituent of cytoskeleton, structural molecule activity,	actin cytoskeleton organization and biogenesis, actin filament capping, actin filament depolymerization, actin filament-based process, actin polymerization and/or depolymerization, barbed-end actin filament capping, cell organization and biogenesis, cellular macromolecule metabolism, cellular metabolism, cellular physiological process, cellular process, cellular protein metabolism, cytoskeleton o…	cell, cell, cell cortex, cell fraction, cortical actin cytoskeleton, cortical cytoskeleton, cytoplasm, cytoskeleton, intracellular, intracellular non-membrane-bound organelle, intracellular organelle, membrane, membrane fraction, non-membrane-bound organelle, organelle, spectrin,	14	64282754	64359619	-
6720	GC17M017655	SREBF1	sterol regulatory element binding transcription factor 1	binding, RNA polymerase II transcription factor activity, binding, nucleic acid binding, transcription factor activity, transcription regulator activity,	alcohol metabolism, cellular lipid metabolism, cellular metabolism, cellular physiological process, cellular process, cholesterol metabolism, lipid metabolism, metabolism, nucleobase, nucleoside, nucleotide and nucleic acid metabolism, physiological process, primary metabolism, regulation of biological process, regulation of cellular metabolism, regulation of cellular physiological process, regul…	cell, Golgi stack, cell, cytoplasm, endomembrane system, endoplasmic reticulum, endoplasmic reticulum membrane, envelope, integral to membrane, intracellular, intracellular membrane-bound organelle, intracellular organelle, intrinsic to membrane, membrane, membrane-bound organelle, nuclear envelope, nuclear envelope-endoplasmic reticulum network, nucleus, organelle, organelle envelope, organelle …	17	17656110	17681050	-
6790	GC20M054378	AURKA	aurora kinase A	binding, adenyl nucleotide binding, binding, cAMP-dependent protein kinase activity, catalytic activity, cyclic nucleotide-dependent protein kinase activity, kinase activity, nucleotide binding, phosphotransferase activity, alcohol group as acceptor, protein binding, protein kinase CK2 activity, protein kinase activity, protein serine/threonine kinase activity, purine nucleotide binding, transfer…	M phase, M phase of mitotic cell cycle, biopolymer metabolism, biopolymer modification, cell communication, cell cycle, cell organization and biogenesis, cellular macromolecule metabolism, cellular metabolism, cellular physiological process, cellular process, cellular protein metabolism, cytoskeleton organization and biogenesis, intracellular signaling cascade, macromolecule metabolism, metabolis…	cell, cytoskeleton, intracellular, intracellular membrane-bound organelle, intracellular non-membrane-bound organelle, intracellular organelle, membrane-bound organelle, microtubule cytoskeleton, non-membrane-bound organelle, nucleus, organelle, spindle,	20	54377851	54400758	-
6880	GC05M068683	TAF9	TAF9 RNA polymerase II, TATA box binding protein (TBP)-associated factor, 32kDa	binding, DNA binding, DNA-directed DNA polymerase activity, RNA polymerase II transcription factor activity, adenyl nucleotide binding, adenylate kinase activity, binding, catalytic activity, general RNA polymerase II transcription factor activity, kinase activity, nucleic acid binding, nucleobase, nucleoside, nucleotide kinase activity, nucleotide binding, nucleotide kinase activity, nucleotidyl…	amine biosynthesis, amine metabolism, amino acid and derivative metabolism, amino acid biosynthesis, amino acid metabolism, biosynthesis, carboxylic acid metabolism, cellular biosynthesis, cellular metabolism, cellular physiological process, cellular process, metabolism, nitrogen compound biosynthesis, nitrogen compound metabolism, nucleobase, nucleoside, nucleotide and nucleic acid metabolism, o…	cell, cell, intracellular, intracellular membrane-bound organelle, intracellular organelle, membrane-bound organelle, membrane-enclosed lumen, nuclear lumen, nucleoplasm, nucleus, organelle, organelle lumen, protein complex, transcription factor TFIID complex, transcription factor complex,	5	68683310	68701596	-
6886	GC01M047393	TAL1	T-cell acute lymphocytic leukemia 1	binding, binding, nucleic acid binding, transcription regulator activity,	cell differentiation, cell proliferation, cellular metabolism, cellular physiological process, cellular process, development, metabolism, nucleobase, nucleoside, nucleotide and nucleic acid metabolism, physiological process, primary metabolism, regulation of biological process, regulation of cellular metabolism, regulation of cellular physiological process, regulation of cellular process, regulat…	cell, intracellular, intracellular membrane-bound organelle, intracellular organelle, membrane-bound organelle, nucleus, organelle,	1	47454550	47468030	-
6897	GC05P033476	TARS	threonyl-tRNA synthetase	binding, adenyl nucleotide binding, aminoacyl-tRNA ligase activity, binding, catalytic activity, cation binding, electron transporter activity, ion binding, iron ion binding, ligase activity, ligase activity, forming carbon-oxygen bonds, metal ion binding, nucleotide binding, purine nucleotide binding, threonine-tRNA ligase activity, transition metal ion binding, transporter activity,	RNA metabolism, amine metabolism, amino acid activation, amino acid and derivative metabolism, amino acid metabolism, biopolymer metabolism, biosynthesis, carboxylic acid metabolism, cellular biosynthesis, cellular macromolecule metabolism, cellular metabolism, cellular physiological process, cellular process, cellular protein metabolism, electron transport, establishment of localization, generat…	cell, cell fraction, cytoplasm, intracellular, soluble fraction,	5	33476654	33503951	+
7029	GC03M143153	TFDP2	transcription factor Dp-2 (E2F dimerization partner 2)	binding, binding, nucleic acid binding, protein binding, transcription cofactor activity, transcription factor activity, transcription factor binding, transcription regulator activity,	DNA metabolism, biopolymer metabolism, cell cycle, cellular metabolism, cellular physiological process, cellular process, macromolecule metabolism, metabolism, nucleobase, nucleoside, nucleotide and nucleic acid metabolism, physiological process, primary metabolism, regulation of biological process, regulation of cell cycle, regulation of cellular metabolism, regulation of cellular physiological …	cell, intracellular, intracellular membrane-bound organelle, intracellular organelle, membrane-bound organelle, membrane-enclosed lumen, nuclear lumen, nucleoplasm, nucleus, organelle, organelle lumen, protein complex, transcription factor complex,	3	143153033	143351008	-
7036	GC07M099862	TFR2	transferrin receptor 2	catalytic activity, hydrolase activity, peptidase activity, receptor activity, signal transducer activity, transferrin receptor activity, transmembrane receptor activity,	cation homeostasis, cation transport, cell homeostasis, cell ion homeostasis, cellular macromolecule metabolism, cellular metabolism, cellular physiological process, cellular process, cellular protein metabolism, di-, tri-valent inorganic cation homeostasis, di-, tri-valent inorganic cation transport, establishment of localization, homeostasis, ion homeostasis, ion transport, iron ion homeostasis…	cell, integral to membrane, integral to plasma membrane, intrinsic to membrane, intrinsic to plasma membrane, membrane, plasma membrane,	7	100055975	100077095	-
7037	GC03M197264	TFRC	transferrin receptor (p90, CD71)	catalytic activity, hydrolase activity, peptidase activity, receptor activity, signal transducer activity, transferrin receptor activity, transmembrane receptor activity,	cation homeostasis, cation transport, cell homeostasis, cell ion homeostasis, cellular macromolecule metabolism, cellular metabolism, cellular physiological process, cellular process, cellular protein metabolism, di-, tri-valent inorganic cation homeostasis, di-, tri-valent inorganic cation transport, endocytosis, establishment of localization, homeostasis, ion homeostasis, ion transport, iron io…	cell, cytoplasm, endosome, extracellular region, integral to membrane, integral to plasma membrane, intracellular, intracellular membrane-bound organelle, intracellular organelle, intrinsic to membrane, intrinsic to plasma membrane, membrane, membrane-bound organelle, organelle, plasma membrane,	3	197260746	197293338	-
705	GC06P041996	BYSL	bystin-like	binding, protein binding,	cell adhesion, cellular process, interaction between organisms, organismal physiological process, physiological interaction between organisms, physiological process, pregnancy, reproduction, reproductive organismal physiological process, reproductive physiological process,	cell, cytoplasm, intracellular,	6	41996942	42008760	+
7076	GC0XP047197	TIMP1	TIMP metallopeptidase inhibitor 1	enzyme regulator activity, endopeptidase inhibitor activity, enzyme inhibitor activity, enzyme regulator activity, metalloendopeptidase inhibitor activity, obsolete molecular function, protease inhibitor activity,	cell development, cell differentiation, cell maturation, cell organization and biogenesis, cell proliferation, cellular macromolecule metabolism, cellular metabolism, cellular morphogenesis, cellular morphogenesis during differentiation, cellular physiological process, cellular process, cellular protein metabolism, development, erythrocyte differentiation, erythrocyte maturation, hemopoiesis, hem…	extracellular matrix, extracellular matrix (sensu Metazoa), extracellular region,	X	47326633	47331133	+
7111	GC09P097343	TMOD1	tropomodulin 1	binding, binding, cytoskeletal protein binding, protein binding, tropomyosin binding,	cell organization and biogenesis, cellular physiological process, cellular process, cytoskeleton organization and biogenesis, organelle organization and biogenesis, physiological process,	cell, cytoskeleton, intracellular, intracellular non-membrane-bound organelle, intracellular organelle, non-membrane-bound organelle, organelle,	9	99326257	99403355	+
7264	GC08M144765	TSTA3	tissue specific transplantation antigen P35B	binding, GDP-L-fucose synthase activity, NAD binding, binding, catalytic activity, coenzyme binding, cofactor binding, electron transporter activity, isomerase activity, oxidoreductase activity, oxidoreductase activity, acting on CH-OH group of donors, oxidoreductase activity, acting on the CH-OH group of donors, NAD or NADP as acceptor, transporter activity,	'de novo' GDP-L-fucose biosynthesis, GDP-L-fucose biosynthesis, GDP-L-fucose metabolism, L-fucose biosynthesis, L-fucose metabolism, alcohol biosynthesis, alcohol metabolism, biopolymer glycosylation, biopolymer metabolism, biopolymer modification, biosynthesis, carbohydrate biosynthesis, carbohydrate metabolism, cell adhesion, cell-cell adhesion, cellular biosynthesis, cellular carbohydrate meta…	cell, cytoplasm, intracellular,	8	144765932	144770039	-
7283	GC17P038015	TUBG1	tubulin, gamma 1	binding, GTPase activity, binding, catalytic activity, guanyl nucleotide binding, hydrolase activity, hydrolase activity, acting on acid anhydrides, hydrolase activity, acting on acid anhydrides, in phosphorus-containing anhydrides, nucleoside-triphosphatase activity, nucleotide binding, protein binding, purine nucleotide binding, pyrophosphatase activity, structural constituent of cytoskeleton, …	cell cycle, cell organization and biogenesis, cellular localization, cellular macromolecule metabolism, cellular metabolism, cellular physiological process, cellular process, cellular protein metabolism, cytoskeleton organization and biogenesis, cytoskeleton-dependent intracellular transport, establishment of cellular localization, establishment of localization, intracellular transport, localizat…	cell, centrosome, chromosome, condensed chromosome, condensed nuclear chromosome, cytoplasm, cytoskeleton, gamma-tubulin complex, intracellular, intracellular membrane-bound organelle, intracellular non-membrane-bound organelle, intracellular organelle, membrane-bound organelle, microtubule, microtubule cytoskeleton, microtubule organizing center, non-membrane-bound organelle, nuclear chromosome,…	17	38015219	38020775	+
7289	GC12P002870	TULP3	tubby like protein 3	binding, lipid binding, phosphatidylinositol-4,5-bisphosphate binding, phosphoinositide binding, phospholipid binding,	G-protein coupled receptor protein signaling pathway, cell communication, cell surface receptor linked signal transduction, cellular metabolism, cellular physiological process, cellular process, metabolism, nucleobase, nucleoside, nucleotide and nucleic acid metabolism, physiological process, primary metabolism, regulation of biological process, regulation of cellular metabolism, regulation of ce…	cell, intracellular, intracellular membrane-bound organelle, intracellular organelle, membrane, membrane-bound organelle, nucleus, organelle, plasma membrane,	12	2870330	2918930	+
7371	GC01P162528	UCK2	uridine-cytidine kinase 2	catalytic activity, adenyl nucleotide binding, binding, catalytic activity, kinase activity, nucleobase, nucleoside, nucleotide kinase activity, nucleoside kinase activity, nucleotide binding, purine nucleotide binding, transferase activity, transferase activity, transferring phosphorus-containing groups, uridine kinase activity,	biosynthesis, metabolism, physiological process,	0	1	164063513	164143961	+
7376	GC19P055571	NR1H2	nuclear receptor subfamily 1, group H, member 2	binding, binding, cation binding, ion binding, ligand-dependent nuclear receptor activity, metal ion binding, nucleic acid binding, receptor activity, sequence-specific DNA binding, signal transducer activity, steroid hormone receptor activity, transcription factor activity, transcription regulator activity, transition metal ion binding, zinc ion binding,	cellular metabolism, cellular physiological process, cellular process, metabolism, nucleobase, nucleoside, nucleotide and nucleic acid metabolism, physiological process, primary metabolism, regulation of biological process, regulation of cellular metabolism, regulation of cellular physiological process, regulation of cellular process, regulation of metabolism, regulation of nucleobase, nucleoside…	cell, intracellular, intracellular membrane-bound organelle, intracellular organelle, membrane-bound organelle, nucleus, organelle,	19	55571514	55578040	+
7389	GC01P045147	UROD	uroporphyrinogen decarboxylase	catalytic activity, catalytic activity, lyase activity, uroporphyrinogen decarboxylase activity,	biosynthesis, cellular biosynthesis, cellular metabolism, cellular physiological process, cellular process, cofactor biosynthesis, cofactor metabolism, heme biosynthesis, heme metabolism, heterocycle metabolism, metabolism, physiological process, pigment biosynthesis, pigment metabolism, porphyrin biosynthesis, porphyrin metabolism, secondary metabolism,	cell, cytoplasm, cytosol, intracellular,	1	45250416	45253928	+
7390	GC10M127467	UROS	uroporphyrinogen III synthase (congenital erythropoietic porphyria)	lyase activity, catalytic activity, hydro-lyase activity, lyase activity, uroporphyrinogen-III synthase activity,	biosynthesis, cellular biosynthesis, cellular metabolism, cellular physiological process, cellular process, cofactor biosynthesis, cofactor metabolism, heme biosynthesis, heme metabolism, heterocycle metabolism, metabolism, physiological process, pigment biosynthesis, pigment metabolism, porphyrin biosynthesis, porphyrin metabolism, secondary metabolism, uroporphyrinogen III biosynthesis, uroporp…	0	10	127467141	127501757	-
7411	GC0XP154008	VBP1	von Hippel-Lindau binding protein 1	binding, protein binding, unfolded protein binding,	cellular macromolecule metabolism, cellular metabolism, cellular physiological process, cellular process, cellular protein metabolism, macromolecule metabolism, metabolism, physiological process, primary metabolism, protein folding, protein metabolism,	cell, cytoplasm, cytosol, intracellular, prefoldin complex, protein complex,	X	154097743	154121290	+
7422	GC06P043845	VEGF	vascular endothelial growth factor	binding, carbohydrate binding, cell cycle regulator, cytokine activity, extracellular matrix binding, glycosaminoglycan binding, growth factor activity, heparin binding, identical protein binding, obsolete molecular function, pattern binding, polysaccharide binding, protein binding, protein dimerization activity, protein homodimerization activity, receptor binding, signal transducer activity, vas…	angiogenesis, apoptosis, behavior, blood vessel development, blood vessel morphogenesis, cell communication, cell cycle, cell death, cell differentiation, cell migration, cell motility, cell proliferation, cell surface receptor linked signal transduction, cellular physiological process, cellular process, chemotaxis, death, development, enzyme linked receptor protein signaling pathway, establishme…	cell, extracellular matrix, extracellular matrix (sensu Metazoa), extracellular region, membrane,	6	43845930	43862199	+
7443	GC14P096333	VRK1	vaccinia related kinase 1	catalytic activity, adenyl nucleotide binding, binding, cAMP-dependent protein kinase activity, catalytic activity, cyclic nucleotide-dependent protein kinase activity, kinase activity, nucleotide binding, phosphotransferase activity, alcohol group as acceptor, protein kinase CK2 activity, protein kinase activity, protein serine/threonine kinase activity, purine nucleotide binding, transferase ac…	biopolymer metabolism, biopolymer modification, cellular macromolecule metabolism, cellular metabolism, cellular physiological process, cellular process, cellular protein metabolism, macromolecule metabolism, metabolism, phosphate metabolism, phosphorus metabolism, phosphorylation, physiological process, primary metabolism, protein amino acid phosphorylation, protein metabolism, protein modificat…	0	14	96333436	96417703	+
7453	GC14M099869	WARS	tryptophanyl-tRNA synthetase	binding, adenyl nucleotide binding, aminoacyl-tRNA ligase activity, binding, catalytic activity, ligase activity, ligase activity, forming carbon-oxygen bonds, nucleotide binding, purine nucleotide binding, tryptophan-tRNA ligase activity,	RNA metabolism, amine metabolism, amino acid activation, amino acid and derivative metabolism, amino acid metabolism, biopolymer metabolism, biosynthesis, carboxylic acid metabolism, cell proliferation, cellular biosynthesis, cellular macromolecule metabolism, cellular metabolism, cellular physiological process, cellular process, cellular protein metabolism, macromolecule biosynthesis, macromolec…	cell, cell fraction, cytoplasm, intracellular, soluble fraction,	14	99869877	99911680	-
767	GC08M061264	CA8	carbonic anhydrase VIII	catalytic activity, carbon-oxygen lyase activity, carbonate dehydratase activity, catalytic activity, cation binding, hydro-lyase activity, ion binding, lyase activity, metal ion binding, transition metal ion binding, zinc ion binding,	cellular metabolism, cellular physiological process, cellular process, metabolism, one-carbon compound metabolism, physiological process,	0	8	61263976	61356508	-
7752	GC16M003212	ZNF200	zinc finger protein 200	binding, cation binding, ion binding, metal ion binding, molecular function unknown, nucleic acid binding, transition metal ion binding, zinc ion binding,	biological process unknown, cellular metabolism, cellular physiological process, cellular process, metabolism, nucleobase, nucleoside, nucleotide and nucleic acid metabolism, physiological process, primary metabolism, regulation of biological process, regulation of cellular metabolism, regulation of cellular physiological process, regulation of cellular process, regulation of metabolism, regulati…	cell, intracellular, intracellular membrane-bound organelle, intracellular organelle, membrane-bound organelle, nucleus, organelle,	16	3212348	3225412	-
79038	GC14P103251	ZFYVE21	zinc finger, FYVE domain containing 21	ion binding, cation binding, ion binding, metal ion binding, transition metal ion binding, zinc ion binding,	0	0	14	103251891	103269751	+
79071	GC04M111328	ELOVL6	ELOVL family member 6, elongation of long chain fatty acids (FEN1/Elo2, SUR4/Elo3-like, yeast)	0	0	cell, integral to membrane, intrinsic to membrane, membrane,	4	111189991	111339220	-
79094	GC15P039033	CHAC1	ChaC, cation transport regulator-like 1 (E. coli)	protein binding, protein binding,	0	0	15	39032982	39036001	+
79568	GC02P200645	0	hypothetical protein FLJ22555	0	0	0	2	200528284	200537076	+
79778	GC07M001241	0	MICAL-like 2	binding, cation binding, ion binding, metal ion binding, transition metal ion binding, zinc ion binding,	0	cell, cytoskeleton, intracellular, intracellular non-membrane-bound organelle, intracellular organelle, non-membrane-bound organelle, organelle,	7	1434640	1465612	-
79833	GC02P038916	GEMIN6	gem (nuclear organelle) associated protein 6	binding, protein binding,	RNA metabolism, RNA processing, RNA splicing, RNA splicing, via transesterification reactions, RNA splicing, via transesterification reactions with bulged adenosine as nucleophile, biopolymer metabolism, cellular metabolism, cellular physiological process, cellular process, mRNA metabolism, mRNA processing, macromolecule metabolism, metabolism, nuclear mRNA splicing, via spliceosome, nucleobase, …	cell, cytoplasm, intracellular, intracellular membrane-bound organelle, intracellular organelle, membrane-bound organelle, membrane-enclosed lumen, nuclear body, nuclear lumen, nucleoplasm, nucleus, organelle, organelle lumen, protein complex, ribonucleoprotein complex, spliceosome complex,	2	38858830	38862608	+
79897	GC06P030420	RPP21	ribonuclease P 21kDa subunit	binding, catalytic activity, endonuclease activity, endonuclease activity, active with either ribo- or deoxyribonucleic acids and producing 5'-phosphomonoesters, endoribonuclease activity, endoribonuclease activity, producing 5'-phosphomonoesters, hydrolase activity, hydrolase activity, acting on ester bonds, nuclease activity, protein binding, ribonuclease P activity, ribonuclease activity, tRNA…	RNA metabolism, RNA processing, biopolymer metabolism, cellular metabolism, cellular physiological process, cellular process, macromolecule metabolism, metabolism, nucleobase, nucleoside, nucleotide and nucleic acid metabolism, physiological process, primary metabolism, tRNA metabolism, tRNA processing,	cell, intracellular, intracellular membrane-bound organelle, intracellular organelle, membrane-bound organelle, nucleus, organelle,	6	30420897	30422612	+
80345	GC06P028200	ZNF435	zinc finger protein 435	binding, binding, cation binding, ion binding, metal ion binding, nucleic acid binding, transcription factor activity, transcription regulator activity, transition metal ion binding, zinc ion binding,	cellular metabolism, cellular physiological process, cellular process, metabolism, nucleobase, nucleoside, nucleotide and nucleic acid metabolism, physiological process, primary metabolism, regulation of biological process, regulation of cellular metabolism, regulation of cellular physiological process, regulation of cellular process, regulation of metabolism, regulation of nucleobase, nucleoside…	cell, intracellular, intracellular membrane-bound organelle, intracellular organelle, membrane-bound organelle, nucleus, organelle,	6	28200365	28205833	+
80896	GC01P179493	NPL	N-acetylneuraminate pyruvate lyase (dihydrodipicolinate synthase)	catalytic activity, lyase activity,	0	0	1	181025494	181065885	+
81892	GC14P077244	C14orf156	chromosome 14 open reading frame 156	nucleic acid binding, nucleic acid binding, nucleotide binding,	0	0	14	77244187	77253692	+
8192	GC19P006315	CLPP	ClpP caseinolytic peptidase, ATP-dependent, proteolytic subunit homolog (E. coli)	catalytic activity, endopeptidase Clp activity, endopeptidase activity, hydrolase activity, peptidase activity, serine-type endopeptidase activity, serine-type peptidase activity,	biopolymer catabolism, biopolymer metabolism, catabolism, cellular macromolecule metabolism, cellular metabolism, cellular physiological process, cellular process, cellular protein metabolism, macromolecule catabolism, macromolecule metabolism, metabolism, physiological process, primary metabolism, protein catabolism, protein metabolism, proteolysis,	cell, cytoplasm, intracellular, intracellular membrane-bound organelle, intracellular organelle, membrane-bound organelle, mitochondrion, organelle,	19	6312462	6319915	+
81930	GC11M027998	KIF18A	kinesin family member 18A	binding, adenyl nucleotide binding, binding, microtubule motor activity, motor activity, nucleotide binding, purine nucleotide binding,	cell organization and biogenesis, cellular localization, cellular physiological process, cellular process, cytoskeleton organization and biogenesis, cytoskeleton-dependent intracellular transport, establishment of cellular localization, establishment of localization, establishment of protein localization, intracellular transport, localization, microtubule-based movement, microtubule-based process…	cell, cytoskeleton, intracellular, intracellular non-membrane-bound organelle, intracellular organelle, microtubule, microtubule associated complex, microtubule cytoskeleton, non-membrane-bound organelle, organelle, protein complex,	11	27998741	28086223	-
8273	GC0XM153279	SLC10A3	solute carrier family 10 (sodium/bile acid cotransporter family), member 3	transporter activity, bile acid:sodium symporter activity, carboxylic acid transporter activity, carrier activity, cation transporter activity, electrochemical potential-driven transporter activity, ion transporter activity, monocarboxylic acid transporter activity, organic acid transporter activity, organic acid:sodium symporter activity, porter activity, solute:cation symporter activity, solute…	anion transport, cation transport, cellular physiological process, cellular process, establishment of localization, ion transport, localization, metal ion transport, monovalent inorganic cation transport, organic anion transport, physiological process, sodium ion transport, transport,	cell, integral to membrane, intrinsic to membrane, membrane,	X	153368841	153372189	-
8328	GC09P132850	GFI1B	growth factor independent 1B (potential regulator of CDKN1A, translocated in CML)	binding, binding, cation binding, ion binding, metal ion binding, nucleic acid binding, specific RNA polymerase II transcription factor activity, transcription regulator activity, transition metal ion binding, zinc ion binding,	G1 phase, G1 phase of mitotic cell cycle, G1-specific transcription in mitotic cell cycle, cell cycle, cell proliferation, cellular metabolism, cellular physiological process, cellular process, interphase, interphase of mitotic cell cycle, metabolism, mitotic cell cycle, negative regulation of biological process, negative regulation of cellular metabolism, negative regulation of cellular physiolo…	cell, intracellular, intracellular membrane-bound organelle, intracellular organelle, membrane-bound organelle, nucleus, organelle,	9	134843918	134856903	+
833	GC11M002978	CARS	cysteinyl-tRNA synthetase	binding, RNA binding, adenyl nucleotide binding, aminoacyl-tRNA ligase activity, binding, catalytic activity, cation binding, cysteine-tRNA ligase activity, ion binding, ligase activity, ligase activity, forming carbon-oxygen bonds, metal ion binding, nucleic acid binding, nucleotide binding, purine nucleotide binding, receptor activity, signal transducer activity, tRNA binding, transition metal …	RNA metabolism, amine metabolism, amino acid activation, amino acid and derivative metabolism, amino acid metabolism, biopolymer metabolism, biosynthesis, carboxylic acid metabolism, cellular biosynthesis, cellular macromolecule metabolism, cellular metabolism, cellular physiological process, cellular process, cellular protein metabolism, cysteinyl-tRNA aminoacylation, macromolecule biosynthesis,…	cell, cell fraction, cytoplasm, intracellular, soluble fraction,	11	2978735	3035247	-
8395	GC09P068550	PIP5K1B	phosphatidylinositol-4-phosphate 5-kinase, type I, beta	catalytic activity, catalytic activity, inositol or phosphatidylinositol kinase activity, kinase activity, lipid kinase activity, phosphatidylinositol phosphate kinase activity, phosphotransferase activity, alcohol group as acceptor, transferase activity, transferase activity, transferring phosphorus-containing groups,	cellular metabolism, cellular physiological process, cellular process, metabolism, phosphate metabolism, phosphorus metabolism, phosphorylation, physiological process,	cell, membrane,	9	70510435	70813910	+
84164	GC22M028512	ASCC2	activating signal cointegrator 1 complex subunit 2	0	cellular metabolism, cellular physiological process, cellular process, metabolism, nucleobase, nucleoside, nucleotide and nucleic acid metabolism, physiological process, primary metabolism, regulation of biological process, regulation of cellular metabolism, regulation of cellular physiological process, regulation of cellular process, regulation of metabolism, regulation of nucleobase, nucleoside…	0	22	28514602	28564254	-
84617	GC18P012299	TUBB6	tubulin, beta 6	binding, GTPase activity, binding, catalytic activity, guanyl nucleotide binding, hydrolase activity, hydrolase activity, acting on acid anhydrides, hydrolase activity, acting on acid anhydrides, in phosphorus-containing anhydrides, nucleoside-triphosphatase activity, nucleotide binding, purine nucleotide binding, pyrophosphatase activity, structural molecule activity,	cell organization and biogenesis, cellular localization, cellular macromolecule metabolism, cellular metabolism, cellular physiological process, cellular process, cellular protein metabolism, cytoskeleton organization and biogenesis, cytoskeleton-dependent intracellular transport, establishment of cellular localization, establishment of localization, intracellular transport, localization, macromo…	cell, cytoplasm, cytoskeleton, intracellular, intracellular non-membrane-bound organelle, intracellular organelle, microtubule, microtubule cytoskeleton, non-membrane-bound organelle, organelle, protein complex,	18	12298256	12316567	+
84669	GC17M055609	USP32	ubiquitin specific peptidase 32	catalytic activity, calcium ion binding, catalytic activity, cation binding, cysteine-type endopeptidase activity, cysteine-type peptidase activity, endopeptidase activity, hydrolase activity, hydrolase activity, acting on ester bonds, ion binding, metal ion binding, peptidase activity, thiolester hydrolase activity, ubiquitin thiolesterase activity, ubiquitin-specific protease activity,	biopolymer catabolism, biopolymer metabolism, biopolymer modification, catabolism, cellular catabolism, cellular macromolecule catabolism, cellular macromolecule metabolism, cellular metabolism, cellular physiological process, cellular process, cellular protein catabolism, cellular protein metabolism, macromolecule catabolism, macromolecule metabolism, metabolism, modification-dependent protein c…	0	17	55609472	55824368	-
8501	GC11M057008	SLC43A1	solute carrier family 43, member 1	transporter activity, amino acid transporter activity, carboxylic acid transporter activity, neutral amino acid transporter activity, organic acid transporter activity, transporter activity,	amine transport, amino acid transport, carboxylic acid transport, cellular physiological process, cellular process, establishment of localization, localization, neutral amino acid transport, organic acid transport, physiological process, transport,	cell, integral to membrane, integral to plasma membrane, intrinsic to membrane, intrinsic to plasma membrane, membrane, plasma membrane,	11	57008583	57039735	-
8533	GC17M017090	COPS3	COP9 constitutive photomorphogenic homolog subunit 3 (Arabidopsis)	binding, protein binding,	0	cell, intracellular, intracellular membrane-bound organelle, intracellular organelle, membrane-bound organelle, nucleus, organelle, protein complex, signalosome complex,	17	17090865	17125316	-
8568	GC21P044034	0	DNA segment on chromosome 21 (unique) 2056 expressed sequence	binding, catalytic activity, ion binding, metal ion binding, oxidoreductase activity, oxidoreductase activity, acting on superoxide radicals as acceptor, superoxide dismutase activity,	RNA metabolism, RNA processing, biopolymer metabolism, cell organization and biogenesis, cellular metabolism, cellular physiological process, cellular process, cytoplasm organization and biogenesis, macromolecule metabolism, metabolism, nucleobase, nucleoside, nucleotide and nucleic acid metabolism, organelle organization and biogenesis, oxygen and reactive oxygen species metabolism, physiologica…	cell, cytoplasm, intracellular, intracellular membrane-bound organelle, intracellular non-membrane-bound organelle, intracellular organelle, membrane-bound organelle, membrane-enclosed lumen, non-membrane-bound organelle, nuclear lumen, nucleolar preribosome, nucleolar preribosome, small subunit precursor, nucleolus, nucleus, organelle, organelle lumen, preribosome, protein complex, ribonucleopro…	21	44033858	44049585	+
8744	GC19P006482	TNFSF9	tumor necrosis factor (ligand) superfamily, member 9	binding, cytokine activity, protein binding, receptor binding, signal transducer activity, tumor necrosis factor receptor binding,	apoptosis, cell communication, cell death, cell proliferation, cell-cell signaling, cellular physiological process, cellular process, death, defense response, immune response, organismal physiological process, physiological process, programmed cell death, response to biotic stimulus, response to stimulus, signal transduction,	cell, extracellular region, extracellular space, integral to membrane, integral to plasma membrane, intrinsic to membrane, intrinsic to plasma membrane, membrane, plasma membrane,	19	6482036	6486933	+
875	GC21M043346	CBS	cystathionine-beta-synthase	binding, carbon-oxygen lyase activity, catalytic activity, cation binding, cystathionine beta-synthase activity, hydro-lyase activity, ion binding, iron ion binding, lyase activity, metal ion binding, transition metal ion binding,	L-serine metabolism, amine biosynthesis, amine metabolism, amino acid and derivative metabolism, amino acid biosynthesis, amino acid metabolism, biosynthesis, carboxylic acid metabolism, cellular biosynthesis, cellular metabolism, cellular physiological process, cellular process, cysteine biosynthesis, cysteine biosynthesis from serine, cysteine biosynthesis via cystathione, cysteine metabolism, …	cell, cytoplasm, intracellular,	21	43346371	43369493	-
8896	GC07P098651	BUD31	BUD31 homolog (yeast)	binding, binding, cation binding, ion binding, metal ion binding, molecular function unknown, nucleic acid binding, transcription factor activity, transcription regulator activity, transition metal ion binding, zinc ion binding,	cellular metabolism, cellular physiological process, cellular process, metabolism, nucleobase, nucleoside, nucleotide and nucleic acid metabolism, physiological process, primary metabolism, regulation of biological process, regulation of cellular metabolism, regulation of cellular physiological process, regulation of cellular process, regulation of metabolism, regulation of nucleobase, nucleoside…	cell, intracellular, intracellular membrane-bound organelle, intracellular organelle, membrane-bound organelle, nucleus, organelle,	7	98844547	98855174	+
8945	GC10P103103	BTRC	beta-transducin repeat containing	binding, catalytic activity, ligase activity, protein binding, small protein conjugating enzyme activity, ubiquitin conjugating enzyme activity,	Wnt receptor signaling pathway, biopolymer catabolism, biopolymer metabolism, biopolymer modification, catabolism, cell communication, cell surface receptor linked signal transduction, cellular catabolism, cellular macromolecule catabolism, cellular macromolecule metabolism, cellular metabolism, cellular physiological process, cellular process, cellular protein catabolism, cellular protein metabo…	cell, cytoplasm, endoplasmic reticulum, intracellular, intracellular membrane-bound organelle, intracellular organelle, membrane-bound organelle, organelle,	10	103103814	103307058	+
89874	GC14M036218	SLC25A21	solute carrier family 25 (mitochondrial oxodicarboxylate carrier), member 21	binding,	cellular physiological process, cellular process, establishment of localization, localization, physiological process, transport,	cell, cytoplasm, envelope, integral to membrane, intracellular, intracellular membrane-bound organelle, intracellular organelle, intrinsic to membrane, membrane, membrane-bound organelle, mitochondrial envelope, mitochondrial inner membrane, mitochondrial membrane, mitochondrion, organelle, organelle envelope, organelle inner membrane, organelle membrane,	14	36218828	36711616	-
8991	GC01M148149	SELENBP1	selenium binding protein 1	binding, selenium binding,	0	0	1	149603404	149611806	-
9014	GC02P009934	TAF1B	TATA box binding protein (TBP)-associated factor, RNA polymerase I, B, 63kDa	binding, binding, nucleic acid binding, transcription factor activity, transcription regulator activity,	cellular metabolism, cellular physiological process, cellular process, metabolism, nucleobase, nucleoside, nucleotide and nucleic acid metabolism, physiological process, primary metabolism, transcription, transcription, DNA-dependent,	cell, intracellular, intracellular membrane-bound organelle, intracellular organelle, membrane-bound organelle, nucleus, organelle,	2	9901023	9991994	+
90480	GC19M012927	GADD45GIP1	growth arrest and DNA-damage-inducible, gamma interacting protein 1	binding, protein binding,	0	cell, intracellular, intracellular membrane-bound organelle, intracellular organelle, membrane-bound organelle, nucleus, organelle,	19	12925972	12929050	-
9131	GC0XM128988	PDCD8	programmed cell death 8 (apoptosis-inducing factor)	binding, FAD binding, adenyl nucleotide binding, binding, carrier activity, catalytic activity, coenzyme binding, cofactor binding, electron carrier activity, electron transporter activity, nucleic acid binding, nucleotide binding, oxidoreductase activity, purine nucleotide binding, transporter activity,	DNA catabolism, DNA damage response, signal transduction, DNA damage response, signal transduction resulting in induction of apoptosis, DNA fragmentation during apoptosis, DNA metabolism, apoptosis, apoptotic nuclear changes, apoptotic program, biopolymer metabolism, catabolism, cell death, cellular catabolism, cellular metabolism, cellular physiological process, cellular process, death, disassem…	cell, cytoplasm, intracellular, intracellular membrane-bound organelle, intracellular organelle, membrane-bound organelle, mitochondrion, nucleus, organelle,	X	129091019	129127489	-
9135	GC17P005127	RABEP1	rabaptin, RAB GTPase binding effector protein 1	binding, protein binding,	cell organization and biogenesis, cellular physiological process, cellular process, endocytosis, establishment of localization, localization, membrane fusion, membrane organization and biogenesis, physiological process, transport, vesicle-mediated transport,	cell, cytoplasm, early endosome, endosome, intracellular, intracellular membrane-bound organelle, intracellular organelle, membrane-bound organelle, organelle,	17	5126316	5227430	+
9156	GC01P238338	EXO1	exonuclease 1	catalytic activity, DNA binding, binding, catalytic activity, endonuclease activity, endonuclease activity, active with either ribo- or deoxyribonucleic acids and producing 5'-phosphomonoesters, endoribonuclease activity, endoribonuclease activity, producing 5'-phosphomonoesters, exonuclease activity, hydrolase activity, hydrolase activity, acting on ester bonds, nuclease activity, nucleic acid b…	DNA metabolism, DNA recombination, DNA repair, DNA replication, DNA-dependent DNA replication, biopolymer metabolism, cellular metabolism, cellular physiological process, cellular process, macromolecule metabolism, maintenance of fidelity during DNA-dependent DNA replication, metabolism, mismatch repair, nucleobase, nucleoside, nucleotide and nucleic acid metabolism, physiological process, primar…	0	1	240078157	240119670	+
9185	GC0XP016724	REPS2	RALBP1 associated Eps domain containing 2	ion binding, calcium ion binding, cation binding, ion binding, metal ion binding,	cell communication, cell surface receptor linked signal transduction, cellular process, enzyme linked receptor protein signaling pathway, epidermal growth factor receptor signaling pathway, macromolecule metabolism, metabolism, physiological process, primary metabolism, protein complex assembly, protein metabolism, signal transduction, transmembrane receptor protein tyrosine kinase signaling path…	0	X	16874734	17075655	+
9361	GC19M005642	PRSS15	protease, serine, 15	binding, ATP-dependent DNA helicase activity, ATP-dependent RNA helicase activity, ATP-dependent helicase activity, ATPase activity, ATPase activity, coupled, DNA binding, DNA helicase activity, DNA-dependent ATPase activity, RNA helicase activity, RNA-dependent ATPase activity, adenyl nucleotide binding, binding, catalytic activity, endopeptidase activity, helicase activity, hydrolase activity, …	ATP-dependent proteolysis, cellular macromolecule metabolism, cellular metabolism, cellular physiological process, cellular process, cellular protein metabolism, defense response, defense response to pathogen, macromolecule metabolism, metabolism, physiological process, primary metabolism, protein metabolism, proteolysis, response to biotic stimulus, response to other organism, response to pathog…	cell, cytoplasm, intracellular, intracellular membrane-bound organelle, intracellular organelle, membrane-bound organelle, mitochondrion, organelle,	19	5642845	5671176	-
93974	GC01P028246	ATPIF1	ATPase inhibitory factor 1	enzyme regulator activity, enzyme regulator activity,	cellular metabolism, cellular physiological process, cellular process, generation of precursor metabolites and energy, metabolism, negative regulation of biological process, negative regulation of cellular metabolism, negative regulation of cellular physiological process, negative regulation of cellular process, negative regulation of metabolism, negative regulation of nucleobase, nucleoside, nuc…	cell, cytoplasm, intracellular, intracellular membrane-bound organelle, intracellular organelle, membrane-bound organelle, mitochondrion, organelle,	1	28435197	28437196	+
9402	GC22P038621	GRAP2	GRB2-related adaptor protein 2	binding, binding, protein binding, protein binding, bridging, signal transducer activity,	Ras protein signal transduction, antimicrobial humoral response, antimicrobial humoral response (sensu Vertebrata), cell communication, cell-cell signaling, cellular process, defense response, humoral defense mechanism (sensu Vertebrata), humoral immune response, immune response, intracellular signaling cascade, organismal physiological process, physiological process, response to biotic stimulus,…	cell, cytoplasm, intracellular,	22	38627031	38697330	+
9468	GC0XM024339	PCYT1B	phosphate cytidylyltransferase 1, choline, beta	catalytic activity, choline-phosphate cytidylyltransferase activity, nucleotidyltransferase activity, transferase activity, transferase activity, transferring phosphorus-containing groups,	biosynthesis, cellular lipid metabolism, cellular metabolism, cellular physiological process, cellular process, glycerophospholipid biosynthesis, glycerophospholipid metabolism, lipid biosynthesis, lipid metabolism, membrane lipid biosynthesis, membrane lipid metabolism, metabolism, phosphatidylcholine biosynthesis, phosphatidylcholine metabolism, phospholipid biosynthesis, phospholipid metabolis…	cell, cytoplasm, endoplasmic reticulum, intracellular, intracellular membrane-bound organelle, intracellular organelle, membrane-bound organelle, organelle,	X	24486125	24600712	-
948	GC07P079876	CD36	CD36 molecule (thrombospondin receptor)	binding, protein binding, receptor activity, signal transducer activity,	blood coagulation, carboxylic acid metabolism, cell adhesion, cellular lipid metabolism, cellular metabolism, cellular physiological process, cellular process, coagulation, establishment of localization, fatty acid metabolism, hemostasis, lipid metabolism, localization, metabolism, organic acid metabolism, organismal physiological process, physiological process, primary metabolism, regulation of …	cell, cell fraction, integral to membrane, integral to plasma membrane, intrinsic to membrane, intrinsic to plasma membrane, membrane, membrane fraction, plasma membrane,	7	80105892	80144259	+
9493	GC15P067493	KIF23	kinesin family member 23	binding, adenyl nucleotide binding, binding, microtubule motor activity, motor activity, nucleotide binding, purine nucleotide binding,	M phase, M phase of mitotic cell cycle, cell cycle, cell division, cell organization and biogenesis, cellular localization, cellular physiological process, cellular process, cytoskeleton organization and biogenesis, cytoskeleton-dependent intracellular transport, establishment of cellular localization, establishment of localization, intracellular transport, localization, microtubule cytoskeleton …	cell, cytoskeleton, intracellular, intracellular membrane-bound organelle, intracellular non-membrane-bound organelle, intracellular organelle, kinesin complex, membrane-bound organelle, microtubule, microtubule associated complex, microtubule cytoskeleton, non-membrane-bound organelle, nucleus, organelle, protein complex, spindle,	15	67493741	67527813	+
9508	GC04M073511	ADAMTS3	ADAM metallopeptidase with thrombospondin type 1 motif, 3	binding, carbohydrate binding, catalytic activity, cation binding, endopeptidase activity, glycosaminoglycan binding, heparin binding, hydrolase activity, ion binding, metal ion binding, metalloendopeptidase activity, pattern binding, peptidase activity, polysaccharide binding, transition metal ion binding, zinc ion binding,	biopolymer catabolism, biopolymer metabolism, catabolism, cellular catabolism, cellular macromolecule catabolism, cellular macromolecule metabolism, cellular metabolism, cellular physiological process, cellular process, cellular protein catabolism, cellular protein metabolism, collagen catabolism, collagen fibril organization, extracellular matrix organization and biogenesis, extracellular struct…	extracellular matrix, extracellular matrix (sensu Metazoa), extracellular region,	4	73365550	73653380	-
9518	GC19P018358	GDF15	growth differentiation factor 15	binding, cytokine activity, growth factor activity, protein binding, receptor binding, signal transducer activity,	cell communication, cell surface receptor linked signal transduction, cell-cell signaling, cellular process, enzyme linked receptor protein signaling pathway, signal transduction, transforming growth factor beta receptor signaling pathway, transmembrane receptor protein serine/threonine kinase signaling pathway,	extracellular region, extracellular space,	19	18357984	18360986	+
9519	GC06P134315	TBPL1	TBP-like 1	binding, RNA polymerase II transcription factor activity, binding, nucleic acid binding, transcription regulator activity,	cellular metabolism, cellular physiological process, cellular process, metabolism, nucleobase, nucleoside, nucleotide and nucleic acid metabolism, physiological process, primary metabolism, regulation of biological process, regulation of cellular metabolism, regulation of cellular physiological process, regulation of cellular process, regulation of metabolism, regulation of nucleobase, nucleoside…	cell, cell, intracellular, intracellular membrane-bound organelle, intracellular organelle, membrane-bound organelle, membrane-enclosed lumen, nuclear lumen, nucleoplasm, nucleus, organelle, organelle lumen, protein complex, transcription factor TFIID complex, transcription factor complex,	6	134315993	134350320	+
9562	GC10P089254	MINPP1	multiple inositol polyphosphate histidine phosphatase, 1	catalytic activity, catalytic activity, hydrolase activity, hydrolase activity, acting on ester bonds, inositol or phosphatidylinositol phosphatase activity, multiple inositol-polyphosphate phosphatase activity, phosphoric ester hydrolase activity, phosphoric monoester hydrolase activity,	0	cell, cytoplasm, endoplasmic reticulum, intracellular, intracellular membrane-bound organelle, intracellular organelle, membrane-bound organelle, organelle,	10	89254632	89303124	+
9587	GC06P043711	MAD2L1BP	MAD2L1 binding protein	binding, protein binding,	M phase, M phase of mitotic cell cycle, cell cycle, cellular physiological process, cellular process, mitosis, mitotic cell cycle, physiological process, regulation of biological process, regulation of cell cycle, regulation of cellular physiological process, regulation of cellular process, regulation of exit from mitosis, regulation of mitosis, regulation of physiological process, regulation of …	cell, cytoplasm, intracellular, intracellular membrane-bound organelle, intracellular organelle, membrane-bound organelle, nucleus, organelle,	6	43711554	43716664	+
965	GC01M116758	CD58	CD58 molecule	binding, protein binding,	antimicrobial humoral response, antimicrobial humoral response (sensu Vertebrata), cell adhesion, cell-cell adhesion, cellular process, defense response, humoral defense mechanism (sensu Vertebrata), humoral immune response, immune response, organismal physiological process, physiological process, response to biotic stimulus, response to other organism, response to pest, pathogen or parasite, res…	cell, integral to membrane, integral to plasma membrane, intrinsic to membrane, intrinsic to plasma membrane, membrane, plasma membrane,	1	116858679	116915184	-
970	GC19M006536	TNFSF7	tumor necrosis factor (ligand) superfamily, member 7	binding, cytokine activity, protein binding, receptor binding, signal transducer activity, tumor necrosis factor receptor binding,	apoptosis, cell communication, cell death, cell proliferation, cell-cell signaling, cellular physiological process, cellular process, death, defense response, immune response, organismal physiological process, physiological process, programmed cell death, response to biotic stimulus, response to stimulus, signal transduction,	cell, extracellular region, extracellular space, integral to membrane, integral to plasma membrane, intrinsic to membrane, intrinsic to plasma membrane, membrane, plasma membrane,	19	6536850	6542163	-
9704	GC19P052544	DHX34	DEAH (Asp-Glu-Ala-His) box polypeptide 34	catalytic activity, ATP-dependent helicase activity, ATPase activity, ATPase activity, coupled, RNA binding, adenyl nucleotide binding, binding, catalytic activity, electron transporter activity, helicase activity, hydrolase activity, hydrolase activity, acting on acid anhydrides, hydrolase activity, acting on acid anhydrides, in phosphorus-containing anhydrides, ion binding, metal ion binding, n…	cellular metabolism, cellular physiological process, cellular process, electron transport, establishment of localization, generation of precursor metabolites and energy, localization, metabolism, physiological process, transport,	0	19	52544385	52581716	+
9937	GC10M115584	DCLRE1A	DNA cross-link repair 1A (PSO2 homolog, S. cerevisiae)	0	DNA metabolism, DNA repair, M phase, M phase of mitotic cell cycle, biopolymer metabolism, cell cycle, cell division, cellular metabolism, cellular physiological process, cellular process, macromolecule metabolism, metabolism, mitosis, mitotic cell cycle, nucleobase, nucleoside, nucleotide and nucleic acid metabolism, physiological process, primary metabolism, response to DNA damage stimulus, res…	cell, intracellular, intracellular membrane-bound organelle, intracellular organelle, membrane-bound organelle, nucleus, organelle,	10	115584473	115603597	-
996	GC17M042552	CDC27	cell division cycle 27	binding,	M phase, M phase of mitotic cell cycle, cell cycle, cell proliferation, cellular physiological process, cellular process, mitosis, mitotic cell cycle, mitotic metaphase/anaphase transition, physiological process,	cell, cell, centrosome, cytoplasm, cytoskeleton, intracellular, intracellular membrane-bound organelle, intracellular non-membrane-bound organelle, intracellular organelle, membrane-bound organelle, microtubule, microtubule cytoskeleton, microtubule organizing center, non-membrane-bound organelle, nuclear ubiquitin ligase complex, nucleus, organelle, protein complex, spindle, spindle microtubule,…	17	42552624	42621664	-
Erythroblasts DOWN-regulated genes
EntrezGene_ID	GenecardsID	GeneSymbol	GeneTitle	GeneOntology Molecular Function	GeneOntology Biological Process	GeneOntology Cellular Component	Chromosome	Start	End	Strand
100	GC20M042681	ADA	adenosine deaminase	deaminase activity, catalytic activity, deaminase activity, hydrolase activity, hydrolase activity, acting on carbon-nitrogen (but not peptide) bonds, hydrolase activity, acting on carbon-nitrogen (but not peptide) bonds, in cyclic amidines,	antimicrobial humoral response, antimicrobial humoral response (sensu Vertebrata), biosynthesis, cellular biosynthesis, cellular metabolism, cellular physiological process, cellular process, defense response, humoral defense mechanism (sensu Vertebrata), humoral immune response, immune response, metabolism, nucleobase, nucleoside, nucleotide and nucleic acid metabolism, nucleoside monophosphate b…	0	20	42681577	42713790	-
10000	GC01M239977	AKT3	v-akt murine thymoma viral oncogene homolog 3 (protein kinase B, gamma)	catalytic activity, adenyl nucleotide binding, binding, cAMP-dependent protein kinase activity, catalytic activity, cyclic nucleotide-dependent protein kinase activity, kinase activity, nucleotide binding, phosphotransferase activity, alcohol group as acceptor, protein binding, protein kinase CK2 activity, protein kinase activity, protein serine/threonine kinase activity, purine nucleotide bindin…	biopolymer metabolism, biopolymer modification, cell communication, cellular macromolecule metabolism, cellular metabolism, cellular physiological process, cellular process, cellular protein metabolism, macromolecule metabolism, metabolism, phosphate metabolism, phosphorus metabolism, phosphorylation, physiological process, primary metabolism, protein amino acid phosphorylation, protein metabolis…	0	1	241718157	242073176	-
10109	GC02P218907	ARPC2	actin related protein 2/3 complex, subunit 2, 34kDa	structural molecule activity, structural molecule activity,	actin cytoskeleton organization and biogenesis, actin filament polymerization, actin filament-based process, actin polymerization and/or depolymerization, cell motility, cell organization and biogenesis, cellular macromolecule metabolism, cellular metabolism, cellular physiological process, cellular process, cellular protein metabolism, cytoskeleton organization and biogenesis, establishment of l…	cell, actin cytoskeleton, cell, cytoskeleton, intracellular, intracellular non-membrane-bound organelle, intracellular organelle, non-membrane-bound organelle, organelle, protein complex,	2	218790118	218827315	+
10227	GC04M002969	0	tetracycline transporter-like protein	transporter activity, drug transporter activity, tetracycline transporter activity, transporter activity,	cellular physiological process, cellular process, establishment of localization, localization, physiological process, transport,	cell, integral to membrane, intrinsic to membrane, membrane,	4	2902092	2905567	-
10235	GC11M064250	RASGRP2	RAS guanyl releasing protein 2 (calcium and DAG-regulated)	binding, Ras guanyl-nucleotide exchange factor activity, binding, calcium ion binding, catalytic activity, cation binding, diacylglycerol binding, enzyme regulator activity, guanyl-nucleotide exchange factor activity, ion binding, kinase activity, lipid binding, metal ion binding, small GTPase regulator activity, transferase activity, transferase activity, transferring phosphorus-containing group…	Ras protein signal transduction, cell communication, cell growth, cell organization and biogenesis, cellular morphogenesis, cellular physiological process, cellular process, development, growth, intracellular signaling cascade, morphogenesis, physiological process, regulation of biological process, regulation of cell growth, regulation of cell size, regulation of cellular physiological process, r…	cell, cytoplasm, cytosol, intracellular, membrane, plasma membrane,	11	64250959	64269504	-
10252	GC04P124675	SPRY1	sprouty homolog 1, antagonist of FGF signaling (Drosophila)	0	cell communication, cellular process, development, regulation of biological process, regulation of cellular process, regulation of signal transduction, signal transduction,	cell, cell projection, cytoplasm, intracellular, lamellipodium, leading edge, membrane,	4	124540132	124544357	+
10287	GC20M062174	RGS19	regulator of G-protein signalling 19	binding, GTPase regulator activity, binding, enzyme activator activity, enzyme regulator activity, protein binding, signal transducer activity,	G-protein coupled receptor protein signaling pathway, autophagy, cell communication, cell surface receptor linked signal transduction, cellular physiological process, cellular process, intracellular signaling cascade, negative regulation of biological process, negative regulation of cellular process, negative regulation of signal transduction, physiological process, regulation of biological proce…	cell, cell, cell fraction, cytoplasm, extrinsic to membrane, extrinsic to plasma membrane, heterotrimeric G-protein complex, intracellular, intracellular membrane-bound organelle, intracellular organelle, membrane, membrane fraction, membrane-bound organelle, organelle, plasma membrane, protein complex,	20	62174980	62181277	-
10327	GC01P045685	AKR1A1	aldo-keto reductase family 1, member A1 (aldehyde reductase)	catalytic activity, aldehyde reductase activity, aldo-keto reductase activity, binding, catalytic activity, electron transporter activity, oxidoreductase activity, oxidoreductase activity, acting on CH-OH group of donors, oxidoreductase activity, acting on the CH-OH group of donors, NAD or NADP as acceptor, protein binding, transporter activity,	alcohol metabolism, aldehyde metabolism, carbohydrate metabolism, cellular carbohydrate metabolism, cellular metabolism, cellular physiological process, cellular process, glucose metabolism, hexose metabolism, macromolecule metabolism, metabolism, monosaccharide metabolism, physiological process, primary metabolism,	0	1	45789084	45808307	+
10346	GC11P005667	TRIM22	tripartite motif-containing 22	binding, binding, cation binding, ion binding, metal ion binding, nucleic acid binding, protein binding, transcription cofactor activity, transcription corepressor activity, transcription factor activity, transcription factor binding, transcription regulator activity, transition metal ion binding, zinc ion binding,	cellular metabolism, cellular physiological process, cellular process, defense response, immune response, metabolism, nucleobase, nucleoside, nucleotide and nucleic acid metabolism, organismal physiological process, physiological process, primary metabolism, regulation of biological process, regulation of cellular metabolism, regulation of cellular physiological process, regulation of cellular pr…	cell, intracellular, intracellular membrane-bound organelle, intracellular organelle, membrane-bound organelle, nucleus, organelle,	11	5667630	5688668	+
10396	GC04M042255	ATP8A1	ATPase, aminophospholipid transporter (APLT), Class I, type 8A, member 1	binding, ATPase activity, ATPase activity, coupled, ATPase activity, coupled to movement of substances, ATPase activity, coupled to transmembrane movement of ions, ATPase activity, coupled to transmembrane movement of ions, phosphorylative mechanism, ATPase activity, coupled to transmembrane movement of substances, P-P-bond-hydrolysis-driven transporter activity, adenyl nucleotide binding, aminop…	aminophospholipid transport, cation transport, cellular physiological process, cellular process, establishment of localization, ion transport, lipid transport, localization, metabolism, physiological process, transport,	cell, integral to membrane, intrinsic to membrane, membrane,	4	42109391	42353864	-
10397	GC08M134318	NDRG1	N-myc downstream regulated gene 1	catalytic activity,	cell differentiation, cellular process, development, response to abiotic stimulus, response to chemical stimulus, response to inorganic substance, response to metal ion, response to stimulus,	cell, intracellular, intracellular membrane-bound organelle, intracellular organelle, membrane-bound organelle, nucleus, organelle,	8	134318595	134378680	-
10409	GC05P017270	BASP1	brain abundant, membrane attached signal protein 1	0	0	cell, cytoskeleton, intracellular, intracellular non-membrane-bound organelle, intracellular organelle, membrane, non-membrane-bound organelle, organelle, plasma membrane,	5	17270749	17329935	+
10863	GC08P024207	ADAM28	ADAM metallopeptidase domain 28	binding, catalytic activity, cation binding, endopeptidase activity, hydrolase activity, ion binding, metal ion binding, metalloendopeptidase activity, peptidase activity, transition metal ion binding, zinc ion binding,	cellular macromolecule metabolism, cellular metabolism, cellular physiological process, cellular process, cellular protein metabolism, gametogenesis, macromolecule metabolism, male gamete generation, metabolism, physiological process, primary metabolism, protein metabolism, proteolysis, reproduction, sexual reproduction, spermatogenesis,	cell, integral to membrane, intrinsic to membrane, membrane,	8	24207564	24268659	+
10873	GC11M085829	ME3	malic enzyme 3, NADP(+)-dependent, mitochondrial	binding, binding, catalytic activity, coenzyme binding, cofactor binding, electron transporter activity, ion binding, malate dehydrogenase (oxaloacetate-decarboxylating) (NADP+) activity, malate dehydrogenase activity, malic enzyme activity, metal ion binding, oxidoreductase activity, oxidoreductase activity, acting on CH-OH group of donors, oxidoreductase activity, acting on the CH-OH group of d…	carbohydrate metabolism, carboxylic acid metabolism, cellular carbohydrate metabolism, cellular metabolism, cellular physiological process, cellular process, generation of precursor metabolites and energy, macromolecule metabolism, malate metabolism, metabolism, organic acid metabolism, physiological process, primary metabolism, pyruvate metabolism, tricarboxylic acid cycle intermediate metabolis…	cell, cytoplasm, intracellular, intracellular membrane-bound organelle, intracellular organelle, membrane-bound organelle, mitochondrion, organelle,	11	85829799	86060892	-
10981	GC06P146906	RAB32	RAB32, member RAS oncogene family	binding, binding, guanyl nucleotide binding, nucleotide binding, purine nucleotide binding,	cell communication, cell organization and biogenesis, cellular localization, cellular physiological process, cellular process, establishment of cellular localization, establishment of localization, establishment of protein localization, intracellular protein transport, intracellular signaling cascade, intracellular transport, localization, physiological process, protein localization, protein tran…	cell, cytoplasm, intracellular, intracellular membrane-bound organelle, intracellular organelle, membrane-bound organelle, mitochondrion, organelle,	6	146906520	146917779	+
11000	GC01P150559	SLC27A3	solute carrier family 27 (fatty acid transporter), member 3	binding, catalytic activity, ligase activity, nucleotide binding,	carboxylic acid metabolism, cellular lipid metabolism, cellular metabolism, cellular physiological process, cellular process, fatty acid metabolism, lipid metabolism, metabolism, organic acid metabolism, physiological process, primary metabolism,	cell, cytoplasm, integral to membrane, intracellular, intracellular membrane-bound organelle, intracellular organelle, intrinsic to membrane, membrane, membrane-bound organelle, mitochondrion, organelle,	1	152014101	152019256	+
1107	GC17U900584	CHD3	chromodomain helicase DNA binding protein 3	binding, ATP-dependent DNA helicase activity, ATP-dependent helicase activity, ATPase activity, ATPase activity, coupled, DNA binding, DNA helicase activity, DNA-dependent ATPase activity, adenyl nucleotide binding, binding, catalytic activity, cation binding, chromatin binding, helicase activity, hydrolase activity, hydrolase activity, acting on acid anhydrides, hydrolase activity, acting on aci…	DNA metabolism, DNA packaging, biopolymer metabolism, cell organization and biogenesis, cellular metabolism, cellular physiological process, cellular process, chromatin assembly or disassembly, chromatin modification, chromosome organization and biogenesis, chromosome organization and biogenesis (sensu Eukaryota), establishment and/or maintenance of chromatin architecture, macromolecule metabolis…	cell, chromatin, chromosome, intracellular, intracellular membrane-bound organelle, intracellular non-membrane-bound organelle, intracellular organelle, membrane-bound organelle, non-membrane-bound organelle, nucleus, organelle,	17	7732833	7756246	NUL
1112	GC14M088697	CHES1	checkpoint suppressor 1	binding, binding, nucleic acid binding, protein binding, sequence-specific DNA binding, transcription factor activity, transcription regulator activity,	DNA damage checkpoint, DNA damage response, signal transduction, DNA integrity checkpoint, G2 phase, G2 phase of mitotic cell cycle, cell cycle, cell cycle checkpoint, cellular metabolism, cellular physiological process, cellular process, interphase, interphase of mitotic cell cycle, metabolism, mitotic cell cycle, nucleobase, nucleoside, nucleotide and nucleic acid metabolism, physiological proc…	cell, intracellular, intracellular membrane-bound organelle, intracellular organelle, membrane-bound organelle, nucleus, organelle,	14	88692277	89155209	-
11184	GC19M043770	MAP4K1	mitogen-activated protein kinase kinase kinase kinase 1	catalytic activity, GTPase regulator activity, MAP kinase kinase kinase kinase activity, adenyl nucleotide binding, binding, cAMP-dependent protein kinase activity, catalytic activity, cyclic nucleotide-dependent protein kinase activity, enzyme regulator activity, kinase activity, nucleotide binding, phosphotransferase activity, alcohol group as acceptor, protein binding, protein kinase CK2 activ…	JNK cascade, MAPKKK cascade, activation of JNK activity, activation of MAPK activity, activation of MAPKKK activity, biopolymer metabolism, biopolymer modification, cell communication, cell differentiation, cellular macromolecule metabolism, cellular metabolism, cellular physiological process, cellular process, cellular protein metabolism, development, hemocyte differentiation (sensu Arthropoda),…	0	19	43770120	43800404	-
112	GC12M047446	ADCY6	adenylate cyclase 6	binding, binding, calcium- and calmodulin-responsive adenylate cyclase activity, catalytic activity, cyclase activity, ion binding, lyase activity, magnesium ion binding, metal ion binding,	biosynthesis, cAMP biosynthesis, cAMP metabolism, cell communication, cellular biosynthesis, cellular metabolism, cellular physiological process, cellular process, cyclic nucleotide biosynthesis, cyclic nucleotide metabolism, intracellular signaling cascade, metabolism, nucleobase, nucleoside, nucleotide and nucleic acid metabolism, nucleotide biosynthesis, nucleotide metabolism, physiological pr…	cell, integral to membrane, intrinsic to membrane, membrane,	12	47446247	47469087	-
11343	GC03M128893	MGLL	monoglyceride lipase	catalytic activity, carboxylesterase activity, carboxylic ester hydrolase activity, catalytic activity, hydrolase activity, hydrolase activity, acting on ester bonds, lipase activity, lysophospholipase activity, phospholipase activity, serine esterase activity,	aromatic compound metabolism, cellular metabolism, cellular physiological process, cellular process, defense response, immune response, inflammatory response, lipid metabolism, metabolism, organismal physiological process, physiological process, primary metabolism, response to biotic stimulus, response to external stimulus, response to other organism, response to pest, pathogen or parasite, respo…	0	3	128890600	129024741	-
114548	GC01P243907	CIAS1	cold autoinflammatory syndrome 1	binding, pattern binding, peptidoglycan binding, receptor activity, signal transducer activity,	apoptosis, cell communication, cell death, cellular physiological process, cellular process, death, defense response, detection of biotic stimulus, detection of stimulus, immune response, induction of apoptosis, induction of programmed cell death, inflammatory response, macromolecule metabolism, metabolism, neurophysiological process, organismal physiological process, physiological process, posit…	cell, cytoplasm, intracellular,	1	245646105	245679027	+
1359	GC03P150065	CPA3	carboxypeptidase A3 (mast cell)	binding, carboxypeptidase A activity, carboxypeptidase activity, catalytic activity, cation binding, exopeptidase activity, hydrolase activity, ion binding, metal ion binding, metallocarboxypeptidase activity, metalloexopeptidase activity, peptidase activity, transition metal ion binding, zinc ion binding,	cellular macromolecule metabolism, cellular metabolism, cellular physiological process, cellular process, cellular protein metabolism, macromolecule metabolism, metabolism, physiological process, primary metabolism, protein metabolism, proteolysis,	cell, cytoplasm, cytoplasmic membrane-bound vesicle, cytoplasmic vesicle, intracellular, intracellular membrane-bound organelle, intracellular organelle, membrane-bound organelle, membrane-bound vesicle, organelle, secretory granule, vesicle,	3	150065773	150097552	+
1362	GC17P025730	CPD	carboxypeptidase D	binding, carboxypeptidase A activity, carboxypeptidase D activity, carboxypeptidase activity, catalytic activity, cation binding, exopeptidase activity, hydrolase activity, ion binding, metal ion binding, metallocarboxypeptidase D activity, metallocarboxypeptidase activity, metalloexopeptidase activity, peptidase activity, serine carboxypeptidase activity, serine-type peptidase activity, transiti…	cellular macromolecule metabolism, cellular metabolism, cellular physiological process, cellular process, cellular protein metabolism, macromolecule metabolism, metabolism, physiological process, primary metabolism, protein metabolism, proteolysis,	cell, cell fraction, integral to membrane, intrinsic to membrane, membrane, membrane fraction,	17	25730082	25819825	+
1393	GC05P076284	CRHBP	corticotropin releasing hormone binding protein	binding, protein binding,	behavior, cell communication, cellular process, interaction between organisms, learning and/or memory, organismal physiological process, physiological interaction between organisms, physiological process, pregnancy, reproduction, reproductive organismal physiological process, reproductive physiological process, response to stimulus, signal transduction,	cell, cell fraction, soluble fraction,	5	76284435	76301054	+
1441	GC01M036600	CSF3R	colony stimulating factor 3 receptor (granulocyte)	binding, protein binding, receptor activity, signal transducer activity, transmembrane receptor activity,	cell adhesion, cell communication, cellular process, defense response, response to biotic stimulus, response to stimulus, signal transduction,	cell, integral to membrane, integral to plasma membrane, intrinsic to membrane, intrinsic to plasma membrane, membrane, plasma membrane,	1	36704231	36721096	-
1519	GC04M157202	CTSO	cathepsin O	hydrolase activity, cysteine-type endopeptidase activity, cysteine-type peptidase activity, endopeptidase activity, hydrolase activity, peptidase activity,	cellular macromolecule metabolism, cellular metabolism, cellular physiological process, cellular process, cellular protein metabolism, macromolecule metabolism, metabolism, physiological process, primary metabolism, protein metabolism, proteolysis,	0	4	157064727	157094498	-
1521	GC11P065405	CTSW	cathepsin W (lymphopain)	hydrolase activity, cysteine-type endopeptidase activity, cysteine-type peptidase activity, endopeptidase activity, hydrolase activity, peptidase activity,	cellular macromolecule metabolism, cellular metabolism, cellular physiological process, cellular process, cellular protein metabolism, defense response, immune response, macromolecule metabolism, metabolism, organismal physiological process, physiological process, primary metabolism, protein metabolism, proteolysis, response to biotic stimulus, response to stimulus,	0	11	65403859	65407786	+
1540	GC16P049333	CYLD	cylindromatosis (turban tumor syndrome)	catalytic activity, cysteine-type endopeptidase activity, cysteine-type peptidase activity, endopeptidase activity, hydrolase activity, hydrolase activity, acting on ester bonds, peptidase activity, thiolester hydrolase activity, ubiquitin thiolesterase activity, ubiquitin-specific protease activity,	biopolymer catabolism, biopolymer metabolism, biopolymer modification, catabolism, cell cycle, cellular catabolism, cellular macromolecule catabolism, cellular macromolecule metabolism, cellular metabolism, cellular physiological process, cellular process, cellular protein catabolism, cellular protein metabolism, macromolecule catabolism, macromolecule metabolism, metabolism, modification-depende…	cell, cytoskeleton, intracellular, intracellular non-membrane-bound organelle, intracellular organelle, non-membrane-bound organelle, organelle,	16	49333555	49388293	+
1627	GC05M176816	DBN1	drebrin 1	binding, binding, cytoskeletal protein binding, profilin binding, protein binding,	actin cytoskeleton organization and biogenesis, actin filament organization, actin filament-based process, cell communication, cell development, cell differentiation, cell organization and biogenesis, cell-cell signaling, cellular morphogenesis, cellular morphogenesis during differentiation, cellular physiological process, cellular process, cytoskeleton organization and biogenesis, dendrite morph…	cell, actomyosin, cell, cell projection, cytoplasm, cytoskeleton, dendrite, intracellular, intracellular non-membrane-bound organelle, intracellular organelle, neuron projection, non-membrane-bound organelle, organelle,	5	176816219	176833271	-
1730	GC0XP095745	DIAPH2	diaphanous homolog 2 (Drosophila)	binding, Rho GTPase binding, actin binding, binding, cytoskeletal protein binding, enzyme binding, protein binding, receptor binding, signal transducer activity, small GTPase binding,	actin cytoskeleton organization and biogenesis, actin filament-based process, cell differentiation, cell division, cell organization and biogenesis, cellular physiological process, cellular process, cytokinesis, cytoskeleton organization and biogenesis, development, female gamete generation, gametogenesis, oogenesis, organelle organization and biogenesis, physiological process, reproduction, sexu…	cell, membrane,	X	95826366	96746648	+
1788	GC02M025367	DNMT3A	DNA (cytosine-5-)-methyltransferase 3 alpha	binding, DNA binding, DNA-methyltransferase activity, S-adenosylmethionine-dependent methyltransferase activity, binding, catalytic activity, cation binding, ion binding, metal ion binding, methyltransferase activity, nucleic acid binding, transferase activity, transferase activity, transferring one-carbon groups, transition metal ion binding, zinc ion binding,	DNA alkylation, DNA metabolism, DNA methylation, DNA modification, biopolymer metabolism, biopolymer methylation, biopolymer modification, cellular metabolism, cellular physiological process, cellular process, development, imprinting, macromolecule metabolism, metabolism, nucleobase, nucleoside, nucleotide and nucleic acid metabolism, physiological process, primary metabolism, regulation of biolo…	cell, chromatin, chromosome, cytoplasm, euchromatin, intracellular, intracellular membrane-bound organelle, intracellular non-membrane-bound organelle, intracellular organelle, membrane-bound organelle, membrane-enclosed lumen, non-membrane-bound organelle, nuclear lumen, nuclear matrix, nucleus, organelle, organelle lumen,	2	25309349	25418963	-
1794	GC05P168996	DOCK2	dedicator of cytokinesis 2	binding, GTPase binding, GTPase regulator activity, Rac guanyl-nucleotide exchange factor activity, T cell receptor binding, binding, enzyme binding, enzyme regulator activity, guanyl nucleotide binding, guanyl-nucleotide exchange factor activity, nucleotide binding, protein binding, purine nucleotide binding, receptor binding, signal transducer activity, small GTPase regulator activity,	actin cytoskeleton organization and biogenesis, actin filament-based process, behavior, cell migration, cell motility, cell organization and biogenesis, cellular physiological process, cellular process, chemotaxis, cytoskeleton organization and biogenesis, defense response, establishment of localization, immune cell chemotaxis, immune cell migration, immune response, inflammatory response, locali…	cell, cytoskeleton, intracellular, intracellular non-membrane-bound organelle, intracellular organelle, membrane, non-membrane-bound organelle, organelle,	5	168996870	169442959	+
1806	GC01M097255	DPYD	dihydropyrimidine dehydrogenase	binding, binding, catalytic activity, cation binding, dihydroorotate dehydrogenase activity, dihydroorotate oxidase activity, dihydropyrimidine dehydrogenase (NADP+) activity, electron transporter activity, ion binding, iron ion binding, iron-sulfur cluster binding, metal cluster binding, metal ion binding, oxidoreductase activity, oxidoreductase activity, acting on the CH-CH group of donors, oxi…	aromatic compound metabolism, biosynthesis, catabolism, cellular biosynthesis, cellular catabolism, cellular metabolism, cellular physiological process, cellular process, deoxyribonucleoside catabolism, deoxyribonucleoside metabolism, electron transport, establishment of localization, generation of precursor metabolites and energy, heterocycle metabolism, localization, metabolism, nucleobase bios…	cell, cytoplasm, intracellular, membrane,	1	97315889	98159167	-
1831	GC0XM106763	TSC22D3	TSC22 domain family, member 3	transcription regulator activity, binding, nucleic acid binding, transcription factor activity, transcription regulator activity,	cellular metabolism, cellular physiological process, cellular process, metabolism, nucleobase, nucleoside, nucleotide and nucleic acid metabolism, physiological process, primary metabolism, regulation of biological process, regulation of cellular metabolism, regulation of cellular physiological process, regulation of cellular process, regulation of metabolism, regulation of nucleobase, nucleoside…	0	X	106843112	106905673	-
1848	GC12M088244	DUSP6	dual specificity phosphatase 6	catalytic activity, MAP kinase phosphatase activity, calcium-dependent protein serine/threonine phosphatase activity, catalytic activity, hydrolase activity, hydrolase activity, acting on ester bonds, magnesium-dependent protein serine/threonine phosphatase activity, myosin phosphatase activity, phosphoprotein phosphatase activity, phosphoric ester hydrolase activity, phosphoric monoester hydrola…	MAPKKK cascade, biopolymer metabolism, biopolymer modification, cell communication, cell cycle, cellular macromolecule metabolism, cellular metabolism, cellular physiological process, cellular process, cellular protein metabolism, dephosphorylation, inactivation of MAPK activity, intracellular signaling cascade, macromolecule metabolism, metabolism, negative regulation of MAPK activity, negative …	cell, cell fraction, cytoplasm, intracellular, soluble fraction,	12	88265969	88270427	-
196	GC07P017111	AHR	aryl hydrocarbon receptor	binding, binding, ligand-dependent nuclear receptor activity, nucleic acid binding, protein binding, receptor activity, signal transducer activity, transcription factor activity, transcription regulator activity,	apoptosis, cell communication, cell cycle, cell death, cellular metabolism, cellular physiological process, cellular process, death, metabolism, nucleobase, nucleoside, nucleotide and nucleic acid metabolism, physiological process, primary metabolism, programmed cell death, regulation of biological process, regulation of cellular metabolism, regulation of cellular physiological process, regulatio…	cell, intracellular, intracellular membrane-bound organelle, intracellular organelle, membrane-bound organelle, nucleus, organelle,	7	17304882	17352292	+
199	GC06P031690	AIF1	allograft inflammatory factor 1	binding, calcium ion binding, cation binding, ion binding, metal ion binding, molecular function unknown,	biological process unknown, cell cycle, cell cycle arrest, cell proliferation, cellular physiological process, cellular process, defense response, immune response, inflammatory response, negative regulation of biological process, negative regulation of cell proliferation, negative regulation of cellular physiological process, negative regulation of cellular process, negative regulation of physiol…	cell, cellular component unknown, intracellular, intracellular membrane-bound organelle, intracellular organelle, membrane-bound organelle, nucleus, organelle,	6	31691011	31692775	+
1992	GC06M002778	SERPINB1	serpin peptidase inhibitor, clade B (ovalbumin), member 1	enzyme regulator activity, enzyme inhibitor activity, enzyme regulator activity, protease inhibitor activity, serine-type endopeptidase inhibitor activity,	0	cell, cytoplasm, intracellular,	6	2778734	2787080	-
2124	GC17M026654	EVI2B	ecotropic viral integration site 2B	0	0	cell, integral to membrane, integral to plasma membrane, intrinsic to membrane, intrinsic to plasma membrane, membrane, plasma membrane,	17	26654918	26665217	-
214	GC03P106568	ALCAM	activated leukocyte cell adhesion molecule	binding, protein binding, receptor binding, signal transducer activity,	antimicrobial humoral response, antimicrobial humoral response (sensu Vertebrata), cell adhesion, cell communication, cellular process, defense response, humoral defense mechanism (sensu Vertebrata), humoral immune response, immune response, organismal physiological process, physiological process, response to biotic stimulus, response to other organism, response to pest, pathogen or parasite, res…	cell, cell fraction, integral to membrane, integral to plasma membrane, intrinsic to membrane, intrinsic to plasma membrane, membrane, membrane fraction, plasma membrane,	3	106568402	106778433	+
216	GC09M072745	ALDH1A1	aldehyde dehydrogenase 1 family, member A1	binding, androgen binding, binding, catalytic activity, electron transporter activity, hormone binding, oxidoreductase activity, oxidoreductase activity, acting on the aldehyde or oxo group of donors, oxidoreductase activity, acting on the aldehyde or oxo group of donors, NAD or NADP as acceptor, retinal dehydrogenase activity, steroid binding, transporter activity,	alcohol metabolism, aldehyde metabolism, cellular metabolism, cellular physiological process, cellular process, metabolism, physiological process,	cell, cytoplasm, cytosol, intracellular,	9	74705407	74757789	-
217	GC12P110667	ALDH2	aldehyde dehydrogenase 2 family (mitochondrial)	catalytic activity, aldehyde dehydrogenase [NAD(P)+] activity, catalytic activity, electron transporter activity, oxidoreductase activity, oxidoreductase activity, acting on the aldehyde or oxo group of donors, oxidoreductase activity, acting on the aldehyde or oxo group of donors, NAD or NADP as acceptor, transporter activity,	alcohol metabolism, carbohydrate metabolism, cellular metabolism, cellular physiological process, cellular process, macromolecule metabolism, metabolism, physiological process, primary metabolism,	cell, cytoplasm, intracellular, intracellular membrane-bound organelle, intracellular organelle, membrane-bound organelle, mitochondrion, organelle,	12	110688728	110732165	+
2218	GC09P105295	FCMD	Fukuyama type congenital muscular dystrophy (fukutin)	catalytic activity, transferase activity,	development, muscle development, nervous system development, organ development, system development,	cell, Golgi stack, cell, cytoplasm, extracellular region, extracellular space, integral to membrane, intracellular, intracellular membrane-bound organelle, intracellular organelle, intrinsic to membrane, membrane, membrane-bound organelle, organelle,	9	107360244	107443219	+
22797	GC07M115173	TFEC	transcription factor EC	binding, binding, nucleic acid binding, protein binding, transcription coactivator activity, transcription cofactor activity, transcription corepressor activity, transcription factor activity, transcription factor binding, transcription regulator activity, transcriptional activator activity,	cellular metabolism, cellular physiological process, cellular process, metabolism, nucleobase, nucleoside, nucleotide and nucleic acid metabolism, physiological process, primary metabolism, regulation of biological process, regulation of cellular metabolism, regulation of cellular physiological process, regulation of cellular process, regulation of metabolism, regulation of nucleobase, nucleoside…	cell, intracellular, intracellular membrane-bound organelle, intracellular organelle, membrane-bound organelle, nucleus, organelle,	7	115362437	115458034	-
22883	GC01M009723	CLSTN1	calsyntenin 1	binding, calcium ion binding, cation binding, ion binding, metal ion binding, protein binding,	cell adhesion, cell-cell adhesion, cellular process, homophilic cell adhesion,	cell, integral to membrane, intrinsic to membrane, membrane,	1	9711666	9807137	-
22898	GC08P142156	DENND3	DENN/MADD domain containing 3	0	0	0	8	142207901	142275088	+
22918	GC20M023007	CD93	CD93 molecule	binding, calcium ion binding, carbohydrate binding, cation binding, complement binding, complement component C1q binding, ion binding, metal ion binding, opsonin binding, protein binding, receptor activity, signal transducer activity, sugar binding,	blood coagulation, cell activation, cell adhesion, cell-cell adhesion, cellular physiological process, cellular process, coagulation, defense response, endocytosis, establishment of localization, hemostasis, immune cell activation, immune response, inflammatory response, localization, macrophage activation, organismal physiological process, phagocytosis, physiological process, regulation of body …	cell, integral to membrane, intrinsic to membrane, membrane,	20	23007994	23014977	-
23023	GC03M130851	TMCC1	transmembrane and coiled-coil domain family 1	0	0	cell, integral to membrane, intrinsic to membrane, membrane,	3	130849326	131081999	-
23048	GC09M129730	FNBP1	formin binding protein 1	binding, binding, nucleic acid binding, structural constituent of ribosome, structural molecule activity,	biosynthesis, cellular biosynthesis, cellular macromolecule metabolism, cellular metabolism, cellular physiological process, cellular process, cellular protein metabolism, macromolecule biosynthesis, macromolecule metabolism, metabolism, physiological process, primary metabolism, protein biosynthesis, protein metabolism,	cell, cytoplasm, intracellular, intracellular non-membrane-bound organelle, intracellular organelle, non-membrane-bound organelle, organelle, protein complex, ribonucleoprotein complex, ribosome,	9	131689286	131845294	-
23108	GC17P002627	GARNL4	GTPase activating Rap/RanGAP domain-like 4	0	0	0	17	2646481	2887781	+
2313	GC11P128069	FLI1	Friend leukemia virus integration 1	binding, binding, nucleic acid binding, sequence-specific DNA binding, transcription factor activity, transcription regulator activity,	cellular metabolism, cellular physiological process, cellular process, development, hemostasis, metabolism, morphogenesis, nucleobase, nucleoside, nucleotide and nucleic acid metabolism, organ development, organ morphogenesis, organismal physiological process, physiological process, primary metabolism, regulation of biological process, regulation of body fluids, regulation of cellular metabolism,…	cell, intracellular, intracellular membrane-bound organelle, intracellular organelle, membrane-bound organelle, nucleus, organelle,	11	128069192	128187520	+
23169	GC01M067181	SLC35D1	solute carrier family 35 (UDP-glucuronic acid/UDP-N-acetylgalactosamine dual transporter), member D1	transporter activity, carbohydrate transporter activity, carrier activity, electrochemical potential-driven transporter activity, nucleotide-sugar transporter activity, porter activity, pyrimidine nucleotide sugar transporter activity, sugar porter activity, sugar transporter activity, transporter activity,	UDP-N-acetylgalactosamine transport, amine metabolism, aminoglycan biosynthesis, aminoglycan metabolism, biosynthesis, carbohydrate biosynthesis, carbohydrate metabolism, carbohydrate transport, cellular biosynthesis, cellular carbohydrate metabolism, cellular macromolecule metabolism, cellular metabolism, cellular physiological process, cellular process, cellular protein metabolism, chondroitin …	cell, cytoplasm, endomembrane system, endoplasmic reticulum, endoplasmic reticulum membrane, integral to endoplasmic reticulum membrane, integral to membrane, integral to organelle membrane, intracellular, intracellular membrane-bound organelle, intracellular organelle, intrinsic to endoplasmic reticulum membrane, intrinsic to membrane, intrinsic to organelle membrane, membrane, membrane-bound or…	1	67242439	67292316	-
23180	GC03M016332	0	raft-linking protein	0	0	0	3	16332356	16530226	-
23191	GC15P020444	CYFIP1	cytoplasmic FMR1 interacting protein 1	0	0	0	15	20444124	20555043	+
23216	GC04P037716	TBC1D1	TBC1 (tre-2/USP6, BUB2, cdc16) domain family, member 1	enzyme regulator activity, GTPase regulator activity, enzyme activator activity, enzyme regulator activity,	0	cell, intracellular, intracellular membrane-bound organelle, intracellular organelle, membrane-bound organelle, nucleus, organelle,	4	37569102	37817188	+
2322	GC13M027475	FLT3	fms-related tyrosine kinase 3	binding, adenyl nucleotide binding, binding, catalytic activity, kinase activity, nucleotide binding, phosphotransferase activity, alcohol group as acceptor, protein kinase activity, protein-tyrosine kinase activity, purine nucleotide binding, receptor activity, signal transducer activity, transferase activity, transferase activity, transferring phosphorus-containing groups, transmembrane recepto…	biopolymer metabolism, biopolymer modification, cell communication, cell proliferation, cell surface receptor linked signal transduction, cellular macromolecule metabolism, cellular metabolism, cellular physiological process, cellular process, cellular protein metabolism, enzyme linked receptor protein signaling pathway, macromolecule metabolism, metabolism, phosphate metabolism, phosphorus metab…	cell, integral to membrane, integral to plasma membrane, intrinsic to membrane, intrinsic to plasma membrane, membrane, plasma membrane,	13	27475752	27572703	-
23270	GC06M116677	TSPYL4	TSPY-like 4	0	DNA metabolism, DNA packaging, biopolymer metabolism, cell organization and biogenesis, cellular metabolism, cellular physiological process, cellular process, chromatin assembly, chromatin assembly or disassembly, chromosome organization and biogenesis, chromosome organization and biogenesis (sensu Eukaryota), establishment and/or maintenance of chromatin architecture, macromolecule metabolism, m…	cell, intracellular, intracellular membrane-bound organelle, intracellular organelle, membrane-bound organelle, nucleus, organelle,	6	116677825	116681954	-
2329	GC01P168015	FMO4	flavin containing monooxygenase 4	binding, NADP binding, adenyl nucleotide binding, binding, catalytic activity, coenzyme binding, cofactor binding, dimethylaniline monooxygenase (N-oxide-forming) activity, monooxygenase activity, nucleotide binding, oxidoreductase activity, purine nucleotide binding,	cellular metabolism, cellular physiological process, cellular process, electron transport, establishment of localization, generation of precursor metabolites and energy, localization, metabolism, physiological process, response to abiotic stimulus, response to chemical stimulus, response to stimulus, response to xenobiotic stimulus, transport, xenobiotic metabolism,	cell, cell fraction, cytoplasm, endomembrane system, endoplasmic reticulum, endoplasmic reticulum membrane, integral to membrane, intracellular, intracellular membrane-bound organelle, intracellular organelle, intrinsic to endoplasmic reticulum membrane, intrinsic to membrane, intrinsic to organelle membrane, membrane, membrane fraction, membrane-bound organelle, microsome, nuclear envelope-endop…	1	169550109	169577846	+
23516	GC08P022280	SLC39A14	solute carrier family 39 (zinc transporter), member 14	transporter activity, metal ion transporter activity, transporter activity,	cation transport, cellular physiological process, cellular process, establishment of localization, ion transport, localization, metal ion transport, physiological process, transport,	cell, membrane,	8	22280736	22347583	+
23526	GC19P001019	HMHA1	histocompatibility (minor) HA-1	0	cell communication, cellular process, intracellular signaling cascade, signal transduction,	0	19	1018173	1037627	+
2353	GC14P074815	FOS	v-fos FBJ murine osteosarcoma viral oncogene homolog	binding, RNA polymerase II transcription factor activity, binding, nucleic acid binding, protein binding, protein dimerization activity, sequence-specific DNA binding, specific RNA polymerase II transcription factor activity, transcription regulator activity,	DNA alkylation, DNA metabolism, DNA methylation, DNA modification, biopolymer metabolism, biopolymer methylation, biopolymer modification, cellular metabolism, cellular physiological process, cellular process, defense response, development, immune response, inflammatory response, macromolecule metabolism, metabolism, nucleobase, nucleoside, nucleotide and nucleic acid metabolism, organismal physi…	cell, intracellular, intracellular membrane-bound organelle, intracellular organelle, membrane-bound organelle, nucleus, organelle,	14	74815283	74818663	+
23533	GC17M008724	PIK3R5	phosphoinositide-3-kinase, regulatory subunit 5, p101	0	0	cell, intracellular, intracellular membrane-bound organelle, intracellular organelle, membrane, membrane-bound organelle, nucleus, organelle,	17	8722958	8809745	-
23621	GC11M116661	BACE1	beta-site APP-cleaving enzyme 1	catalytic activity, aspartic-type signal peptidase activity, beta-aspartyl-peptidase activity, catalytic activity, endopeptidase activity, exopeptidase activity, hydrolase activity, omega peptidase activity, pepsin A activity, peptidase activity, signal peptidase activity,	beta-amyloid metabolism, cellular macromolecule metabolism, cellular metabolism, cellular physiological process, cellular process, cellular protein metabolism, glycoprotein metabolism, macromolecule metabolism, membrane protein ectodomain proteolysis, metabolism, physiological process, primary metabolism, protein metabolism, proteolysis,	cell, cell, cytoplasm, endosome, integral to membrane, integral to plasma membrane, intracellular, intracellular membrane-bound organelle, intracellular organelle, intrinsic to membrane, intrinsic to plasma membrane, membrane, membrane-bound organelle, organelle, plasma membrane,	11	116661626	116692182	-
23677	GC02P235642	SH3BP4	SH3-domain binding protein 4	signal transducer activity, signal transducer activity,	cell cycle, cellular physiological process, cellular process, endocytosis, establishment of localization, localization, physiological process, transport, vesicle-mediated transport,	cell, intracellular, intracellular membrane-bound organelle, intracellular organelle, membrane-bound organelle, nucleus, organelle,	2	235525366	235629095	+
23683	GC02M037389	PRKD3	protein kinase D3	catalytic activity, adenyl nucleotide binding, binding, catalytic activity, cation binding, diacylglycerol binding, ion binding, kinase activity, lipid binding, metal ion binding, nucleotide binding, phorbol ester receptor activity, phospholipid binding, phosphotransferase activity, alcohol group as acceptor, protein kinase activity, protein serine/threonine kinase activity, purine nucleotide bin…	G-protein coupled receptor protein signaling pathway, G-protein signaling, coupled to IP3 second messenger (phospholipase C activating), biopolymer metabolism, biopolymer modification, cell communication, cell surface receptor linked signal transduction, cellular macromolecule metabolism, cellular metabolism, cellular physiological process, cellular process, cellular protein metabolism, intracell…	0	2	37331151	37397726	-
25777	GC22M037455	UNC84B	unc-84 homolog B (C. elegans)	binding, cytoskeletal protein binding, microtubule binding, protein binding, tubulin binding,	cell cycle, cell organization and biogenesis, cellular localization, cellular physiological process, cellular process, cytoskeleton organization and biogenesis, establishment of cellular localization, establishment of localization, establishment of nucleus localization, establishment of organelle localization, localization, microtubule cytoskeleton organization and biogenesis, microtubule-based p…	cell, endomembrane system, envelope, integral to membrane, intracellular, intracellular membrane-bound organelle, intracellular organelle, intrinsic to membrane, membrane, membrane-bound organelle, nuclear envelope, nucleus, organelle, organelle envelope,	22	37460680	37481928	-
25966	GC21M042178	C21orf25	chromosome 21 open reading frame 25	0	0	0	21	42178290	42247068	-
26010	GC02P200996	0	DNA polymerase-transactivated protein 6	0	0	0	2	200879040	201051497	+
26060	GC03P057236	0	adaptor protein containing pH domain, PTB domain and leucine zipper motif 1	binding, protein binding,	cell communication, cell cycle, cell proliferation, cellular physiological process, cellular process, physiological process, signal transduction,	cell, cell, cytoplasm, endosome, endosome membrane, histone deacetylase complex, intracellular, intracellular membrane-bound organelle, intracellular organelle, membrane, membrane-bound organelle, membrane-enclosed lumen, nuclear lumen, nucleoplasm, nucleus, organelle, organelle lumen, organelle membrane, protein complex, transcription factor complex,	3	57236893	57282536	+
26234	GC04M015282	FBXL5	F-box and leucine-rich repeat protein 5	catalytic activity, ligase activity, ligase activity, forming carbon-nitrogen bonds, ubiquitin-protein ligase activity,	biopolymer metabolism, biopolymer modification, cellular macromolecule metabolism, cellular metabolism, cellular physiological process, cellular process, cellular protein metabolism, macromolecule metabolism, metabolism, physiological process, primary metabolism, protein metabolism, protein modification, protein ubiquitination, ubiquitin cycle,	cell, intracellular, protein complex, ubiquitin ligase complex,	4	15215251	15266111	-
26523	GC01P036017	EIF2C1	eukaryotic translation initiation factor 2C, 1	binding, nucleic acid binding, protein binding, translation factor activity, nucleic acid binding, translation initiation factor activity, translation regulator activity,	biosynthesis, cellular biosynthesis, cellular macromolecule metabolism, cellular metabolism, cellular physiological process, cellular process, cellular protein metabolism, macromolecule biosynthesis, macromolecule metabolism, metabolism, physiological process, primary metabolism, protein biosynthesis, protein metabolism, regulation of biological process, regulation of biosynthesis, regulation of …	cell, cytoplasm, eukaryotic 43S preinitiation complex, eukaryotic translation initiation factor 2 complex, intracellular, protein complex,	1	36121396	36162484	+
2664	GC0XP153234	GDI1	GDP dissociation inhibitor 1	GTPase regulator activity, GTPase regulator activity, enzyme activator activity, enzyme regulator activity, small GTPase regulator activity,	cell communication, cellular physiological process, cellular process, establishment of localization, establishment of protein localization, localization, physiological process, protein localization, protein transport, regulation of GTPase activity, regulation of biological process, regulation of enzyme activity, regulation of hydrolase activity, signal transduction, transport,	0	X	153318714	153325006	+
27141	GC14M023844	CIDEB	cell death-inducing DFFA-like effector b	binding, protein binding,	DNA damage response, signal transduction, DNA damage response, signal transduction resulting in induction of apoptosis, apoptosis, cell death, cellular physiological process, cellular process, death, induction of apoptosis, induction of apoptosis by intracellular signals, induction of programmed cell death, physiological process, positive regulation of apoptosis, positive regulation of biological…	cell, cytoplasm, cytosol, intracellular,	14	23844237	23850435	-
27185	GC01P228069	DISC1	disrupted in schizophrenia 1	binding, protein binding,	biological process unknown,	cellular component unknown,	1	229829183	230243639	+
274	GC02M127521	BIN1	bridging integrator 1	binding, protein binding,	cell cycle, cell differentiation, cell proliferation, cellular physiological process, cellular process, development, endocytosis, establishment of localization, localization, negative regulation of biological process, negative regulation of cellular physiological process, negative regulation of cellular process, negative regulation of physiological process, negative regulation of progression thro…	cell, cell, cytoplasm, cytoskeleton, intracellular, intracellular membrane-bound organelle, intracellular non-membrane-bound organelle, intracellular organelle, membrane-bound organelle, non-membrane-bound organelle, nucleus, organelle,	2	127522076	127581334	-
284	GC08M108330	ANGPT1	angiopoietin 1	signal transducer activity, protein binding, receptor binding, signal transducer activity,	angiogenesis, blood vessel development, blood vessel morphogenesis, cell communication, cell differentiation, cellular process, development, morphogenesis, organ development, organ morphogenesis, signal transduction, vasculature development,	0	8	108330887	108579430	-
2882	GC01P052780	GPX7	glutathione peroxidase 7	catalytic activity, catalytic activity, glutathione peroxidase activity, oxidoreductase activity, oxidoreductase activity, acting on peroxide as acceptor, peroxidase activity,	cellular metabolism, cellular physiological process, cellular process, metabolism, oxygen and reactive oxygen species metabolism, physiological process, response to abiotic stimulus, response to chemical stimulus, response to oxidative stress, response to stimulus, response to stress,	0	1	52840631	52847310	+
29108	GC16M031120	PYCARD	PYD and CARD domain containing	binding, caspase activator activity, caspase regulator activity, enzyme activator activity, enzyme regulator activity, protease activator activity, protein binding,	apoptosis, apoptotic program, caspase activation, cell communication, cell cycle, cell death, cellular physiological process, cellular process, death, induction of apoptosis, induction of programmed cell death, negative regulation of biological process, negative regulation of cellular physiological process, negative regulation of cellular process, negative regulation of physiological process, neg…	cell, cytoplasm, intracellular,	16	31120309	31121752	-
2982	GC04P156945	GUCY1A3	guanylate cyclase 1, soluble, alpha 3	catalytic activity, cyclase activity, guanylate cyclase activity, lyase activity, obsolete molecular function, receptor activity, receptor guanylate cyclase activity, signal transducer activity,	biosynthesis, cGMP biosynthesis, cGMP metabolism, cell communication, cellular biosynthesis, cellular metabolism, cellular physiological process, cellular process, circulation, cyclic nucleotide biosynthesis, cyclic nucleotide metabolism, intracellular signaling cascade, metabolism, nitric oxide mediated signal transduction, nucleobase, nucleoside, nucleotide and nucleic acid metabolism, nucleoti…	protein complex, protein complex, unlocalized protein complex,	4	156807327	156871224	+
29887	GC07P026104	SNX10	sorting nexin 10	binding, lipid binding, phosphoinositide binding, phospholipid binding, protein binding,	cell communication, cellular physiological process, cellular process, establishment of localization, establishment of protein localization, intracellular signaling cascade, localization, physiological process, protein localization, protein transport, signal transduction, transport,	0	7	26298039	26380462	+
29929	GC01P063545	ALG6	asparagine-linked glycosylation 6 homolog (S. cerevisiae, alpha-1,3-glucosyltransferase)	catalytic activity, glucosyltransferase activity, oligosaccharyl transferase activity, transferase activity, transferase activity, transferring glycosyl groups, transferase activity, transferring hexosyl groups,	biopolymer glycosylation, biopolymer metabolism, biopolymer modification, biosynthesis, cellular biosynthesis, cellular macromolecule metabolism, cellular metabolism, cellular physiological process, cellular process, cellular protein metabolism, glycoprotein biosynthesis, glycoprotein metabolism, macromolecule biosynthesis, macromolecule metabolism, metabolism, physiological process, primary meta…	cell, cytoplasm, endoplasmic reticulum, integral to membrane, intracellular, intracellular membrane-bound organelle, intracellular organelle, intrinsic to membrane, membrane, membrane-bound organelle, organelle,	1	63605885	63675464	+
29940	GC06P116707	SART2	squamous cell carcinoma antigen recognized by T cells 2	0	0	cell, cytoplasm, endoplasmic reticulum, intracellular, intracellular membrane-bound organelle, intracellular organelle, membrane-bound organelle, organelle,	6	116798881	116866133	+
29957	GC01M108389	SLC25A24	solute carrier family 25 (mitochondrial carrier; phosphate carrier), member 24	binding, calcium ion binding, cation binding, ion binding, metal ion binding,	cell organization and biogenesis, cellular localization, cellular physiological process, cellular process, establishment of cellular localization, establishment of localization, intracellular transport, localization, mitochondrial transport, physiological process, transport,	cell, cytoplasm, envelope, integral to membrane, intracellular, intracellular membrane-bound organelle, intracellular organelle, intrinsic to membrane, membrane, membrane-bound organelle, mitochondrial envelope, mitochondrial inner membrane, mitochondrial membrane, mitochondrion, organelle, organelle envelope, organelle inner membrane, organelle membrane,	1	108478971	108544421	-
29969	GC07P114157	MDFIC	MyoD family inhibitor domain containing	0	response to biotic stimulus, response to other organism, response to pest, pathogen or parasite, response to stimulus, response to stress, response to virus,	cell, intracellular, intracellular membrane-bound organelle, intracellular non-membrane-bound organelle, intracellular organelle, membrane-bound organelle, membrane-enclosed lumen, non-membrane-bound organelle, nuclear lumen, nucleolus, nucleus, organelle, organelle lumen,	7	114349444	114446492	+
29970	GC03P160474	SCHIP1	schwannomin interacting protein 1	molecular function unknown,	biological process unknown,	cell, cellular component unknown, cytoplasm, intracellular,	3	160474237	161097841	+
3021	GC17M071284	H3F3B	H3 histone, family 3B (H3.3B)	binding, binding, nucleic acid binding,	DNA metabolism, DNA packaging, biopolymer metabolism, cell organization and biogenesis, cellular metabolism, cellular physiological process, cellular process, chromatin assembly, chromatin assembly or disassembly, chromosome organization and biogenesis, chromosome organization and biogenesis (sensu Eukaryota), establishment and/or maintenance of chromatin architecture, macromolecule metabolism, m…	cell, chromatin, chromosome, intracellular, intracellular membrane-bound organelle, intracellular non-membrane-bound organelle, intracellular organelle, membrane-bound organelle, non-membrane-bound organelle, nucleosome, nucleus, obsolete cellular component, organelle, protein complex,	17	71284111	71287455	-
3059	GC03M122832	HCLS1	hematopoietic cell-specific Lyn substrate 1	binding, binding, nucleic acid binding, transcription factor activity, transcription regulator activity,	cell communication, cellular metabolism, cellular physiological process, cellular process, intracellular signaling cascade, metabolism, nucleobase, nucleoside, nucleotide and nucleic acid metabolism, physiological process, primary metabolism, regulation of biological process, regulation of cellular metabolism, regulation of cellular physiological process, regulation of cellular process, regulatio…	cell, DNA-directed RNA polymerase II, holoenzyme, RNA polymerase complex, cell, intracellular, intracellular membrane-bound organelle, intracellular organelle, membrane-bound organelle, membrane-enclosed lumen, nuclear lumen, nucleoplasm, nucleus, organelle, organelle lumen, protein complex,	3	122832936	122862405	-
3108	GC06M033024	HLA-DMA	major histocompatibility complex, class II, DM alpha	binding, MHC class II receptor activity, binding, protein binding, receptor activity, signal transducer activity, transmembrane receptor activity,	antigen presentation, antigen presentation, endogenous antigen, antigen presentation, exogenous antigen, antigen processing, antigen processing, endogenous antigen via MHC class I, antigen processing, exogenous antigen via MHC class II, biological process unknown, cellular physiological process, cellular process, defense response, detection of biotic stimulus, detection of external stimulus, dete…	cell, cellular component unknown, integral to membrane, intrinsic to membrane, membrane,	6	33024373	33028831	-
3109	GC06M033010	HLA-DMB	major histocompatibility complex, class II, DM beta	signal transducer activity, MHC class II receptor activity, receptor activity, signal transducer activity, transmembrane receptor activity,	antigen presentation, antigen presentation, endogenous antigen, antigen presentation, exogenous antigen, antigen processing, antigen processing, endogenous antigen via MHC class I, antigen processing, exogenous antigen via MHC class II, cellular physiological process, cellular process, defense response, detection of biotic stimulus, detection of external stimulus, detection of pest, pathogen or p…	cell, integral to membrane, intrinsic to membrane, membrane,	6	33010393	33016795	-
3113	GC06M033140	HLA-DPA1	major histocompatibility complex, class II, DP alpha 1	signal transducer activity, receptor activity, signal transducer activity, transmembrane receptor activity,	antigen presentation, antigen presentation, exogenous antigen, antigen processing, antigen processing, exogenous antigen via MHC class II, defense response, immune response, organismal physiological process, physiological process, response to biotic stimulus, response to stimulus,	cell, integral to membrane, integral to plasma membrane, intrinsic to membrane, intrinsic to plasma membrane, membrane, plasma membrane,	6	33140771	33149356	-
3133	GC06P030565	HLA-E	major histocompatibility complex, class I, E	signal transducer activity, receptor activity, signal transducer activity, transmembrane receptor activity,	antigen presentation, antigen presentation, endogenous antigen, antigen processing, antigen processing, endogenous antigen via MHC class I, defense response, immune response, organismal physiological process, physiological process, response to biotic stimulus, response to stimulus,	cell, MHC protein complex, cell, immunological synapse, integral to membrane, intrinsic to membrane, membrane, plasma membrane, protein complex,	6	30565249	30569064	+
3241	GC02P010393	HPCAL1	hippocalcin-like 1	ion binding, calcium ion binding, cation binding, ion binding, metal ion binding,	0	0	2	10361276	10485193	+
3385	GC19M010305	ICAM3	intercellular adhesion molecule 3	binding, integrin binding, protein binding, receptor binding, signal transducer activity,	cell adhesion, cell-cell adhesion, cellular process,	cell, integral to membrane, integral to plasma membrane, intrinsic to membrane, intrinsic to plasma membrane, membrane, plasma membrane,	19	10305453	10311300	-
3428	GC01P155782	IFI16	interferon, gamma-inducible protein 16	binding, binding, double-stranded DNA binding, nucleic acid binding, protein binding, structure-specific DNA binding, transcription regulator activity,	DNA damage response, signal transduction, DNA damage response, signal transduction by p53 class mediator, DNA damage response, signal transduction by p53 class mediator resulting in induction of apoptosis, DNA damage response, signal transduction resulting in induction of apoptosis, apoptosis, cell death, cell differentiation, cell proliferation, cellular metabolism, cellular physiological proces…	cell, intracellular, intracellular membrane-bound organelle, intracellular non-membrane-bound organelle, intracellular organelle, membrane-bound organelle, membrane-enclosed lumen, non-membrane-bound organelle, nuclear lumen, nucleolus, nucleoplasm, nucleus, organelle, organelle lumen,	1	157236381	157291562	+
3490	GC04M057738	IGFBP7	insulin-like growth factor binding protein 7	binding, growth factor binding, insulin-like growth factor binding, protein binding,	cell growth, cell organization and biogenesis, cell proliferation, cellular morphogenesis, cellular physiological process, cellular process, development, growth, morphogenesis, negative regulation of biological process, negative regulation of cell proliferation, negative regulation of cellular physiological process, negative regulation of cellular process, negative regulation of physiological pro…	extracellular region,	4	57592002	57671296	-
3570	GC01P151190	IL6R	interleukin 6 receptor	binding, cytokine binding, enzyme binding, growth factor binding, interleukin binding, interleukin receptor activity, interleukin-6 binding, interleukin-6 receptor activity, protein binding, receptor activity, signal transducer activity, transmembrane receptor activity,	acute-phase response, cell communication, cell proliferation, cell surface receptor linked signal transduction, cellular physiological process, cellular process, defense response, development, immune response, organismal physiological process, physiological process, response to biotic stimulus, response to other organism, response to pest, pathogen or parasite, response to stimulus, response to s…	cell, extracellular region, integral to membrane, integral to plasma membrane, interleukin-6 receptor complex, intrinsic to membrane, intrinsic to plasma membrane, membrane, plasma membrane, protein complex, receptor complex,	1	152644292	152706812	+
3632	GC10P134201	INPP5A	inositol polyphosphate-5-phosphatase, 40kDa	catalytic activity, hydrolase activity, hydrolase activity, acting on ester bonds, inositol or phosphatidylinositol phosphatase activity, inositol trisphosphate phosphatase activity, inositol-polyphosphate 5-phosphatase activity, phosphoric ester hydrolase activity, phosphoric monoester hydrolase activity,	cell communication, cellular process,	cell, membrane,	10	134201342	134446968	+
3903	GC19M059557	LAIR1	leukocyte-associated immunoglobulin-like receptor 1	receptor activity, signal transducer activity,	0	0	19	59557945	59568414	-
397	GC12M014986	ARHGDIB	Rho GDP dissociation inhibitor (GDI) beta	enzyme regulator activity, GTPase regulator activity, enzyme activator activity, enzyme regulator activity, small GTPase regulator activity,	Rho protein signal transduction, actin cytoskeleton organization and biogenesis, actin filament-based process, cell adhesion, cell communication, cell motility, cell organization and biogenesis, cellular physiological process, cellular process, cytoskeleton organization and biogenesis, defense response, development, establishment of localization, immune response, intracellular signaling cascade, …	cell, cytoplasm, cytoplasmic membrane-bound vesicle, cytoplasmic vesicle, cytoskeleton, intracellular, intracellular membrane-bound organelle, intracellular non-membrane-bound organelle, intracellular organelle, membrane-bound organelle, membrane-bound vesicle, non-membrane-bound organelle, organelle, vesicle,	12	14986216	15005829	-
399	GC04P040021	RHOH	ras homolog gene family, member H	binding, GTPase binding, GTPase inhibitor activity, GTPase regulator activity, Rho GTPase binding, binding, enzyme binding, enzyme inhibitor activity, enzyme regulator activity, guanyl nucleotide binding, kinase inhibitor activity, kinase regulator activity, nucleotide binding, protein binding, purine nucleotide binding, small GTPase binding,	I-kappaB kinase/NF-kappaB cascade, T cell activation, T cell differentiation, cell activation, cell communication, cell differentiation, cellular metabolism, cellular physiological process, cellular process, defense response, development, hemopoiesis, hemopoietic or lymphoid organ development, immune cell activation, immune response, intracellular signaling cascade, lymphocyte activation, lymphoc…	cell, cytoplasm, intracellular, membrane,	4	39874996	39922248	+
4046	GC11P001830	LSP1	lymphocyte-specific protein 1	binding, binding, cytoskeletal protein binding, protein binding, signal transducer activity,	cell communication, cell motility, cellular defense response, cellular physiological process, cellular process, defense response, establishment of localization, immune response, localization, localization of cell, locomotion, organismal physiological process, physiological process, response to biotic stimulus, response to external stimulus, response to other organism, response to pest, pathogen o…	cell, cell, cytoskeleton, intracellular, intracellular non-membrane-bound organelle, intracellular organelle, non-membrane-bound organelle, organelle,	11	1830775	1870068	+
4065	GC02M160485	LY75	lymphocyte antigen 75	binding, carbohydrate binding, receptor activity, signal transducer activity, sugar binding,	cellular physiological process, cellular process, defense response, endocytosis, establishment of localization, immune response, inflammatory response, localization, organismal physiological process, physiological process, response to biotic stimulus, response to external stimulus, response to other organism, response to pest, pathogen or parasite, response to stimulus, response to stress, respon…	cell, integral to membrane, integral to plasma membrane, intrinsic to membrane, intrinsic to plasma membrane, membrane, plasma membrane,	2	160368121	160469493	-
409	GC17P004560	ARRB2	arrestin, beta 2	0	cell communication, cellular process, neurophysiological process, organismal physiological process, physiological process, response to stimulus, sensory perception, signal transduction,	cell, cytoplasm, intracellular, intracellular membrane-bound organelle, intracellular organelle, membrane, membrane-bound organelle, nucleus, organelle, plasma membrane,	17	4560537	4571543	+
4121	GC06M119540	MAN1A1	mannosidase, alpha, class 1A, member 1	binding, calcium ion binding, catalytic activity, cation binding, hydrolase activity, hydrolase activity, acting on glycosyl bonds, ion binding, mannosidase activity, mannosyl-oligosaccharide 1,2-alpha-mannosidase activity, mannosyl-oligosaccharide mannosidase activity, metal ion binding,	biopolymer glycosylation, biopolymer metabolism, biopolymer modification, biosynthesis, carbohydrate metabolism, cellular biosynthesis, cellular macromolecule metabolism, cellular metabolism, cellular physiological process, cellular process, cellular protein metabolism, glycoprotein biosynthesis, glycoprotein metabolism, macromolecule biosynthesis, macromolecule metabolism, metabolism, physiologi…	cell, Golgi apparatus, Golgi stack, cell, cell fraction, cytoplasm, endoplasmic reticulum, integral to membrane, intracellular, intracellular membrane-bound organelle, intracellular organelle, intrinsic to membrane, membrane, membrane fraction, membrane-bound organelle, organelle,	6	119540967	119712625	-
4232	GC07P129719	MEST	mesoderm specific transcript homolog (mouse)	catalytic activity, hydrolase activity,	development, mesoderm development, tissue development,	0	7	129913281	129933365	+
4363	GC16P015950	ABCC1	ATP-binding cassette, sub-family C (CFTR/MRP), member 1	binding, ATPase activity, ATPase activity, coupled, ATPase activity, coupled to movement of substances, ATPase activity, coupled to transmembrane movement of substances, adenyl nucleotide binding, binding, carbon-oxygen lyase activity, catalytic activity, homoaconitate hydratase activity, hydro-lyase activity, hydrolase activity, hydrolase activity, acting on acid anhydrides, hydrolase activity, …	biopolymer metabolism, biopolymer modification, cellular macromolecule metabolism, cellular metabolism, cellular physiological process, cellular process, cellular protein metabolism, establishment of localization, localization, macromolecule metabolism, metabolism, phosphate metabolism, phosphorus metabolism, phosphorylation, physiological process, primary metabolism, protein amino acid phosphory…	cell, cell fraction, integral to membrane, integral to plasma membrane, intrinsic to membrane, intrinsic to plasma membrane, membrane, membrane fraction, plasma membrane,	16	15950934	16143774	+
4478	GC0XP064670	MSN	moesin	binding, binding, cytoskeletal protein binding, protein binding, receptor binding, signal transducer activity, structural constituent of cytoskeleton, structural molecule activity,	cell motility, cellular physiological process, cellular process, establishment of localization, localization, localization of cell, locomotion, physiological process,	cell, cytoplasm, cytoskeleton, intracellular, intracellular non-membrane-bound organelle, intracellular organelle, membrane, non-membrane-bound organelle, organelle, plasma membrane,	X	64804235	64878517	+
4482	GC08P009949	MSRA	methionine sulfoxide reductase A	catalytic activity, oxidoreductase activity, oxidoreductase activity, acting on sulfur group of donors, oxidoreductase activity, acting on sulfur group of donors, disulfide as acceptor, protein-methionine-S-oxide reductase activity,	amine metabolism, amino acid and derivative metabolism, amino acid metabolism, aspartate family amino acid metabolism, biopolymer metabolism, biopolymer modification, carboxylic acid metabolism, cellular macromolecule metabolism, cellular metabolism, cellular physiological process, cellular process, cellular protein metabolism, macromolecule metabolism, metabolism, methionine metabolism, nitrogen…	0	8	9949235	10323809	+
4542	GC19M008491	MYO1F	myosin IF	binding, actin binding, adenyl nucleotide binding, binding, calmodulin binding, cytoskeletal protein binding, microfilament motor activity, motor activity, nucleotide binding, protein binding, purine nucleotide binding,	biological process unknown,	cell, cell, cytoskeleton, intracellular, intracellular non-membrane-bound organelle, intracellular organelle, myosin, non-membrane-bound organelle, organelle, protein complex, unconventional myosin,	19	8491998	8548307	-
4615	GC03P038155	MYD88	myeloid differentiation primary response gene (88)	binding, death receptor binding, protein binding, receptor activity, receptor binding, signal transducer activity, transmembrane receptor activity,	I-kappaB kinase/NF-kappaB cascade, cell communication, cell surface receptor linked signal transduction, cellular process, defense response, immune response, inflammatory response, intracellular signaling cascade, organismal physiological process, physiological process, positive regulation of I-kappaB kinase/NF-kappaB cascade, positive regulation of biological process, positive regulation of cell…	cell, membrane,	3	38155156	38159514	+
4673	GC12M074726	NAP1L1	nucleosome assembly protein 1-like 1	0	DNA metabolism, DNA packaging, DNA replication, biopolymer metabolism, cell organization and biogenesis, cell proliferation, cellular metabolism, cellular physiological process, cellular process, chromatin assembly, chromatin assembly or disassembly, chromosome organization and biogenesis, chromosome organization and biogenesis (sensu Eukaryota), establishment and/or maintenance of chromatin arch…	cell, chromatin assembly complex, chromatin remodeling complex, intracellular, intracellular membrane-bound organelle, intracellular organelle, membrane-bound organelle, membrane-enclosed lumen, nuclear lumen, nucleoplasm, nucleus, organelle, organelle lumen, protein complex,	12	74726224	74764717	-
4675	GC0XM092732	NAP1L3	nucleosome assembly protein 1-like 3	0	DNA metabolism, DNA packaging, biopolymer metabolism, cell organization and biogenesis, cellular metabolism, cellular physiological process, cellular process, chromatin assembly, chromatin assembly or disassembly, chromosome organization and biogenesis, chromosome organization and biogenesis (sensu Eukaryota), establishment and/or maintenance of chromatin architecture, macromolecule metabolism, m…	cell, chromatin assembly complex, chromatin remodeling complex, intracellular, intracellular membrane-bound organelle, intracellular organelle, membrane-bound organelle, membrane-enclosed lumen, nuclear lumen, nucleoplasm, nucleus, organelle, organelle lumen, protein complex,	X	92812589	92815264	-
4792	GC14M034940	NFKBIA	nuclear factor of kappa light polypeptide gene enhancer in B-cells inhibitor, alpha	binding, binding, enzyme binding, nuclear localization sequence binding, peptide binding, protein binding, signal sequence binding, transcription factor binding, ubiquitin protein ligase binding,	DNA metabolism, I-kappaB kinase/NF-kappaB cascade, NF-kappaB import into nucleus, apoptosis, biopolymer metabolism, cell communication, cell death, cell organization and biogenesis, cellular localization, cellular metabolism, cellular physiological process, cellular process, cytoplasmic sequestering of NF-kappaB, cytoplasmic sequestering of protein, cytoplasmic sequestering of transcription facto…	cell, cytoplasm, intracellular, intracellular membrane-bound organelle, intracellular organelle, membrane-bound organelle, nucleus, organelle,	14	34940467	34943695	-
481	GC01P165807	ATP1B1	ATPase, Na+/K+ transporting, beta 1 polypeptide	binding, ATPase activity, coupled, ATPase activity, coupled to movement of substances, ATPase activity, coupled to transmembrane movement of ions, ATPase activity, coupled to transmembrane movement of ions, phosphorylative mechanism, ATPase activity, coupled to transmembrane movement of substances, P-P-bond-hydrolysis-driven transporter activity, alkali metal ion binding, binding, carrier activit…	cation transport, cellular physiological process, cellular process, establishment of localization, ion transport, localization, metal ion transport, monovalent inorganic cation transport, physiological process, potassium ion transport, sodium ion transport, transport,	cell, integral to membrane, integral to plasma membrane, intrinsic to membrane, intrinsic to plasma membrane, membrane, plasma membrane, protein complex, sodium:potassium-exchanging ATPase complex,	1	167342570	167368584	+
4939	GC12P111879	OAS2	2'-5'-oligoadenylate synthetase 2, 69/71kDa	binding, RNA binding, adenyl nucleotide binding, binding, catalytic activity, nucleic acid binding, nucleotide binding, nucleotidyltransferase activity, purine nucleotide binding, transferase activity, transferase activity, transferring phosphorus-containing groups,	cellular metabolism, cellular physiological process, cellular process, defense response, immune response, metabolism, nucleobase, nucleoside, nucleotide and nucleic acid metabolism, organismal physiological process, physiological process, primary metabolism, response to biotic stimulus, response to stimulus,	cell, cell fraction, membrane, membrane fraction, microsome, vesicular fraction,	12	111900656	111933910	+
4940	GC12P111838	OAS3	2'-5'-oligoadenylate synthetase 3, 100kDa	binding, RNA binding, adenyl nucleotide binding, binding, catalytic activity, nucleic acid binding, nucleotide binding, nucleotidyltransferase activity, purine nucleotide binding, transferase activity, transferase activity, transferring phosphorus-containing groups,	cellular metabolism, cellular physiological process, cellular process, defense response, immune response, metabolism, nucleobase, nucleoside, nucleotide and nucleic acid metabolism, organismal physiological process, physiological process, primary metabolism, response to biotic stimulus, response to stimulus,	cell, cell fraction, membrane fraction, microsome, vesicular fraction,	12	111860631	111895435	+
49855	GC15M074427	ZNF291	zinc finger protein 291	binding, cation binding, ion binding, metal ion binding, nucleic acid binding, transition metal ion binding, zinc ion binding,	0	cell, intracellular, intracellular membrane-bound organelle, intracellular organelle, membrane-bound organelle, nucleus, organelle,	15	74427592	74963247	-
5023	GC17M003746	P2RX1	purinergic receptor P2X, ligand-gated ion channel, 1	binding, adenyl nucleotide binding, alpha-type channel activity, binding, cation transporter activity, channel or pore class transporter activity, ion channel activity, ion transporter activity, nucleotide binding, purine nucleotide binding, receptor activity, signal transducer activity, transporter activity,	apoptosis, cell communication, cell death, cell-cell signaling, cellular physiological process, cellular process, death, establishment of localization, ion transport, localization, neurophysiological process, organismal physiological process, physiological process, programmed cell death, signal transduction, synaptic transmission, transmission of nerve impulse, transport,	cell, integral to membrane, integral to plasma membrane, intrinsic to membrane, intrinsic to plasma membrane, membrane, plasma membrane,	17	3746637	3766709	-
5087	GC01P161260	PBX1	pre-B-cell leukemia transcription factor 1	binding, binding, nucleic acid binding, protein binding, sequence-specific DNA binding, transcription factor activity, transcription regulator activity,	C21-steroid hormone biosynthesis, C21-steroid hormone metabolism, biosynthesis, brain development, cell differentiation, cellular biosynthesis, cellular lipid metabolism, cellular metabolism, cellular physiological process, cellular process, central nervous system development, development, embryonic development, hindbrain development, hormone biosynthesis, hormone metabolism, lipid biosynthesis, …	cell, intracellular, intracellular membrane-bound organelle, intracellular organelle, membrane-bound organelle, nucleus, organelle,	1	162795560	163082933	+
51131	GC13P048968	PHF11	PHD finger protein 11	binding, cation binding, ion binding, metal ion binding, protein binding, transition metal ion binding, zinc ion binding,	cellular metabolism, cellular physiological process, cellular process, metabolism, nucleobase, nucleoside, nucleotide and nucleic acid metabolism, physiological process, primary metabolism, regulation of biological process, regulation of cellular metabolism, regulation of cellular physiological process, regulation of cellular process, regulation of metabolism, regulation of nucleobase, nucleoside…	0	13	48968117	49001112	+
51177	GC01P146935	PLEKHO1	pleckstrin homology domain containing, family O member 1	0	0	0	1	148388793	148398440	+
51205	GC01M144343	ACP6	acid phosphatase 6, lysophosphatidic	hydrolase activity, catalytic activity, hydrolase activity, hydrolase activity, acting on ester bonds, phosphoric ester hydrolase activity, phosphoric monoester hydrolase activity,	0	0	1	145585791	145609238	-
51291	GC19M019604	GMIP	GEM interacting protein	binding, GTPase regulator activity, Rho GTPase activator activity, binding, cation binding, diacylglycerol binding, enzyme activator activity, enzyme regulator activity, ion binding, lipid binding, metal ion binding, protein binding, small GTPase regulator activity, transition metal ion binding, zinc ion binding,	cell communication, cellular process, intracellular signaling cascade, signal transduction,	cell, intracellular,	19	19601285	19615417	-
51316	GC04M084368	PLAC8	placenta-specific 8	0	0	0	4	84230866	84254913	-
5142	GC01P065970	PDE4B	phosphodiesterase 4B, cAMP-specific (phosphodiesterase E4 dunce homolog, Drosophila)	catalytic activity, 3',5'-cyclic-nucleotide phosphodiesterase activity, catalytic activity, cyclic-nucleotide phosphodiesterase activity, hydrolase activity, hydrolase activity, acting on ester bonds, phosphoric diester hydrolase activity, phosphoric ester hydrolase activity,	cell communication, cellular process, signal transduction,	cell, cell fraction, insoluble fraction, soluble fraction,	1	66030780	66612849	+
51465	GC06M090093	UBE2J1	ubiquitin-conjugating enzyme E2, J1 (UBC6 homolog, yeast)	catalytic activity, ligase activity, ligase activity, forming carbon-nitrogen bonds, ubiquitin-protein ligase activity,	biopolymer metabolism, biopolymer modification, cellular macromolecule metabolism, cellular metabolism, cellular physiological process, cellular process, cellular protein metabolism, macromolecule metabolism, metabolism, physiological process, primary metabolism, protein metabolism, protein modification, ubiquitin cycle,	cell, cytoplasm, endoplasmic reticulum, integral to membrane, intracellular, intracellular membrane-bound organelle, intracellular organelle, intrinsic to membrane, membrane, membrane-bound organelle, organelle,	6	90093063	90119338	-
5175	GC17M059754	PECAM1	platelet/endothelial cell adhesion molecule (CD31 antigen)	binding, protein binding,	cell adhesion, cell communication, cell motility, cell recognition, cellular physiological process, cellular process, establishment of localization, localization, localization of cell, locomotion, physiological process, signal transduction,	cell, cell junction, integral to membrane, intercellular junction, intrinsic to membrane, membrane, plasma membrane,	17	59754144	59817723	-
5236	GC01P063770	PGM1	phosphoglucomutase 1	binding, catalytic activity, intramolecular transferase activity, intramolecular transferase activity, phosphotransferases, ion binding, isomerase activity, magnesium ion binding, metal ion binding, phosphoglucomutase activity,	alcohol biosynthesis, alcohol catabolism, alcohol metabolism, biosynthesis, carbohydrate biosynthesis, carbohydrate catabolism, carbohydrate metabolism, carboxylic acid metabolism, catabolism, cellular biosynthesis, cellular carbohydrate catabolism, cellular carbohydrate metabolism, cellular catabolism, cellular macromolecule catabolism, cellular metabolism, cellular physiological process, cellul…	cell, cytoplasm, intracellular,	1	63831534	63898502	+
5257	GC16P046052	PHKB	phosphorylase kinase, beta	binding, calmodulin binding, catalytic activity, enzyme regulator activity, kinase activity, kinase regulator activity, phosphorylase kinase activity, phosphorylase kinase regulator activity, phosphotransferase activity, alcohol group as acceptor, protein binding, protein kinase activity, protein kinase regulator activity, protein serine/threonine kinase activity, transferase activity, transferas…	biopolymer catabolism, biopolymer metabolism, carbohydrate catabolism, carbohydrate metabolism, catabolism, cellular carbohydrate catabolism, cellular carbohydrate metabolism, cellular catabolism, cellular macromolecule catabolism, cellular macromolecule metabolism, cellular metabolism, cellular physiological process, cellular polysaccharide catabolism, cellular polysaccharide metabolism, cellula…	cell, membrane,	16	46052738	46291755	+
5293	GC01P009646	PIK3CD	phosphoinositide-3-kinase, catalytic, delta polypeptide	catalytic activity, inositol or phosphatidylinositol kinase activity, kinase activity, lipid kinase activity, phosphatidylinositol 3-kinase activity, phosphatidylinositol-4,5-bisphosphate 3-kinase activity, phosphoinositide 3-kinase activity, phosphotransferase activity, alcohol group as acceptor, transferase activity, transferase activity, transferring phosphorus-containing groups,	biopolymer metabolism, biopolymer modification, cell communication, cellular macromolecule metabolism, cellular metabolism, cellular physiological process, cellular process, cellular protein metabolism, macromolecule metabolism, metabolism, phosphate metabolism, phosphorus metabolism, phosphorylation, physiological process, primary metabolism, protein amino acid phosphorylation, protein metabolis…	cell, cytoplasm, cytosol, intracellular, phosphoinositide 3-kinase complex, protein complex,	1	9634389	9711556	+
53335	GC02M060589	BCL11A	B-cell CLL/lymphoma 11A (zinc finger protein)	binding, cation binding, ion binding, metal ion binding, nucleic acid binding, transition metal ion binding, zinc ion binding,	cellular metabolism, cellular physiological process, cellular process, development, hemopoiesis, hemopoietic or lymphoid organ development, metabolism, nucleobase, nucleoside, nucleotide and nucleic acid metabolism, organ development, physiological process, primary metabolism, regulation of biological process, regulation of cellular metabolism, regulation of cellular physiological process, regula…	cell, cytoplasm, intracellular, intracellular membrane-bound organelle, intracellular organelle, membrane-bound organelle, nucleus, organelle,	2	60531806	60634137	-
5336	GC16P080370	PLCG2	phospholipase C, gamma 2 (phosphatidylinositol-specific)	catalytic activity, calcium ion binding, carboxylic ester hydrolase activity, catalytic activity, cation binding, hydrolase activity, hydrolase activity, acting on ester bonds, ion binding, lipase activity, metal ion binding, phosphoinositide phospholipase C activity, phospholipase C activity, phospholipase activity, phosphoric diester hydrolase activity, phosphoric ester hydrolase activity, prot…	catabolism, cell communication, cell surface receptor linked signal transduction, cellular lipid metabolism, cellular metabolism, cellular physiological process, cellular process, intracellular signaling cascade, lipid catabolism, lipid metabolism, membrane lipid metabolism, metabolism, phospholipid metabolism, physiological process, primary metabolism, signal transduction,	0	16	80370430	80549399	+
54020	GC21P042807	SLC37A1	solute carrier family 37 (glycerol-3-phosphate transporter), member 1	transporter activity, carrier activity, electrochemical potential-driven transporter activity, porter activity, sugar porter activity, sugar transporter activity, transporter activity,	cellular physiological process, cellular process, establishment of localization, localization, physiological process, transport,	cell, integral to membrane, intrinsic to membrane, membrane,	21	42792810	42874618	+
5412	GC13M029236	UBL3	ubiquitin-like 3	0	biopolymer metabolism, biopolymer modification, cellular macromolecule metabolism, cellular metabolism, cellular physiological process, cellular process, cellular protein metabolism, macromolecule metabolism, metabolism, physiological process, primary metabolism, protein metabolism, protein modification,	0	13	29236543	29322160	-
54436	GC04P008319	SH3TC1	SH3 domain and tetratricopeptide repeats 1	binding,	biological process unknown,	cellular component unknown,	4	8251990	8293728	+
54440	GC0XP128639	CXorf9	chromosome X open reading frame 9	0	0	0	X	128741640	128756855	+
54463	GC05M016526	0	hypothetical protein FLJ20152	0	0	0	5	16526147	16670118	-
54540	GC05M176879	0	hypothetical protein FLJ10404	0	0	0	5	176879396	176914144	-
54733	GC11M107166	SLC35F2	solute carrier family 35, member F2	molecular function unknown,	biological process unknown,	cellular component unknown,	11	107166927	107304229	-
55351	GC04P005171	STK32B	serine/threonine kinase 32B	catalytic activity, adenyl nucleotide binding, binding, catalytic activity, kinase activity, nucleotide binding, phosphotransferase activity, alcohol group as acceptor, protein kinase activity, protein serine/threonine kinase activity, purine nucleotide binding, transferase activity, transferase activity, transferring phosphorus-containing groups,	biopolymer metabolism, biopolymer modification, cellular macromolecule metabolism, cellular metabolism, cellular physiological process, cellular process, cellular protein metabolism, macromolecule metabolism, metabolism, phosphate metabolism, phosphorus metabolism, phosphorylation, physiological process, primary metabolism, protein amino acid phosphorylation, protein metabolism, protein modificat…	0	4	5104427	5553626	+
55601	GC04M169512	0	hypothetical protein FLJ20035	catalytic activity, adenyl nucleotide binding, binding, catalytic activity, helicase activity, nucleic acid binding, nucleotide binding, purine nucleotide binding,	0	0	4	169374021	169476473	-
55741	GC20M033166	EDEM2	ER degradation enhancer, mannosidase alpha-like 2	binding, calcium ion binding, catalytic activity, cation binding, hydrolase activity, hydrolase activity, acting on glycosyl bonds, ion binding, mannosidase activity, mannosyl-oligosaccharide 1,2-alpha-mannosidase activity, mannosyl-oligosaccharide mannosidase activity, metal ion binding,	biopolymer glycosylation, biopolymer metabolism, biopolymer modification, biosynthesis, carbohydrate metabolism, cellular biosynthesis, cellular macromolecule metabolism, cellular metabolism, cellular physiological process, cellular process, cellular protein metabolism, glycoprotein biosynthesis, glycoprotein metabolism, macromolecule biosynthesis, macromolecule metabolism, metabolism, physiologi…	cell, membrane,	20	33166828	33198804	-
5579	GC16P023754	PRKCB1	protein kinase C, beta 1	binding, adenyl nucleotide binding, binding, cAMP-dependent protein kinase activity, calcium ion binding, catalytic activity, cation binding, cyclic nucleotide-dependent protein kinase activity, diacylglycerol binding, ion binding, kinase activity, lipid binding, metal ion binding, nucleotide binding, phorbol ester receptor activity, phospholipid binding, phosphotransferase activity, alcohol grou…	biopolymer metabolism, biopolymer modification, cell communication, cellular macromolecule metabolism, cellular metabolism, cellular physiological process, cellular process, cellular protein metabolism, intracellular signaling cascade, macromolecule metabolism, metabolism, phosphate metabolism, phosphorus metabolism, phosphorylation, physiological process, primary metabolism, protein amino acid p…	cell, cytoplasm, intracellular, membrane, plasma membrane,	16	23754822	24139063	+
5583	GC14P060858	PRKCH	protein kinase C, eta	catalytic activity, adenyl nucleotide binding, binding, catalytic activity, cation binding, diacylglycerol binding, ion binding, kinase activity, lipid binding, metal ion binding, nucleotide binding, phorbol ester receptor activity, phospholipid binding, phosphotransferase activity, alcohol group as acceptor, protein kinase activity, protein serine/threonine kinase activity, purine nucleotide bin…	biopolymer metabolism, biopolymer modification, cell communication, cellular macromolecule metabolism, cellular metabolism, cellular physiological process, cellular process, cellular protein metabolism, intracellular signaling cascade, macromolecule metabolism, metabolism, phosphate metabolism, phosphorus metabolism, phosphorylation, physiological process, primary metabolism, protein amino acid p…	0	14	60858187	61087448	+
55840	GC03P123036	EAF2	ELL associated factor 2	0	apoptosis, cell death, cellular metabolism, cellular physiological process, cellular process, death, metabolism, nucleobase, nucleoside, nucleotide and nucleic acid metabolism, physiological process, primary metabolism, programmed cell death, regulation of biological process, regulation of cellular metabolism, regulation of cellular physiological process, regulation of cellular process, regulatio…	cell, intracellular, intracellular membrane-bound organelle, intracellular organelle, membrane-bound organelle, nucleus, organelle,	3	123036723	123088062	+
55930	GC15M050271	MYO5C	myosin VC	binding, actin binding, adenyl nucleotide binding, binding, calmodulin binding, cytoskeletal protein binding, motor activity, nucleotide binding, protein binding, purine nucleotide binding,	0	cell, cell, cytoskeleton, intracellular, intracellular non-membrane-bound organelle, intracellular organelle, myosin, non-membrane-bound organelle, organelle, protein complex,	15	50271813	50375233	-
567	GC15P042790	B2M	beta-2-microglobulin	signal transducer activity, receptor activity, signal transducer activity, transmembrane receptor activity,	antigen presentation, antigen presentation, endogenous antigen, antigen processing, antigen processing, endogenous antigen via MHC class I, defense response, immune response, organismal physiological process, physiological process, response to biotic stimulus, response to stimulus,	extracellular region,	15	42790976	42797648	+
5696	GC06M032916	PSMB8	proteasome (prosome, macropain) subunit, beta type, 8 (large multifunctional peptidase 7)	binding, catalytic activity, endopeptidase activity, hydrolase activity, obsolete molecular function, peptidase activity, proteasome endopeptidase activity, protein binding, threonine endopeptidase activity,	biopolymer catabolism, biopolymer metabolism, catabolism, cellular catabolism, cellular macromolecule catabolism, cellular macromolecule metabolism, cellular metabolism, cellular physiological process, cellular process, cellular protein catabolism, cellular protein metabolism, defense response, immune response, macromolecule catabolism, macromolecule metabolism, metabolism, modification-dependent…	cell, cytoplasm, cytosol, intracellular, proteasome complex (sensu Eukaryota), proteasome core complex (sensu Eukaryota), protein complex,	6	32916476	32920690	-
5698	GC06P032929	PSMB9	proteasome (prosome, macropain) subunit, beta type, 9 (large multifunctional peptidase 2)	catalytic activity, endopeptidase activity, hydrolase activity, obsolete molecular function, peptidase activity, proteasome endopeptidase activity, threonine endopeptidase activity,	biopolymer catabolism, biopolymer metabolism, catabolism, cellular catabolism, cellular macromolecule catabolism, cellular macromolecule metabolism, cellular metabolism, cellular physiological process, cellular process, cellular protein catabolism, cellular protein metabolism, defense response, immune response, macromolecule catabolism, macromolecule metabolism, metabolism, modification-dependent…	cell, cytoplasm, cytosol, intracellular, proteasome complex (sensu Eukaryota), proteasome core complex (sensu Eukaryota), protein complex,	6	32929915	32935604	+
57178	GC10P080591	RAI17	retinoic acid induced 17	binding, cation binding, ion binding, metal ion binding, transition metal ion binding, zinc ion binding,	cellular metabolism, cellular physiological process, cellular process, metabolism, nucleobase, nucleoside, nucleotide and nucleic acid metabolism, physiological process, primary metabolism, regulation of biological process, regulation of cellular metabolism, regulation of cellular physiological process, regulation of cellular process, regulation of metabolism, regulation of nucleobase, nucleoside…	cell, intracellular, intracellular membrane-bound organelle, intracellular organelle, membrane-bound organelle, nucleus, organelle,	10	80591875	80746279	+
57205	GC04P047328	ATP10D	ATPase, Class V, type 10D	binding, ATPase activity, ATPase activity, coupled, ATPase activity, coupled to movement of substances, ATPase activity, coupled to transmembrane movement of ions, ATPase activity, coupled to transmembrane movement of ions, phosphorylative mechanism, ATPase activity, coupled to transmembrane movement of substances, P-P-bond-hydrolysis-driven transporter activity, adenyl nucleotide binding, aminop…	cation transport, cellular physiological process, cellular process, establishment of localization, ion transport, localization, physiological process, transport,	cell, integral to membrane, intrinsic to membrane, membrane,	4	47182072	47290260	+
5732	GC14P051850	PTGER2	prostaglandin E receptor 2 (subtype EP2), 53kDa	signal transducer activity, icosanoid receptor activity, prostaglandin E receptor activity, prostaglandin receptor activity, prostanoid receptor activity, receptor activity, rhodopsin-like receptor activity, signal transducer activity, thromboxane receptor activity, transmembrane receptor activity,	G-protein coupled receptor protein signaling pathway, cell communication, cell surface receptor linked signal transduction, cellular process, signal transduction,	cell, integral to membrane, integral to plasma membrane, intrinsic to membrane, intrinsic to plasma membrane, membrane, plasma membrane,	14	51850862	51865070	+
5734	GC05P040715	PTGER4	prostaglandin E receptor 4 (subtype EP4)	signal transducer activity, icosanoid receptor activity, prostaglandin E receptor activity, prostaglandin receptor activity, prostanoid receptor activity, receptor activity, rhodopsin-like receptor activity, signal transducer activity, transmembrane receptor activity,	G-protein coupled receptor protein signaling pathway, G-protein signaling, coupled to cAMP nucleotide second messenger, G-protein signaling, coupled to cyclic nucleotide second messenger, cAMP-mediated signaling, cell communication, cell surface receptor linked signal transduction, cellular process, cyclic-nucleotide-mediated signaling, defense response, immune response, intracellular signaling c…	cell, integral to membrane, intrinsic to membrane, membrane,	5	40715788	40729592	+
5791	GC10P129595	PTPRE	protein tyrosine phosphatase, receptor type, E	catalytic activity, hydrolase activity, hydrolase activity, acting on ester bonds, phosphoprotein phosphatase activity, phosphoric ester hydrolase activity, phosphoric monoester hydrolase activity, prenylated protein tyrosine phosphatase activity, protein tyrosine phosphatase activity, receptor activity, signal transducer activity, transmembrane receptor activity, transmembrane receptor protein p…	biopolymer metabolism, biopolymer modification, cellular macromolecule metabolism, cellular metabolism, cellular physiological process, cellular process, cellular protein metabolism, dephosphorylation, macromolecule metabolism, metabolism, phosphate metabolism, phosphorus metabolism, physiological process, primary metabolism, protein amino acid dephosphorylation, protein metabolism, protein modif…	cell, cell fraction, cytoplasm, integral to membrane, integral to plasma membrane, intracellular, intrinsic to membrane, intrinsic to plasma membrane, membrane, plasma membrane, soluble fraction,	10	129595314	129774152	+
58472	GC15P043714	SQRDL	sulfide quinone reductase-like (yeast)	catalytic activity, oxidoreductase activity,	0	cell, cytoplasm, intracellular, intracellular membrane-bound organelle, intracellular organelle, membrane-bound organelle, mitochondrion, organelle,	15	43714547	43770770	+
60468	GC06M090692	BACH2	BTB and CNC homology 1, basic leucine zipper transcription factor 2	binding, binding, nucleic acid binding, protein binding, protein dimerization activity, sequence-specific DNA binding,	cellular metabolism, cellular physiological process, cellular process, metabolism, nucleobase, nucleoside, nucleotide and nucleic acid metabolism, physiological process, primary metabolism, regulation of biological process, regulation of cellular metabolism, regulation of cellular physiological process, regulation of cellular process, regulation of metabolism, regulation of nucleobase, nucleoside…	cell, intracellular, intracellular membrane-bound organelle, intracellular organelle, membrane-bound organelle, nucleus, organelle,	6	90692968	91063182	-
6304	GC03M018364	SATB1	special AT-rich sequence binding protein 1 (binds to nuclear matrix/scaffold-associating DNA's)	binding, binding, double-stranded DNA binding, nucleic acid binding, sequence-specific DNA binding, structure-specific DNA binding, transcription factor activity, transcription regulator activity,	DNA metabolism, DNA packaging, biopolymer metabolism, cell organization and biogenesis, cellular metabolism, cellular physiological process, cellular process, chromosome organization and biogenesis, chromosome organization and biogenesis (sensu Eukaryota), establishment and/or maintenance of chromatin architecture, macromolecule metabolism, metabolism, nucleobase, nucleoside, nucleotide and nucle…	cell, intracellular, intracellular membrane-bound organelle, intracellular organelle, membrane-bound organelle, nucleus, organelle,	3	18364438	18441069	-
6402	GC01M166391	SELL	selectin L (lymphocyte adhesion molecule 1)	binding, carbohydrate binding, protein binding, sugar binding,	cell adhesion, cell motility, cellular physiological process, cellular process, establishment of localization, localization, localization of cell, locomotion, physiological process,	cell, integral to membrane, integral to plasma membrane, intrinsic to membrane, intrinsic to plasma membrane, membrane, plasma membrane,	1	167926433	167947364	-
64747	GC03P160003	MFSD1	major facilitator superfamily domain containing 1	transporter activity,	cellular physiological process, cellular process, establishment of localization, localization, physiological process, transport,	cell, integral to membrane, intrinsic to membrane, membrane,	3	160002549	160030198	+
64759	GC07M047088	TNS3	tensin 3	hydrolase activity, hydrolase activity, hydrolase activity, acting on ester bonds, phosphoprotein phosphatase activity, phosphoric ester hydrolase activity, phosphoric monoester hydrolase activity,	biopolymer metabolism, biopolymer modification, cell communication, cellular macromolecule metabolism, cellular metabolism, cellular physiological process, cellular process, cellular protein metabolism, dephosphorylation, intracellular signaling cascade, macromolecule metabolism, metabolism, phosphate metabolism, phosphorus metabolism, physiological process, primary metabolism, protein amino acid…	0	7	47281277	47588267	-
64781	GC22M045400	CERK	ceramide kinase	binding, calcium ion binding, calcium- and calmodulin-dependent protein kinase activity, catalytic activity, cation binding, ceramide kinase activity, diacylglycerol kinase activity, ion binding, kinase activity, lipid kinase activity, magnesium ion binding, metal ion binding, phosphotransferase activity, alcohol group as acceptor, protein kinase activity, protein serine/threonine kinase activity…	G-protein coupled receptor protein signaling pathway, G-protein signaling, coupled to IP3 second messenger (phospholipase C activating), cell communication, cell surface receptor linked signal transduction, cellular lipid metabolism, cellular metabolism, cellular physiological process, cellular process, ceramide metabolism, intracellular signaling cascade, lipid metabolism, membrane lipid metabol…	cell, cell fraction, integral to membrane of membrane fraction, membrane fraction,	22	45458971	45512819	-
64798	GC08P120955	DEPDC6	DEP domain containing 6	protein binding, protein binding,	cell communication, cellular process, intracellular signaling cascade, signal transduction,	0	8	120955145	121131940	+
64921	GC07P093784	CASD1	CAS1 domain containing 1	catalytic activity, transferase activity,	0	0	7	93977119	94024215	+
6518	GC01M009031	SLC2A5	solute carrier family 2 (facilitated glucose/fructose transporter), member 5	transporter activity, carrier activity, electrochemical potential-driven transporter activity, fructose transporter activity, glucose transporter activity, hexose transporter activity, monosaccharide transporter activity, porter activity, sugar porter activity, sugar transporter activity, transporter activity,	carbohydrate metabolism, carbohydrate transport, cellular physiological process, cellular process, establishment of localization, fructose transport, glucose transport, hexose transport, localization, macromolecule metabolism, metabolism, monosaccharide transport, physiological process, primary metabolism, transport,	cell, integral to membrane, intrinsic to membrane, membrane, plasma membrane,	1	9019593	9052257	-
6584	GC05P131733	SLC22A5	solute carrier family 22 (organic cation transporter), member 5	binding, adenyl nucleotide binding, alkali metal ion binding, binding, carnitine transporter activity, carrier activity, cation binding, cofactor transporter activity, electrochemical potential-driven transporter activity, ion binding, ion transporter activity, metal ion binding, nucleotide binding, porter activity, purine nucleotide binding, sodium ion binding, symporter activity, transporter ac…	carnitine transport, cation transport, cellular physiological process, cellular process, cofactor transport, establishment of localization, ion transport, localization, metal ion transport, monovalent inorganic cation transport, physiological process, sodium ion transport, transport, vitamin transport,	cell, integral to membrane, intrinsic to membrane, membrane, plasma membrane,	5	131733342	131759202	+
6659	GC06P021701	SOX4	SRY (sex determining region Y)-box 4	binding, binding, nucleic acid binding, transcription factor activity, transcription regulator activity,	cellular metabolism, cellular physiological process, cellular process, metabolism, nucleobase, nucleoside, nucleotide and nucleic acid metabolism, physiological process, primary metabolism, regulation of biological process, regulation of cellular metabolism, regulation of cellular physiological process, regulation of cellular process, regulation of metabolism, regulation of nucleobase, nucleoside…	cell, intracellular, intracellular membrane-bound organelle, intracellular organelle, membrane-bound organelle, nucleus, organelle,	6	21701950	21706826	+
6678	GC05M151021	SPARC	secreted protein, acidic, cysteine-rich (osteonectin)	binding, calcium ion binding, cation binding, collagen binding, copper ion binding, ion binding, metal ion binding, protein binding, transition metal ion binding,	biomineral formation, bone remodeling, cell communication, cell surface receptor linked signal transduction, cellular process, development, enzyme linked receptor protein signaling pathway, organ development, organismal physiological process, ossification, physiological process, signal transduction, skeletal development, tissue development, tissue remodeling, transmembrane receptor protein tyrosi…	extracellular matrix, extracellular matrix, extracellular matrix (sensu Metazoa), extracellular region,	5	151021206	151046710	-
6691	GC04M057516	SPINK2	serine peptidase inhibitor, Kazal type 2 (acrosin-trypsin inhibitor)	enzyme inhibitor activity, enzyme inhibitor activity, enzyme regulator activity, protease inhibitor activity, serine-type endopeptidase inhibitor activity,	0	0	4	57370790	57382650	-
6709	GC09P128394	SPTAN1	spectrin, alpha, non-erythrocytic 1 (alpha-fodrin)	binding, binding, calcium ion binding, calmodulin binding, cation binding, cytoskeletal protein binding, ion binding, metal ion binding, protein binding, structural constituent of cytoskeleton, structural molecule activity,	actin cytoskeleton organization and biogenesis, actin filament capping, actin filament depolymerization, actin filament-based process, actin polymerization and/or depolymerization, barbed-end actin filament capping, cell organization and biogenesis, cellular macromolecule metabolism, cellular metabolism, cellular physiological process, cellular process, cellular protein metabolism, cytoskeleton o…	cell, cell, cell cortex, cell fraction, cortical actin cytoskeleton, cortical cytoskeleton, cytoplasm, cytoskeleton, intracellular, intracellular non-membrane-bound organelle, intracellular organelle, membrane, membrane fraction, non-membrane-bound organelle, organelle, spectrin,	9	130354689	130435759	+
6711	GC02P054665	SPTBN1	spectrin, beta, non-erythrocytic 1	binding, binding, calmodulin binding, cytoskeletal protein binding, protein binding, structural constituent of cytoskeleton, structural molecule activity,	actin cytoskeleton organization and biogenesis, actin filament capping, actin filament depolymerization, actin filament-based process, actin polymerization and/or depolymerization, barbed-end actin filament capping, cell organization and biogenesis, cellular macromolecule metabolism, cellular metabolism, cellular physiological process, cellular process, cellular protein metabolism, cytoskeleton o…	cell, cell, cell cortex, cortical actin cytoskeleton, cortical cytoskeleton, cytoplasm, cytoskeleton, intracellular, intracellular non-membrane-bound organelle, intracellular organelle, membrane, non-membrane-bound organelle, organelle, spectrin,	2	54607010	54749366	+
6775	GC02M191719	STAT4	signal transducer and activator of transcription 4	binding, binding, calcium ion binding, cation binding, ion binding, metal ion binding, nucleic acid binding, signal transducer activity, transcription factor activity, transcription regulator activity,	JAK-STAT cascade, cell communication, cellular metabolism, cellular physiological process, cellular process, intracellular signaling cascade, metabolism, nucleobase, nucleoside, nucleotide and nucleic acid metabolism, physiological process, primary metabolism, protein kinase cascade, regulation of biological process, regulation of cellular metabolism, regulation of cellular physiological process,…	cell, intracellular, intracellular membrane-bound organelle, intracellular organelle, membrane-bound organelle, nucleus, organelle,	2	191602550	191724170	-
6844	GC17M007987	VAMP2	vesicle-associated membrane protein 2 (synaptobrevin 2)	0	cellular physiological process, cellular process, establishment of localization, localization, physiological process, transport, vesicle-mediated transport,	cell, cell fraction, integral to membrane, intrinsic to membrane, membrane, membrane fraction, synapse, synaptosome,	17	8003192	8006987	-
6916	GC07P138982	TBXAS1	thromboxane A synthase 1 (platelet, cytochrome P450, family 5, subfamily A)	binding, catalytic activity, cation binding, heme binding, intramolecular oxidoreductase activity, ion binding, iron ion binding, isomerase activity, metal ion binding, monooxygenase activity, oxidoreductase activity, tetrapyrrole binding, thromboxane-A synthase activity, transition metal ion binding,	biosynthesis, blood coagulation, carboxylic acid biosynthesis, carboxylic acid metabolism, cellular biosynthesis, cellular lipid metabolism, cellular metabolism, cellular physiological process, cellular process, coagulation, electron transport, establishment of localization, fatty acid biosynthesis, fatty acid metabolism, generation of precursor metabolites and energy, hemostasis, icosanoid biosy…	cell, integral to membrane, intrinsic to membrane, membrane,	7	139124515	139366560	+
6925	GC18M051045	TCF4	transcription factor 4	binding, RNA polymerase II transcription factor activity, binding, nucleic acid binding, protein binding, transcription regulator activity,	cellular metabolism, cellular physiological process, cellular process, metabolism, nucleobase, nucleoside, nucleotide and nucleic acid metabolism, physiological process, primary metabolism, regulation of biological process, regulation of cellular metabolism, regulation of cellular physiological process, regulation of cellular process, regulation of metabolism, regulation of nucleobase, nucleoside…	cell, intracellular, intracellular membrane-bound organelle, intracellular organelle, membrane-bound organelle, nucleus, organelle,	18	51045966	51454183	-
710	GC11P057121	SERPING1	serpin peptidase inhibitor, clade G (C1 inhibitor), member 1, (angioedema, hereditary)	enzyme regulator activity, endopeptidase inhibitor activity, enzyme inhibitor activity, enzyme regulator activity, hydrolase activity, peptidase activity, protease inhibitor activity, serine-type endopeptidase inhibitor activity,	blood coagulation, circulation, coagulation, complement activation, complement activation, classical pathway, defense response, hemostasis, humoral defense mechanism (sensu Vertebrata), humoral immune response, immune response, innate immune response, organismal physiological process, physiological process, regulation of body fluids, response to biotic stimulus, response to external stimulus, res…	extracellular region,	11	57121602	57138902	+
7128	GC06P138230	TNFAIP3	tumor necrosis factor, alpha-induced protein 3	binding, binding, catalytic activity, cation binding, cysteine-type peptidase activity, hydrolase activity, ion binding, metal ion binding, nucleic acid binding, peptidase activity, protein binding, transition metal ion binding, zinc ion binding,	I-kappaB kinase/NF-kappaB cascade, anti-apoptosis, apoptosis, biopolymer metabolism, biopolymer modification, cell communication, cell death, cellular macromolecule metabolism, cellular metabolism, cellular physiological process, cellular process, cellular protein metabolism, death, intracellular signaling cascade, macromolecule metabolism, metabolism, negative regulation of I-kappaB kinase/NF-ka…	cell, intracellular, intracellular membrane-bound organelle, intracellular organelle, membrane-bound organelle, nucleus, organelle,	6	138230150	138246138	+
7188	GC01P207888	TRAF5	TNF receptor-associated factor 5	binding, catalytic activity, cation binding, ion binding, ligase activity, ligase activity, forming carbon-nitrogen bonds, metal ion binding, protein binding, receptor activity, signal transducer activity, transition metal ion binding, ubiquitin-protein ligase activity, zinc ion binding,	I-kappaB kinase/NF-kappaB cascade, apoptosis, biopolymer metabolism, biopolymer modification, cell communication, cell death, cellular macromolecule metabolism, cellular metabolism, cellular physiological process, cellular process, cellular protein metabolism, death, intracellular signaling cascade, macromolecule metabolism, metabolism, physiological process, positive regulation of I-kappaB kinas…	cell, intracellular, protein complex, ubiquitin ligase complex,	1	209566579	209614907	+
7292	GC01M169884	TNFSF4	tumor necrosis factor (ligand) superfamily, member 4 (tax-transcriptionally activated glycoprotein 1, 34kDa)	binding, cytokine activity, protein binding, receptor binding, signal transducer activity, tumor necrosis factor receptor binding,	cell communication, cell proliferation, cell-cell signaling, cellular physiological process, cellular process, defense response, immune response, organismal physiological process, physiological process, positive regulation of biological process, positive regulation of cell proliferation, positive regulation of cellular physiological process, positive regulation of cellular process, positive regul…	cell, extracellular region, extracellular space, integral to membrane, integral to plasma membrane, intrinsic to membrane, intrinsic to plasma membrane, membrane, plasma membrane,	1	171419493	171443094	-
7318	GC03M049817	UBE1L	ubiquitin-activating enzyme E1-like	catalytic activity, adenyl nucleotide binding, binding, catalytic activity, enzyme activator activity, enzyme regulator activity, ligase activity, nucleotide binding, purine nucleotide binding, small protein activating enzyme activity, small protein conjugating enzyme activity, ubiquitin activating enzyme activity, ubiquitin conjugating enzyme activity, ubiquitin-like activating enzyme activity,	biopolymer metabolism, biopolymer modification, cellular macromolecule metabolism, cellular metabolism, cellular physiological process, cellular process, cellular protein metabolism, macromolecule metabolism, metabolism, physiological process, primary metabolism, protein metabolism, protein modification, ubiquitin cycle,	0	3	49817642	49826395	-
7345	GC04P041099	UCHL1	ubiquitin carboxyl-terminal esterase L1 (ubiquitin thiolesterase)	binding, catalytic activity, cysteine-type endopeptidase activity, cysteine-type peptidase activity, endopeptidase activity, exopeptidase activity, hydrolase activity, hydrolase activity, acting on ester bonds, ligase activity, omega peptidase activity, peptidase activity, protein binding, thiolester hydrolase activity, ubiquitin binding, ubiquitin thiolesterase activity, ubiquitin-specific prote…	biopolymer catabolism, biopolymer metabolism, biopolymer modification, catabolism, cellular catabolism, cellular macromolecule catabolism, cellular macromolecule metabolism, cellular metabolism, cellular physiological process, cellular process, cellular protein catabolism, cellular protein metabolism, macromolecule catabolism, macromolecule metabolism, metabolism, modification-dependent protein c…	cell, cytoplasm, cytosol, intracellular,	4	40953685	40965202	+
7409	GC19P006723	VAV1	vav 1 oncogene	binding, GTPase regulator activity, binding, cation binding, diacylglycerol binding, enzyme regulator activity, guanyl-nucleotide exchange factor activity, ion binding, lipid binding, metal ion binding, nucleic acid binding, protein binding, small GTPase regulator activity, transcription factor activity, transcription regulator activity, transition metal ion binding, zinc ion binding,	cell communication, cellular process, intracellular signaling cascade, signal transduction,	cell, intracellular, intracellular membrane-bound organelle, intracellular organelle, membrane-bound organelle, nucleus, organelle,	19	6723721	6808371	+
7431	GC10P017310	VIM	vimentin	binding, protein binding, structural constituent of cytoskeleton, structural molecule activity,	biological process unknown, cell motility, cellular physiological process, cellular process, establishment of localization, localization, localization of cell, locomotion, physiological process,	cell, cytoplasm, cytoskeleton, intermediate filament, intermediate filament cytoskeleton, intracellular, intracellular non-membrane-bound organelle, intracellular organelle, non-membrane-bound organelle, organelle,	10	17311303	17319598	+
7456	GC02M175249	WASPIP	Wiskott-Aldrich syndrome protein interacting protein	binding, binding, cytoskeletal protein binding, profilin binding, protein binding,	actin cytoskeleton organization and biogenesis, actin filament-based process, actin polymerization and/or depolymerization, cell organization and biogenesis, cellular macromolecule metabolism, cellular metabolism, cellular physiological process, cellular process, cytoskeleton organization and biogenesis, macromolecule metabolism, metabolism, organelle organization and biogenesis, physiological pr…	cell, cell, cytoskeleton, intracellular, intracellular non-membrane-bound organelle, intracellular organelle, non-membrane-bound organelle, organelle,	2	175132548	175255873	-
752	GC17P040656	FMNL1	formin-like 1	binding, Rho GTPase binding, actin binding, binding, cytoskeletal protein binding, enzyme binding, molecular function unknown, protein binding, small GTPase binding,	actin cytoskeleton organization and biogenesis, actin filament-based process, biological process unknown, cell organization and biogenesis, cellular physiological process, cellular process, cytoskeleton organization and biogenesis, organelle organization and biogenesis, physiological process,	cellular component unknown,	17	40655074	40680464	+
7739	GC0XP151757	ZNF185	zinc finger protein 185 (LIM domain)	ion binding, cation binding, ion binding, metal ion binding, transition metal ion binding, zinc ion binding,	0	0	X	151837320	151892677	+
7852	GC02M136705	CXCR4	chemokine (C-X-C motif) receptor 4	binding, C-C chemokine receptor activity, C-X-C chemokine binding, C-X-C chemokine receptor activity, G-protein coupled receptor activity, binding, chemokine binding, chemokine receptor activity, cytokine binding, peptide binding, peptide receptor activity, protein binding, receptor activity, rhodopsin-like receptor activity, signal transducer activity, transmembrane receptor activity,	G-protein coupled receptor protein signaling pathway, cell communication, cell surface receptor linked signal transduction, cellular process, signal transduction,	cell, integral to membrane, intrinsic to membrane, membrane,	2	136588389	136592195	-
78991	GC05P148717	0	hypothetical protein MGC3265	catalytic activity, oxidoreductase activity,	0	cell, cytoplasm, intracellular, intracellular membrane-bound organelle, intracellular organelle, lysosome, lytic vacuole, membrane-bound organelle, organelle, vacuole,	5	148717801	148729408	+
79161	GC07M086470	C7orf23	chromosome 7 open reading frame 23	0	0	cell, integral to membrane, intrinsic to membrane, membrane,	7	86663413	86686967	-
7940	GC06P031661	LST1	leukocyte specific transcript 1	binding, molecular function unknown, protein binding,	cell activation, cell development, cell differentiation, cell organization and biogenesis, cell proliferation, cellular morphogenesis, cellular morphogenesis during differentiation, cellular physiological process, cellular process, defense response, dendrite morphogenesis, development, immune cell activation, immune response, lymphocyte activation, lymphocyte proliferation, morphogenesis, negativ…	cell, cell, cytoplasm, integral to membrane, intracellular, intracellular membrane-bound organelle, intracellular organelle, intrinsic to membrane, membrane, membrane-bound organelle, organelle,	6	31661949	31664665	+
79656	GC01M048906	C1orf165	chromosome 1 open reading frame 165	0	0	0	1	48966128	49015177	-
79695	GC09P098649	GALNT12	UDP-N-acetyl-alpha-D-galactosamine:polypeptide N-acetylgalactosaminyltransferase 12 (GalNAc-T12)	binding, acetylgalactosaminyltransferase activity, binding, calcium ion binding, carbohydrate binding, catalytic activity, cation binding, ion binding, manganese ion binding, metal ion binding, polypeptide N-acetylgalactosaminyltransferase activity, sugar binding, transferase activity, transferase activity, transferring glycosyl groups, transferase activity, transferring hexosyl groups, transitio…	0	cell, Golgi stack, cell, cytoplasm, integral to membrane, intracellular, intracellular membrane-bound organelle, intracellular organelle, intrinsic to membrane, membrane, membrane-bound organelle, organelle,	9	100625414	100652182	+
79888	GC05M001515	AYTL2	acyltransferase like 2	calcium ion binding, binding, calcium ion binding, catalytic activity, cation binding, ion binding, metal ion binding, transferase activity, transferase activity, transferring acyl groups, transferase activity, transferring groups other than amino-acyl groups,	metabolism, physiological process,	0	5	1509322	1577076	-
79956	GC09M005755	KIAA1815	KIAA1815	hydrolase activity, hydrolase activity, peptidase activity,	cellular macromolecule metabolism, cellular metabolism, cellular physiological process, cellular process, cellular protein metabolism, macromolecule metabolism, metabolism, physiological process, primary metabolism, protein metabolism, proteolysis,	0	9	5774571	5823081	-
79958	GC19M006419	DENND1C	DENN/MADD domain containing 1C	0	0	0	19	6418223	6432798	-
80146	GC02M106168	UXS1	UDP-glucuronate decarboxylase 1	binding, UDP-glucuronate decarboxylase activity, binding, carbon-carbon lyase activity, catalytic activity, coenzyme binding, cofactor binding, lyase activity,	cellular metabolism, cellular physiological process, cellular process, metabolism, nucleobase, nucleoside, nucleotide and nucleic acid metabolism, nucleotide-sugar metabolism, physiological process, primary metabolism,	cell, Golgi stack, cell, cytoplasm, integral to membrane, intracellular, intracellular membrane-bound organelle, intracellular organelle, intrinsic to membrane, membrane, membrane-bound organelle, organelle,	2	106076191	106177227	-
80212	GC12M122945	CCDC92	coiled-coil domain containing 92	0	0	0	12	122986907	123023116	-
8204	GC21M015255	NRIP1	nuclear receptor interacting protein 1	binding, binding, estrogen receptor binding, glucocorticoid receptor binding, hormone receptor binding, nuclear hormone receptor binding, protein binding, receptor binding, signal transducer activity, steroid hormone receptor binding, transcription coactivator activity, transcription cofactor activity, transcription corepressor activity, transcription factor binding, transcription regulator activ…	androgen receptor signaling pathway, cell communication, cellular metabolism, cellular physiological process, cellular process, intracellular receptor-mediated signaling pathway, intracellular signaling cascade, metabolism, negative regulation of biological process, negative regulation of cellular metabolism, negative regulation of cellular physiological process, negative regulation of cellular p…	cell, intracellular, intracellular membrane-bound organelle, intracellular organelle, membrane-bound organelle, nucleus, organelle,	21	15255426	15262718	-
8440	GC02P105926	NCK2	NCK adaptor protein 2	binding, cytoskeletal protein binding, protein binding, receptor signaling complex scaffold activity, signal transducer activity,	T cell activation, T cell proliferation, actin cytoskeleton organization and biogenesis, actin filament polymerization, actin filament-based process, actin polymerization and/or depolymerization, cell activation, cell communication, cell organization and biogenesis, cell proliferation, cell surface receptor linked signal transduction, cellular macromolecule metabolism, cellular metabolism, cellul…	cell, cytoplasm, intracellular,	2	105727785	105877158	+
84525	GC04M057355	0	homeodomain-only protein	binding, binding, nucleic acid binding, sequence-specific DNA binding, transcription factor activity, transcription regulator activity,	cellular metabolism, cellular physiological process, cellular process, development, metabolism, nucleobase, nucleoside, nucleotide and nucleic acid metabolism, physiological process, primary metabolism, regulation of biological process, regulation of cellular metabolism, regulation of cellular physiological process, regulation of cellular process, regulation of metabolism, regulation of nucleobas…	cell, intracellular, intracellular membrane-bound organelle, intracellular organelle, membrane-bound organelle, nucleus, organelle,	4	57208921	57242322	-
8525	GC11P046311	DGKZ	diacylglycerol kinase, zeta 104kDa	binding, adenyl nucleotide binding, binding, catalytic activity, cation binding, diacylglycerol binding, diacylglycerol kinase activity, ion binding, kinase activity, lipid binding, metal ion binding, nucleotide binding, phosphotransferase activity, alcohol group as acceptor, purine nucleotide binding, transferase activity, transferase activity, transferring phosphorus-containing groups, transiti…	G-protein coupled receptor protein signaling pathway, G-protein signaling, coupled to IP3 second messenger (phospholipase C activating), cell communication, cell surface receptor linked signal transduction, cellular process, intracellular signaling cascade, phosphoinositide-mediated signaling, protein kinase C activation, second-messenger-mediated signaling, signal transduction,	cell, intracellular, intracellular membrane-bound organelle, intracellular organelle, membrane-bound organelle, nucleus, organelle,	11	46311314	46358680	+
85453	GC08M098354	TSPYL5	TSPY-like 5	0	DNA metabolism, DNA packaging, biopolymer metabolism, cell organization and biogenesis, cellular metabolism, cellular physiological process, cellular process, chromatin assembly, chromatin assembly or disassembly, chromosome organization and biogenesis, chromosome organization and biogenesis (sensu Eukaryota), establishment and/or maintenance of chromatin architecture, macromolecule metabolism, m…	cell, intracellular, intracellular membrane-bound organelle, intracellular organelle, membrane-bound organelle, nucleus, organelle,	8	98354890	98359352	-
8609	GC02M207770	KLF7	Kruppel-like factor 7 (ubiquitous)	binding, binding, cation binding, ion binding, metal ion binding, nucleic acid binding, protein binding, transcription coactivator activity, transcription cofactor activity, transcription factor activity, transcription factor binding, transcription regulator activity, transcriptional activator activity, transition metal ion binding, zinc ion binding,	cellular metabolism, cellular physiological process, cellular process, metabolism, nucleobase, nucleoside, nucleotide and nucleic acid metabolism, physiological process, primary metabolism, regulation of biological process, regulation of cellular metabolism, regulation of cellular physiological process, regulation of cellular process, regulation of metabolism, regulation of nucleobase, nucleoside…	cell, intracellular, intracellular membrane-bound organelle, intracellular organelle, membrane-bound organelle, nucleus, organelle,	2	207652066	207740215	-
861	GC21M035081	RUNX1	runt-related transcription factor 1 (acute myeloid leukemia 1; aml1 oncogene)	binding, DNA binding, adenyl nucleotide binding, binding, nucleic acid binding, nucleotide binding, protein binding, purine nucleotide binding, transcription factor activity, transcription regulator activity, transcriptional activator activity,	cellular metabolism, cellular physiological process, cellular process, development, metabolism, nucleobase, nucleoside, nucleotide and nucleic acid metabolism, physiological process, positive regulation of biological process, positive regulation of cellular metabolism, positive regulation of cellular physiological process, positive regulation of cellular process, positive regulation of metabolism…	cell, intracellular, intracellular membrane-bound organelle, intracellular organelle, membrane-bound organelle, nucleus, organelle,	21	35081968	35343511	-
8635	GC06M167313	RNASET2	ribonuclease T2	binding, binding, catalytic activity, endonuclease activity, endoribonuclease activity, hydrolase activity, hydrolase activity, acting on ester bonds, nuclease activity, nucleic acid binding, ribonuclease activity,	RNA catabolism, RNA metabolism, biopolymer metabolism, catabolism, cellular catabolism, cellular macromolecule catabolism, cellular metabolism, cellular physiological process, cellular process, macromolecule catabolism, macromolecule metabolism, metabolism, nucleobase, nucleoside, nucleotide and nucleic acid metabolism, physiological process, primary metabolism,	extracellular region,	6	167262993	167290669	-
8842	GC04M015646	PROM1	prominin 1	0	biomineral formation, bone remodeling, development, neurophysiological process, organ development, organismal physiological process, ossification, physiological process, response to stimulus, sensory perception, sensory perception of light stimulus, skeletal development, tissue development, tissue remodeling, visual perception,	cell, integral to membrane, integral to plasma membrane, intrinsic to membrane, intrinsic to plasma membrane, membrane, plasma membrane,	4	15578954	15694721	-
8853	GC02P009297	DDEF2	development and differentiation enhancing factor 2	binding, GTPase regulator activity, binding, cation binding, enzyme activator activity, enzyme regulator activity, ion binding, metal ion binding, transition metal ion binding, zinc ion binding,	regulation of GTPase activity, regulation of biological process, regulation of enzyme activity, regulation of hydrolase activity,	cell, Golgi stack, cell, cytoplasm, intracellular, intracellular membrane-bound organelle, intracellular organelle, membrane-bound organelle, organelle,	2	9264344	9463257	+
8879	GC10P072245	SGPL1	sphingosine-1-phosphate lyase 1	catalytic activity, carbon-carbon lyase activity, catalytic activity, lyase activity, sphinganine-1-phosphate aldolase activity,	amine metabolism, amino acid and derivative metabolism, amino acid metabolism, apoptosis, carboxylic acid metabolism, catabolism, cell death, cellular catabolism, cellular lipid catabolism, cellular lipid metabolism, cellular metabolism, cellular physiological process, cellular process, ceramide metabolism, death, lipid catabolism, lipid metabolism, membrane lipid catabolism, membrane lipid metab…	cell, cytoplasm, endomembrane system, endoplasmic reticulum, endoplasmic reticulum membrane, integral to endoplasmic reticulum membrane, integral to membrane, integral to organelle membrane, intracellular, intracellular membrane-bound organelle, intracellular organelle, intrinsic to endoplasmic reticulum membrane, intrinsic to membrane, intrinsic to organelle membrane, membrane, membrane-bound or…	10	72245721	72309871	+
9071	GC13P094883	CLDN10	claudin 10	binding, identical protein binding, protein binding, structural molecule activity,	calcium-independent cell-cell adhesion, cell adhesion, cell-cell adhesion, cellular process,	cell, apicolateral plasma membrane, cell, cell junction, integral to membrane, integral to plasma membrane, intercellular junction, intrinsic to membrane, intrinsic to plasma membrane, membrane, plasma membrane, tight junction,	13	94883858	95029907	+
9262	GC02M196827	STK17B	serine/threonine kinase 17b (apoptosis-inducing)	binding, adenyl nucleotide binding, binding, cAMP-dependent protein kinase activity, catalytic activity, cyclic nucleotide-dependent protein kinase activity, kinase activity, nucleotide binding, phosphotransferase activity, alcohol group as acceptor, protein kinase CK2 activity, protein kinase activity, protein serine/threonine kinase activity, purine nucleotide binding, transferase activity, tra…	apoptosis, biopolymer metabolism, biopolymer modification, cell communication, cell death, cellular macromolecule metabolism, cellular metabolism, cellular physiological process, cellular process, cellular protein metabolism, death, induction of apoptosis, induction of programmed cell death, intracellular signaling cascade, macromolecule metabolism, metabolism, phosphate metabolism, phosphorus me…	cell, intracellular, intracellular membrane-bound organelle, intracellular organelle, membrane-bound organelle, nucleus, organelle,	2	196710102	196744520	-
9315	GC05M111092	C5orf13	chromosome 5 open reading frame 13	0	0	0	5	111092891	111121259	-
9452	GC0XM078422	ITM2A	integral membrane protein 2A	0	0	cell, integral to membrane, intrinsic to membrane, membrane,	X	78502536	78509703	-
947	GC01M204432	CD34	CD34 molecule	binding, protein binding,	cell adhesion, cellular process,	cell, integral to membrane, intrinsic to membrane, membrane, plasma membrane,	1	206126506	206151306	-
952	GC04P015457	CD38	CD38 molecule	catalytic activity, catalytic activity, hydrolase activity, hydrolase activity, acting on glycosyl bonds, receptor activity, signal transducer activity,	apoptosis, cell communication, cell death, cellular metabolism, cellular physiological process, cellular process, death, generation of precursor metabolites and energy, induction of apoptosis, induction of apoptosis by extracellular signals, induction of programmed cell death, metabolism, physiological process, positive regulation of apoptosis, positive regulation of biological process, positive …	cell, cell fraction, integral to membrane, intrinsic to membrane, membrane, membrane fraction, plasma membrane,	4	15389028	15459804	+
963	GC01P111127	CD53	CD53 molecule	0	antimicrobial humoral response, antimicrobial humoral response (sensu Vertebrata), cell communication, cellular process, defense response, humoral defense mechanism (sensu Vertebrata), humoral immune response, immune response, organismal physiological process, physiological process, response to biotic stimulus, response to other organism, response to pest, pathogen or parasite, response to stimul…	cell, integral to membrane, integral to plasma membrane, intrinsic to membrane, intrinsic to plasma membrane, membrane, plasma membrane,	1	111217295	111244065	+
9647	GC22M020598	PPM1F	protein phosphatase 1F (PP2C domain containing)	binding, binding, calcium-dependent protein serine/threonine phosphatase activity, catalytic activity, cation binding, hydrolase activity, hydrolase activity, acting on ester bonds, ion binding, magnesium ion binding, magnesium-dependent protein serine/threonine phosphatase activity, manganese ion binding, metal ion binding, myosin phosphatase activity, phosphoprotein phosphatase activity, phosph…	apoptosis, biopolymer metabolism, biopolymer modification, cell death, cellular macromolecule metabolism, cellular metabolism, cellular physiological process, cellular process, cellular protein metabolism, death, dephosphorylation, macromolecule metabolism, metabolism, phosphate metabolism, phosphorus metabolism, physiological process, primary metabolism, programmed cell death, protein amino acid…	protein complex, protein serine/threonine phosphatase complex, unlocalized protein complex,	22	20603792	20637217	-
975	GC11P002355	CD81	CD81 molecule	binding, protein binding,	B cell activation, B cell proliferation, MAPKKK cascade, activation of MAPK activity, amine metabolism, amino acid and derivative metabolism, amino acid metabolism, biopolymer metabolism, biopolymer modification, biosynthesis, carboxylic acid metabolism, cell activation, cell communication, cell proliferation, cellular lipid metabolism, cellular macromolecule metabolism, cellular metabolism, cell…	cell, integral to membrane, integral to plasma membrane, intrinsic to membrane, intrinsic to plasma membrane, membrane, plasma membrane,	11	2355122	2375225	+
9770	GC20M004708	RASSF2	Ras association (RalGDS/AF-6) domain family 2	binding, protein binding,	cell communication, cellular process, signal transduction,	0	20	4708669	4752291	-
9805	GC07M029732	SCRN1	secernin 1	catalytic activity, dipeptidase activity, exopeptidase activity, hydrolase activity, molecular function unknown, peptidase activity,	cellular macromolecule metabolism, cellular metabolism, cellular physiological process, cellular process, cellular protein metabolism, establishment of localization, exocytosis, localization, macromolecule metabolism, metabolism, physiological process, primary metabolism, protein metabolism, proteolysis, secretion, secretory pathway, transport, vesicle-mediated transport,	cell, endomembrane system, envelope, intracellular, intracellular membrane-bound organelle, intracellular organelle, membrane, membrane-bound organelle, nuclear envelope, nuclear membrane, nucleus, organelle, organelle envelope, organelle membrane,	7	29926252	29995902	-
9846	GC11M077603	GAB2	GRB2-associated binding protein 2	0	0	0	11	77603990	77806414	-
9873	GC11M072225	FCHSD2	FCH and double SH3 domains 2	0	0	0	11	72225438	72530739	-
9936	GC02M160451	CD302	CD302 molecule	binding, carbohydrate binding, receptor activity, signal transducer activity, sugar binding,	0	cell, integral to membrane, intrinsic to membrane, membrane,	2	160333609	160362999	-
9938	GC02P068913	ARHGAP25	Rho GTPase activating protein 25	GTPase regulator activity, GTPase regulator activity, enzyme activator activity, enzyme regulator activity,	0	0	2	68815471	68907452	+

## Sheet: Myeloblasts
Myeloblasts UP-regulated genes
EntrezGene_ID	GenecardsID	GeneSymbol	GeneTitle	GeneOntology Molecular Function	GeneOntology Biological Process	GeneOntology Cellular Component	Chromosome	Start	End	Strand
10007	GC05M141360	GNPDA1	glucosamine-6-phosphate deaminase 1	deaminase activity, deaminase activity, glucosamine-6-phosphate deaminase activity, hydrolase activity, intramolecular oxidoreductase activity, isomerase activity,	N-acetylglucosamine metabolism, amine metabolism, amino sugar catabolism, amino sugar metabolism, carbohydrate catabolism, carbohydrate metabolism, catabolism, cellular carbohydrate catabolism, cellular carbohydrate metabolism, cellular catabolism, cellular macromolecule catabolism, cellular metabolism, cellular physiological process, cellular process, fertilization, fertilization (sensu Metazoa)…	0	5	141360461	141372780	-
10797	GC02P074337	MTHFD2	methylenetetrahydrofolate dehydrogenase (NADP+ dependent) 2, methenyltetrahydrofolate cyclohydrolase	binding, catalytic activity, electron transporter activity, hydrolase activity, hydrolase activity, acting on carbon-nitrogen (but not peptide) bonds, hydrolase activity, acting on carbon-nitrogen (but not peptide) bonds, in cyclic amidines, ion binding, magnesium ion binding, metal ion binding, methenyltetrahydrofolate cyclohydrolase activity, methylenetetrahydrofolate dehydrogenase (NAD+) activ…	aromatic compound metabolism, biosynthesis, carboxylic acid metabolism, cellular biosynthesis, cellular metabolism, cellular physiological process, cellular process, coenzyme biosynthesis, coenzyme metabolism, cofactor biosynthesis, cofactor metabolism, folic acid and derivative biosynthesis, folic acid and derivative metabolism, heterocycle metabolism, metabolism, one-carbon compound metabolism,…	cell, cytoplasm, intracellular, intracellular membrane-bound organelle, intracellular organelle, membrane-bound organelle, mitochondrion, organelle,	2	74279219	74295920	+
1846	GC08M029249	DUSP4	dual specificity phosphatase 4	catalytic activity, MAP kinase phosphatase activity, calcium-dependent protein serine/threonine phosphatase activity, catalytic activity, hydrolase activity, hydrolase activity, acting on ester bonds, magnesium-dependent protein serine/threonine phosphatase activity, myosin phosphatase activity, phosphoprotein phosphatase activity, phosphoric ester hydrolase activity, phosphoric monoester hydrola…	MAPKKK cascade, biopolymer metabolism, biopolymer modification, cell communication, cell cycle, cellular macromolecule metabolism, cellular metabolism, cellular physiological process, cellular process, cellular protein metabolism, dephosphorylation, intracellular signaling cascade, macromolecule metabolism, metabolism, phosphate metabolism, phosphorus metabolism, physiological process, primary me…	cell, intracellular, intracellular membrane-bound organelle, intracellular organelle, membrane-bound organelle, nucleus, organelle,	8	29249538	29264104	-
211	GC03P052207	ALAS1	aminolevulinate, delta-, synthase 1	catalytic activity, N-acyltransferase activity, N-succinyltransferase activity, acyltransferase activity, catalytic activity, succinyltransferase activity, transferase activity, transferase activity, transferring acyl groups, transferase activity, transferring groups other than amino-acyl groups, transferase activity, transferring nitrogenous groups,	biosynthesis, cellular biosynthesis, cellular metabolism, cellular physiological process, cellular process, coenzyme A biosynthesis, coenzyme A metabolism, coenzyme biosynthesis, coenzyme metabolism, cofactor biosynthesis, cofactor metabolism, heme biosynthesis, heme metabolism, heterocycle metabolism, metabolism, physiological process, pigment biosynthesis, pigment metabolism, porphyrin biosynth…	cell, cytoplasm, intracellular, intracellular membrane-bound organelle, intracellular organelle, membrane-bound organelle, membrane-enclosed lumen, mitochondrial lumen, mitochondrial matrix, mitochondrion, organelle, organelle lumen,	3	52207183	52223383	+
241	GC13P030207	ALOX5AP	arachidonate 5-lipoxygenase-activating protein	binding, enzyme activator activity, enzyme regulator activity,	alkene biosynthesis, alkene metabolism, biosynthesis, carboxylic acid biosynthesis, carboxylic acid metabolism, cellular biosynthesis, cellular lipid metabolism, cellular metabolism, cellular physiological process, cellular process, defense response, fatty acid biosynthesis, fatty acid metabolism, icosanoid biosynthesis, icosanoid metabolism, immune response, inflammatory response, leukotriene bi…	cell, cell fraction, integral to membrane, intrinsic to membrane, membrane, membrane fraction,	13	30207668	30236556	+
2582	GC01M023867	GALE	UDP-galactose-4-epimerase	catalytic activity, UDP-glucose 4-epimerase activity, binding, catalytic activity, coenzyme binding, cofactor binding, isomerase activity, racemase and epimerase activity, racemase and epimerase activity, acting on carbohydrates and derivatives,	alcohol metabolism, carbohydrate metabolism, cellular carbohydrate metabolism, cellular metabolism, cellular physiological process, cellular process, galactose metabolism, hexose metabolism, macromolecule metabolism, metabolism, monosaccharide metabolism, nucleobase, nucleoside, nucleotide and nucleic acid metabolism, nucleotide-sugar metabolism, physiological process, primary metabolism,	0	1	23994675	23999621	-
26227	GC01P119966	PHGDH	phosphoglycerate dehydrogenase	binding, binding, catalytic activity, coenzyme binding, cofactor binding, electron transporter activity, oxidoreductase activity, oxidoreductase activity, acting on CH-OH group of donors, oxidoreductase activity, acting on the CH-OH group of donors, NAD or NADP as acceptor, phosphoglycerate dehydrogenase activity, transporter activity,	L-serine biosynthesis, L-serine metabolism, amine biosynthesis, amine metabolism, amino acid and derivative metabolism, amino acid biosynthesis, amino acid metabolism, biosynthesis, brain development, carboxylic acid metabolism, cellular biosynthesis, cellular metabolism, cellular physiological process, cellular process, central nervous system development, development, establishment of localizati…	extracellular region,	1	120056032	120088359	+
2628	GC15M043440	GATM	glycine amidinotransferase (L-arginine:glycine amidinotransferase)	catalytic activity, catalytic activity, glycine amidinotransferase activity, transferase activity, transferase activity, transferring nitrogenous groups, transferase activity, transferring one-carbon groups,	amine metabolism, amino acid and derivative metabolism, amino acid derivative biosynthesis, amino acid derivative metabolism, biosynthesis, carboxylic acid metabolism, cellular biosynthesis, cellular metabolism, cellular physiological process, cellular process, creatine biosynthesis, creatine metabolism, metabolism, nitrogen compound metabolism, organic acid metabolism, phosphagen biosynthesis, p…	cell, cytoplasm, envelope, intracellular, intracellular membrane-bound organelle, intracellular organelle, membrane-bound organelle, membrane-enclosed lumen, mitochondrial envelope, mitochondrial intermembrane space, mitochondrion, organelle, organelle envelope, organelle envelope lumen, organelle lumen,	15	43440615	43457998	-
3046	GC11M005247	HBE1	hemoglobin, epsilon 1	binding, cation binding, heme binding, ion binding, iron ion binding, metal ion binding, oxygen binding, oxygen transporter activity, tetrapyrrole binding, transition metal ion binding, transporter activity,	cellular physiological process, cellular process, establishment of localization, gas transport, localization, oxygen transport, physiological process, transport,	cell, cytoplasm, cytosol, hemoglobin complex, intracellular, protein complex,	11	5246155	5247949	-
3485	GC02P217323	IGFBP2	insulin-like growth factor binding protein 2, 36kDa	binding, growth factor binding, insulin-like growth factor binding, protein binding,	cell growth, cell organization and biogenesis, cellular morphogenesis, cellular physiological process, cellular process, development, growth, morphogenesis, physiological process, regulation of biological process, regulation of cell growth, regulation of cell size, regulation of cellular physiological process, regulation of cellular process, regulation of growth, regulation of physiological proce…	extracellular region, extracellular space,	2	217206371	217237401	+
3976	GC22M028960	LIF	leukemia inhibitory factor (cholinergic differentiation factor)	binding, cytokine activity, growth factor activity, leukemia inhibitory factor receptor binding, oncostatin-M receptor binding, protein binding, receptor binding, signal transducer activity,	cell communication, cell proliferation, cell surface receptor linked signal transduction, cell-cell signaling, cellular physiological process, cellular process, defense response, development, immune response, organismal physiological process, physiological process, positive regulation of biological process, positive regulation of cell proliferation, positive regulation of cellular physiological p…	extracellular region, extracellular space,	22	28966442	28972748	-
4043	GC04M003551	LRPAP1	low density lipoprotein receptor-related protein associated protein 1	binding, binding, calcium ion binding, carbohydrate binding, cation binding, chondroitin sulfate proteoglycan, glycosaminoglycan binding, heparin binding, ion binding, lipoprotein binding, low-density lipoprotein receptor binding, metal ion binding, obsolete molecular function, pattern binding, polysaccharide binding, protein binding, receptor activity, receptor binding, signal transducer activit…	cell proliferation, cellular macromolecule metabolism, cellular metabolism, cellular physiological process, cellular process, cellular protein metabolism, establishment of localization, localization, macromolecule metabolism, metabolism, physiological process, primary metabolism, protein folding, protein metabolism, transport, vesicle-mediated transport,	cell, cytoplasm, endoplasmic reticulum, integral to membrane, intracellular, intracellular membrane-bound organelle, intracellular organelle, intrinsic to membrane, membrane, membrane-bound organelle, organelle, plasma membrane,	4	3484092	3503942	-
433	GC17M006945	ASGR2	asialoglycoprotein receptor 2	binding, binding, calcium ion binding, carbohydrate binding, cation binding, ion binding, lectin, metal ion binding, obsolete molecular function, receptor activity, signal transducer activity, sugar binding, transmembrane receptor activity,	cell communication, cell surface receptor linked signal transduction, cellular physiological process, cellular process, endocytosis, establishment of localization, localization, physiological process, signal transduction, transport, vesicle-mediated transport,	cell, cellular component unknown, integral to membrane, intrinsic to membrane, membrane,	17	6945364	6958803	-
5106	GC14P023633	PCK2	phosphoenolpyruvate carboxykinase 2 (mitochondrial)	binding, binding, carbon-carbon lyase activity, catalytic activity, cation binding, guanyl nucleotide binding, ion binding, lyase activity, manganese ion binding, metal ion binding, nucleotide binding, phosphoenolpyruvate carboxykinase (GTP) activity, phosphoenolpyruvate carboxykinase activity, purine nucleotide binding, transition metal ion binding,	alcohol biosynthesis, alcohol metabolism, biosynthesis, carbohydrate biosynthesis, carbohydrate metabolism, carboxylic acid metabolism, cellular biosynthesis, cellular carbohydrate metabolism, cellular metabolism, cellular physiological process, cellular process, generation of precursor metabolites and energy, gluconeogenesis, glucose metabolism, hexose biosynthesis, hexose metabolism, macromolec…	cell, cytoplasm, intracellular, intracellular membrane-bound organelle, intracellular organelle, membrane-bound organelle, mitochondrion, organelle,	14	23633322	23643177	+
5230	GC0XP077165	PGK1	phosphoglycerate kinase 1	catalytic activity, adenyl nucleotide binding, binding, catalytic activity, kinase activity, nucleotide binding, phosphoglycerate kinase activity, phosphotransferase activity, carboxyl group as acceptor, purine nucleotide binding, transferase activity, transferase activity, transferring phosphorus-containing groups,	alcohol biosynthesis, alcohol catabolism, alcohol metabolism, biosynthesis, carbohydrate biosynthesis, carbohydrate catabolism, carbohydrate metabolism, carboxylic acid metabolism, catabolism, cellular biosynthesis, cellular carbohydrate catabolism, cellular carbohydrate metabolism, cellular catabolism, cellular macromolecule catabolism, cellular metabolism, cellular physiological process, cellul…	0	X	77246424	77268978	+
54997	GC12M115939	TESC	tescalcin	ion binding, calcium ion binding, cation binding, ion binding, metal ion binding, protein binding,	0	0	12	115961112	116021820	-
55540	GC03P053855	IL17RB	interleukin 17 receptor B	binding, cytokine binding, interleukin binding, interleukin receptor activity, protein binding, receptor activity, signal transducer activity, transmembrane receptor activity,	cell growth, cell organization and biogenesis, cellular morphogenesis, cellular physiological process, cellular process, defense response, development, growth, morphogenesis, physiological process, regulation of biological process, regulation of cell growth, regulation of cell size, regulation of cellular physiological process, regulation of cellular process, regulation of growth, regulation of p…	cell, integral to membrane, integral to plasma membrane, intrinsic to membrane, intrinsic to plasma membrane, membrane, plasma membrane,	3	53855611	53874866	+
6051	GC01P198683	RNPEP	arginyl aminopeptidase (aminopeptidase B)	binding, aminopeptidase B activity, aminopeptidase activity, binding, catalytic activity, cation binding, epoxide hydrolase activity, ether hydrolase activity, exopeptidase activity, hydrolase activity, hydrolase activity, acting on ether bonds, ion binding, leukotriene-A4 hydrolase activity, membrane alanyl aminopeptidase activity, metal ion binding, metalloexopeptidase activity, peptidase activ…	biopolymer metabolism, biopolymer modification, cellular macromolecule metabolism, cellular metabolism, cellular physiological process, cellular process, cellular protein metabolism, macromolecule metabolism, metabolism, physiological process, primary metabolism, protein metabolism, protein modification, protein processing, proteolysis,	cell, cell, cytoplasm, extracellular region, intracellular, intracellular membrane-bound organelle, intracellular organelle, membrane, membrane-bound organelle, organelle, plasma membrane,	1	200218388	200241897	+
6285	GC21M046842	S100B	S100 calcium binding protein, beta (neural)	binding, S100 beta binding, binding, calcium ion binding, cation binding, cytoskeletal protein binding, enzyme inhibitor activity, enzyme regulator activity, identical protein binding, ion binding, kinase inhibitor activity, kinase regulator activity, metal ion binding, protein binding, protein dimerization activity, protein homodimerization activity, tau protein binding, transition metal ion bin…	apoptosis, astrocyte activation, axonogenesis, behavior, biosynthesis, calcium ion homeostasis, cation homeostasis, cell activation, cell communication, cell death, cell development, cell differentiation, cell homeostasis, cell ion homeostasis, cell organization and biogenesis, cell proliferation, cell-cell signaling, cellular biosynthesis, cellular macromolecule metabolism, cellular metabolism, …	cell, cytoplasm, extracellular region, intracellular, intracellular membrane-bound organelle, intracellular organelle, membrane-bound organelle, nucleus, organelle,	21	46842958	46849424	-
6319	GC10P102096	SCD	stearoyl-CoA desaturase (delta-9-desaturase)	binding, catalytic activity, cation binding, ion binding, iron ion binding, metal ion binding, oxidoreductase activity, stearoyl-CoA 9-desaturase activity, transition metal ion binding,	biosynthesis, carboxylic acid biosynthesis, carboxylic acid metabolism, cellular biosynthesis, cellular lipid metabolism, cellular metabolism, cellular physiological process, cellular process, fatty acid biosynthesis, fatty acid metabolism, lipid biosynthesis, lipid metabolism, metabolism, organic acid biosynthesis, organic acid metabolism, physiological process, primary metabolism,	cell, cytoplasm, endoplasmic reticulum, integral to membrane, intracellular, intracellular membrane-bound organelle, intracellular organelle, intrinsic to membrane, membrane, membrane-bound organelle, organelle,	10	102096761	102114577	+
6472	GC12P055909	SHMT2	serine hydroxymethyltransferase 2 (mitochondrial)	catalytic activity, glycine hydroxymethyltransferase activity, methyltransferase activity, transferase activity, transferase activity, transferring one-carbon groups,	L-serine metabolism, amine metabolism, amino acid and derivative metabolism, amino acid metabolism, carboxylic acid metabolism, cellular metabolism, cellular physiological process, cellular process, glycine metabolism, metabolism, nitrogen compound metabolism, one-carbon compound metabolism, organic acid metabolism, physiological process, primary metabolism, serine family amino acid metabolism,	cell, cytoplasm, intracellular, intracellular membrane-bound organelle, intracellular organelle, membrane-bound organelle, mitochondrion, organelle,	12	55909760	55914981	+
6696	GC04P089253	SPP1	secreted phosphoprotein 1 (osteopontin, bone sialoprotein I, early T-lymphocyte activation 1)	binding, cytokine activity, growth factor activity, integrin binding, protein binding, receptor binding, signal transducer activity,	T cell activation, T cell proliferation, anti-apoptosis, apoptosis, behavior, biomineral formation, bone mineralization, bone remodeling, cell activation, cell adhesion, cell communication, cell death, cell differentiation, cell migration, cell motility, cell proliferation, cell-cell signaling, cell-matrix adhesion, cell-mediated immune response, cell-substrate adhesion, cellular defense response…	extracellular matrix, extracellular matrix (sensu Metazoa), extracellular region, extracellular space,	4	89115825	89123586	+
7076	GC0XP047197	TIMP1	TIMP metallopeptidase inhibitor 1	enzyme regulator activity, endopeptidase inhibitor activity, enzyme inhibitor activity, enzyme regulator activity, metalloendopeptidase inhibitor activity, obsolete molecular function, protease inhibitor activity,	cell development, cell differentiation, cell maturation, cell organization and biogenesis, cell proliferation, cellular macromolecule metabolism, cellular metabolism, cellular morphogenesis, cellular morphogenesis during differentiation, cellular physiological process, cellular process, cellular protein metabolism, development, erythrocyte differentiation, erythrocyte maturation, hemopoiesis, hem…	extracellular matrix, extracellular matrix (sensu Metazoa), extracellular region,	X	47326633	47331133	+
8477	GC14P087541	GPR65	G protein-coupled receptor 65	signal transducer activity, receptor activity, rhodopsin-like receptor activity, signal transducer activity, transmembrane receptor activity,	G-protein coupled receptor protein signaling pathway, apoptosis, cell communication, cell death, cell surface receptor linked signal transduction, cellular physiological process, cellular process, death, defense response, development, immune response, organismal physiological process, physiological process, programmed cell death, response to biotic stimulus, response to stimulus, signal transduct…	cell, integral to membrane, integral to plasma membrane, intrinsic to membrane, intrinsic to plasma membrane, membrane, plasma membrane,	14	87541248	87548167	+
8536	GC03M009774	CAMK1	calcium/calmodulin-dependent protein kinase I	binding, adenyl nucleotide binding, binding, calcium- and calmodulin-dependent protein kinase activity, calmodulin binding, calmodulin-dependent protein kinase I activity, catalytic activity, kinase activity, nucleotide binding, phosphotransferase activity, alcohol group as acceptor, protein binding, protein kinase activity, protein serine/threonine kinase activity, purine nucleotide binding, tra…	biopolymer metabolism, biopolymer modification, cell communication, cell differentiation, cellular macromolecule metabolism, cellular metabolism, cellular physiological process, cellular process, cellular protein metabolism, development, macromolecule metabolism, metabolism, nervous system development, phosphate metabolism, phosphorus metabolism, phosphorylation, physiological process, primary me…	cell, intracellular, intracellular membrane-bound organelle, intracellular organelle, membrane-bound organelle, nucleus, organelle,	3	9774032	9786661	-
8560	GC01P220678	DEGS1	degenerative spermatocyte homolog 1, lipid desaturase (Drosophila)	catalytic activity, electron transporter activity, oxidoreductase activity, transporter activity,	carboxylic acid metabolism, cellular lipid metabolism, cellular metabolism, cellular physiological process, cellular process, fatty acid desaturation, fatty acid metabolism, lipid metabolism, metabolism, organic acid metabolism, physiological process, primary metabolism,	cell, cell fraction, cytoplasm, endoplasmic reticulum, integral to membrane, integral to plasma membrane, intracellular, intracellular membrane-bound organelle, intracellular organelle, intrinsic to membrane, intrinsic to plasma membrane, membrane, membrane fraction, membrane-bound organelle, organelle, plasma membrane,	1	222437550	222447763	+
909	GC01P155038	CD1A	CD1a molecule	signal transducer activity, receptor activity, signal transducer activity, transmembrane receptor activity,	antigen presentation, defense response, immune response, organismal physiological process, physiological process, response to biotic stimulus, response to stimulus,	cell, MHC protein complex, cell, immunological synapse, integral to membrane, integral to plasma membrane, intrinsic to membrane, intrinsic to plasma membrane, membrane, plasma membrane, protein complex,	1	156440841	156494677	+
9123	GC17P077780	SLC16A3	solute carrier family 16 (monocarboxylic acid transporters), member 3	transporter activity, carrier activity, electrochemical potential-driven transporter activity, monocarboxylate porter activity, monocarboxylic acid transporter activity, organic acid transporter activity, porter activity, symporter activity, transporter activity,	anion transport, carboxylic acid transport, cellular physiological process, cellular process, establishment of localization, ion transport, localization, monocarboxylic acid transport, organic acid transport, organic anion transport, physiological process, transport,	cell, cell fraction, integral to membrane, integral to plasma membrane, intrinsic to membrane, intrinsic to plasma membrane, membrane, membrane fraction, plasma membrane,	17	77780235	77790640	+
913	GC01P155136	CD1E	CD1e molecule	signal transducer activity, signal transducer activity,	defense response, immune response, organismal physiological process, physiological process, response to biotic stimulus, response to stimulus,	cell, integral to membrane, integral to plasma membrane, intrinsic to membrane, intrinsic to plasma membrane, membrane, plasma membrane,	1	156590311	156593936	+
9404	GC11M058052	LPXN	leupaxin	binding, cation binding, ion binding, metal ion binding, transition metal ion binding, zinc ion binding,	cell adhesion, cell communication, cellular process, macromolecule metabolism, metabolism, physiological process, primary metabolism, protein complex assembly, protein metabolism, signal transduction,	cell, cytoplasm, intracellular,	11	58050921	58099910	-
942	GC03P123256	CD86	CD86 molecule	binding, coreceptor activity, protein binding, receptor activity, signal transducer activity, transcription regulator activity, transcriptional activator activity,	T cell activation, T cell differentiation, T-helper 2 cell differentiation, T-helper cell differentiation, biosynthesis, cell activation, cell communication, cell differentiation, cell proliferation, cell-cell signaling, cell-mediated immune response, cellular biosynthesis, cellular defense response, cellular defense response (sensu Vertebrata), cellular macromolecule metabolism, cellular metabol…	cell, integral to membrane, intrinsic to membrane, membrane, plasma membrane,	3	123256910	123322672	+
946	GC19M056712	SIGLEC6	sialic acid binding Ig-like lectin 6	binding, carbohydrate binding, protein binding, sugar binding,	cell adhesion, cell communication, cell-cell signaling, cellular process,	cell, cell fraction, integral to membrane, integral to plasma membrane, intrinsic to membrane, intrinsic to plasma membrane, membrane, membrane fraction, plasma membrane,	19	56712885	56726876	-
Myeloblasts DOWN-regulated genes
EntrezGene_ID	GenecardsID	GeneSymbol	GeneTitle	GeneOntology Molecular Function	GeneOntology Biological Process	GeneOntology Cellular Component	Chromosome	Start	End	Strand
1831	GC0XM106763	TSC22D3	TSC22 domain family, member 3	transcription regulator activity, binding, nucleic acid binding, transcription factor activity, transcription regulator activity,	cellular metabolism, cellular physiological process, cellular process, metabolism, nucleobase, nucleoside, nucleotide and nucleic acid metabolism, physiological process, primary metabolism, regulation of biological process, regulation of cellular metabolism, regulation of cellular physiological process, regulation of cellular process, regulation of metabolism, regulation of nucleobase, nucleoside…	0	X	106843112	106905673	-
2982	GC04P156945	GUCY1A3	guanylate cyclase 1, soluble, alpha 3	catalytic activity, cyclase activity, guanylate cyclase activity, lyase activity, obsolete molecular function, receptor activity, receptor guanylate cyclase activity, signal transducer activity,	biosynthesis, cGMP biosynthesis, cGMP metabolism, cell communication, cellular biosynthesis, cellular metabolism, cellular physiological process, cellular process, circulation, cyclic nucleotide biosynthesis, cyclic nucleotide metabolism, intracellular signaling cascade, metabolism, nitric oxide mediated signal transduction, nucleobase, nucleoside, nucleotide and nucleic acid metabolism, nucleoti…	protein complex, protein complex, unlocalized protein complex,	4	156807327	156871224	+
4232	GC07P129719	MEST	mesoderm specific transcript homolog (mouse)	catalytic activity, hydrolase activity,	development, mesoderm development, tissue development,	0	7	129913281	129933365	+
4883	GC05P032747	NPR3	natriuretic peptide receptor C/guanylate cyclase C (atrionatriuretic peptide receptor C)	binding, binding, peptide binding, peptide receptor activity, receptor activity, rhodopsin-like receptor activity, signal transducer activity, transmembrane receptor activity,	development, organ development, skeletal development,	cell, integral to membrane, intrinsic to membrane, membrane,	5	32747296	32823009	+
5087	GC01P161260	PBX1	pre-B-cell leukemia transcription factor 1	binding, binding, nucleic acid binding, protein binding, sequence-specific DNA binding, transcription factor activity, transcription regulator activity,	C21-steroid hormone biosynthesis, C21-steroid hormone metabolism, biosynthesis, brain development, cell differentiation, cellular biosynthesis, cellular lipid metabolism, cellular metabolism, cellular physiological process, cellular process, central nervous system development, development, embryonic development, hindbrain development, hormone biosynthesis, hormone metabolism, lipid biosynthesis, …	cell, intracellular, intracellular membrane-bound organelle, intracellular organelle, membrane-bound organelle, nucleus, organelle,	1	162795560	163082933	+
53335	GC02M060589	BCL11A	B-cell CLL/lymphoma 11A (zinc finger protein)	binding, cation binding, ion binding, metal ion binding, nucleic acid binding, transition metal ion binding, zinc ion binding,	cellular metabolism, cellular physiological process, cellular process, development, hemopoiesis, hemopoietic or lymphoid organ development, metabolism, nucleobase, nucleoside, nucleotide and nucleic acid metabolism, organ development, physiological process, primary metabolism, regulation of biological process, regulation of cellular metabolism, regulation of cellular physiological process, regula…	cell, cytoplasm, intracellular, intracellular membrane-bound organelle, intracellular organelle, membrane-bound organelle, nucleus, organelle,	2	60531806	60634137	-
55351	GC04P005171	STK32B	serine/threonine kinase 32B	catalytic activity, adenyl nucleotide binding, binding, catalytic activity, kinase activity, nucleotide binding, phosphotransferase activity, alcohol group as acceptor, protein kinase activity, protein serine/threonine kinase activity, purine nucleotide binding, transferase activity, transferase activity, transferring phosphorus-containing groups,	biopolymer metabolism, biopolymer modification, cellular macromolecule metabolism, cellular metabolism, cellular physiological process, cellular process, cellular protein metabolism, macromolecule metabolism, metabolism, phosphate metabolism, phosphorus metabolism, phosphorylation, physiological process, primary metabolism, protein amino acid phosphorylation, protein metabolism, protein modificat…	0	4	5104427	5553626	+
55930	GC15M050271	MYO5C	myosin VC	binding, actin binding, adenyl nucleotide binding, binding, calmodulin binding, cytoskeletal protein binding, motor activity, nucleotide binding, protein binding, purine nucleotide binding,	0	cell, cell, cytoskeleton, intracellular, intracellular non-membrane-bound organelle, intracellular organelle, myosin, non-membrane-bound organelle, organelle, protein complex,	15	50271813	50375233	-
60468	GC06M090692	BACH2	BTB and CNC homology 1, basic leucine zipper transcription factor 2	binding, binding, nucleic acid binding, protein binding, protein dimerization activity, sequence-specific DNA binding,	cellular metabolism, cellular physiological process, cellular process, metabolism, nucleobase, nucleoside, nucleotide and nucleic acid metabolism, physiological process, primary metabolism, regulation of biological process, regulation of cellular metabolism, regulation of cellular physiological process, regulation of cellular process, regulation of metabolism, regulation of nucleobase, nucleoside…	cell, intracellular, intracellular membrane-bound organelle, intracellular organelle, membrane-bound organelle, nucleus, organelle,	6	90692968	91063182	-
6402	GC01M166391	SELL	selectin L (lymphocyte adhesion molecule 1)	binding, carbohydrate binding, protein binding, sugar binding,	cell adhesion, cell motility, cellular physiological process, cellular process, establishment of localization, localization, localization of cell, locomotion, physiological process,	cell, integral to membrane, integral to plasma membrane, intrinsic to membrane, intrinsic to plasma membrane, membrane, plasma membrane,	1	167926433	167947364	-
6678	GC05M151021	SPARC	secreted protein, acidic, cysteine-rich (osteonectin)	binding, calcium ion binding, cation binding, collagen binding, copper ion binding, ion binding, metal ion binding, protein binding, transition metal ion binding,	biomineral formation, bone remodeling, cell communication, cell surface receptor linked signal transduction, cellular process, development, enzyme linked receptor protein signaling pathway, organ development, organismal physiological process, ossification, physiological process, signal transduction, skeletal development, tissue development, tissue remodeling, transmembrane receptor protein tyrosi…	extracellular matrix, extracellular matrix, extracellular matrix (sensu Metazoa), extracellular region,	5	151021206	151046710	-
6691	GC04M057516	SPINK2	serine peptidase inhibitor, Kazal type 2 (acrosin-trypsin inhibitor)	enzyme inhibitor activity, enzyme inhibitor activity, enzyme regulator activity, protease inhibitor activity, serine-type endopeptidase inhibitor activity,	0	0	4	57370790	57382650	-
6925	GC18M051045	TCF4	transcription factor 4	binding, RNA polymerase II transcription factor activity, binding, nucleic acid binding, protein binding, transcription regulator activity,	cellular metabolism, cellular physiological process, cellular process, metabolism, nucleobase, nucleoside, nucleotide and nucleic acid metabolism, physiological process, primary metabolism, regulation of biological process, regulation of cellular metabolism, regulation of cellular physiological process, regulation of cellular process, regulation of metabolism, regulation of nucleobase, nucleoside…	cell, intracellular, intracellular membrane-bound organelle, intracellular organelle, membrane-bound organelle, nucleus, organelle,	18	51045966	51454183	-
7739	GC0XP151757	ZNF185	zinc finger protein 185 (LIM domain)	ion binding, cation binding, ion binding, metal ion binding, transition metal ion binding, zinc ion binding,	0	0	X	151837320	151892677	+
947	GC01M204432	CD34	CD34 molecule	binding, protein binding,	cell adhesion, cellular process,	cell, integral to membrane, intrinsic to membrane, membrane, plasma membrane,	1	206126506	206151306	-

## Sheet: Monoblasts
Monoblasts UP-regulated genes
EntrezGene_ID	GenecardsID	GeneSymbol	GeneTitle	GeneOntology Molecular Function	GeneOntology Biological Process	GeneOntology Cellular Component	Chromosome	Start	End	Strand
10007	GC05M141360	GNPDA1	glucosamine-6-phosphate deaminase 1	deaminase activity, deaminase activity, glucosamine-6-phosphate deaminase activity, hydrolase activity, intramolecular oxidoreductase activity, isomerase activity,	N-acetylglucosamine metabolism, amine metabolism, amino sugar catabolism, amino sugar metabolism, carbohydrate catabolism, carbohydrate metabolism, catabolism, cellular carbohydrate catabolism, cellular carbohydrate metabolism, cellular catabolism, cellular macromolecule catabolism, cellular metabolism, cellular physiological process, cellular process, fertilization, fertilization (sensu Metazoa)…	0	5	141360461	141372780	-
10043	GC22P034020	TOM1	target of myb1 (chicken)	binding, protein binding,	cell organization and biogenesis, cellular localization, cellular physiological process, cellular process, endocytosis, endosome transport, establishment of cellular localization, establishment of localization, establishment of protein localization, intracellular protein transport, intracellular transport, localization, physiological process, protein localization, protein transport, transport, ve…	cell, cytoplasm, cytosol, early endosome, endosome, intracellular, intracellular membrane-bound organelle, intracellular organelle, lysosome, lytic vacuole, membrane, membrane-bound organelle, organelle, vacuole,	22	34025860	34073973	+
10095	GC07P098616	ARPC1B	actin related protein 2/3 complex, subunit 1B, 41kDa	structural molecule activity, structural molecule activity,	cell motility, cellular physiological process, cellular process, establishment of localization, localization, localization of cell, locomotion, physiological process,	cell, actin cytoskeleton, cell, cytoskeleton, intracellular, intracellular non-membrane-bound organelle, intracellular organelle, non-membrane-bound organelle, organelle, protein complex,	7	98810264	98830338	+
102	GC15M056676	ADAM10	ADAM metallopeptidase domain 10	binding, binding, catalytic activity, cation binding, endopeptidase activity, enzyme binding, hydrolase activity, identical protein binding, integrin binding, ion binding, kinase binding, metal ion binding, metalloendopeptidase activity, peptidase activity, protein binding, protein dimerization activity, protein domain specific binding, protein homodimerization activity, protein kinase binding, r…	Notch receptor processing, Notch signaling pathway, biopolymer metabolism, biopolymer modification, cell adhesion, cell communication, cell organization and biogenesis, cell surface receptor linked signal transduction, cell-cell signaling, cellular localization, cellular macromolecule metabolism, cellular metabolism, cellular physiological process, cellular process, cellular protein metabolism, c…	cell, Golgi-associated vesicle, cell, cell surface, cytoplasm, cytoplasmic membrane-bound vesicle, cytoplasmic vesicle, integral to membrane, integral to plasma membrane, intracellular, intracellular membrane-bound organelle, intracellular organelle, intrinsic to membrane, intrinsic to plasma membrane, membrane, membrane-bound organelle, membrane-bound vesicle, nucleus, organelle, plasma membrane…	15	56675801	56829469	-
10200	GC16M080739	MPHOSPH6	M-phase phosphoprotein 6	binding, protein binding,	M phase, M phase of mitotic cell cycle, cell cycle, cellular physiological process, cellular process, mitotic cell cycle, physiological process, regulation of biological process, regulation of cell cycle, regulation of cellular physiological process, regulation of cellular process, regulation of physiological process, regulation of progression through cell cycle,	cell, intracellular, intracellular membrane-bound organelle, intracellular organelle, membrane-bound organelle, nucleus, organelle,	16	80739271	80761313	-
10261	GC16M021560	IGSF6	immunoglobulin superfamily, member 6	signal transducer activity, signal transducer activity, transmembrane receptor activity,	cell communication, cell surface receptor linked signal transduction, cellular process, defense response, immune response, organismal physiological process, physiological process, response to biotic stimulus, response to stimulus, signal transduction,	cell, integral to membrane, integral to plasma membrane, intrinsic to membrane, intrinsic to plasma membrane, membrane, plasma membrane,	16	21560107	21571464	-
10295	GC16P031027	BCKDK	branched chain ketoacid dehydrogenase kinase	binding, [3-methyl-2-oxobutanoate dehydrogenase (lipoamide)] kinase activity, adenyl nucleotide binding, binding, catalytic activity, kinase activity, nucleotide binding, phosphotransferase activity, alcohol group as acceptor, protein kinase activity, purine nucleotide binding, transferase activity, transferase activity, transferring phosphorus-containing groups,	amine catabolism, amine metabolism, amino acid and derivative metabolism, amino acid catabolism, amino acid metabolism, biopolymer metabolism, biopolymer modification, branched chain family amino acid catabolism, branched chain family amino acid metabolism, carboxylic acid metabolism, catabolism, cellular catabolism, cellular macromolecule metabolism, cellular metabolism, cellular physiological p…	cell, alpha-ketoglutarate dehydrogenase complex (sensu Eukaryota), cell, cytoplasm, intracellular, intracellular membrane-bound organelle, intracellular organelle, membrane-bound organelle, membrane-enclosed lumen, mitochondrial lumen, mitochondrial matrix, mitochondrion, organelle, organelle lumen, protein complex, tricarboxylic acid cycle enzyme complex, tricarboxylic acid cycle enzyme complex …	16	31027240	31031420	+
10333	GC04M038650	TLR6	toll-like receptor 6	binding, lipoprotein binding, protein binding, receptor activity, signal transducer activity, transmembrane receptor activity,	I-kappaB kinase/NF-kappaB cascade, activation of NF-kappaB-inducing kinase, biosynthesis, cell activation, cell communication, cell-mediated immune response, cellular biosynthesis, cellular defense response, cellular defense response (sensu Vertebrata), cellular macromolecule metabolism, cellular metabolism, cellular physiological process, cellular process, cellular protein metabolism, cytokine b…	cell, cytoplasm, cytoplasmic membrane-bound vesicle, cytoplasmic vesicle, endocytic vesicle, integral to membrane, integral to plasma membrane, intracellular, intracellular membrane-bound organelle, intracellular organelle, intrinsic to membrane, intrinsic to plasma membrane, membrane, membrane-bound organelle, membrane-bound vesicle, organelle, phagocytic vesicle, plasma membrane, vesicle,	4	38504802	38507555	-
10457	GC07P023059	GPNMB	glycoprotein (transmembrane) nmb	0	cell proliferation, cellular physiological process, cellular process, negative regulation of biological process, negative regulation of cell proliferation, negative regulation of cellular physiological process, negative regulation of cellular process, negative regulation of physiological process, physiological process, regulation of biological process, regulation of cell proliferation, regulation…	cell, integral to membrane, intrinsic to membrane, membrane,	7	23252840	23281253	+
10462	GC17M006919	CLEC10A	C-type lectin domain family 10, member A	binding, carbohydrate binding, sugar binding,	cellular physiological process, cellular process, defense response, endocytosis, establishment of localization, immune response, localization, organismal physiological process, physiological process, response to biotic stimulus, response to stimulus, transport, vesicle-mediated transport,	cell, integral to membrane, intrinsic to membrane, membrane, plasma membrane,	17	6918580	6924324	-
10577	GC14M074016	NPC2	Niemann-Pick disease, type C2	0	0	0	14	74016396	74029837	-
1075	GC11M087666	CTSC	cathepsin C	catalytic activity, cysteine-type endopeptidase activity, cysteine-type peptidase activity, dipeptidyl-peptidase I activity, dipeptidyl-peptidase activity, dipeptidyl-peptidase and tripeptidyl-peptidase activity, endopeptidase activity, exopeptidase activity, hydrolase activity, peptidase activity,	cellular macromolecule metabolism, cellular metabolism, cellular physiological process, cellular process, cellular protein metabolism, defense response, immune response, macromolecule metabolism, metabolism, organismal physiological process, physiological process, primary metabolism, protein metabolism, proteolysis, response to biotic stimulus, response to stimulus,	cell, cytoplasm, intracellular, intracellular membrane-bound organelle, intracellular organelle, lysosome, lytic vacuole, membrane-bound organelle, organelle, vacuole,	11	87666408	87710586	-
10875	GC07M076470	FGL2	fibrinogen-like 2	0	0	extracellular region, extracellular space, fibrinogen complex, protein complex,	7	76663427	76667080	-
10908	GC19P007505	0	neuropathy target esterase	carboxylesterase activity, carboxylic ester hydrolase activity, catalytic activity, hydrolase activity, hydrolase activity, acting on ester bonds, molecular function unknown, serine esterase activity,	lipid metabolism, metabolism, physiological process, primary metabolism,	0	19	7505074	7532647	+
11006	GC19P059866	LILRB4	leukocyte immunoglobulin-like receptor, subfamily B (with TM and ITIM domains), member 4	binding, binding, receptor activity, signal transducer activity,	cell communication, cellular process, defense response, immune response, organismal physiological process, physiological process, response to biotic stimulus, response to stimulus, signal transduction,	cell, integral to membrane, intrinsic to membrane, membrane, plasma membrane,	19	59866263	59873621	+
1102	GC13M047962	RCBTB2	regulator of chromosome condensation (RCC1) and BTB (POZ) domain containing protein 2	enzyme regulator activity, Ran guanyl-nucleotide exchange factor activity, binding, enzyme regulator activity, guanyl-nucleotide exchange factor activity, protein binding, small GTPase regulator activity,	0	0	13	47961101	48005317	-
11031	GC18P009701	RAB31	RAB31, member RAS oncogene family	binding, GTPase activity, binding, catalytic activity, guanyl nucleotide binding, hydrolase activity, hydrolase activity, acting on acid anhydrides, hydrolase activity, acting on acid anhydrides, in phosphorus-containing anhydrides, nucleoside-triphosphatase activity, nucleotide binding, purine nucleotide binding, pyrophosphatase activity,	cell communication, cellular physiological process, cellular process, establishment of localization, establishment of protein localization, intracellular signaling cascade, localization, physiological process, protein localization, protein transport, signal transduction, small GTPase mediated signal transduction, transport,	cell, membrane,	18	9698302	9852547	+
11033	GC07M000710	CENTA1	centaurin, alpha 1	binding, GTPase activator activity, GTPase regulator activity, binding, cation binding, enzyme activator activity, enzyme regulator activity, inositol 1,3,4,5 tetrakisphosphate binding, ion binding, lipid binding, metal ion binding, phosphoinositide binding, phospholipid binding, protein binding, small GTPase regulator activity, transition metal ion binding, zinc ion binding,	cell communication, cell surface receptor linked signal transduction, cellular process, regulation of GTPase activity, regulation of biological process, regulation of enzyme activity, regulation of hydrolase activity, signal transduction,	cell, cytoplasm, intracellular, intracellular membrane-bound organelle, intracellular organelle, membrane, membrane-bound organelle, nucleus, organelle, plasma membrane,	7	904065	960793	-
11259	GC03M101034	0	downregulated in ovarian cancer 1	catalytic activity, molecular function unknown,	biological process unknown,	cell, cell, cytoskeleton, intracellular, intracellular non-membrane-bound organelle, intracellular organelle, myosin, non-membrane-bound organelle, organelle, protein complex,	3	101034677	101316047	-
11326	GC0XM065024	VSIG4	V-set and immunoglobulin domain containing 4	0	0	cell, integral to membrane, intrinsic to membrane, membrane,	X	65158304	65176635	-
114548	GC01P243907	CIAS1	cold autoinflammatory syndrome 1	binding, pattern binding, peptidoglycan binding, receptor activity, signal transducer activity,	apoptosis, cell communication, cell death, cellular physiological process, cellular process, death, defense response, detection of biotic stimulus, detection of stimulus, immune response, induction of apoptosis, induction of programmed cell death, inflammatory response, macromolecule metabolism, metabolism, neurophysiological process, organismal physiological process, physiological process, posit…	cell, cytoplasm, intracellular,	1	245646105	245679027	+
114885	GC03M126730	OSBPL11	oxysterol binding protein-like 11	0	cellular lipid metabolism, cellular metabolism, cellular physiological process, cellular process, establishment of localization, lipid metabolism, lipid transport, localization, metabolism, physiological process, primary metabolism, steroid metabolism, transport,	0	3	126730393	126796624	-
115207	GC13M076352	KCTD12	potassium channel tetramerisation domain containing 12	binding, binding, cation transporter activity, channel or pore class transporter activity, ion channel activity, ion transporter activity, protein binding, transporter activity, voltage-gated ion channel activity,	cation transport, cellular physiological process, cellular process, establishment of localization, ion transport, localization, metal ion transport, monovalent inorganic cation transport, physiological process, potassium ion transport, transport,	cell, integral to membrane, integral to plasma membrane, intrinsic to membrane, intrinsic to plasma membrane, membrane, plasma membrane, protein complex,	13	76355305	76358371	-
1154	GC03M050618	CISH	cytokine inducible SH2-containing protein	binding, cytokine activity, molecular function unknown, protein binding, receptor binding, signal transducer activity,	cell communication, cell growth, cell organization and biogenesis, cellular morphogenesis, cellular physiological process, cellular process, development, growth, intracellular signaling cascade, morphogenesis, negative regulation of biological process, negative regulation of cellular process, negative regulation of signal transduction, physiological process, regulation of biological process, regu…	cellular component unknown,	3	50618924	50624207	-
116985	GC11M072060	CENTD2	centaurin, delta 2	enzyme regulator activity, GTPase regulator activity, binding, cation binding, enzyme activator activity, enzyme regulator activity, ion binding, metal ion binding, protein binding, transition metal ion binding, zinc ion binding,	cell communication, cellular process, regulation of GTPase activity, regulation of biological process, regulation of enzyme activity, regulation of hydrolase activity, signal transduction,	0	11	72073762	72182292	-
1230	GC03M046218	CCR1	chemokine (C-C motif) receptor 1	binding, C-C chemokine receptor activity, G-protein coupled receptor activity, binding, chemokine binding, chemokine receptor activity, cytokine binding, peptide binding, peptide receptor activity, protein binding, receptor activity, rhodopsin-like receptor activity, signal transducer activity, transmembrane receptor activity,	G-protein coupled receptor protein signaling pathway, G-protein signaling, coupled to cyclic nucleotide second messenger, behavior, calcium ion homeostasis, cation homeostasis, cell adhesion, cell communication, cell homeostasis, cell ion homeostasis, cell surface receptor linked signal transduction, cell-cell signaling, cellular physiological process, cellular process, chemotaxis, cyclic-nucleot…	cell, integral to membrane, integral to plasma membrane, intrinsic to membrane, intrinsic to plasma membrane, membrane, plasma membrane,	3	46218203	46224836	-
1240	GC12M107187	CMKLR1	chemokine-like receptor 1	binding, G-protein coupled receptor activity, G-protein coupled receptor activity, unknown ligand, anaphylatoxin receptor activity, binding, chemokine binding, chemokine receptor activity, cytokine binding, peptide binding, peptide receptor activity, protein binding, receptor activity, rhodopsin-like receptor activity, signal transducer activity, transmembrane receptor activity,	G-protein coupled receptor protein signaling pathway, behavior, cell communication, cell surface receptor linked signal transduction, cellular process, chemotaxis, defense response, development, immune response, locomotory behavior, organ development, organismal physiological process, physiological process, response to abiotic stimulus, response to biotic stimulus, response to chemical stimulus, …	cell, integral to membrane, integral to plasma membrane, intrinsic to membrane, intrinsic to plasma membrane, membrane, plasma membrane,	12	107209476	107257216	-
1265	GC19P000977	CNN2	calponin 2	binding, binding, calmodulin binding, cytoskeletal protein binding, protein binding,	actin cytoskeleton organization and biogenesis, actin filament-based process, actomyosin structure organization and biogenesis, cell organization and biogenesis, cellular physiological process, cellular process, cytoskeleton organization and biogenesis, organelle organization and biogenesis, physiological process,	cell, cell junction, cytoskeleton, intercellular junction, intracellular, intracellular non-membrane-bound organelle, intracellular organelle, membrane, non-membrane-bound organelle, organelle, plasma membrane,	19	977297	990063	+
1317	GC09P113063	SLC31A1	solute carrier family 31 (copper transporters), member 1	binding, cation binding, cation transporter activity, copper ion binding, copper ion transporter activity, di-, tri-valent inorganic cation transporter activity, ion binding, ion transporter activity, metal ion binding, metal ion transporter activity, transition metal ion binding, transition metal ion transporter activity, transporter activity,	cation transport, cellular physiological process, cellular process, copper ion transport, di-, tri-valent inorganic cation transport, establishment of localization, ion transport, localization, metal ion transport, physiological process, transition metal ion transport, transport,	cell, integral to membrane, integral to plasma membrane, intrinsic to membrane, intrinsic to plasma membrane, membrane, plasma membrane,	9	115023688	115069036	+
1318	GC09P112992	SLC31A2	solute carrier family 31 (copper transporters), member 2	binding, cation binding, cation transporter activity, copper ion binding, copper ion transporter activity, di-, tri-valent inorganic cation transporter activity, ion binding, ion transporter activity, metal ion binding, metal ion transporter activity, transition metal ion binding, transition metal ion transporter activity, transporter activity,	cation transport, cellular physiological process, cellular process, copper ion transport, di-, tri-valent inorganic cation transport, establishment of localization, ion transport, localization, metal ion transport, physiological process, transition metal ion transport, transport,	cell, integral to membrane, integral to plasma membrane, intrinsic to membrane, intrinsic to plasma membrane, membrane, plasma membrane,	9	114953112	114966235	+
132	GC10P075580	ADK	adenosine kinase	catalytic activity, binding, catalytic activity, ion binding, kinase activity, magnesium ion binding, metal ion binding, nucleobase, nucleoside, nucleotide kinase activity, nucleoside kinase activity, transferase activity, transferase activity, transferring phosphorus-containing groups,	biosynthesis, cellular biosynthesis, cellular metabolism, cellular physiological process, cellular process, metabolic compound salvage, metabolism, nucleobase, nucleoside, nucleotide and nucleic acid metabolism, nucleoside metabolism, nucleoside monophosphate biosynthesis, nucleoside monophosphate metabolism, nucleoside salvage, nucleotide biosynthesis, nucleotide metabolism, physiological proces…	0	10	75580970	76139065	+
1368	GC12M067531	CPM	carboxypeptidase M	binding, carboxypeptidase A activity, carboxypeptidase activity, catalytic activity, cation binding, exopeptidase activity, ferric iron binding, hydrolase activity, ion binding, iron ion binding, metal ion binding, metallocarboxypeptidase activity, metalloexopeptidase activity, peptidase activity, transition metal ion binding, zinc ion binding,	aromatic compound metabolism, cellular macromolecule metabolism, cellular metabolism, cellular physiological process, cellular process, cellular protein metabolism, development, macromolecule metabolism, metabolism, morphogenesis, physiological process, primary metabolism, protein metabolism, proteolysis,	cell, membrane, plasma membrane,	12	67531224	67643287	-
140885	GC20P001823	SIRPA	signal-regulatory protein alpha	0	cell adhesion, cellular process,	cell, integral to membrane, intrinsic to membrane, membrane, plasma membrane,	20	1823424	1868539	+
1436	GC05M149413	CSF1R	colony stimulating factor 1 receptor, formerly McDonough feline sarcoma viral (v-fms) oncogene homolog	binding, adenyl nucleotide binding, binding, catalytic activity, kinase activity, macrophage colony stimulating factor receptor activity, nucleotide binding, phosphotransferase activity, alcohol group as acceptor, protein kinase activity, protein-tyrosine kinase activity, purine nucleotide binding, receptor activity, signal transducer activity, transferase activity, transferase activity, transfer…	antimicrobial humoral response, antimicrobial humoral response (sensu Vertebrata), biopolymer metabolism, biopolymer modification, cell communication, cell proliferation, cell surface receptor linked signal transduction, cellular macromolecule metabolism, cellular metabolism, cellular physiological process, cellular process, cellular protein metabolism, defense response, development, enzyme linke…	cell, integral to membrane, integral to plasma membrane, intrinsic to membrane, intrinsic to plasma membrane, membrane, plasma membrane,	5	149413050	149473128	-
1438	GC0XM001355	CSF2RA	colony stimulating factor 2 receptor, alpha, low-affinity (granulocyte-macrophage)	signal transducer activity, signal transducer activity, transmembrane receptor activity,	0	cell, integral to membrane, integral to plasma membrane, intrinsic to membrane, intrinsic to plasma membrane, membrane, plasma membrane,	X	1347700	1388827	-
1453	GC17M077795	CSNK1D	casein kinase 1, delta	catalytic activity, adenyl nucleotide binding, binding, catalytic activity, kinase activity, nucleotide binding, phosphotransferase activity, alcohol group as acceptor, protein kinase activity, protein serine/threonine kinase activity, purine nucleotide binding, transferase activity, transferase activity, transferring phosphorus-containing groups,	DNA metabolism, DNA repair, Wnt receptor signaling pathway, biopolymer metabolism, biopolymer modification, cell communication, cell surface receptor linked signal transduction, cellular macromolecule metabolism, cellular metabolism, cellular physiological process, cellular process, cellular protein metabolism, macromolecule metabolism, metabolism, nucleobase, nucleoside, nucleotide and nucleic a…	0	17	77795530	77824862	-
1471	GC20M023562	CST3	cystatin C (amyloid angiopathy and cerebral hemorrhage)	enzyme regulator activity, binding, endopeptidase inhibitor activity, enzyme inhibitor activity, enzyme regulator activity, identical protein binding, obsolete molecular function, protease inhibitor activity, protein binding, protein dimerization activity, protein homodimerization activity,	0	0	20	23562293	23566574	-
1476	GC21M044018	CSTB	cystatin B (stefin B)	enzyme regulator activity, enzyme inhibitor activity, enzyme regulator activity, protease inhibitor activity,	0	cell, intracellular, intracellular membrane-bound organelle, intracellular organelle, membrane-bound organelle, nucleus, organelle,	21	44018259	44020687	-
1508	GC08M011737	CTSB	cathepsin B	catalytic activity, cathepsin B activity, cysteine-type endopeptidase activity, cysteine-type peptidase activity, endopeptidase activity, hydrolase activity, peptidase activity,	apoptosis, biopolymer catabolism, biopolymer metabolism, catabolism, cell death, cellular macromolecule metabolism, cellular metabolism, cellular physiological process, cellular process, cellular protein metabolism, death, macromolecule catabolism, macromolecule metabolism, metabolism, physiological process, primary metabolism, programmed cell death, protein catabolism, protein metabolism, proteo…	cell, cytoplasm, intracellular, intracellular membrane-bound organelle, intracellular organelle, lysosome, lytic vacuole, membrane-bound organelle, organelle, vacuole,	8	11737444	11763055	-
1509	GC11M001730	CTSD	cathepsin D (lysosomal aspartyl peptidase)	catalytic activity, catalytic activity, cathepsin D activity, endopeptidase activity, hydrolase activity, pepsin A activity, peptidase activity,	biopolymer catabolism, biopolymer metabolism, catabolism, cellular macromolecule metabolism, cellular metabolism, cellular physiological process, cellular process, cellular protein metabolism, macromolecule catabolism, macromolecule metabolism, metabolism, physiological process, primary metabolism, protein catabolism, protein metabolism, proteolysis,	cell, cytoplasm, extracellular region, intracellular, intracellular membrane-bound organelle, intracellular organelle, lysosome, lytic vacuole, membrane-bound organelle, organelle, vacuole,	11	1730560	1741798	-
1512	GC15M077001	CTSH	cathepsin H	catalytic activity, cathepsin H activity, cysteine-type endopeptidase activity, cysteine-type peptidase activity, endopeptidase activity, hydrolase activity, peptidase activity,	cellular macromolecule metabolism, cellular metabolism, cellular physiological process, cellular process, cellular protein metabolism, macromolecule metabolism, metabolism, physiological process, primary metabolism, protein metabolism, proteolysis,	cell, cytoplasm, intracellular, intracellular membrane-bound organelle, intracellular organelle, lysosome, lytic vacuole, membrane-bound organelle, organelle, vacuole,	15	77001162	77024475	-
1514	GC09P087570	CTSL	cathepsin L	catalytic activity, cathepsin L activity, cysteine-type endopeptidase activity, cysteine-type peptidase activity, endopeptidase activity, hydrolase activity, peptidase activity,	biopolymer catabolism, biopolymer metabolism, catabolism, cellular macromolecule metabolism, cellular metabolism, cellular physiological process, cellular process, cellular protein metabolism, macromolecule catabolism, macromolecule metabolism, metabolism, physiological process, primary metabolism, protein catabolism, protein metabolism, proteolysis,	cell, cytoplasm, extracellular region, intracellular, intracellular membrane-bound organelle, intracellular organelle, lysosome, lytic vacuole, membrane-bound organelle, organelle, vacuole,	9	89530799	89536127	+
1536	GC0XP037395	CYBB	cytochrome b-245, beta polypeptide (chronic granulomatous disease)	binding, binding, catalytic activity, cation binding, channel or pore class transporter activity, electron transporter activity, ion binding, ion channel activity, ion transporter activity, iron ion binding, metal ion binding, oxidoreductase activity, transition metal ion binding, transporter activity, voltage-gated ion channel activity,	antimicrobial humoral response, antimicrobial humoral response (sensu Vertebrata), cellular metabolism, cellular physiological process, cellular process, defense response, electron transport, establishment of localization, generation of precursor metabolites and energy, humoral defense mechanism (sensu Vertebrata), humoral immune response, immune response, inflammatory response, ion transport, lo…	cell, cytoplasm, integral to membrane, intracellular, intracellular membrane-bound organelle, intracellular organelle, intrinsic to membrane, membrane, membrane-bound organelle, mitochondrion, organelle,	X	37524263	37557658	+
1545	GC02M038206	CYP1B1	cytochrome P450, family 1, subfamily B, polypeptide 1	binding, catalytic activity, cation binding, electron transporter activity, heme binding, ion binding, iron ion binding, metal ion binding, monooxygenase activity, oxidoreductase activity, oxygen binding, tetrapyrrole binding, transition metal ion binding, transporter activity, unspecific monooxygenase activity,	cellular metabolism, cellular physiological process, cellular process, development, electron transport, establishment of localization, eye development, eye development (sensu Mammalia), eye development (sensu Vertebrata), generation of precursor metabolites and energy, localization, metabolism, neurophysiological process, organ development, organismal physiological process, physiological process,…	cell, cell fraction, cytoplasm, endoplasmic reticulum, intracellular, intracellular membrane-bound organelle, intracellular organelle, membrane, membrane fraction, membrane-bound organelle, microsome, organelle, vesicular fraction,	2	38148249	38156796	-
1593	GC02P219472	CYP27A1	cytochrome P450, family 27, subfamily A, polypeptide 1	binding, catalytic activity, cation binding, cholestanetriol 26-monooxygenase activity, heme binding, ion binding, iron ion binding, metal ion binding, monooxygenase activity, oxidoreductase activity, steroid hydroxylase activity, tetrapyrrole binding, transition metal ion binding,	cellular metabolism, cellular physiological process, cellular process, electron transport, establishment of localization, generation of precursor metabolites and energy, localization, metabolism, physiological process, transport,	cell, cytoplasm, intracellular, intracellular membrane-bound organelle, intracellular organelle, membrane, membrane-bound organelle, mitochondrion, organelle,	2	219354948	219388259	+
1687	GC07M024511	DFNA5	deafness, autosomal dominant 5	0	neurophysiological process, organismal physiological process, physiological process, response to stimulus, sensory perception, sensory perception of mechanical stimulus, sensory perception of sound,	0	7	24704499	24775769	-
1777	GC19M012847	DNASE2	deoxyribonuclease II, lysosomal	binding, binding, catalytic activity, deoxyribonuclease II activity, deoxyribonuclease activity, endodeoxyribonuclease activity, endodeoxyribonuclease activity, producing 3'-phosphomonoesters, endonuclease activity, endonuclease activity, active with either ribo- or deoxyribonucleic acids and producing 3'-phosphomonoesters, hydrolase activity, hydrolase activity, acting on ester bonds, nuclease a…	DNA metabolism, apoptosis, biopolymer metabolism, cell death, cellular metabolism, cellular physiological process, cellular process, death, development, macromolecule metabolism, metabolism, nucleobase, nucleoside, nucleotide and nucleic acid metabolism, physiological process, primary metabolism, programmed cell death,	cell, cytoplasm, intracellular, intracellular membrane-bound organelle, intracellular organelle, lysosome, lytic vacuole, membrane-bound organelle, organelle, vacuole,	19	12847024	12853335	-
1880	GC13M098744	EBI2	Epstein-Barr virus induced gene 2 (lymphocyte-specific G protein-coupled receptor)	signal transducer activity, nucleotide receptor activity, nucleotide receptor activity, G-protein coupled, receptor activity, rhodopsin-like receptor activity, signal transducer activity, transmembrane receptor activity,	G-protein coupled receptor protein signaling pathway, cell communication, cell surface receptor linked signal transduction, cellular process, defense response, immune response, organismal physiological process, physiological process, response to biotic stimulus, response to stimulus, signal transduction,	cell, integral to membrane, integral to plasma membrane, intrinsic to membrane, intrinsic to plasma membrane, membrane, plasma membrane,	13	98744790	98757695	-
1893	GC01P147293	ECM1	extracellular matrix protein 1	signal transducer activity, signal transducer activity, transporter activity,	I-kappaB kinase/NF-kappaB cascade, cell communication, cellular physiological process, cellular process, establishment of localization, intracellular signaling cascade, localization, physiological process, positive regulation of I-kappaB kinase/NF-kappaB cascade, positive regulation of biological process, positive regulation of cellular process, positive regulation of signal transduction, protein…	extracellular matrix, extracellular matrix (sensu Metazoa), extracellular region, extracellular space,	1	148747175	148752660	+
1902	GC09M110715	EDG2	endothelial differentiation, lysophosphatidic acid G-protein-coupled receptor, 2	signal transducer activity, lysosphingolipid and lysophosphatidic acid receptor activity, receptor activity, rhodopsin-like receptor activity, signal transducer activity, transmembrane receptor activity,	G-protein coupled receptor protein signaling pathway, G-protein signaling, coupled to IP3 second messenger (phospholipase C activating), I-kappaB kinase/NF-kappaB cascade, calcium ion homeostasis, cation homeostasis, cell communication, cell homeostasis, cell ion homeostasis, cell surface receptor linked signal transduction, cellular physiological process, cellular process, cytosolic calcium ion …	cell, integral to membrane, integral to plasma membrane, intrinsic to membrane, intrinsic to plasma membrane, membrane, plasma membrane,	9	112675364	112840186	-
2	GC12M009103	A2M	alpha-2-macroglobulin	binding, binding, carrier activity, chemokine binding, cytokine binding, endopeptidase inhibitor activity, enzyme binding, enzyme inhibitor activity, enzyme regulator activity, growth factor binding, interleukin binding, interleukin-1 binding, interleukin-8 binding, protease inhibitor activity, protein binding, protein carrier activity, protein transporter activity, serine-type endopeptidase inhi…	cell organization and biogenesis, cellular localization, cellular physiological process, cellular process, establishment of cellular localization, establishment of localization, establishment of protein localization, intracellular protein transport, intracellular transport, localization, macromolecule metabolism, metabolism, physiological process, primary metabolism, protein complex assembly, pro…	extracellular region,	12	9111570	9159825	-
2059	GC12M015664	EPS8	epidermal growth factor receptor pathway substrate 8	signal transducer activity, binding, protein binding, protein binding, bridging, signal transducer activity,	cell communication, cell proliferation, cell surface receptor linked signal transduction, cellular physiological process, cellular process, enzyme linked receptor protein signaling pathway, epidermal growth factor receptor signaling pathway, physiological process, signal transduction, transmembrane receptor protein tyrosine kinase signaling pathway,	0	12	15664342	15833601	-
206358	GC05P150807	SLC36A1	solute carrier family 36 (proton/amino acid symporter), member 1	transporter activity, amino acid transporter activity, carboxylic acid transporter activity, carrier activity, electrochemical potential-driven transporter activity, organic acid transporter activity, polyamine transporter activity, porter activity, symporter activity, transporter activity,	amine transport, amino acid transport, carboxylic acid transport, cellular physiological process, cellular process, establishment of localization, localization, organic acid transport, physiological process, transport,	cell, integral to membrane, intrinsic to membrane, membrane,	5	150796745	150852132	+
2119	GC03M187246	ETV5	ets variant gene 5 (ets-related molecule)	binding, binding, nucleic acid binding, sequence-specific DNA binding, transcription factor activity, transcription regulator activity,	cellular metabolism, cellular physiological process, cellular process, metabolism, nucleobase, nucleoside, nucleotide and nucleic acid metabolism, physiological process, primary metabolism, regulation of biological process, regulation of cellular metabolism, regulation of cellular physiological process, regulation of cellular process, regulation of metabolism, regulation of nucleobase, nucleoside…	cell, intracellular, intracellular membrane-bound organelle, intracellular organelle, membrane-bound organelle, nucleus, organelle,	3	187246804	187309571	-
2203	GC09M094444	FBP1	fructose-1,6-bisphosphatase 1	catalytic activity, catalytic activity, cation binding, fructose-2,6-bisphosphate 2-phosphatase activity, fructose-bisphosphatase activity, hydrolase activity, hydrolase activity, acting on ester bonds, identical protein binding, ion binding, metal ion binding, phosphoric ester hydrolase activity, phosphoric monoester hydrolase activity, protein binding, transition metal ion binding, zinc ion bin…	alcohol biosynthesis, alcohol metabolism, biosynthesis, carbohydrate biosynthesis, carbohydrate metabolism, carboxylic acid metabolism, cellular biosynthesis, cellular carbohydrate metabolism, cellular metabolism, cellular physiological process, cellular process, fructose metabolism, generation of precursor metabolites and energy, gluconeogenesis, glucose metabolism, hexose biosynthesis, hexose m…	0	9	96405237	96441624	-
[truncated: 350 more rows]

## Sheet: Megakaryocytes
Megakaryoblasts UP-regulated genes
EntrezGene_ID	GenecardsID	GeneSymbol	GeneTitle	GeneOntology Molecular Function	GeneOntology Biological Process	GeneOntology Cellular Component	Chromosome	Start	End	Strand
[truncated: 352 more rows]
