# Supplementary material for: Genomic expression during human myelopoiesis
Source: BMC Genomics. 2007 Aug 3;8:264. doi: 10.1186/1471-2164-8-264 (PMC2045681; doi:10.1186/1471-2164-8-264)
Supplement: Additional file 5 — Clusters of functional modules genes. Complete lists of Gene Ontology terms used to define functional modules genes; clusters of functional modules genes identified using REEF and clusters overlapping weakly expressed regions. [file 1471-2164-8-264-S5.xls]

## Sheet: Functional modules genes  clust
Clusters of functional modules genes
Additional data file to manuscript "Genomic expression during human myelopoiesis" by Ferrari et al.
Functional module name	Gene Ontology Biological Process terms used to select functional modules genes	Number of functional module genes (Selected features)	Total number of cluster	Total number of selected features in cluster	Percent of selected features in clusters	Total span of clusters (MB)
embryonic development	embryonic development (sensu Mammalia); embryonic development; embryonic limb morphogenesis; regulation of embryonic development; embryonic pattern specification; embryonic hemopoiesis; embryonic digit morphogenesis; post-embryonic development; embryonic heart tube development; embryonic skeletal morphogenesis	60	2	4	0.0666667	3.2
epidermis development	epidermis development	69	5	28	0.405797	10.2
eye development	eye development; eye development (sensu Mammalia); eye development (sensu Endopterygota)	12	0	0	0	0
muscle development and function	muscle development; striated muscle thin filament; muscle thin filament assembly; skeletal muscle fiber development; structural constituent of muscle; smooth muscle contraction; striated muscle contraction; muscle contraction; regulation of striated muscle contraction; striated muscle development; regulation of striated muscle development; regulation of smooth muscle contraction; positive regulat…	229	29	73	0.318777	49.8
nervous system development	central nervous system development; peripheral nervous system development; nervous system development	346	37	82	0.236994	56.2
skeletal development	skeletal development	83	4	8	0.0963855	6.8
spermatogenesis	spermatogenesis; spermatogenesis, exchange of chromosomal proteins	136	16	35	0.257353	27.2
visual perception	visual perception	175	24	50	0.285714	42.8

## Sheet: Overlapping regions
Clusters of functional module genes overlapping weakly expressed regions
						Overlapping regions
Functional module	Number of clusters of functional module genes	Total span of functional module genes clusters (MB)	Overlapping regions	Total overlap span (MB)	Pecentage of functional module genes clusters overlapping weakly expressed regions	Chr	Start	End
Muscle development and function	29	49.8	6	9.08	0.182452	1	198600000	200800000
						1	200400000	202400000
						2	219400000	220214936
						4	76600000	78200000
						11	19328846	19800000
						12	78800000	80800000
Nervous system development	37	56.2	6	7.96	0.141581	2	105224631	106000000
						2	206200000	207400000
						7	82831157	84000000
						7	95600000	97600000
						X	100200000	101400000
						X	109600000	111212660
Visual perception	24	42.8	5	6.53	0.15253	1	183800000	185800000
						2	169800000	171200000
						2	207800000	209800000
						7	127200000	127427366
						12	89200000	90100937
Skeletal development	4	6.8	1	2	0.294118	7	95600000	97600000

## Sheet: embryonic development
Functional module: embryonic development
Clusters of functional module genes
Chromosome	Start	End	Span	Number of functional module genes in cluster	Functional module genes in cluster (EntrezGene ID)
chr6	31400000	33400000	2 MB	2	80864; 4855
chr11	117800000	119000000	1.2 MB	2	4297; 83552

## Sheet: epidermis development
Functional module: epidermis development
Clusters of functional module genes
Chromosome	Start	End	Span	Number of functional module genes in cluster	Functional module genes in cluster (EntrezGene ID)
chr1	150400000	152400000	2 MB	9	26239; 6698; 6707; 6699; 6700; 6701; 6705; 6706; 6278
chr12	50200000	52400000	2.2 MB	5	3889; 3891; 3852; 3849; 3848
chr17	23400000	25000000	1.6 MB	2	8456; 2319
chr17	35800000	38200000	2.4 MB	10	3858; 3885; 3881; 3882; 3860; 3866; 3857; 3861; 3868; 3872
chr19	55200000	57200000	2 MB	2	25818; 5650

## Sheet: muscle development and function
Functional module: muscle development and function
Clusters of functional module genes
Chromosome	Start	End	Span	Number of functional module genes in cluster	Functional module genes in cluster (EntrezGene ID)
chr1	154400000	155800000	1.4 MB	2	4209; 9826
chr1	157400000	159200000	1.8 MB	2	8407; 93185
chr1	198600000	200800000	2.2 MB	5	7135; 4660; 779; 91156; 7139
chr1	200400000	202400000	2 MB	3	4660; 4656; 4608
chr1	234400000	236000000	1.6 MB	2	88; 6262
chr2	219400000	221000000	1.6 MB	2	1674; 10290
chr2	232200000	234200000	2 MB	2	1144; 1146
chr3	7800000	9800000	2 MB	2	859; 5021
chr3	57000000	58800000	1.8 MB	2	7871; 2317
chr4	76600000	78200000	1.6 MB	2	3627; 8987
chr6	152200000	153600000	1.4 MB	2	7432; 23345
chr7	43200000	45200000	2 MB	3	5224; 165; 58498
chr7	149400000	151400000	2 MB	2	3757; 1020
chr11	1000000	3000000	2 MB	3	7136; 7140; 3784
chr11	18200000	19800000	1.6 MB	2	283284; 8048
chr12	54000000	55400000	1.4 MB	3	3679; 140465; 4637
chr12	54600000	56000000	1.4 MB	3	4640; 140465; 4637
chr12	78800000	80800000	2 MB	2	4618; 4617
chr12	100400000	101600000	1.2 MB	2	4604; 3479
chr14	22200000	24000000	1.8 MB	3	8106; 4624; 4625
chr15	97000000	98600000	1.6 MB	2	23336; 4205
chr17	9400000	11400000	2 MB	6	8735; 4626; 4622; 4619; 4620; 4621
chr17	34200000	35600000	1.4 MB	2	782; 8557
chr18	2400000	4200000	1.8 MB	2	8736; 10627
chr19	400000	1600000	1.2 MB	3	610; 1991; 2593
chr21	33800000	35800000	2 MB	2	9992; 3753
chrX	69600000	71400000	1.8 MB	2	4303; 26548
chrX	134400000	136200000	1.8 MB	2	2273; 680
chrX	152400000	153800000	1.4 MB	3	2010; 6901; 6535

## Sheet: nervous system development
Functional module: nervous system development
Clusters of functional module genes
Chromosome	Start	End	Span	Number of functional module genes in cluster	Functional module genes in cluster (EntrezGene ID)
chr1	39400000	40600000	1.2 MB	2	51440; 5538
chr1	154200000	155400000	1.2 MB	3	4914; 64218; 10763
chr2	800000	2000000	1.2 MB	2	54221; 23040
chr2	35800000	37600000	1.8 MB	2	51232; 9637
chr2	104400000	106000000	1.6 MB	2	5455; 11250
chr2	206200000	207400000	1.2 MB	2	8828; 8745
chr3	200000	1400000	1.2 MB	2	10752; 27255
chr3	14800000	16000000	1.2 MB	2	7182; 686
chr3	116200000	118000000	1.8 MB	2	2596; 4045
chr4	5000000	7000000	2 MB	3	10141; 1400; 7466
chr5	139800000	141800000	2 MB	4	56121; 5097; 54661; 56124
chr5	141200000	142400000	1.2 MB	2	5097; 23092
chr5	150800000	152200000	1.4 MB	2	2741; 56923
chr7	72200000	73600000	1.4 MB	2	8326; 3984
chr7	82600000	84000000	1.4 MB	2	9723; 10371
chr7	95600000	97600000	2 MB	2	1750; 1749
chr7	135600000	137400000	1.8 MB	2	1129; 5764
chr8	143400000	144600000	1.2 MB	2	575; 4062
chr9	90200000	92000000	1.8 MB	2	10507; 53358
chr10	101800000	103400000	1.6 MB	2	57715; 7479
chr10	104400000	106200000	1.8 MB	2	9118; 9148
chr11	5600000	7400000	1.8 MB	3	6609; 10612; 1200
chr11	111400000	113400000	2 MB	3	4684; 1813; 5805
chr11	112600000	113800000	1.2 MB	2	1813; 7704
chr11	124000000	125400000	1.4 MB	3	4900; 64221; 9638
chr14	98800000	100400000	1.6 MB	2	10858; 51466
chr15	49000000	50600000	1.6 MB	2	342035; 29767
chr17	8200000	9400000	1.2 MB	2	81565; 9423
chr17	8800000	10000000	1.2 MB	2	9423; 8522
chr17	44600000	46000000	1.4 MB	2	84687; 4804
chr18	21800000	23800000	2 MB	2	361; 83539
chr19	38600000	40000000	1.4 MB	2	64377; 2821
chr21	36800000	38000000	1.2 MB	2	6493; 1859
chr21	39400000	41200000	1.8 MB	2	5121; 1826
chrX	67000000	68200000	1.2 MB	2	4983; 1947
chrX	100200000	101400000	1.2 MB	2	1821; 1678
chrX	109600000	111600000	2 MB	3	91851; 1641; 7224

## Sheet: skeletal development
Functional module: skeletal development
Clusters of functional module genes
Chromosome	Start	End	Span	Number of functional module genes in cluster	Functional module genes in cluster (EntrezGene ID)
chr4	4800000	6000000	1.2 MB	2	4487; 2121
chr7	95600000	97600000	2 MB	2	1750; 1749
chr11	43400000	45200000	1.8 MB	2	2132; 60529
chr17	44800000	46600000	1.8 MB	2	1747; 1277

## Sheet: spermatogenesis
Functional module: spermatogenesis
Clusters of functional module genes
Chromosome	Start	End	Span	Number of functional module genes in cluster	Functional module genes in cluster (EntrezGene ID)
chr1	32400000	33800000	1.4 MB	2	81629; 113451
chr1	44600000	46600000	2 MB	3	8643; 10420; 4678
chr6	25400000	27200000	1.8 MB	2	3024; 3010
chr6	49000000	51000000	2 MB	2	167; 10321
chr9	35200000	36600000	1.4 MB	2	7016; 881
chr9	36000000	37200000	1.2 MB	2	881; 5079
chr12	46800000	48800000	2 MB	2	7471; 5571
chr12	100200000	101800000	1.6 MB	2	50511; 5367
chr14	22800000	24800000	2 MB	3	599; 9985; 283629
chr16	10400000	12400000	2 MB	3	7142; 5620; 5619
chr17	29400000	31400000	2 MB	2	10693; 3980
chr19	13800000	15000000	1.2 MB	2	342977; 26659
chr20	47000000	49000000	2 MB	2	9825; 55905
chr21	43600000	44800000	1.2 MB	2	11077; 29947
chr22	16600000	18600000	2 MB	2	23752; 23617
chrX	7400000	8800000	1.4 MB	2	26609; 425054

## Sheet: visual perception
Functional module: visual perception
Clusters of functional module genes
Chromosome	Start	End	Span	Number of functional module genes in cluster	Functional module genes in cluster (EntrezGene ID)
chr1	183800000	185800000	2 MB	3	5132; 83872; 10896
chr1	239000000	241000000	2 MB	2	23596; 1122
chr2	169800000	171200000	1.4 MB	2	140469; 129880
chr2	207800000	209800000	2 MB	2	1421; 1418
chr6	41400000	43400000	2 MB	3	2978; 2979; 5961
chr7	32200000	34200000	2 MB	2	6100; 27241
chr7	127200000	129000000	1.8 MB	2	3614; 611
chr9	124200000	125800000	1.6 MB	2	5082; 286204
chr10	94400000	96400000	2 MB	2	5146; 5950
chr11	61200000	62600000	1.4 MB	2	7439; 6094
chr11	76200000	77600000	1.4 MB	2	4647; 1207
chr12	54200000	55600000	1.4 MB	2	5959; 4284
chr12	89200000	91000000	1.8 MB	2	11081; 4060
chr14	23000000	24800000	1.8 MB	2	4901; 5875
chr15	69000000	71000000	2 MB	2	10002; 4649
chr16	55600000	57400000	1.8 MB	2	3801; 1258
chr17	600000	2400000	1.8 MB	2	5306; 10594
chr17	23600000	25000000	1.4 MB	2	9094; 1411
chr17	76400000	78200000	1.8 MB	2	25794; 5148
chr19	50000000	51800000	1.8 MB	2	80207; 24139
chr22	23000000	25000000	2 MB	2	1417; 1415
chr22	24400000	26400000	2 MB	2	1414; 1413
chrX	8800000	10400000	1.6 MB	2	6907; 4935
chrX	152200000	154200000	2 MB	2	5956; 2652
