# Supplementary material for: Genomic expression during human myelopoiesis
Source: BMC Genomics. 2007 Aug 3;8:264. doi: 10.1186/1471-2164-8-264 (PMC2045681; doi:10.1186/1471-2164-8-264)
Supplement: Additional file 6 — Molecular anatomy of weakly expressed regions. Complete lists of genes of weakly expressed regions, overlapping clusters of functional modules genes related to development or function of non-hematopoietic organs. [file 1471-2164-8-264-S6.xls]

## Sheet: Summary
Molecular anatomy of weakly expressed regions
Additional data file to manuscript "Genomic expression during human myelopoiesis" by Ferrari et al.
Weakly expressed regions (q-value<0.01) overlapping clusters of functional modules genes
Chromosome	Start	End	Span	geni in cluster accordingly with datamatrix	Genes in genomic region	Span
chr2	169021080	170315230	1.29 MB	9	14	2q24-q31
chr2	206576810	214983469	8.41 MB	21	60	2q33-q34
chr12	78135413	87498369	9.36 MB	14	37	12q21-q22

## Sheet: Chr2-clust1
Data retrieved from EntrezGene Database
#H. sapiens Genome (Build 36.2)
#Chromosome: 2
####################################################################
#Map: genes
#Region: 169021080.00..170315230.00
#start	stop	Symbol	O	Cyto	Description
169021081	169339398	LASS6	+	2q24.3	LAG1 longevity assurance homolog 6 (S. cerevisiae)
169367353	169429811	NOSTRIN	+	2q24.3	nitric oxide synthase trafficker
169435647	169455190	SPBC25	-	2q24.3	spindle pole body component 25 homolog (S. cerevisiae)
169466088	169472835	G6PC2	+	2q24-q31	glucose-6-phosphatase, catalytic, 2
169487695	169596079	ABCB11	-	2q24	ATP-binding cassette, sub-family B (MDR/TAP), member 11
169629545	169660923	DHRS9	+	2q31.1	dehydrogenase/reductase (SDR family) member 9
169693106	169927259	LRP2	-	2q24-q31	low density lipoprotein-related protein 2
170044252	170071411	BBS5	+	2q31.1	Bardet-Biedl syndrome 5
170074458	170091018	KBTBD10	+	2q31.1	kelch repeat and BTB (POZ) domain containing 10
170094513	170138568	FASTKD1	-	2q31	FAST kinase domains 1
170149096	170202500	PPIG	+	2q31.1	peptidylprolyl isomerase G (cyclophilin G)
170210181	170259444	LOC129881	-	2q31.1	hypothetical LOC129881
170259221	170266464	PHOSPHO2	+	2q31.1	phosphatase, orphan 2
170259247	170314684	KLHL23	+	2q31.1	kelch-like 23 (Drosophila)

## Sheet: Chr2-clust2
Data retrieved from EntrezGene Database
#H. sapiens Genome (Build 36.2)
#Chromosome: 2
####################################################################
#Map: genes
#Region: 206576810.00..214983469.00
#start	stop	Symbol	O	Cyto	Description
206576811	206659151	FLJ20309	-	2q33.3	hypothetical protein FLJ20309
206613401	206613814	LOC729332	+	2q33.3	similar to ribosomal protein L27
206656536	206659461	LOC729570	+	2q33.3	hypothetical protein LOC729570
206689344	206689469	LOC729577	-	2q33.3	hypothetical protein LOC729577
206696048	206732432	NDUFS1	-	2q33-q34	NADH dehydrogenase (ubiquinone) Fe-S protein 1, 75kDa (NADH-coenzyme Q reductase)
206732563	206735898	EEF1B2	+	2q33-q34	eukaryotic translation elongation factor 1 beta 2
206734850	206734919	SNORD51	+	2q33	small nucleolar RNA, C/D box 51
206735197	206735328	SNORA41	+	2q33	small nucleolar RNA, H/ACA box 41
206748285	206786390	GPR1	-	2q33.3	G protein-coupled receptor 1
206847766	206887407	KIAA1571	+	2q33.3	KIAA1571 protein
206981207	206984036	LOC645978	-	2q33.3	similar to N-acylsphingosine amidohydrolase 3-like
206991947	206993258	LOC729366	-	2q33.3	similar to Heterogeneous nuclear ribonucleoprotein A1 (Helix-destabilizing protein) (Single-strand RNA-binding protein) (hnRNP core protein A1) (HDP)
207016613	207190930	ADAM23	+	2q33	ADAM metallopeptidase domain 23
207217194	207222418	LOC200726	+	2q33.3	hypothetical LOC200726
207259405	207291248	LOC391475	-	2q33.3	similar to F15D3.1a
207310732	207338295	MDH1B	-	2q33.3	malate dehydrogenase 1B, NAD (soluble)
207338617	207365475	FASTKD2	+	2q33.3	FAST kinase domains 2
207512569	207542405	CPO	+	2q33.3	carboxypeptidase O
207653774	207738859	KLF7	-	2q32	Kruppel-like factor 7 (ubiquitous)
207812833	207884544	LOC729607	-	2q33.3	hypothetical protein LOC729607
208102931	208171818	CREB1	+	2q34	cAMP responsive element binding protein 1
208185071	208197953	FAM119A	-	2q33.3	family with sequence similarity 119, member A
208197643	208198681	LOC729622	-	2q33.3	hypothetical protein LOC729622
208254464	208255215	LOC729406	+	2q33.3	similar to protein phosphatase 1, regulatory (inhibitor) subunit 14B
208284509	208327434	FLJ40432	+	2q33.3	hypothetical protein FLJ40432
208339533	208342363	FZD5	-	2q33-q34	frizzled homolog 5 (Drosophila)
208401288	208574637	LOC389072	-	2q33.3	hypothetical protein LOC389072
208630217	208630714	LOC344471	-	2q33.3	similar to 60S ribosomal protein L12
208681075	208685811	CRYGEP1	-	2q33.3	crystallin, gamma E pseudogene 1
208694577	208697458	CRYGD	-	2q33-q35	crystallin, gamma D
208701108	208702872	CRYGC	-	2q33-q35	crystallin, gamma C
208708342	208710666	LOC646091	-	2q33.3	similar to Activator 1 40 kDa subunit (Replication factor C 40 kDa subunit) (A1 40 kDa subunit) (RF-C 40 kDa subunit) (RFC40)
208715542	208719125	CRYGB	-	2q33-q35	crystallin, gamma B
208733709	208736633	CRYGA	-	2q33-q35	crystallin, gamma A
208738316	208763203	LOC389073	-	2q33.3	similar to RIKEN cDNA D630023F18
208781104	208781947	LOC130429	+	2q33.3	similar to laminin receptor 1 (ribosomal protein SA)
208809198	208828051	IDH1	-	2q33.3	isocitrate dehydrogenase 1 (NADP+), soluble
208839236	208931720	PIP5K3	+	2q33.3	phosphatidylinositol-3-phosphate/phosphatidylinositol 5-kinase, type III
208842291	208842970	LOC646118	-	2q33.3	hypothetical protein LOC646118
208979801	209067476	PTHR2	+	2q33	parathyroid hormone receptor 2
209645693	209647135	LOC130195	-	2q34	hypothetical LOC130195
209718096	209720774	CRYGFP1	+	2q33-q35	crystallin, gamma F pseudogene 1
209751737	209753983	LOC402116	+	2q34	similar to plakophilin 4
209997016	210307079	MAP2	+	2q34-q35	microtubule-associated protein 2
210262332	210265320	LOC648149	+	2q34	hypothetical protein LOC648149
210344962	210369516	C2orf21	+	2q34	chromosome 2 open reading frame 21
210381703	210383368	SNAI1L1	+	2q33-q37	snail homolog 1 like 1 (Drosophila)
210575597	210594536	RPE	+	2q32-q33.3	ribulose-5-phosphate-3-epimerase
210593680	210744296	FLJ23861	-	2q34	hypothetical protein FLJ23861
210760959	210798392	ACADL	-	2q34-q35	acyl-Coenzyme A dehydrogenase, long chain
210805661	210806947	LOC646215	+	2q34	hypothetical protein LOC646215
210863122	210888142	MYL1	-	2q33-q34	myosin, light polypeptide 1, alkali; skeletal, fast
211004220	211049676	LANCL1	-	2q33-q35	LanC lantibiotic synthetase component C-like 1 (bacterial)
211129583	211252076	CPS1	+	2q35	carbamoyl-phosphate synthetase 1, mitochondrial
211190540	211192675	PRO0132	+	2q34	PRO0132 protein
211955060	213111532	ERBB4	-	2q33.3-q34	v-erb-a erythroblastic leukemia viral oncogene homolog 4 (avian)
213111496	213114603	LOC729699	-	2q34	hypothetical protein LOC729699
213404769	213406335	LOC646249	+	2q34	similar to Protein C20orf81 homolog
213579589	213723303	ZNFN1A2	-	2qter	zinc finger protein, subfamily 1A, 2 (Helios)
213857361	214983470	SPAG16	+	2q34	sperm associated antigen 16

## Sheet: Chr12
Data retrieved from EntrezGene Database
#H. sapiens Genome (Build 36.2)
#Chromosome: 12
####################################################################
#Map: genes
#Region: 78135413.00..87498369.00
#start	stop	Symbol	O	Cyto	Description
78135414	78368974	SYT1	+	12cen-q21	synaptotagmin I
78441765	78477082	LOC338756	+	12q21.2	similar to nucleolar protein 5A
78509876	78608921	PAWR	-	12q21	PRKC, apoptosis, WT1, regulator
78692317	78852842	PPP1R12A	-	12q15-q21	protein phosphatase 1, regulatory (inhibitor) subunit 12A
78946804	78947545	LOC120872	+	12q21.31	similar to 60S ribosomal protein L7
79020753	79021275	LOC400055	-	12q21.31	similar to 60S ribosomal protein L26 (Silica-induced gene 20 protein) (SIG-20)
79126114	79255306	LOC651200	+	12q21.31	similar to otogelin
79274265	79297001	FLJ90579	+	12q21.31	hypothetical protein FLJ90579
79318597	79598099	PTPRQ	+	12q21.2	protein tyrosine phosphatase, receptor type, Q
79625577	79627382	MYF6	+	12q21	myogenic factor 6 (herculin)
79634932	79637578	MYF5	+	12q21	myogenic factor 5
79715302	79855825	LIN7A	-	12q21	lin-7 homolog A (C. elegans)
79750442	79750538	MIRN617	-	12q21.31	microRNA 617
79853645	79853742	MIRN618	-	12q21.31	microRNA 618
79995940	80173713	FLJ21963	+	12q21.31	FLJ21963 protein
80177487	80677240	PPFIA2	-	12q21.31	protein tyrosine phosphatase, receptor type, f polypeptide (PTPRF), interacting protein (liprin), alpha 2
81270749	81276303	CCDC59	-	12q21.31	coiled-coil domain containing 59
81276455	81397076	C12orf26	+	12q21.31	chromosome 12 open reading frame 26
81605065	82052196	TMTC2	+	12q21.31	transmembrane and tetratricopeptide repeat containing 2
82069241	82070100	LOC401725	+	12q21.31	similar to 60S ribosomal protein L6 (TAX-responsive enhancer element binding protein 107) (TAXREB107) (Neoplasm-related protein C140)
83777398	83830705	SLC6A15	-	12q21.3	solute carrier family 6, member 15
83932225	83954166	TSPAN19	-	12q21.31	tetraspanin 19
83954230	84042767	LRRIQ1	+	12q21	leucine-rich repeats and IQ motif containing 1
84052551	84163014	LOC727985	+	12q21.31	hypothetical protein LOC727985
84198016	84219690	CART1	+	12q21.3-q22	cartilage paired-class homeoprotein 1
84225218	84260821	LOC727999	+	12q21.31	hypothetical protein LOC727999
84485787	84486151	LOC441643	+	12q21.31	similar to p53 and DNA damage-regulated protein
84722462	84754213	PAMCI	-	12q21.31	peptidylglycine alpha-amidating monooxygenase COOH-terminal interactor
84792206	84800898	NTS	+	12q21	neurotensin
84896655	85756776	MGAT4C	-	12q21	mannosyl (alpha-1,3-)-glycoprotein beta-1,4-N-acetylglucosaminyltransferase, isozyme C (putative)
86664455	86668222	CYCSP30	+	12q21.32	cytochrome c, somatic pseudogene 30
86700071	86701364	LOC400058	-	12q21.32	makorin, ring finger protein, 1 pseudogene
86897947	86947307	C12orf50	-	12q21.32	chromosome 12 open reading frame 50
86953399	86968068	C12orf29	+	12q21.32	chromosome 12 open reading frame 29
86966925	87060124	CEP290	-	12q21.32	centrosomal protein 290kDa
87060232	87115591	TMTC3	+	12q21.32	transmembrane and tetratricopeptide repeat containing 3
87410697	87498369	KITLG	-	12q22	KIT ligand
