# Supplementary material for: Genomic expression during human myelopoiesis
Source: BMC Genomics. 2007 Aug 3;8:264. doi: 10.1186/1471-2164-8-264 (PMC2045681; doi:10.1186/1471-2164-8-264)
Supplement: Additional file 7 — Cluster of differentially expressed genes. Clusters of differentially expressed genes identified using REEF. [file 1471-2164-8-264-S7.xls]

## Sheet: Summary
Clusters of differentially expressed genes
Additional data file to manuscript "Genomic expression during human myelopoiesis" by Ferrari et al.
Differential expression compared with CD34+ cells	Selected features (differentially expressed genes)	Number of clusters	Total number of selected features in clusters	Total number of reference features in clusters	Hypergeometric test on number of reference features showing common gene expression trend with selected features	Total number of genomic genes in clusters
Erythroblasts up-regulated genes	269	7	26	151	7.93503e-05	360
Erythroblasts down-regulated genes	223	4	14	54	0.00876442	127
Megakaryoblasts up-regulated genes	214	7	25	138	0.00349737	379
Megakaryoblasts down-regulated genes	136	1	3	7	0.00326528	18
Monoblasts up-regulated genes	277	7	24	166	0.0100813	439

## Sheet: Erythroblasts clusters UP
Clusters of up-regulated genes in erythroblasts
Chromosome	Start	End	Span	Selected features in cluster	Selected features genes in cluster (EntrezGene ID)	Reference features in cluster	Reference features genes (EntrezGene ID)	Genomic genes in cluster	Genomic genes (Genesymbols)
chr1	27800000	29400000	1.6 MB	3	22826; 93974; 54952	21	2268; 2537; 199870; 23673; 5511; 9473; 6118; 27293; 2140; 5724; 22826; 93974; 65979; 1104; 54952; 6883; 10691; 51441; 4985; 2035; 6429	36	AHDC1; FGR; LOC729973; IFI6; LOC646597; FAM76A; STX12; PPP1R8; SCARNA1; C1orf38; RPA2; SMPDL3B; XKR8; EYA3; LOC653566; PTAFR; DNAJC8; ATPIF1; SESN2; MED18; PHACTR4; RCC1; SNORA73A; TRSPAP1; SNORA61; SNORA44; SNORA16A; RAB42; TAF12; GMEB1; YTHDF2; OPRD1; EPB41; TTMB; SFRS4; MECR
chr1	42800000	44800000	2 MB	5	6513; 64834; 112950; 10465; 6536	16	10465; 64175; 79078; 114625; 6513; 10969; 7075; 64834; 112950; 81888; 5792; 1802; 533; 8704; 6536; 79033	43	LOC728621; PPIH; YBX1; CLDN19; LEPRE1; C1orf50; CCDC23; ERMAP; ZNF691; LOC644590; LOC391033; LOC343515; SLC2A1; LOC728869; LOC440585; EBNA1BP2; WDR65; TMEM125; C1orf210; TIE1; MPL; CDC20; ELOVL1; MED8; C1orf84; KIAA0467; HYI; PTPRF; JMJD2A; LOC728909; ST3GAL3; ARTN; IPO13; DPH2; ATP6V0B; B4GALT2; CCDC24; SLC6A9; LOC644743; KLF17; DMAP1; PRNPIP; C1orf164
chr6	43000000	44800000	1.8 MB	3	7422; 9587; 55168	24	10695; 27232; 5190; 4201; 116138; 9820; 51069; 5754; 23113; 10591; 10864; 24149; 89845; 65989; 25844; 9533; 54676; 9587; 55168; 7422; 11131; 2030; 4794; 988	47	PTCRA; TNRC5; RPL24P4; GNMT; PEX6; PPP2R5D; MEA1; KLHDC3; C6orf153; CUL7; MRPL2; KLC4; PTK7; SRF; PARC; C6orf108; TTBK1; SLC22A7; CRIP3; ZNF318; ABCC10; EGFL9; TJAP1; C6orf154; YIPF3; POLR1C; XPO5; LOC646294; POLH; GTPBP2; MAD2L1BP; C6orf206; MRPS18A; VEGF; MGC45491; MRPL14; TMEM63B; CAPN11; SLC29A1; HSP90AB1; SLC35B2; NFKBIE; C6orf137; MGC33600; AARSL; SPATS1; CDC5L
chr15	38200000	39800000	1.6 MB	3	27079; 2644; 79094	21	701; 56924; 5330; 22893; 27079; 57082; 5888; 55177; 2644; 54866; 6692; 79094; 11261; 11339; 51203; 51103; 23168; 3706; 4058; 26015; 7301	47	BUB1B; PAK6; FLJ38596; PLCB2; LOC390578; FLJ43339; LOC644844; DISP2; C15orf23; IVD; BAHD1; D4ST1; MRPL42P5; CCDC32; RPUSD2; CASC5; LOC729029; RAD51; FAM82C; GCHFR; DNAJC17; LOC643338; ZFYVE19; PPP1R14D; SPINT1; RHOV; VPS18; DLL4; CHAC1; INOC1; CYCSP2; LOC644949; LOC729073; EXDL1; CHP; LOC729082; OIP5; NUSAP1; NDUFAF1; RTF1; ITPKA; LTK; RPAP1; TCEB1P2; TYRO3; MGA; MIRN626
chr19	5400000	7400000	2 MB	5	6294; 9361; 8192; 8744; 970	25	9667; 6294; 9361; 4902; 2525; 2527; 8498; 5990; 81616; 4298; 8192; 2962; 8570; 79085; 79958; 10382; 8744; 970; 8740; 718; 9322; 10045; 7409; 2015; 79230	55	ZNRF4; PLAC2; SAFB2; SAFB; P117; HSD11B1L; RPL36; PRSS15; TMEM146; MGC24975; DUS3L; FUT6; NRTN; FUT3; FUT5; NDUFA11; VMAC; CAPS; RANBP3; RFX2; ACSBG2; LOC729433; MLLT1; ASAH3; CLPP; ALKBH7; PSPN; GTF2F1; LOC390877; KHSRP; MGC34725; SLC25A23; CRB3; DENND1C; TUBB4; TNFSF9; TNFSF7; LOC729449; TNFSF14; C3; GPR108; TRIP10; SH2D3A; VAV1; EMR1; EMR4; FLJ25758; LOC729458; LOC284428; LOC653656; MBD3L2; LO…
chrX	47800000	49600000	1.8 MB	4	27238; 10682; 2623; 10084	22	64840; 10682; 5935; 64743; 7454; 6839; 2623; 27344; 10084; 11040; 3750; 7030; 11230; 27238; 79917; 5355; 4007; 6855; 778; 28952; 8712; 9506	82	ZNF630; SSX6; psiSSX2; LOC729201; LOC643554; psiSSX3; SSX5; LOC648415; SSX1; psiSSX8; SSX9; psiSSX9; SSX3; SSX4; SSX4B; psiSSX6; psiSSX7; SLC38A5; FTSJ1; PORCN; EBP; OATL1; LOC729275; RBM3; MRPL32P1; WDR13; WAS; SUV39H1; LOC392465; LOC648603; GATA1; HDAC6; LOC728542; ERAS; PCSK1N; LOC728548; TIMM17B; PQBP1; SLC35A2; PIM2; OTUD5; KCND1; GRIPAP1; TFE3; CCDC120; PRAF2; WDR45; GPKOW; FLJ21687; PLP2; …
chrX	153200000	154400000	1.2 MB	3	2010; 8273; 7411	22	2316; 2010; 6134; 1774; 6901; 537; 2664; 9130; 55558; 8270; 8266; 8273; 60343; 2539; 8517; 30848; 1736; 4354; 2157; 4515; 7411; 1193	50	TKTL1; FLNA; LOC728490; EMD; RPL10; SNORA70; DNASE1L1; TAZ; ATP6AP1; LOC728515; GDI1; FAM50A; PLXNA3; LAGE3; UBL4A; SLC10A3; FAM3A; G6PD; IKBKG; LOC643894; LOC728749; CTAG1B; CTAG1A; LOC340600; deltaNEMO; CTAG2; OR3B1P; GAB3; DKC1; SNORA36A; SNORA56; MPP1; LOC728776; F8; H2AFB1; F8A1; LOC553820; FUNDC2; MTCP1; BRCC3; VBP1; RAB39B; CLIC2; PHF10P1; LOC553939; H2AFB2; F8A2; F8A3; H2AFB3; TMLHE

## Sheet: Erythroblasts clusters DOWN
Clusters of down-regulated genes in erythroblasts
Chromosome	Start	End	Span	Selected features in cluster	Selected features genes in cluster (EntrezGene ID)	Reference features in cluster	Reference features genes (EntrezGene ID)	Genomic genes in cluster	Genomic genes (Genesymbols)
chr1	8800000	10200000	1.4 MB	3	6518; 5293; 22883	8	765; 6518; 80045; 80176; 5293; 22883; 56998; 10277	24	RERE; ENO1; LOC729124; CA6; SLC2A7; SLC2A5; GPR157; MIRN34A; LOC727721; H6PD; SPSB1; BMSC-MCP; LOC642740; RP13-15M17.2; LOC729158; PIK3CD; CLSTN1; FLJ16126; CTNNBIP1; LZIC; NMNAT1; RBP7; UBE4B; KIF1B
chr4	14600000	16400000	1.8 MB	3	26234; 952; 8842	6	26234; 683; 952; 9982; 8842; 202018	14	LOC441009; CPEB2; C1QTNF7; KIAA1345; FBXL5; LOC285550; BST1; CD38; FGFBP1; KSP37; PROM1; FLJ90013; FLJ39653; LDB2
chr4	56600000	58400000	1.8 MB	3	84525; 6691; 3490	7	5471; 10606; 6731; 84525; 6691; 5431; 3490	18	MRPL22P1; AASDH; LOC728315; PPAT; LOC644196; PAICS; SRP72; ARL9; GLDCP; HOP; LOC391655; LOC285453; SPINK2; REST; C4orf14; POLR2B; IGFBP7; LOC255130
chr6	32200000	34200000	2 MB	5	3108; 3113; 5696; 5698; 3109	33	63943; 10554; 6048; 177; 5089; 63940; 4855; 10665; 3117; 3112; 6891; 5696; 6890; 5698; 3109; 3108; 6046; 3113; 7922; 7923; 6015; 6293; 8705; 9277; 5863; 9278; 1616; 3833; 5252; 51596; 578; 3710; 4295	71	CREBL1; FKBPL; PRRT1; PPT2; EGFL8; AGPAT1; RNF5; AGER; PBX2; GPSM3; NOTCH4; LOC401252; C6orf10; BTNL2; HLA-DRA; HLA-DRB9; HLA-DRB5; HLA-DRB6; HLA-DRB1; HLA-DQA1; HLA-DQB1; HLA-DQA2; HLA-DQB2; HLA-DOB; TAP2; PSMB8; TAP1; PSMB9; PPP1R2P1; HLA-DMB; HLA-DMA; BRD2; HLA-DOA; HLA-DPA1; HLA-DPB1; RPL32P1; LOC646702; HLA-DPB2; COL11A2; RXRB; SLC39A7; HSD17B8; MIRN219-1; RING1; VPS52; RPS18; B3GALT4; WDR46…

## Sheet: Megakaryocytes cluster UP
Clusters of up-regulated genes in megakaryoblasts
Chromosome	Start	End	Span	Selected features in cluster	Selected features genes in cluster (EntrezGene ID)	Reference features in cluster	Reference features genes (EntrezGene ID)	Genomic genes in cluster	Genomic genes (Genesymbols)
chr1	148400000	150400000	2 MB	3	29956; 55793; 58497	34	81611; 23632; 51107; 79630; 23248; 1893; 54507; 4170; 2029; 55204; 1520; 1513; 29956; 8416; 55793; 58497; 56882; 10500; 79005; 6944; 5710; 5298; 5993; 8991; 5692; 23126; 7286; 81609; 11189; 65005; 51686; 11022; 6097; 6282	67	ANP32E; CA14; APH1A; C1orf54; C1orf51; MRPS21; PRPF3; KIAA0460; TARSL1; ECM1; ADAMTSL4; C1orf138; MCL1; ENSA; GOLPH3L; HORMAD1; CTSS; CTSK; ARNT; CYCSP51; SETDB1; LASS2; ANXA9; FAM63A; PRUNE; BNIPL; C1orf56; CDC42SE1; MLLT11; MGC29891; SEMA6C; TNFAIP8L2; LYSMD1; SCNM1; TMOD4; VPS72; PIP5K1A; PSMD4; ZNF687; PIK4CB; RFX5; SELENBP1; PSMB4; POGZ; CGN; TUFT1; MIRN554; LOC729374; SNX27; TNRC4; FLJ36032…
chr2	32600000	33800000	1.2 MB	3	55622; 4052; 25780	4	55622; 4052; 25780; 25940	6	BIRC6; TTC27; LTBP1; RASGRP3; FAM98A; LOC391364
chr5	147800000	149400000	1.6 MB	3	22885; 78991; 79628	10	3360; 154; 79628; 22885; 78991; 27190; 1452; 5145; 1836; 81789	25	FBXO38; HTR4; LOC728237; ADRB2; SH3TC2; MIRN584; LOC255187; ABLIM3; FLJ36748; GRPEL2; MGC3265; IL17B; LOC728264; MIRN143; MIRN145; CSNK1A1; FLJ41603; PPARGC1B; MIRN378; PDE6A; LOC644762; SLC26A2; TIGD6; LOC728287; RPS20P4
chr6	43000000	44800000	1.8 MB	3	54676; 9587; 7422	24	10695; 27232; 5190; 4201; 116138; 9820; 51069; 5754; 23113; 10591; 10864; 24149; 89845; 65989; 25844; 9533; 54676; 9587; 55168; 7422; 11131; 2030; 4794; 988	47	PTCRA; TNRC5; RPL24P4; GNMT; PEX6; PPP2R5D; MEA1; KLHDC3; C6orf153; CUL7; MRPL2; KLC4; PTK7; SRF; PARC; C6orf108; TTBK1; SLC22A7; CRIP3; ZNF318; ABCC10; EGFL9; TJAP1; C6orf154; YIPF3; POLR1C; XPO5; LOC646294; POLH; GTPBP2; MAD2L1BP; C6orf206; MRPS18A; VEGF; MGC45491; MRPL14; TMEM63B; CAPN11; SLC29A1; HSP90AB1; SLC35B2; NFKBIE; C6orf137; MGC33600; AARSL; SPATS1; CDC5L
chr14	22000000	23200000	1.2 MB	3	63874; 23428; 51310	21	1603; 63874; 5018; 9056; 4323; 26020; 55147; 10419; 60686; 5693; 22985; 1053; 23428; 599; 8106; 51310; 10278; 64806; 4624; 79178; 10202	110	TRA@; TRD@; TRDC; TRDV3; TRAJ61; TRAJ60; TRAJ59; TRAJ58; TRAJ57; TRAJ56; TRAJ55; TRAJ54; TRAJ53; TRAJ52; TRAJ51; TRAJ50; TRAJ49; TRAJ48; TRAJ47; TRAJ46; TRAJ45; TRAJ44; TRAJ43; TRAJ42; TRAJ41; TRAJ40; TRAJ39; TRAJ38; TRAJ37; TRAJ36; TRAJ35; TRAJ34; TRAJ33; TRAJ32; TRAJ31; TRAJ30; TRAJ29; TRAJ28; TRAJ27; TRAJ26; TRAJ25; TRAJ24; TRAJ23; TRAJ22; TRAJ21; TRAJ20; TRAJ19; TRAJ18; TRAJ17; TRAJ16; TRAJ15…
chr22	16200000	17600000	1.4 MB	3	529; 51807; 11274	10	529; 23786; 637; 55670; 51807; 11274; 5625; 26221; 8220; 6576	37	LOC644899; CLCP1; CECR2; SLC25A18; ATP6V1E1; BCL2L13; BID; MICAL3; LOC729269; MIRN648; PEX26; TUBA8; USP18; FLJ26056; LOC642633; LOC727962; LOC727996; GGT2; LOC386610; LOC727983; DKFZp434K191; LOC653135; LOC653137; DGCR6; PRODH; DGCR5; LOC728032; LOC729314; LOC402036; DGCR2; TSSK7P; DGCR13; TSSK2; DGCR14; GSCL; SLC25A1; CLTCL1
chrX	152400000	154400000	2 MB	7	2010; 537; 2664; 8266; 8273; 2539; 4354	35	633; 1852; 215; 26576; 6748; 3897; 393; 8260; 5973; 8269; 3654; 4204; 8277; 2316; 2010; 6134; 1774; 6901; 537; 2664; 9130; 55558; 8270; 8266; 8273; 60343; 2539; 8517; 30848; 1736; 4354; 2157; 4515; 7411; 1193	87	LOC389904; BGN; LOC728349; ATP2B3; FAM58A; LOC340598; DUSP9; LOC347544; PNCK; LOC728385; SLC6A8; BCAP31; ABCD1; PLXNB3; STK23; IDH3G; SSR4; PDZD4; CYCSP45; L1CAM; LCA10; AVPR2; ARHGAP4; ARD1A; RENBP; HCFC1; LOC728390; CXorf12; IRAK1; MECP2; LOC728653; OPN1LW; LOC653363; OPN1MW; LOC728447; LOC728458; CXorf2; TKTL1; FLNA; LOC728490; EMD; RPL10; SNORA70; DNASE1L1; TAZ; ATP6AP1; LOC728515; GDI1; FAM5…

## Sheet: Megakaryocytes cluster DOWN
Clusters of down-regulated genes in megakaryoblasts
Chromosome	Start	End	Span	Selected features in cluster	Selected features genes in cluster (EntrezGene ID)	Reference features in cluster	Reference features genes (EntrezGene ID)	Genomic genes in cluster	Genomic genes (Genesymbols)
chr4	56600000	58200000	1.6 MB	3	6731; 6691; 3490	7	5471; 10606; 6731; 84525; 6691; 5431; 3490	18	MRPL22P1; AASDH; LOC728315; PPAT; LOC644196; PAICS; SRP72; ARL9; GLDCP; HOP; LOC391655; LOC285453; SPINK2; REST; C4orf14; POLR2B; IGFBP7; LOC255130

## Sheet: Monoblasts cluster UP
Clusters of up-regulated genes in monoblasts
Chromosome	Start	End	Span	Selected features in cluster	Selected features genes in cluster (EntrezGene ID)	Reference features in cluster	Reference features genes (EntrezGene ID)	Genomic genes in cluster	Genomic genes (Genesymbols)
chr1	158000000	160000000	2 MB	5	56833; 8682; 6504; 2207; 3310	30	56833; 25790; 8407; 3766; 3765; 844; 8682; 50717; 23385; 4807; 8832; 6504; 962; 57823; 4063; 51744; 50848; 5202; 4817; 9191; 51506; 27005; 5498; 8703; 4720; 2207; 9970; 4359; 6391; 3310	73	DUSP23; FCRL6; SLAMF8; VSIG8; CCDC19; TAGLN2; IGSF9; SLAMF9; LOC391124; PIGM; KCNJ10; KCNJ9; IGSF8; ATP1A2; ATP1A4; CASQ1; LOC729867; PEA15; WDR42A; LOC388707; PEX19; COPA; LOC474338; NCSTN; NHLH1; VANGL2; SLAMF6; CD84; SLAMF1; CD48; SLAMF7; LY9; CD244; ITLN1; LOC646347; LOC649671; ITLN2; F11R; USF1; ARHGAP30; PVRL4; KARCA1; PFDN2; NIT1; DEDD; UFC1; USP21; PPOX; B4GALT3; ADAMTS4; NDUFS2; FCER1G; …
chr6	32400000	34200000	1.8 MB	3	3109; 3113; 8705	25	3117; 3112; 6891; 5696; 6890; 5698; 3109; 3108; 6046; 3113; 7922; 7923; 6015; 6293; 8705; 9277; 5863; 9278; 1616; 3833; 5252; 51596; 578; 3710; 4295	59	C6orf10; BTNL2; HLA-DRA; HLA-DRB9; HLA-DRB5; HLA-DRB6; HLA-DRB1; HLA-DQA1; HLA-DQB1; HLA-DQA2; HLA-DQB2; HLA-DOB; TAP2; PSMB8; TAP1; PSMB9; PPP1R2P1; HLA-DMB; HLA-DMA; BRD2; HLA-DOA; HLA-DPA1; HLA-DPB1; RPL32P1; LOC646702; HLA-DPB2; COL11A2; RXRB; SLC39A7; HSD17B8; MIRN219-1; RING1; VPS52; RPS18; B3GALT4; WDR46; D6S2723E; PFDN6; RGL2; TAPBP; ZBTB22; DAXX; LOC646720; LOC442204; LOC653639; KIFC1; L…
chr11	59600000	61000000	1.4 MB	4	55048; 64231; 51338; 51296	17	2206; 64231; 51338; 64232; 931; 54860; 79080; 27339; 79073; 54972; 51296; 923; 921; 55048; 1642; 26007; 79869	42	LOC441609; MS4A2; MS4A6A; LOC643680; MS4A4A; MS4A6E; MS4A7; NYD-SP21; MS4A5; MS4A1; MS4A12; MS4A13; C11orf64; LOC728722; MS4A8B; LOC728588; MGC35295; LOC728596; MS4A10; CCDC86; GPR44; ZP1; PRPF19; LOC728617; TMEM109; TMEM132A; SLC15A3; CD6; CD5; VPS37C; LOC643834; LOC643847; PGA5; VWCE; DDB1; DAK; CYBASC3; LOC728817; TMEM138; MGC13379; FLJ12529; FLJ20487
chr12	7200000	8600000	1.4 MB	3	9332; 719; 50856	9	5830; 9332; 339; 9573; 55810; 719; 25977; 50856; 26253	38	CLSTN3; PEX5; LOC341392; CD163L1; LOC727815; CD163; LOC643739; LOC643746; APOBEC1; GDF3; DPPA3; CLEC4C; NANOG; SLC2A14; NANOGP1; SLC2A3; LOC283320; FOXJ2; C3AR1; NECAP1; CLEC4A; LOC642559; ZNF705A; FAM66C; FAM90A1; LOC643856; LOC653113; LOC728644; LOC389634; LOC727970; LOC728650; OR7E140P; OR7E148P; OR7E149P; CLEC6A; LOC728002; CLEC4D; CLEC4E
chr16	30400000	32200000	1.8 MB	3	10295; 29108; 3687	26	79724; 92595; 146542; 78994; 10847; 5261; 9274; 1489; 93129; 9739; 6810; 79759; 9726; 79001; 10295; 5652; 2521; 29108; 3684; 3687; 1339; 7041; 6524; 64755; 51327; 79014	71	ITGAL; FLJ23436; ZNF747; MGC13138; ZNF688; FLJ32130; ZNF689; PRR14; LOC730182; FBS1; LOC730183; SRCAP; SNORA30; PHKG2; LOC90835; RNF40; ZNF629; LOC647086; BCL7C; CTF1; LOC647088; FBXL19; LOC730188; TMEM142C; SETD1A; HSD3B7; STX1B2; STX4; ZNF668; ZNF646; LOC339105; VKORC1; BCKDK; MYST1; PRSS8; PRSS36; FUS; TRIM72; PYCARD; PYDC1; ITGAM; ITGAX; ITGAD; COX6A2; MGC46336; ARMC5; TGFB1I1; SLC5A2; C16orf…
chr19	40200000	41600000	1.4 MB	3	57817; 79713; 7305	28	6324; 3249; 5349; 53822; 51599; 7392; 57817; 4099; 2867; 26330; 10430; 495; 79171; 1340; 11045; 27033; 79713; 126393; 333; 7305; 79414; 25999; 284403; 5438; 1155; 826; 1346; 7705	66	GRAMD1A; SCN1B; HPN; LOC728630; FXYD3; LGI4; FXYD1; FXYD7; FXYD5; TMEM162; LOC643951; LSR; USF2; HAMP; MAG; CD22; FFAR1; FFAR3; GPR42; LOC390924; FFAR2; UNQ467; DMKN; SBSN; GAPDHS; TMEM147; ATP4A; KIAA0841; MGC10433; ETV2; COX6B1; UPK1A; ZBTB32; MLL4; TMEM149; U2AF1L4; PSENEN; F25965; HSPB6; LOC148137; SNX26; LOC644050; PRODH2; NPHS1; KIRREL2; APLP1; TA-NFKBH; HCST; TYROBP; LOC728326; LRFN3; LOC6…
chr19	55600000	57400000	1.8 MB	3	27036; 4818; 27180	31	6689; 4606; 50944; 6320; 2854; 3816; 354; 3817; 25818; 5653; 5650; 5655; 11012; 26085; 43847; 27180; 27036; 945; 2109; 4818; 3982; 946; 7728; 3036; 2357; 2358; 2359; 79898; 59348; 80110; 9668	90	POLD1; SPIB; MYBPC2; LOC112703; LOC284361; JOSD2; LOC554235; LRRC4B; SYT3; LOC342918; SHANK1; CLEC11A; GPR32P; GPR32; LOC646098; ACPT; C19orf48; KLK1; KLK15; KLK3; KLK2; KLKP1; KLK4; LOC390956; KLK5; KLK6; KLK7; KLK8; KLK9; KLK10; KLK11; KLK12; KLK13; KLK14; ATPBD3; SIGLECP1; SIGLEC9; SIGLEC7; SIGLECP2; SIGLECP3; SIGLECP4; SIGLECP5; SIGLECP6; CD33; FLJ40235; SIGLECP7; SIGLECP8; LOC402665; LOC1476…
